# Supplementary material for: Differences in TCDD-elicited gene expression profiles in human HepG2, mouse Hepa1c1c7 and rat H4IIE hepatoma cells
Source: BMC Genomics. 2011 Apr 15;12:193. doi: 10.1186/1471-2164-12-193 (PMC3089798; doi:10.1186/1471-2164-12-193)
Supplement: Additional File 1 — HepG2 TCDD time course and cycloheximide cotreatment cDNA microarray data. A table containing the expression ratios relative to the time matched vehicle control for the time course study. Ratios for the cycloheximide studies are relative to the treatment condition. P1(t)-values represent posterior probabilities of activity on a per gene and time-point basis or treatment condition using the model-based t-value. [file 1471-2164-12-193-S1.XLS]

## Sheet: Sheet1
Additional File 1: HepG2 TCDD time course and cycloheximide cotreatment cDNA microarray data. Ratios for the time course represent expression relative to the time matched vehicle control. Ratios for the cycloheximide studies are relative to the treatment condition. P1(t)-values represent posterior probabilities of activity on a per gene and time-point basis or treatment condition using the model-…
CloneID	Entrez Gene ID	Homologene ID	Gene Symbol	Gene Name	Time course														4 hour cycloheximide										12 hour cycloheximide
					1hr ratio	2hr ratio	4hr ratio	8hr ratio	12hr ratio	24hr ratio	48hr ratio	1hr P1(t)	2hr P1(t)	4hr P1(t)	8hr P1(t)	12hr P1(t)	24hr P1(t)	48hr P1(t)	(CHX+T)/CHX ratio	(CHX+T)/V ratio	T/V ratio	(CHX+T)/T ratio	CHX/V ratio	(CHX+T)/CHX P1(t)	(CHX+T)/V P1(t)	T/V P1(t)	(CHX+T)/T P1(t)	CHX/V P1(t)	(CHX+T)/CHX ratio	(CHX+T)/V ratio	T/V ratio	(CHX+T)/T ratio	CHX/V ratio	(CHX+T)/CHX P1(t)	(CHX+T)/V P1(t)	T/V P1(t)	(CHX+T)/T P1(t)	CHX/V P1(t)
17936	7543	2561	ZFX	zinc finger protein, X-linked	0.996453	1.01248	0.946943	0.964791	0.984548	0.963959	0.963667	-2639.46	-2508.24	-922.105	-1671.95	-2429.16	-1635.09	-1622.16	1.01515	1.04498	1.04829	0.996843	1.02939	-13186.3	-1252.85	-494.378	-3144.38	-114.924	0.978421	0.97769	0.976278	1.00145	0.999253	-2449.59	-16309.5	-87.1294	-83.0407	-660.047
17937	10795	105657	ZNF268	zinc finger protein 268	1.00844	0.943142	0.883866	0.90756	0.992158	0.980299	1.00535	-2625.89	-1661.09	-205.068	-438.92	-2629.03	-1476.73	-1553.23	1.05234	1.39625	1.28667	1.08516	1.32681	-3456.44	0.998509	0.968485	-1106.85	0.999764	0.978416	1.08151	1.1953	0.904805	1.10537	-14921.4	-751.429	0.937014	-10.1154	-28.2162
17938	7692	48184	ZNF133	zinc finger protein 133	0.904244	0.864763	0.97551	1.03066	1.09653	1.13668	1.08953	-509.545	-158.273	-1455.28	-1407.59	-608.971	-259.74	-689.719	1.02323	1.10035	1.15492	0.95275	1.07537	-2376.5	-1054.89	-652.469	-2556.46	-1656.11	1.01252	0.875237	1.14424	0.764908	0.864418	-5178.72	-336.77	-164.44	0.967601	-16.5305
17939	546	416	ATRX	alpha thalassemia/mental retardation syndrome X-linked (RAD54 homolog, S. cerevisiae)	0.878994	0.949525	0.825742	1.10789	1.08442	1.11225	0.997007	-699.372	-1368.22	-273.568	-370.157	-1133.25	-901.596	-1558.63	1.00601	1.36492	1.32679	1.02874	1.35677	-1898.89	0.999989	0.999053	-24.9373	0.999999	1.00113	1.19194	1.23797	0.962821	1.1906	-5553.46	0.49575	0.959371	-3091.26	0.199749
17940	7474	20720	WNT5A	wingless-type MMTV integration site family, member 5A	1.03921	2.70087	5.13325	9.27809	10.8075	14.5722	5.32052	-610.083	-1.05582	0.999122	1	1	1	0.999454	2.28914	5.76676	4.37509	1.31809	2.51918	-7.65051	0.999612	0.996703	-860.097	-0.361428	3.72637	12.2051	8.12093	1.50292	3.27534	1	1	1	0.782576	1
17941	7428	465	VHL	von Hippel-Lindau tumor suppressor	0.924454	0.947956	0.887477	0.922465	0.999446	0.847304	0.803329	-311.896	-448.653	-130.636	-300.449	-615.849	-32.6942	-3.56662	0.980337	1.16252	1.1467	1.0138	1.18583	-1340.35	-1.36151	-9.47265	-972.784	0.177897	0.977788	0.958629	1.26617	0.757111	0.980405	-2588.86	-1928.23	0.995904	0.99996	-2636.7
17942	7447	2542	VSNL1	visinin-like 1	1.00331	0.902279	0.943125	0.890781	1.01858	0.978095	0.868935	-615.448	-319.324	-496.984	-268.91	-602.912	-597.205	-182.652	0.963661	1.38503	1.10861	1.24934	1.43726	-860.097	0.998924	-10.4412	0.9211	0.999999	0.906943	1.1408	1.04475	1.09193	1.25785	-586.651	-162.553	-1252.91	-1334.29	0.213924
17943	7430	55740	EZR	ezrin	1.01888	0.969946	0.895988	0.982198	0.956997	1.04737	0.919605	-567.634	-495.871	-41.0136	-571.22	-393.474	-374.946	-124.279	1.02291	1.39993	1.12744	1.24169	1.36858	-497.549	0.999996	-0.359358	0.999465	1	0.955835	1.32019	1.13722	1.1609	1.38119	-506.125	0.98914	-21.9025	-6.10342	0.999998
17944	7422	2534	VEGFA	vascular endothelial growth factor A	1.01869	0.938309	1.01406	0.918059	0.853654	0.828796	0.943976	-591.332	-382.138	-601.797	-261.85	-35.579	-11.417	-416.233	0.928502	1.10852	0.982528	1.12824	1.19388	-477.627	-0.575675	-256.866	-1.44461	0.589924	0.937357	1.10478	1.1182	0.987998	1.17861	-1408.64	-710.097	-169.383	-1912.18	-29.4154
17945	7412	838	VCAM1	vascular cell adhesion molecule 1	0.764001	1.57741	0.743005	0.950421		1.36303		-156.326	-10.462	-436.862			-51.4824		0.836658	0.701091	0.989605	0.708455	0.837966	-121.288	-41.203	-481.597	-23.4262	-357.762	0.970491	0.98872	1.16435	0.849158	1.01878	-2789.04	-3813.55	-453.166	-252.536	-2962.38
17946	552	568	AVPR1A	arginine vasopressin receptor 1A	1.06627	0.948954	0.978546	0.937937	0.974238	0.904164	0.922718	-316.901	-394.844	-168.464	-93.4572	-551.222	-35.6393	-63.9833	1.0843	2.05911	1.13566	1.81314	1.89903	-468.477	1	-67.8236	1	1	0.838708	1.99321	1.09963	1.81262	2.37652	-104.43	0.999998	-603.581	0.999998	1
17947	7407	4587	VARS	valyl-tRNA synthetase	0.927833	0.714779	0.802025	0.905391	0.997865	0.938634	0.829597	-72.6276	0.999899	0.848154	-36.5265	-181.796	-94.174	0.0432998	1.0261	5.97913	1.13655	5.26075	5.82706	-497.133	1	-67.8236	1	1	0.85013	5.44387	1.1955	4.55364	6.40357	-18.3763	1	-6.0295	1	1
17948	4609	31092	MYC	v-myc myelocytomatosis viral oncogene homolog (avian)	1.00113	1.00785	1.04283	1.0355	1.09276	0.978426	0.944018	-181.888	-179.784	-129.444	-143.722	-40.4951	-165.883	-95.9581	1.01106	1.27692	1.25939	1.01392	1.26295	-497.315	0.987248	0.912657	-280.377	0.998843	1.08435	1.09942	1.25359	0.877015	1.0139	-28.0017	-1.63299	0.999976	0.913708	-566.364
17949	207	3785	AKT1	v-akt murine thymoma viral oncogene homolog 1	0.911137	1.14923	0.846272	0.931923	0.838852	0.990585	0.909893	-126.18	-80.703	-56.702	-147.402	-50.0599	-181.244	-124.828	0.935437	1.22629	1.11343	1.10136	1.31093	-41.203	-4.89646	-340.118	-13.282	0.998786	0.927162	1.0649	1.17556	0.905866	1.14856	-406.333	-16.501	0.88562	-125.78	0.97587
17950	7390	37296	UROS	uroporphyrinogen III synthase	0.957636	0.88155	0.930404	0.956882	1.0644	0.973334	1.16206	-161.759	-67.8754	-131.39	-161.064	-142.557	-173.777	-45.1616	1.0796	1.18634	1.25254	0.947148	1.09887	-139.644	0.848553	0.997863	-70.5777	0.299172	1.11829	1.19204	1.37906	0.864386	1.06595	-101.151	-6.2459	0.999881	0.863133	-437.667
17951	7374	6585	UNG	uracil-DNA glycosylase	0.893064	0.864127	0.809749	0.919609	0.95449	0.919908	0.852484	-70.059	-37.4334	-6.6888	-107.434	-154.492	-107.87	-27.6439	1.01078	1.29133	1.20895	1.06814	1.27756	-309.825	0.809797	-11.4645	-24.1257	0.994638	0.985815	1.05785	1.16284	0.909717	1.07307	-13.2165	-1455.25	-1186.57	-932.837	-2.13377
17952	7366	107067	UGT2B15	UDP glucuronosyltransferase 2 family, polypeptide B15	0.998124	1.08573	0.907196	1.09143	0.911683	1.03719	1.02838	-181.847	-73.5213	-51.3313	-65.3641	-58.0775	-151.934	-163.636	0.964146	1.0308	1.12968	0.912465	1.06913	-320.082	-166.957	0.333095	-2.30027	-119.355	0.95774	0.750269	1.0746	0.698183	0.783374	-1224.61	-6.07941	-63.3955	0.999371	-2.13377
17953	997	55815	CDC34	cell division cycle 34 homolog (S. cerevisiae)	0.903162	1.02368	0.84175	1.06129	0.994367	0.986166	0.865164	-93.1061	-175.559	-27.3899	-144.576	-181.556	-179.648	-47.4311	0.956608	1.20931	1.17865	1.02601	1.26416	-288.077	0.929286	0.58479	-180.226	0.998816	0.915196	0.880122	1.11467	0.78958	0.961676	-155.096	-100.534	-225.551	0.850536	-1027.28
17954	5361	56426	PLXNA1	plexin A1	1.02489	1.03591	1.0232	1.08649	1.12725	1.11442	0.983531	-165.033	-148.9	-167.137	-60.8328	-18.8957	-28.435	-174.016	1.06227	1.31465	1.34218	0.979493	1.23759	-15.4026	0.999995	0.999992	-268.808	0.999884	1.01345	1.0752	1.18117	0.910285	1.06094	-402.733	-54.8848	0.858013	-56.0662	-579.438
17955	6625	20672	SNRP70	small nuclear ribonucleoprotein 70kDa polypeptide (RNP antigen)	1.03576	1.10701	1.07978	1.16376	1.06332	1.14348	1.14138	-146.277	-30.2224	-64.9083	-3.09481	-93.8184	-8.01182	-8.74302	1.02246	1.24599	1.27353	0.978372	1.21862	-246.609	0.999991	0.999983	-250.174	0.999998	0.982331	1.08626	1.1601	0.936354	1.1058	-907.144	-7.56839	0.99044	-22.8837	-10.3978
17956	7533	37767	YWHAH	tyrosine 3-monooxygenase/tryptophan 5-monooxygenase activation protein, eta polypeptide	1.12998	1.01617	0.887587	0.890386	0.86655	0.966966	0.855846	-8.17617	-172.28	-9.51385	-11.121	-2.22574	-143.33	-0.64137	0.978153	1.91045	1.24478	1.53477	1.95312	-139.644	1	0.939288	1	1	0.874627	1.60889	1.2217	1.31693	1.83952	-3.67515	1	0.952798	0.999938	1
17957	7249	462	TSC2	tuberous sclerosis 2	1.01906	1.01685	1.07008	1.03694	0.995106	0.999052	1.01195	-172.705	-174.665	-93.6281	-150.19	-181.295	-181.91	-178.22	1.07596	1.20202	1.24116	0.968471	1.11717	-102.266	-0.0148417	0.380989	-319.03	-10.1932	1.09758	1.04457	1.17743	0.887159	0.951701	-56.3396	-352.174	-3.13983	-24.5675	-300.781
17958	7168	105374	TPM1	tropomyosin 1 (alpha)	1.08304	0.96969	0.976553	0.953356	0.991069	0.909966	0.878397	-55.4005	-152.081	-163.535	-118.323	-179.178	-34.7313	-7.99813	1.04884	2.82391	1.13422	2.48974	2.6924	-310.617	1	-25.6545	1	1	0.846578	2.47401	1.18914	2.0805	2.92237	-1.73473	1	-1.30162	1	1
17959	7111	20701	TMOD1	tropomodulin 1	0.884666	0.971225	0.892595	0.919369	0.915635	0.88257	0.83304	-25.0763	-162.21	-33.0142	-70.9746	-64.7197	-23.2263	-1.83632	0.96884	1.23599	1.21837	1.01446	1.27574	-122.623	0.999831	0.99781	-96.4414	1	0.908576	1.03417	1.19861	0.862813	1.13824	-7.66057	-308.464	0.881444	-0.145443	0.917224
17960	7174	2471	TPP2	tripeptidyl peptidase II	0.998904	1.06836	0.956736	0.951305	0.928776	0.933715	0.77649	-181.894	-83.5319	-128.185	-116.522	-68.9835	-78.7899	0.988518	1.00417	1.09067	1.35342	0.805862	1.08614	-273.551	-67.1694	0.856038	-4.88165	-114.543	0.887614	0.789041	1.09811	0.718545	0.888947	-61.0185	0.999659	-83.1048	1	0.997487
17961	7086	68154	TKT	transketolase	0.981533	1.01407	0.969126	0.969884	0.91084	0.85652	0.869234	-169.892	-175.067	-149.923	-151.356	-33.6607	-1.32053	-3.88855	0.927341	1.38798	1.08562	1.27851	1.49673	-37.297	0.939288	-50.1014	-1.2242	0.999966	0.903583	1.33288	1.13361	1.17579	1.47511	-8.50724	0.999958	-3.2412	0.977552	1
17962	7049	2436	TGFBR3	transforming growth factor, beta receptor III	1.03253	0.910586	0.975472	0.919399	1.00006	0.867196	1.14999	-171.994	-112.758	-175.882	-138.292	-181.934	-60.631	-63.1915	1.02522	1.03455	0.989456	1.04558	1.0091	-146.865	-103.718	-116.507	-146.197	-86.7557	0.875164	0.953974	1.0166	0.938396	1.09005	-5.68475	-501.048	-46.7783	-0.566886	-20.3428
17963	7042	2432	TGFB2	transforming growth factor, beta 2	0.990412	1.15694	1.04027	1.06193	1.03488	0.951428	0.936518	-178.961	-4.34675	-138.091	-96.3548	-147.762	-117.461	-85.4183	0.990299	1.19121	1.25423	0.949751	1.20287	-111.509	0.927837	0.983873	-131.375	0.934794	0.959547	0.931234	1.17151	0.794898	0.970494	-717.499	-277.704	-15.7079	0.799562	-300.598
17964	7018	68153	TF	transferrin	0.930695	0.875979	0.980576	0.953989	1.141	0.994805	0.859563	-101.466	-25.6775	-174.125	-141.372	-26.0636	-181.372	-14.1592	1.07543	1.22949	1.18984	1.03332	1.14325	-146.434	-72.7054	-50.4942	-142.621	-71.0002	0.998378	0.660703	1.04417	0.632752	0.661777	-727.999	0.990164	-435.058	0.999845	0.997046
17965	7023	2424	TFAP4	transcription factor AP-4 (activating enhancer binding protein 4)	1.11026	1.1056	1.06829	1.03069	1.13488	1.11826	0.918095	-28.0686	-32.4739	-85.6313	-155.187	-11.8697	-21.5909	-51.9182	1.16174	1.22545	1.33298	0.919337	1.05484	-63.5254	-24.4501	-4.5474	-102.837	-125.821	1.09467	0.651343	1.20659	0.539819	0.595013	-580.968	0.902274	-43.9447	0.999893	0.990409
17966	6929	2408	TCF3	transcription factor 3 (E2A immunoglobulin enhancer binding factors E12/E47)	0.982892	0.962287	0.970497	0.987557	1.02145	1.03403	0.964614	-171.92	-137.491	-153.457	-176.589	-167.008	-147.113	-142.243	0.996231	1.07713	1.10996	0.970426	1.08121	-148.172	-28.1551	-19.5929	-145.677	-21.1218	1.05716	0.792098	1.06588	0.743141	0.749267	-181.718	0.690225	-49.7671	0.999859	0.999721
17967	4779	20685	NFE2L1	nuclear factor (erythroid-derived 2)-like 1	1.0257	0.983566	1.05626	0.999957	1.0359	0.956248	1.01588	-164.124	-73.0247	-47.1557	-76.3335	-62.4669	-55.3088	-73.3364	1.00609	1.20906	1.22196	0.989436	1.20174	-96.6109	0.99993	0.99996	-147.792	0.999983	1.08915	0.953414	1.17094	0.814229	0.87537	-0.219755	-404.408	0.999707	0.999999	0.994072
17968	6948	303	TCN2	transcobalamin II; macrocytic anemia	1.01459	1.04537	1.07795	1.1717	1.17492	1.37482	1.21701	-74.3569	-59.7109	-37.8965	-3.06	-2.68176	0.997713	0.0634737	1.12042	1.30432	1.39943	0.932033	1.16413	-51.2162	0.954291	0.996956	-88.5449	0.612849	1.19453	0.930141	1.20575	0.771419	0.778666	0.987323	-109.734	0.995833	0.999998	0.999994
17969	7082	2445	TJP1	tight junction protein 1 (zona occludens 1)	0.935085	1.00622	1.09351	0.992771	1.07816	1.10151	0.899307	-20.8192	-75.4856	-7.49602	-75.1742	-14.893	-4.9316	-2.59819	1.03057	1.0697	1.15164	0.928848	1.03797	-147.676	-50.4942	0.268542	-17.4607	-52.6777	1.04224	1.00197	1.00173	1.00025	0.961363	-456.244	-454.519	-275.084	-130.618	-339.501
17970	7056	308	THBD	thrombomodulin	1.10918	1.04208	1.11831	0.985555	1.00134	0.972427	0.87886	-4.13135	-48.5022	-2.36066	-72.1244	-76.2967	-61.9278	-0.265916	1.06434	1.07757	1.18533	0.909087	1.01243	-75.2891	-46.9741	-3.87247	-62.7171	-138.458	0.995233	0.8479	1.11114	0.763092	0.851961	-437.267	-26.5981	-269.272	0.398925	-2.31259
17971	3948	22767	LDHC	lactate dehydrogenase C	1.08366	1.01874	0.963113	0.983154	0.970712	0.990493	0.909457	-19.4155	-70.9141	-56.4821	-71.7672	-63.2137	-74.8589	-11.2514	0.956649	1.13754	1.07115	1.06198	1.18908	-46.2883	0.612849	-8.17293	-34.4522	0.999007	0.983463	1.12886	1.1936	0.945761	1.14784	-465.725	-2.39323	0.681259	-307.339	0.765326
17972	1969	20929	EPHA2	EPH receptor A2	1.07145	1.04802	1.05201	0.99425	1.04819	0.943272	0.968737	-31.2302	-50.4504	-47.0624	-75.8554	-50.3043	-40.2114	-63.1065	1.01727	1.14007	1.23735	0.921384	1.12072	-143.017	-0.000417887	0.986499	-29.1421	0.516818	1.0494	0.878586	1.17744	0.746184	0.837228	-91.355	-3.51946	0.995392	1	0.99422
17973	185	3556	AGTR1	angiotensin II receptor, type 1	0.959079	1.04051	0.985142	1.1583	0.992992	1.00757	0.931986	-58.2999	-59.8366	-73.7323	-2.3878	-75.7514	-75.6641	-35.5857	0.961769	1.20266	1.21857	0.986938	1.25046	-37.3447	0.920144	0.994839	-79.6551	0.999436	0.938202	0.875449	1.10692	0.790885	0.933113	-62.8417	-23.36	-15.2283	0.996757	-386.979
17974	203068	69099	TUBB	tubulin, beta	1.08301	1.03988	1.02629	0.913063	0.888698	0.849307	0.908108	-32.6667	-62.1816	-69.737	-25.3354	-11.8956	-1.73515	-22.1232	0.936971	1.17831	1.22408	0.962605	1.25757	-99.289	0.999952	0.999986	-141.788	1	0.93686	1.01656	1.18745	0.856086	1.08507	-67.6445	-487.154	0.998707	0.999857	-32.1688
17975	388697	86724	HRNR	hornerin	1.04386	1.01672	0.953405	1.11654	1.11301	1.14666	0.95704	-57.7365	-73.2131	-54.0747	-12.1978	-13.5478	-4.28667	-56.9986	1.0278	1.33141	1.38959	0.958133	1.2954	-117.321	0.997177	0.999347	-132.666	0.99806	1.08185	1.12057	1.27264	0.880506	1.03579	-487.841	-356.195	-101.9	-84.4903	-352.866
17976	388	68377	RHOB	ras homolog gene family, member B	0.987101	0.972065	0.947185	1.01077	1.2061	0.90238	0.860027	-74.5647	-68.2753	-50.7556	-75.124	0.112192	-17.7934	-2.97366	1.00874	1.47282	1.24727	1.18083	1.46006	-108.945	1	0.998329	0.996718	1	0.985916	1.22713	1.27848	0.959838	1.24466	-200.015	0.990672	0.999698	-143.159	0.999969
17977	7040	540	TGFB1	transforming growth factor, beta 1	0.997923	0.996426	0.974086	0.974464	1.05361	1.0547	1.10558	-76.2886	-76.2002	-69.4938	-69.6855	-52.7061	-51.9294	-19.5543	1.03428	1.45944	1.30934	1.11463	1.41106	-145.944	0.999986	0.994572	-1.12402	0.999999	0.92664	1.10605	1.18368	0.934412	1.19361	-21.0484	-121.498	-41.0564	-274.544	0.931336
17978	10379	4436	IRF9	interferon regulatory factor 9	1.0539	1.03708	1.05171	0.93624	0.916317	0.820759	0.917904	-30.3664	-48.9248	-32.6122	-17.8966	-5.76559	0.99835	-6.41617	1.04824	2.01182	1.25748	1.59988	1.91925	-120.513	0.999995	-5.71955	0.998199	0.999985	1.00199	2.09385	1.03952	2.01424	2.08968	-357.367	1	-135.723	1	1
17979	7003	2418	TEAD1	TEA domain family member 1 (SV40 transcriptional enhancer factor)	1.08408	1.01476	1.01747	1.00307	0.878336	0.826219	0.905938	-17.1517	-72.6448	-71.2271	-76.1675	-1.10005	0.948746	-8.0596	1.0139	2.04061	1.2793	1.59509	2.01263	-146.434	1	0.551154	0.999994	1	0.964627	2.1588	1.06233	2.03214	2.23797	-316.792	1	-37.2876	1	1
17980	2960	38062	GTF2E1	general transcription factor IIE, polypeptide 1, alpha 56kDa	1.04673	0.991393	0.904494	1.01682	1.2334	1.0404	1.02016	-54.9765	-75.4388	-15.7577	-73.0556	0.837412	-59.6324	-71.6858	0.96573	1.17145	1.20323	0.973593	1.21302	-145.395	0.999988	0.999824	-26.7204	1	0.944082	0.938245	1.11915	0.838355	0.993817	-357.965	-49.512	0.977206	0.0848458	-21.0484
17981	5970	32064	RELA	v-rel reticuloendotheliosis viral oncogene homolog A (avian)	0.929071	0.916056	0.961015	0.950118	0.976862	0.942735	0.82274	-40.8179	-31.4176	-63.5338	-56.3474	-71.6238	-51.0216	-0.313775	0.954004	1.19012	1.30393	0.912716	1.24749	-144.461	-0.269503	-0.0748015	-147.893	0.492524	1.00681	0.952501	1.15697	0.823272	0.946061	-87.2381	-212.915	-212.915	-29.3825	-4.96318
17982	6917	55984	TCEA1	transcription elongation factor A (SII), 1	1.01397	1.15443	0.988565	0.924491	0.817688	0.838243	0.86582	-72.5589	0.441815	-73.7187	-15.2176	0.990602	0.939893	0.458253	0.943084	1.13306	1.23187	0.919793	1.20144	-132.666	0.690178	0.971795	-101.953	0.993684	0.872515	0.922384	1.12225	0.821905	1.05716	-1.21347	-49.512	-6.32204	0.942625	-114.728
17983	6947	47985	TCN1	transcobalamin I (vitamin B12 binding protein, R binder family)	1.01716	1.12543	1.05948	1.06742	0.969312	0.954212	1.01858	-70.0154	-0.638077	-28.3658	-21.6163	-57.1508	-39.7453	-68.9867	0.97847	1.09644	1.26451	0.867087	1.12057	-85.8626	-7.62679	0.99967	0.963633	0.849921	1.04069	0.979637	1.21225	0.808118	0.941338	-310.184	-303.223	0.844099	0.979424	-183.084
17984	7073	87796	TIAL1	TIA1 cytotoxic granule-associated RNA binding protein-like 1	1.0023	0.978738	1.01454	0.952818	0.917682	0.892519	0.979507	-76.2145	-66.5904	-71.7714	-38.3806	-8.64679	-1.20899	-67.2451	1.03839	1.2588	1.23647	1.01806	1.21227	-114.031	0.983033	0.983459	-144.121	0.992269	0.978995	1.04242	1.18259	0.88147	1.06478	-79.1786	-323.017	0.759404	0.827316	-12.8952
17985	7200	5163	TRH	thyrotropin-releasing hormone	0.947069	0.997088	0.967453	1.0325	1.17329	0.980397	0.858408	-49.3021	-76.2372	-64.9032	-65.5954	-1.28313	-72.0227	-2.05572	1.0726	1.11066	1.10002	1.00968	1.03549	-103.718	-72.7054	-15.2058	-87.6498	-8.94835	1.07182	1.14952	1.23369	0.931775	1.0725	-243.145	-0.536763	0.994661	-21.9668	-1.8149
17986	39	55855	ACAT2	acetyl-Coenzyme A acetyltransferase 2	0.962737	0.896881	0.997068	0.977203	1.06221	1.14764	1.03725	-55.2376	-5.2235	-76.1856	-67.7355	-33.8155	-0.508774	-56.5433	0.982065	1.0673	1.16912	0.91291	1.0868	-138.972	-35.5901	-5.44131	-90.337	-46.9741	1.01755	1.00859	1.24204	0.812041	0.991199	-278.564	-292.192	-4.56536	0.759404	-103.451
17987	6955		TRA@	T cell receptor alpha locus	1.01147	1.03375	1.00218	1.06191	0.992799	1.06406	1.06285	-74.5421	-62.4486	-76.2675	-39.6508	-75.6092	-37.9153	-38.887	0.980336	1.28385	1.45185	0.884285	1.3096	-65.1346	0.978031	0.999778	-14.9402	0.980651	0.929043	0.898052	1.18837	0.755698	0.966642	-357.685	-158.625	-16.1883	0.77711	-132.084
17988	6715	37426	SRD5A1	steroid-5-alpha-reductase, alpha polypeptide 1 (3-oxo-5 alpha-steroid delta 4-dehydrogenase alpha 1)	1.01403	1.04334	1.01256	1.02668	0.997731	0.997247	0.844601	-72.4351	-47.0442	-73.1884	-63.3212	-76.2272	-76.177	0.910885	0.989874	1.09867	1.18769	0.925047	1.10991	-20.2925	-62.9439	-1.37553	-1.4803	-6.40335	0.958404	0.864957	1.12103	0.771576	0.902497	-77.8888	-8.79836	-8.79836	0.991134	-193.622
17989	6427	37721	SFRS2	splicing factor, arginine/serine-rich 2	0.979369	1.04828	1.10055	1.07518	1.0537	1.1073	1.11276	-69.0816	-45.8896	-9.32791	-23.0258	-40.8297	-7.00326	-5.45368	1.02086	1.37708	1.2655	1.08817	1.34894	-51.1683	0.999997	0.999694	-3.54475	0.999998	1.0853	1.29334	1.25002	1.03465	1.19169	-0.393163	1	1	-262.211	0.999987
17990	6303	37716	SAT1	spermidine/spermine N1-acetyltransferase 1	0.961174	0.966818	0.909968	0.871736	0.87444	0.866794	0.768916	-64.6399	-67.6473	-29.8571	-10.4261	-11.4118	-8.77435	0.880785	1.02145	1.65667	1.18932	1.39295	1.62188	-67.0902	1	0.574693	0.999982	1	0.98207	1.49197	1.01279	1.47313	1.51921	-353.511	1	-109.805	1	1
17991	6670	7952	SP3	Sp3 transcription factor	0.982066	0.937753	0.934847	0.943925	0.803132	0.804767	0.847187	-71.9403	-36.2927	-33.7307	-41.8922	0.95901	0.953639	0.180989	0.978457	1.64618	1.17524	1.40072	1.68243	-66.007	0.999998	-0.709758	0.999766	1	1.05569	1.78374	1.33029	1.34087	1.68965	-272.515	0.982351	-37.2876	0.386417	0.999869
17992	6717	37736	SRI	sorcin	0.985789	0.893949	0.803226	1.04807	0.979275	1.00727	0.858233	-75.4283	-36.8774	-4.5262	-67.1483	-74.4088	-76.1004	-19.7853	1.05296	1.22323	1.09104	1.12117	1.16171	-5.35688	0.974417	-0.995576	-4.43876	-0.36663	0.986319	0.933563	1.21437	0.76876	0.946512	-313.534	-225.891	0.171594	0.985241	-310.184
17993	6548	20660	SLC9A1	solute carrier family 9 (sodium/hydrogen exchanger), member 1	1.0372	0.900581	0.966498	0.974503	0.946236	0.921612	0.905201	-67.1337	-26.7429	-68.2601	-71.5833	-56.9171	-40.3021	-29.5455	1.00267	1.21669	1.32914	0.915391	1.21344	-65.2964	0.938003	0.970212	-66.1291	0.98252	0.958492	0.942369	1.18121	0.797796	0.983178	-344.512	-126.728	-63.583	0.171594	-48.609
17994	4628	55941	MYH10	myosin, heavy chain 10, non-muscle	1.03692	1.09502	1.04108	0.931184	0.823697	0.823798	0.907702	-62.8673	-22.7766	-60.0895	-36.15	0.498503	0.495531	-19.2771	0.969872	1.21654	1.19663	1.01664	1.25433	-64.4238	0.999887	0.999654	-46.0325	0.999998	0.792863	0.982967	1.0723	0.916686	1.23977	0.993786	-304.994	-0.613826	0.955611	0.998094
17995	6619	31130	SNAPC3	small nuclear RNA activating complex, polypeptide 3, 50kDa	0.944836	0.975209	1.10197	1.10305	1.38191	1.61999	1.34107	-58.1827	-72.375	-34.5729	-34.0253	0.96319	0.999975	0.875702	1.04563	1.1833	1.20377	0.982988	1.13166	-27.0138	0.996378	0.999803	-34.6455	0.976292	1.09493	1.08946	1.36561	0.79778	0.994998	-36.5687	-12.3094	0.999993	0.99895	-288.374
17996	6347	2245	CCL2	chemokine (C-C motif) ligand 2	1.06079	1.11572	1.04615	1.01322	0.990818	0.937313	0.889618	-23.0997	-0.671467	-37.9079	-71.9138	-74.1197	-18.1163	-0.0110364	0.869177	1.02058	1.23956	0.823337	1.17419	-0.952218	-28.4774	0.991199	0.948031	0.987438	0.900293	0.860984	1.22157	0.704815	0.956337	-75.3549	0.15069	0.973986	1	-15.3215
17997	6741	2366	SSB	Sjogren syndrome antigen B (autoantigen La)	1.05595	0.994554	0.982192	1.04005	1.17278	1.14839	0.939649	-47.1218	-75.9623	-72.4115	-59.3614	-0.665231	-3.09724	-40.655	0.958687	1.09975	1.13849	0.965981	1.14715	-18.7827	-31.12	-3.27672	-25.9402	0.299583	1.05192	1.02671	1.28142	0.801233	0.976037	-97.5768	-166.293	0.997421	0.989367	-305.681
17998	6728	2361	SRP19	signal recognition particle 19kDa	0.966435	1.10345	0.926826	0.943697	1.00234	0.867951	0.855846	-64.2372	-18.3533	-32.6137	-46.4992	-76.2715	-3.7103	-1.71586	0.993485	1.38995	1.441	0.964575	1.39907	-46.0325	1	1	-67.1434	1	0.948369	1.00314	1.25082	0.801993	1.05776	-325.309	-237.888	0.970429	0.972617	-249.518
17999	6662	294	SOX9	SRY (sex determining region Y)-box 9	1.05803	1.18087	1.10588	1.27137	1.13868	1.20106	1.1617	-41.6085	0.373347	-11.0762	0.992818	-2.73407	0.754635	-0.456672	0.996504	1.38714	1.35255	1.02558	1.39201	-66.86	0.999921	0.997041	-6.97838	0.999999	0.801531	1.03071	1.10015	0.936878	1.28592	-7.3353	-156.747	-27.8091	-156.747	0.954264
18000	8407	20789	TAGLN2	transgelin 2	0.930438	0.886041	0.878843	0.931271	1.04486	0.974016	0.913144	-51.6356	-25.5026	-21.8972	-52.1341	-66.0228	-72.445	-41.0736	0.967147	1.29003	1.17792	1.09518	1.33385	-67.1434	0.996726	0.331755	-5.11577	0.998463	0.969849	1.20587	1.19038	1.01301	1.24336	-93.2516	0.991963	0.980868	-273.369	0.999992
18001	6461	74458	SHB	Src homology 2 domain containing adaptor protein B	0.954353	0.908132	0.745115	0.970898	0.975391	0.88757	0.845252	-65.1741	-39.0761	0.721127	-71.6577	-72.9746	-27.4191	-9.92663	0.92629	1.02685	1.07384	0.956238	1.10856	-10.4272	-56.6008	-12.9997	-24.8886	-0.635328	0.884458	0.939206	1.07112	0.876841	1.0619	-67.6967	-322.071	-41.1096	-7.9109	-61.1302
18002	6397	37719	SEC14L1	SEC14-like 1 (S. cerevisiae)	0.960776	1.05692	0.905155	0.961905	1.08945	1.06914	1.00409	-68.1683	-61.4848	-37.97	-68.6151	-45.529	-55.6946	-76.2437	0.959903	1.18054	1.15867	1.01888	1.22986	-66.7188	0.98421	0.895019	-36.6519	0.99897	0.969403	1.07579	1.20323	0.894083	1.10974	-199.912	-162.45	-2.16646	-24.5944	-16.7445
18003	6286	81743	S100P	S100 calcium binding protein P	0.939789	1.01184	0.857936	0.9669	1.10787	1.2033	1.05136	-49.4732	-75.1497	-5.30295	-67.1782	-23.5616	-1.13431	-57.5513	0.954673	1.10995	1.14124	0.972582	1.16265	-64.4238	0.980153	0.98421	-65.1346	0.998463	1.03356	1.16343	1.19094	0.976894	1.12565	-247.601	-0.0902432	0.267212	-333.609	-0.145402
18004	6014	2198	RIT2	Ras-like without CAAX 2	1.04388	1.11503	0.927799	0.954108	0.842812	0.82961	0.924781	-57.1728	-11.9909	-31.7741	-54.0247	-0.136793	0.463039	-29.4031	0.937469	1.18726	1.14191	1.03971	1.26645	-13.7058	0.809551	0.574693	-62.2225	0.99897	0.900833	0.959274	1.11272	0.862097	1.06487	-27.8091	-247.601	-20.3551	-1.4359	-91.8383
18005	6193	783	RPS5	ribosomal protein S5	1.11383	0.953819	0.844976	1.14923	0.853507	0.918312	1.1786	-57.3729	-74.0715	-53.5979	-49.1252	-62.1978	-67.7765	-40.6565	0.862209	0.839614	0.897987	0.934995	0.973794	-16.7902	-57.9195	-40.7259	-12.0978	-27.3763	0.952327	0.974407	1.11131	0.876809	1.02319	-69.9966	-197.903	-5.65561	0.910886	-228.004
18006	6130	105141	RPL7A	ribosomal protein L7a	0.919347	1.07047	0.932909	0.976306	1.02104	0.95123	0.906228	-9.38492	-19.4121	-18.3772	-64.3451	-67.1023	-36.4361	-4.09763	1.00556	1.36259	1.25542	1.08536	1.35506	-66.86	0.999999	0.999918	0.28295	1	0.992736	1.11664	1.17217	0.952624	1.12481	-303.03	0.981351	0.997781	-253.321	0.997547
18007	6160	100538	RPL31	ribosomal protein L31	1.09738	0.976538	1.01065	0.997883	1.05497	0.93056	1.0286	-27.4197	-71.3664	-75.3168	-76.2925	-54.283	-41.2526	-69.4244	0.995163	1.44605	1.16449	1.24179	1.45308	-59.1715	1	0.961625	0.999998	1	0.96113	1.54121	1.28095	1.20318	1.60354	-303.03	1	1	0.999991	1
18008	6144	110452	RPL21	ribosomal protein L21	0.985094	0.985074	1.0062	0.888019	1.00343	1.01114	0.751092	-74.943	-74.9393	-76.0962	-24.3914	-76.2604	-75.5739	0.79867	1.07901	1.05945	1.10224	0.961176	0.981868	-48.0395	-35.4447	-3.10584	-25.2366	-64.2305	1.00407	0.900482	1.21515	0.741045	0.896828	-165.727	0.209239	0.906485	0.999999	0.300532
18009	6143	105142	RPL19	ribosomal protein L19	0.998693	1.024	0.943018	1.00052	0.98161	0.97036	0.947513	-76.3052	-67.5699	-36.325	-76.3291	-70.8373	-62.7389	-40.7542	0.977749	1.2748	1.19833	1.06381	1.30381	-33.0631	0.92419	0.553792	-44.0004	0.999198	0.991694	1.51421	1.22001	1.24114	1.52689	-173.998	1	0.999792	0.999952	1
18010	11014	38236	KDELR2	KDEL (Lys-Asp-Glu-Leu) endoplasmic reticulum protein retention receptor 2	1.02407	0.999978	0.969831	1.1036	1.03202	1.06566	1.02285	-70.1161	-76.3335	-66.3079	-17.935	-65.7635	-41.7049	-70.7001	0.996902	1.18411	1.13826	1.04028	1.18779	-65.2964	0.949326	0.0296733	-18.7827	0.996965	0.979803	1.14409	1.14977	0.995062	1.16768	-184.143	0.381582	0.623756	-182.799	0.814105
18011	6249	74455	CLIP1	CAP-GLY domain containing linker protein 1	1.00821	1.01707	0.873905	0.908774	1.01262	0.917861	0.859924	-75.6405	-73.4046	-6.35452	-22.0946	-74.7105	-28.1962	-3.16706	0.985975	1.34096	1.07231	1.25054	1.36003	-55.5716	0.998538	-15.9799	0.909645	0.999749	0.908434	1.24001	1.12778	1.09952	1.365	-37.6491	0.999627	0.149044	0.43979	1
18012	6118	37712	RPA2	replication protein A2, 32kDa	1.02098	0.917504	0.980763	1.04955	1.16045	1.06926	0.862741	-72.1789	-29.3403	-72.6837	-56.3795	-4.13825	-42.7513	-4.35071	0.989681	1.01759	1.01474	1.00281	1.0282	-62.2225	-65.6004	-60.9114	-65.2964	-56.2614	1.10604	1.00268	1.19194	0.841224	0.906555	-46.5844	-178.718	0.940994	0.951933	-57.6972
18013	6119	68285	RPA3	replication protein A3, 14kDa	1.06232	1.01404	0.907575	0.90091	0.987786	0.940787	0.913798	-43.0755	-74.0354	-17.5859	-13.9333	-74.5414	-42.6017	-21.4719	1.02817	1.30967	1.24814	1.0493	1.27378	-11.4507	1	0.999999	-26.2957	1	0.9857	0.977581	1.09093	0.896096	0.991763	-168.717	-126.83	0.957718	0.913385	-49.6023
18014	5984	6288	RFC4	replication factor C (activator 1) 4, 37kDa	0.904806	1.06529	0.935914	0.82483	0.979668	0.831109	0.829879	-41.3472	-59.6989	-58.3009	-7.80426	-74.3757	-9.35465	-9.03638	1.09226	0.918476	1.17076	0.784515	0.840896	-60.9114	-45.222	-8.5784	-0.36663	-30.7366	1.1501	0.951964	1.07779	0.883259	0.827724	-93.723	-158.245	-93.723	-38.2894	-38.2894
18015	5981	2187	RFC1	replication factor C (activator 1) 1, 145kDa	0.874412	0.937961	0.890739	0.908224	1.05034	0.893906	0.793214	-23.6683	-58.3814	-31.9381	-41.722	-65.1905	-33.6567	-1.90356	0.928028	0.977297	1.04141	0.938434	1.05309	-27.0138	-62.4686	-51.1683	-35.846	-40.7259	1.07545	1.02733	1.17341	0.875509	0.955263	-76.1175	-169.429	-1.11619	-1.9305	-111.296
18016	391	68196	RHOG	ras homolog gene family, member G (rho G)	0.95765	0.790837	0.81788	1.01588	1.03207	1.03082	0.82082	-68.3088	-0.587135	-2.47778	-32.4728	-31.0385	-31.1792	-2.7588	1.03822	0.936229	0.892488	1.04901	0.90176	-23.8596	-58.8651	-56.9364	-67.0582	-36.2485	1.01162	0.92234	1.13112	0.815426	0.911748	-147.901	-2.44031	-0.483475	0.999974	-2.6832
18017	5432	2017	POLR2C	polymerase (RNA) II (DNA directed) polypeptide C, 33kDa	1.00263	0.931205	0.995525	0.978929	1.04341	0.896802	0.950997	-32.9411	-20.0314	-32.8985	-31.5305	-27.6191	-10.2231	-25.7398	1.08327	2.11999	1.30213	1.62809	1.95703	-36.2485	1	0.44692	0.999999	1	1.01932	2.00255	1.25739	1.59263	1.96459	-139.741	1	0.999866	1	1
18018	6046	74540	BRD2	bromodomain containing 2	0.973825	1.01092	0.920243	0.960592	1.07754	0.992835	0.91865	-29.2705	-32.313	-10.1771	-25.0876	-12.802	-32.6767	-9.67549	1.0327	1.38361	1.19355	1.15925	1.3398	-13.7058	0.999999	0.999558	0.789848	1	0.969996	1.19212	1.17141	1.01767	1.22899	-164.151	0.0844396	-1.37878	-148.888	0.97469
18019	22934	6943	RPIA	ribose 5-phosphate isomerase A	1.05701	1.03233	0.901691	0.925041	1.00363	1.02721	0.864839	-19.2045	-27.5937	-4.77841	-11.2824	-32.8873	-29.0447	-0.142776	1.06432	1.3007	1.21613	1.06954	1.22209	-0.113771	1	0.999993	-0.67216	0.999998	1.05486	1.20731	1.27383	0.94778	1.14452	-57.6972	0.956619	0.999797	-16.5681	0.573733
18020	5915	68100	RARB	retinoic acid receptor, beta	0.952537	1.05234	0.903933	0.989793	1.0965	0.916052	0.735312	-22.0069	-21.1271	-5.55637	-32.3759	-7.58887	-8.74946	0.999883	1.02909	1.01448	1.07268	0.945746	0.985804	-21.8728	-59.1715	-2.78207	0.731524	-33.0631	0.983143	0.878573	1.15144	0.76302	0.893637	-86.2969	0.128014	0.927581	0.99999	-13.4479
18021	5868	68142	RAB5A	RAB5A, member RAS oncogene family	0.919005	0.918271	0.804242	1.05404	1.1603	1.13017	0.873293	-19.1282	-18.9307	-0.230362	-26.6899	-5.91338	-10.4467	-8.00229	0.984535	1.13763	1.04862	1.08488	1.1555	-17.9114	-15.9799	-29.2224	-56.2614	0.892365	0.973572	0.982605	1.2564	0.782083	1.00928	-85.2545	-178.718	0.999906	0.999994	-37.6491
18022	5902	21600	RANBP1	RAN binding protein 1	0.950733	1.08716	1.01327	1.05051	0.983088	0.909178	0.996911	-21.2074	-9.77305	-31.9889	-21.6704	-31.3478	-6.71531	-32.9089	0.961651	1.31202	1.30334	1.00666	1.36435	-43.1832	0.999524	0.992443	-17.6267	0.999999	0.895153	1.00648	1.28379	0.783992	1.12437	-15.5769	-183.403	0.927581	0.994264	-7.66013
18023	7297	20712	TYK2	tyrosine kinase 2	1.00543	1.05153	0.970586	0.945087	0.89948	0.87315	0.907865	-32.7335	-18.0292	-26.645	-15.3653	-1.80843	0.367379	-3.20296	1.05181	1.56081	1.23255	1.26633	1.48393	-61.1841	0.999944	0.696756	0.905007	0.999985	0.84147	1.10105	0.797222	1.38111	1.30849	-37.0166	0.885309	-55.187	0.999915	0.999957
18024	23214	12544	XPO6	exportin 6	1.06299	1.04323	0.921739	1.06157	0.875057	1.04908	1.04494	-24.4862	-28.5792	-19.4117	-24.803	-7.83627	-27.4539	-28.2602	1.03752	1.09286	1.08901	1.00354	1.05334	-61.714	0.756528	-3.7315	-15.7156	0.886858	1.01415	1.0539	1.19703	0.880426	1.03919	-177.296	-92.6493	0.86973	-0.033869	-48.8359
18025	5793	2129	PTPRG	protein tyrosine phosphatase, receptor type, G	0.970976	0.929362	0.907358	1.04224	1.02544	0.96874	1.06612	-30.8343	-21.8063	-15.9026	-28.8954	-31.4002	-30.5011	-24.0441	1.10441	1.42127	1.25425	1.13316	1.28691	-29.5979	0.998072	0.347309	0.0518206	0.997973	0.966453	1.04058	1.21693	0.855088	1.0767	-130.113	-95.8816	-42.295	-152.746	-11.0605
18026	5786	20621	PTPRA	protein tyrosine phosphatase, receptor type, A	0.988996	1.03803	0.924249	0.927055	0.982913	1.02067	1.01182	-32.6295	-29.3589	-19.6705	-20.4538	-32.1592	-31.8357	-32.5872	0.949268	1.246	1.11099	1.12153	1.31259	-38.2744	0.871854	-8.0732	-11.6637	0.99074	0.883289	1.13026	1.17468	0.962185	1.2796	-23.1731	-21.4594	-2.13966	-113.523	0.913385
18027	5780	2121	PTPN9	protein tyrosine phosphatase, non-receptor type 9	1.04057	1.0099	0.926144	1.00337	0.9984	1.18636	1.00363	-26.8244	-32.5494	-15.2782	-32.9149	-32.9524	-0.0454996	-32.9071	0.983246	1.30963	1.13081	1.15814	1.33195	-62.7091	0.992249	-7.12777	0.689298	0.998023	0.866505	1.17725	1.15693	1.01756	1.35862	-3.71675	-7.47924	-14.3297	-167.249	0.999067
18028	5527	86888	PPP2R5C	protein phosphatase 2, regulatory subunit B', gamma isoform	0.946963	0.929294	0.918137	0.914884	1.06896	1.01474	0.938473	-18.9074	-12.0005	-8.30013	-7.35355	-14.3168	-31.6697	-15.4818	1.01579	1.06983	1.16172	0.920906	1.0532	-60.0631	-11.2406	0.347309	-19.68	-14.6876	1.02146	0.923198	1.27261	0.725437	0.903803	-180.737	-4.26995	0.999953	1	-0.831657
18029	5523	20595	PPP2R3A	protein phosphatase 2 (formerly 2A), regulatory subunit B'', alpha	0.886504	0.869831	0.876496	0.910922	0.954289	0.863587	0.883999	-11.7646	-8.21809	-9.56252	-17.8114	-28.2412	-7.05461	-11.1941	0.81034	0.841862	0.851193	0.989037	1.0389	-12.319	-42.774	-30.7366	-63.8254	-39.4983	0.987186	1.23618	1.2418	0.995473	1.25223	-88.5279	0.52697	0.928767	-123.512	0.996341
18030	5500	37659	PPP1CB	protein phosphatase 1, catalytic subunit, beta isoform	1.00623	0.983978	0.976911	1.01975	1.29589	1.13544	1.08536	-32.7361	-31.4555	-29.8882	-30.7772	0.998227	-1.31666	-9.79433	1.06159	1.28897	1.18298	1.08959	1.21419	-23.1866	0.999461	0.406148	0.711157	0.999021	1.15099	1.55032	1.36067	1.13938	1.34694	-7.15232	0.999728	0.959449	-8.04475	0.978648
18031	5566	55518	PRKACA	protein kinase, cAMP-dependent, catalytic, alpha	1.02481	0.979501	0.999632	1.07693	1.19632	0.980182	1.03603	-29.1789	-30.2139	-32.9625	-10.7295	0.890487	-30.388	-25.5602	0.961559	1.08289	1.22975	0.880579	1.12618	-45.6277	-26.6535	-0.0638784	-10.4272	-2.48114	1.04117	0.932865	1.34972	0.691154	0.895981	-46.9216	-50.5426	0.99999	1	-0.516708
18032	5584	37667	PRKCI	protein kinase C, iota	1.14722	0.952224	1.00688	0.905986	0.983312	0.877048	0.827183	-0.787395	-21.9767	-32.7023	-6.14909	-31.4218	-1.28642	0.844555	1.15824	0.936094	1.02908	0.909645	0.808204	-34.2478	-35.846	-56.9364	-14.191	-4.02418	1.01877	0.920144	1.07083	0.859284	0.903195	-157.657	-16.0525	-0.965004	0.998989	-4.67681
18033	5579	56424	PRKCB	protein kinase C, beta	0.998944	0.983265	0.874386	0.925931	0.99502	0.930594	0.808891	-32.9564	-31.2424	-0.49715	-10.7336	-32.809	-12.3913	0.975936	1.0688	1.05644	1.18127	0.894324	0.988437	-61.714	-35.846	0.265942	-3.36448	-46.0325	1.04163	0.853574	1.22569	0.6964	0.819457	-147.118	-0.112066	0.985468	1	0.943418
18034	5578	55679	PRKCA	protein kinase C, alpha	1.06682	1.07837	0.983799	0.809266	0.752468	0.656004	0.698271	-14.5055	-10.7472	-31.2869	0.980732	0.999856	1	0.999999	1.03782	1.20657	1.17729	1.02487	1.16261	-61.4517	0.804801	-1.17799	-23.8596	0.934803	0.800821	0.926932	1.00004	0.926899	1.15748	0.99516	-1.10748	-135.283	0.944849	-4.20377
18035	5682	2080	PSMA1	proteasome (prosome, macropain) subunit, alpha type, 1	0.997607	0.951755	1.10342	1.08637	1.27434	1.35215	1.32046	-32.9343	-22.6344	-7.28529	-11.4131	0.984292	0.999524	0.997989	1.12266	1.20916	1.10906	1.09026	1.07705	-31.5052	0.956452	-0.113771	-15.1958	0.827451	1.1307	1.37685	1.4312	0.96202	1.21769	-9.22889	0.999999	1	-27.2756	0.999991
18036	5694	2092	PSMB6	proteasome (prosome, macropain) subunit, beta type, 6	1.08646	1.04559	1.1082	0.985224	1.00943	1.03176	0.931431	-9.99964	-23.4083	-5.12185	-31.7292	-32.4666	-27.8571	-13.7872	0.958954	0.83642	1.04731	0.798637	0.872221	-37.8676	-2.48114	-67.0193	0.00703955	-12.319	0.975212	1.02801	1.18111	0.870381	1.05414	-121.721	-141.247	0.916965	0.9986	-52.0374
18037	5122	379	PCSK1	proprotein convertase subtilisin/kexin type 1	1.10303	1.1054	0.937059	1.05176	0.992963	0.952035	0.881108	-8.98326	-8.46716	-18.706	-23.4348	-32.744	-23.8499	-3.53883	1.11462	1.7446	1.26856	1.37526	1.56519	-35.4447	0.999842	-2.26964	0.987115	0.999793	1.06073	2.01089	1.2474	1.61206	1.89576	-83.7943	1	0.538545	0.999993	1
18038	5621	7904	PRNP	prion protein	1.1373	1.01398	1.02666	0.985149	0.92491	0.842598	0.737421	-0.887013	-31.7837	-28.9206	-31.5979	-10.3387	0.757702	0.999951	0.933906	1.29915	1.03783	1.25179	1.39109	-57.9195	0.929693	-20.9162	0.508994	0.973085	0.920499	1.7332	1.05332	1.64547	1.88289	-156.301	1	-2.26108	0.999997	1
18039	5175	47925	PECAM1	platelet/endothelial cell adhesion molecule	1.04503	1.03278	0.958975	1.05661	1.05218	0.973843	0.940772	-22.6498	-26.9556	-23.4776	-18.3272	-19.9824	-28.7764	-16.01	0.94529	1.27495	1.09682	1.16241	1.34874	-66.1291	0.999359	-2.48114	0.967858	0.999989	1.00374	1.75639	1.26754	1.38567	1.74985	-145.269	1	0.993754	0.999973	1
18040	5159	1960	PDGFRB	platelet-derived growth factor receptor, beta polypeptide	1.10295	0.972701	1.10169	1.13403	1.19001	1.2076	1.03433	-2.55365	-27.1829	-2.73733	0.101443	0.953729	0.983345	-24.7448	1.00598	1.23657	1.07605	1.14918	1.22922	-61.1841	0.485009	-25.9402	-2.00556	0.78462	0.903667	1.49964	1.16148	1.29114	1.6595	-75.466	0.999816	0.975094	-3.66313	1
18041	5342	37652	PLGLB2	plasminogen-like B2	1.12145	0.998519	1.10743	0.963525	1.0975	1.04853	1.20378	-1.68159	-32.9483	-3.46138	-24.7386	-5.22348	-20.6618	0.933408	0.989284	1.1207	1.0157	1.10338	1.13284	-64.9664	-0.165852	-49.2266	-0.563906	0.920288	1.08965	1.38018	1.26554	1.09059	1.26663	-21.0948	0.999924	0.999972	-157.657	0.999792
18042	5329	48120	PLAUR	plasminogen activator, urokinase receptor	0.968271	1.03751	1.06568	1.03898	1.06283	1.10685	1.48906	-30.5226	-29.8157	-24.4332	-29.5832	-25.043	-15.3493	0.99777	1.06439	1.03344	0.86619	1.19309	0.970926	-49.6189	-36.2485	-67.0902	-10.1208	-26.6926	1.13666	1.29134	0.984962	1.31105	1.13608	-1.05894	0.502967	-6.81788	-31.3644	-109.643
18043	5054	68070	SERPINE1	serpin peptidase inhibitor, clade E (nexin, plasminogen activator inhibitor type 1), member 1	1.04342	1.0881	1.14217	1.19491	1.11009	1.17421	1.22742	-22.914	-7.71334	-0.298593	0.877186	-3.34182	0.675555	0.975577	0.873684	1.33992	0.839204	1.59666	1.53365	-29.2038	0.997057	-29.3882	0.999851	0.999954	0.905335	1.30462	1.0213	1.27742	1.44104	-154.934	0.99849	0.621736	-2.26108	0.999946
18044	5292	11214	PIM1	pim-1 oncogene	1.07761	0.761324	0.79615	0.730074	0.921953	0.678519		-30.8505	-13.6076	-13.9924	-9.75289	-31.6101	-3.48354		1.11319	0.923221	0.863321	1.06938	0.829346	-15.71	-10.1208	-29.5451	-6.11443	-27.5578	1.01117	0.93522	1.04436	0.895495	0.924892	0.666101	-2.73335	0.817391	0.999991	-91.3937
18045	2879	37571	GPX4	glutathione peroxidase 4 (phospholipid hydroperoxidase)	1.01986	1.00941	1.00484	0.981402	1	1.00402	0.980093	-28.8993	-31.9936	-32.7028	-29.2379	-32.9634	-32.7831	-28.7262	1.13866	1.23262	1.47764	0.834184	1.08252	-2.82465	0.960037	0.999998	0.973265	-3.0406	1.06222	0.877528	1.08631	0.807808	0.826123	-124.398	-1.53648	-2.65047	0.999193	0.70537
18046	5281	31103	PIGF	phosphatidylinositol glycan anchor biosynthesis, class F	1.03946	1.02097	1.00476	1.03612	1.05179	0.934523	0.890877	-21.253	-29.0575	-32.746	-22.7966	-15.5985	-8.48499	0.0441939	1.28713	1.31691	1.51587	0.868745	1.02313	0.306456	0.953565	0.999952	0.494897	-8.51677	1.12882	0.887736	1.10991	0.799829	0.786431	-23.1648	-1.84486	-0.875125	0.999872	0.996341
18047	5825	2140	ABCD3	ATP-binding cassette, sub-family D (ALD), member 3	0.982158	1.09581	1.07047	0.993309	0.899431	0.830829	0.888527	-31.4113	-9.38461	-16.5133	-32.743	-5.9976	0.653829	-3.82375	1.0293	1.11615	1.2942	0.862425	1.08438	-29.0659	-5.04028	0.990768	0.483214	-5.77856	0.960153	0.864975	1.13761	0.760345	0.900872	-124.398	-1.1571	-10.5468	0.998989	-3.56138
18048	5376	7482	PMP22	peripheral myelin protein 22	1.0399	1.01818	1.05444	1.03114	0.97667	0.920353	0.947206	-12.8973	-27.0359	-5.7199	-18.5526	-23.4548	0.258536	-5.24112	1.03213	1.12139	1.21568	0.922434	1.08648	-27.999	0.886849	0.999897	0.659213	0.97583	1.07656	1.07186	1.24475	0.861101	0.99563	-149.944	-157.657	0.908041	0.993257	-133.696
18049	5066	37369	PAM	peptidylglycine alpha-amidating monooxygenase	0.953426	1.01781	1.03684	1.02059	1.29562	1.38521	1.46827	-27.538	-32.1608	-29.7237	-31.8981	0.704691	0.974547	0.997663	0.979572	1.03382	1.02201	1.01156	1.05538	-2.23308	-25.1224	-4.18231	-10.5839	0.152808	1.05285	1.22758	1.31355	0.934554	1.16596	-123.512	0.787515	0.995282	-57.4713	0.70537
18050	4140	55653	MARK3	MAP/microtubule affinity-regulating kinase 3	1.05409	0.96554	0.915123	0.841917	0.862493	0.990678	0.857583	-28.7285	-31.0146	-22.3194	-7.45155	-11.074	-32.8204	-10.1473	0.952103	0.908227	1.00066	0.907628	0.953916	-23.004	-8.79709	-29.8794	-9.96882	-21.7781	0.938951	0.842927	1.20193	0.701311	0.897733	-88.5279	0.168011	0.621736	0.999998	-1.53648
18051	8834	2879	TMEM11	transmembrane protein 11	1.04996	1.04831	1.04496	0.959871	1.01747	0.917549	1.10221	-20.0356	-20.6778	-21.9841	-23.1993	-30.9565	-6.82681	-4.26357	0.964993	1.04992	1.15184	0.911511	1.08801	-17.5517	-24.8129	-6.58066	-12.7061	-4.45713	0.963463	1.20554	1.16972	1.03062	1.25126	-157.657	0.968624	0.938902	-137.594	0.9986
18052	7128	4582	TNFAIP3	tumor necrosis factor, alpha-induced protein 3	1.04406	1.08068	1.10349	1.07367	1.12583	1.23049	1.38779	-20.2243	-6.60668	-2.16068	-8.62466	-0.156206	0.99698	1	0.981256	1.0916	1.15004	0.949188	1.11245	-26.1493	-0.0542533	0.961026	-8.65629	0.941885	1.08528	1.29561	1.23846	1.04615	1.1938	-55.8872	0.998168	0.999162	-96.9912	0.996359
18053	5781	2122	PTPN11	protein tyrosine phosphatase, non-receptor type 11	1.04409	0.988202	1.0984	1.11104	1.07741	1.01216	1.07331	-23.0223	-32.0805	-5.83275	-3.57537	-11.2207	-32.0478	-12.5102	0.965684	0.974436	1.13659	0.857333	1.00906	-24.0114	-20.6953	-12.3682	-1.3709	-29.0659	0.97614	0.906913	1.21111	0.748829	0.929082	-96.0172	-16.0487	0.580163	0.999364	-6.37175
18054	5518	68559	PPP2R1A	protein phosphatase 2 (formerly 2A), regulatory subunit A, alpha isoform	1.04951	0.959121	1.03024	1.02588	1.03462	0.97809	0.989285	-19.334	-22.145	-26.9194	-28.3988	-25.3047	-29.4698	-32.1015	0.98693	1.38913	1.09061	1.27371	1.40752	-23.175	0.941885	-9.52011	0.207208	0.997774	1.07174	1.16372	1.15504	1.00751	1.08582	-17.8817	0.709842	0.937535	-83.0748	-4.00065
18055	5687	2085	PSMA6	proteasome (prosome, macropain) subunit, alpha type, 6	1.05716	0.970507	1.06279	1.00976	1.13151	1.00541	1.04886	-16.794	-27.115	-14.6582	-32.2931	-0.585275	-32.755	-20.0682	0.863763	1.04767	0.98084	1.06814	1.21291	-0.482807	-29.3882	-29.5451	-29.8794	0.336891	1.01484	1.07384	1.18289	0.907803	1.05813	-76.9957	-84.9294	0.663464	0.773683	-95.8509
18056	5699	20616	PSMB10	proteasome (prosome, macropain) subunit, beta type, 10	1.00259	1.04017	0.970487	0.866899	0.831351	0.814417	0.848413	-32.9255	-25.2283	-28.2393	-0.343232	0.816108	0.939061	0.49431	0.962528	1.39582	1.10333	1.2651	1.45016	-27.6719	0.994006	-9.66845	0.967304	0.999854	0.866097	1.74288	1.0765	1.61903	2.01234	-5.80383	0.999998	-69.7641	1	1
18057	9791	7494	PTDSS1	phosphatidylserine synthase 1	1.04102	0.882849	0.880924	0.908725	0.983506	0.966876	0.928954	-22.5238	-0.189059	-0.063251	-3.48916	-30.884	-25.232	-9.0635	0.907561	1.03598	0.920873	1.125	1.1415	-18.4804	-11.3788	-27.3223	-3.34388	-0.306488	1.21355	1.53932	1.33228	1.15541	1.26845	-0.745041	0.999934	0.970237	-0.205338	0.990373
18058	5290	21249	PIK3CA	phosphoinositide-3-kinase, catalytic, alpha polypeptide	1.06369	0.981212	1.02334	0.886223	1.00421	0.915901	0.869193	-9.39999	-29.3126	-27.7073	0.536164	-32.7742	-2.24411	0.880406	1.00684	1.12126	1.14126	0.98247	1.11364	-14.6263	0.816172	0.483214	-23.6807	0.189443	0.92146	1.18339	1.11887	1.05766	1.28425	-43.1511	-0.451799	0.525607	-88.7215	0.995534
18059	5306	55958	PITPNA	phosphatidylinositol transfer protein, alpha	1.04203	0.984534	0.998471	0.992733	1.01296	0.990033	0.890751	-24.9386	-31.6714	-32.9507	-32.676	-32.0762	-32.4234	-3.31072	1.10051	1.21499	1.11993	1.08487	1.10402	-9.66845	0.951187	-1.23349	-3.50225	0.446627	1.03911	1.27128	1.26047	1.00857	1.22343	-81.623	0.987873	0.997578	-84.4748	0.992158
18060	706	574	TSPO	translocator protein (18kDa)	1.02748	0.968952	1.03816	1.00797	1.06448	0.970412	1.01183	-26.5588	-24.6057	-21.8252	-32.359	-10.3778	-25.2856	-31.6511	0.937843	1.00536	1.01093	0.994494	1.07199	-25.425	-0.334497	-1.46652	-26.4251	-0.392142	0.962523	1.19091	1.14691	1.03836	1.23728	-45.9044	0.990854	0.999944	-8.32741	0.990123
18061	1655	6797	DDX5	DEAD (Asp-Glu-Ala-Asp) box polypeptide 5	1.03919	1.01713	0.997379	1.01806	1.0318	1.00379	0.967757	-21.1242	-30.2217	-32.8951	-29.9342	-24.5427	-32.8215	-23.8569	1.07475	1.35449	1.29838	1.04322	1.26028	-25.425	0.999645	0.995109	-7.97162	0.999998	0.994561	1.3036	1.29961	1.00307	1.31073	-72.6057	1	1	-27.5355	1
18062	4784	1872	NFIX	nuclear factor I/X (CCAAT-binding transcription factor)	1.08682	1.05932	1.0151	0.823151	0.871308	0.838992	0.887115	-14.7333	-22.4336	-32.117	0.364921	-3.32529	-0.281262	-6.05826	0.902218	1.28511	1.03307	1.24397	1.42439	-27.2009	0.494897	-27.3223	0.380223	0.927343	0.721414	1.48962	1.08003	1.37924	2.06486	0.646464	0.819273	-15.757	-2.8785	1
18063	4680	113563	CEACAM6	carcinoembryonic antigen-related cell adhesion molecule 6 (non-specific cross reacting antigen)	1.13931	0.955652	0.875101	0.818535	0.808883	0.838098	0.827533	-5.65687	-26.7521	-5.18548	0.165789	0.452932	-0.826347	-0.210524	0.942338	1.2791	1.05056	1.21754	1.35737	-9.96882	0.907009	-21.5994	0.674812	0.999148	0.865714	1.42332	1.15861	1.22847	1.6441	0.906182	1	0.987234	0.999753	1
18064	7175	37753	TPR	translocated promoter region (to activated MET oncogene)	1.14569	0.971951	1.07225	1.05225	1.32134	1.14422	1.02609	-0.461195	-28.3821	-13.3625	-20.3995	0.999626	-0.545515	-29.158	1.15158	1.04357	0.92195	1.13192	0.90621	-4.93994	-19.593	-25.425	-7.31959	-17.181	1.02371	1.37308	1.14065	1.20377	1.34128	-97.1341	-6.51999	-22.3556	-67.4513	-2.12299
18065	4803	1876	NGF	nerve growth factor (beta polypeptide)	1.06272	1.04023	1.05012	1.07898	1.34304	1.17441	0.999246	-15.6816	-24.1373	-20.4104	-10.2752	0.999947	0.672373	-32.9596	0.981667	1.12482	1.06607	1.05511	1.14583	-24.0114	-8.10596	-18.8518	-22.1331	-0.750909	1.03351	1.44415	1.33133	1.08474	1.39733	-81.1282	0.995757	0.882179	-18.8524	0.999026
18066	7343	7970	UBTF	upstream binding transcription factor, RNA polymerase I	0.99496	1.02491	1.10162	1.02404	1.30484	1.09797	1.07912	-32.8179	-29.6816	-6.32498	-29.8947	0.998458	-7.10305	-12.0181	1.07871	0.96803	0.816411	1.18571	0.897395	-5.77856	-17.3663	-16.6268	-1.10305	-21.0589	0.969426	1.22811	1.08106	1.13602	1.26684	-91.2588	-5.53444	-13.5615	-80.1233	-3.69577
18067	8204	2606	NRIP1	nuclear receptor interacting protein 1	1.11944	0.960905	0.893851	0.970198	1.03195	0.97281	1.13124	-10.2426	-28.5143	-10.3748	-30.324	-30.1207	-30.757	-8.10945	0.916673	0.811186	0.916682	0.884915	0.884924	-14.8054	-11.3788	-26.2882	-4.84087	-29.1363	0.904303	1.00428	1.17987	0.851182	1.11056	-59.8033	-73.7233	0.559109	0.024546	-15.757
18068	4719	3670	NDUFS1	NADH dehydrogenase (ubiquinone) Fe-S protein 1, 75kDa (NADH-coenzyme Q reductase)	1.00642	1.00782	0.871076	0.950956	1.00286	0.821225	0.893605	-32.8344	-32.7724	-5.08505	-25.8753	-32.9376	-0.131737	-9.7198	1.00384	1.06784	1.05456	1.0126	1.06375	-20.8774	-28.3988	-14.4479	-18.2946	-11.5411	0.954001	0.81456	1.1234	0.725085	0.853835	-26.6925	-47.024	-1.0929	0.991312	-87.9278
18069	4669	222	NAGLU	N-acetylglucosaminidase, alpha-	0.943292	1.06435	0.99332	1.0267	1.03014	0.953386	0.802042	-22.7001	-21.5328	-32.8017	-30.5509	-29.9305	-25.6884	0.710046	1.00578	1.32819	1.19866	1.10807	1.32055	-28.6702	0.999964	0.962932	-0.482807	0.999883	0.982287	1.04461	1.28154	0.815117	1.06344	-27.5355	-38.3837	0.999242	0.995968	0.38051
18070	4613	3922	MYCN	v-myc myelocytomatosis viral related oncogene, neuroblastoma derived (avian)	1.03682	1.09593	0.969912	0.805266	0.769601	0.810978	0.943686	-23.5928	-3.53723	-25.9635	0.99815	0.999951	0.996821	-13.9213	0.951303	1.50391	1.21965	1.23306	1.58089	-9.373	0.998817	-0.19968	0.837049	0.999999	0.733304	1.27582	1.06827	1.19429	1.73983	0.999998	0.999279	-43.1511	0.998949	1
18071	84179	49990	MFSD7	major facilitator superfamily domain containing 7	1.06653	1.0488	1.02304	1.00839	1.13833	1.04221	1.20867	-15.4726	-21.8101	-29.9953	-32.5472	-1.01485	-24.1554	0.891437	1.07779	1.03036	1.2961	0.794973	0.955993	-27.8925	-27.2009	-3.26639	0.0544576	-19.408	1.03011	0.882113	1.28803	0.684856	0.856332	-78.0559	-14.3565	0.609932	0.998578	-2.2624
18072	4644	20100	MYO5A	myosin VA (heavy chain 12, myoxin)	1.07127	1.03109	1.12793	1.054	1.15779	1.09555	1.17634	-17.6279	-29.1302	-4.61716	-22.887	-1.4539	-10.9168	-0.388029	0.995033	1.02903	1.13886	0.903568	1.03417	-27.6719	-25.5736	-12.2008	-2.89556	-29.2683	1.0792	0.859034	1.38258	0.621327	0.795991	-26.2772	0.628633	0.998838	1	0.999479
18073	4437	1829	MSH3	mutS homolog 3 (E. coli)	1.0624	0.864646	0.939881	0.89255	0.923769	0.897579	1.14385	-28.7452	-18.1171	-28.5522	-20.3324	-28.1906	-21.3035	-16.7637	1.03004	0.864299	1.04425	0.827678	0.839096	-28.492	-1.46652	-20.146	0.696946	-0.645701	1.06436	0.832016	1.22145	0.681172	0.781702	-96.4572	0.737244	-4.78149	0.999956	0.927225
18074	4358	39746	MPV17	MpV17 mitochondrial inner membrane protein	0.973266	0.993461	1.15058	0.853698	1.10624	1.03836	0.932998	-31.0442	-32.8477	-6.42628	-3.97824	-14.2995	-29.3606	-22.2508	0.963328	0.920389	1.08986	0.844505	0.955426	-29.6343	-28.103	-3.0406	-0.363045	-28.9925	1.07251	1.08084	1.372	0.78778	1.00776	-69.1888	-23.8738	0.999242	0.991312	-52.7507
18075	4478	1833	MSN	moesin	1.08949	0.895233	1.14186	1.05593	1.14752	1.04802	1.08514	-11.5435	-5.57141	-2.29666	-21.6386	-1.78166	-24.1141	-12.7183	1.0803	1.40136	1.25052	1.12062	1.2972	-11.8689	0.999353	0.869007	-0.939523	0.995351	1.074	1.54575	1.39089	1.11134	1.43924	-45.9044	0.999985	0.993611	-0.826558	0.999976
18076	4172	1791	MCM3	minichromosome maintenance complex component 3	1.06477	0.953078	1.06361	1.02504	1.128	1.14204	0.952222	-18.0677	-23.1768	-18.4454	-30.0277	-3.2735	-1.78254	-22.8705	0.978287	1.0989	1.18503	0.927323	1.12329	-17.3663	-1.14577	0.999533	0.907009	0.921748	1.15469	1.33217	1.52009	0.876377	1.15371	-12.553	0.949066	0.999991	0.646464	-0.418583
18077	5119	56240	CHMP1A	chromatin modifying protein 1A	1.09782	0.942386	1.08283	0.999055	1.30591	1.07996	1.09654	-9.01602	-19.6041	-12.9084	-32.959	0.994671	-13.7349	-9.31866	0.987968	1.20135	1.07564	1.11688	1.21598	-27.6719	0.811698	-6.00117	-4.00518	0.971884	1.08268	1.62534	1.43323	1.13404	1.50121	-39.4204	0.999994	0.999807	-9.65955	0.999997
18078	4312	20544	MMP1	matrix metallopeptidase 1 (interstitial collagenase)	1.11037	1.00717	1.08423	1.08545	1.20712	1.10942	1.1282	-2.36784	-32.5858	-7.37038	-7.05637	0.965732	-2.492	-0.640615	0.813601	1.23153	0.945253	1.30286	1.51368	0.689732	0.0749281	-26.5599	0.306456	0.999989	1.00539	1.6674	1.21022	1.37777	1.65846	-19.1841	1	0.999563	0.999953	1
18079	4248	31088	MGAT3	mannosyl (beta-1,4-)-glycoprotein beta-1,4-N-acetylglucosaminyltransferase	0.968628	1.02795	1.00737	0.949073	0.88053	0.694637	0.811155	-28.9296	-29.8976	-32.7357	-23.2036	-3.81843	0.999934	0.774052	0.789985	1.24133	1.05553	1.17603	1.57134	0.0949914	0.962932	-2.55153	-0.100843	0.999999	0.784904	1.0239	0.996255	1.02775	1.30449	-0.262959	-57.4407	-38.9004	-90.9202	0.989603
18080	4153	110436	MBL2	mannose-binding lectin (protein C) 2, soluble (opsonic defect)	0.9594	0.989512	0.910602	1.00938	1.01782	1.01165	0.94708	-23.9571	-32.2896	-6.27806	-32.4337	-31.1076	-32.1518	-19.0256	1.13459	1.07418	1.16813	0.919573	0.946761	-6.94418	-6.22902	-2.7548	-27.0773	-29.4436	0.887956	0.903542	1.18692	0.761251	1.01755	-28.8312	-79.6134	0.879165	0.997812	-49.2911
18081	4118	7827	MAL	mal, T-cell differentiation protein	1.05285	1.05081	0.921735	0.891785	1.01646	1.03558	1.0827	-18.0902	-18.9125	-7.19262	-1.18095	-31.0368	-25.0072	-7.77525	1.00107	1.34178	1.13541	1.18176	1.34035	-8.2416	0.999521	0.224612	0.934199	1	0.812413	1.03993	1.21092	0.85879	1.28005	0.999792	-49.8632	0.999332	0.989056	0.999985
18082	4294	1834	MAP3K10	mitogen-activated protein kinase kinase kinase 10	1.01598	1.11059	1.01229	0.894963	0.894456	0.901017	0.886426	-29.2678	0.678969	-30.7168	0.807284	0.81641	0.661148	0.917036	1.04372	1.22232	1.19422	1.02353	1.17112	-8.2416	0.999509	0.994446	-9.373	0.998983	0.830361	1.026	1.04094	0.985639	1.2356	0.0914491	-95.0887	-9.65955	-7.30038	0.887987
18083	4363	55459	ABCC1	ATP-binding cassette, sub-family C (CFTR/MRP), member 1	1.03757	0.975194	0.978908	0.991671	0.990864	0.99741	1.02045	-18.0481	-24.9338	-26.9599	-31.9588	-31.7574	-32.8654	-27.498	1.02494	1.20734	1.2593	0.958734	1.17796	-19.962	0.998398	0.999814	-21.7781	0.998088	1.00185	1.02837	1.23759	0.830946	1.02647	-96.5841	-97.1341	0.99999	0.999999	-97.0677
18084	5243	55496	ABCB1	ATP-binding cassette, sub-family B (MDR/TAP), member 1	1.14937	1.11354	1.0169	0.98348	0.981238	0.910306	0.763902	-2.08595	-6.93003	-31.7557	-31.7706	-31.4297	-10.1136	0.989936	0.987707	1.27226	1.08252	1.17527	1.2881	-27.5578	0.949953	-6.11443	0.380223	0.987794	0.817783	1.71993	1.12272	1.53192	2.10316	-30.6164	0.998168	-9.46002	0.981716	1
18085	11222	31431	MRPL3	mitochondrial ribosomal protein L3	1.03474	1.06964	0.999137	0.984353	0.958264	0.938852	0.885978	-21.0017	-5.50336	-32.9539	-29.9426	-16.3098	-6.91207	0.780576	1.05541	1.42773	1.30173	1.09679	1.35278	-16.6268	1	0.997884	0.994006	1	0.954525	1.43247	1.20432	1.18944	1.50071	-59.2122	0.999994	0.943592	0.956305	1
18086	3112	1602	HLA-DOB	major histocompatibility complex, class II, DO beta	0.993008	1.0296	1.01892	0.950436	0.999828	0.98072	0.957054	-32.4975	-25.7753	-29.7791	-15.5933	-32.9631	-29.543	-18.8772	0.953583	1.1409	1.05372	1.08274	1.19644	-26.4251	0.539196	-11.5411	-2.23308	0.617052	0.940843	1.69035	1.13346	1.49132	1.79663	-90.5735	1	0.96617	0.999981	1
18087	3040	469	HBA2	hemoglobin, alpha 2	1.03533	1.10269	0.994193	0.969056	1.00262	0.996302	0.874121	-26.4559	-5.55117	-32.76	-27.5265	-32.9221	-32.8809	-0.619495	1.0176	1.39802	1.12629	1.24127	1.37385	-25.2746	0.999835	-1.88289	0.997057	0.999978	0.915418	1.58317	1.17325	1.34939	1.72945	-52.1699	0.999993	0.501922	0.997812	1
18088	151613	12085	TTC14	tetratricopeptide repeat domain 14	1.10108	0.967962	1.01409	0.999997	1.11388	1.08578	1.00091	-1.28329	-23.625	-30.9978	-32.9634	-0.192458	-3.61482	-32.9548	0.968247	1.07242	0.95187	1.12665	1.10759	-29.6742	-2.89556	-28.2042	0.394071	-0.0773187	0.858113	1.27462	1.0775	1.18294	1.48537	-21.261	0.999162	0.997318	-63.937	1
18089	4792	7863	NFKBIA	nuclear factor of kappa light polypeptide gene enhancer in B-cells inhibitor, alpha	1.05401	1.04307	0.95633	1.04729	1.16248	1.1157	1.02425	-18.2004	-22.5143	-21.4942	-20.8529	0.573056	-2.09764	-29.1457	0.950968	1.18366	1.02453	1.15532	1.24469	-29.7446	0.998691	-8.65629	0.991225	0.999915	0.953146	1.44049	1.25726	1.14574	1.5113	-90.2187	1	0.999996	-0.911615	1
18090	5351	256	PLOD1	procollagen-lysine 1, 2-oxoglutarate 5-dioxygenase 1	1.04012	1.01796	1.02865	1.07524	1.12163	1.0776	1.27021	-25.8741	-31.3689	-29.0945	-14.436	-3.90035	-13.7168	0.983282	1.05467	1.0835	0.821496	1.31894	1.02734	-11.2176	-2.55153	-20.6953	0.886849	-16.8112	0.973458	1.54494	0.946966	1.63147	1.58707	-96.4572	0.997698	-91.5892	0.999938	0.999968
18091	4060	37614	LUM	lumican	1.13086	1.12762	1.09872	0.984792	0.959102	0.918316	0.930997	0.907334	0.881295	0.0735288	-29.6911	-15.1385	-0.721248	-3.03425	0.81616	1.10252	0.872502	1.26363	1.35086	-18.4804	0.0122667	-25.5736	0.189443	0.990287	0.766095	1.13101	0.921145	1.22783	1.47633	-7.32889	0.467799	-18.7405	-7.32889	0.999946
18092	3976	1734	LIF	leukemia inhibitory factor (cholinergic differentiation factor)	0.962986	0.746675	1.07433	0.897949	0.920617	1.12703	0.797849	-32.9354	-18.3571	-31.1136	-31.6483	-31.3169	-22.2439	-24.0238	1.01249	0.975815	0.937208	1.04119	0.963779	0.114655	-23.5134	-20.5127	-7.19313	-1.51556	0.836184	0.9228	1.04676	0.881581	1.10358	0.999413	-21.8128	0.0984685	0.991564	0.971103
18093	3915	1724	LAMC1	laminin, gamma 1 (formerly LAMB2)	0.945347	1.01541	0.986853	0.93417	1.0023	0.950443	0.900872	-9.80488	-30.1554	-30.8363	-5.41663	-32.8971	-12.268	0.222332	1.13836	1.28211	1.51506	0.846243	1.12628	-6.58066	0.97393	0.999993	0.80712	-0.27901	1.13004	0.86998	1.05215	0.82686	0.769867	-1.82866	0.272246	-0.980601	0.999961	0.999939
18094	3910	37604	LAMA4	laminin, alpha 4	0.954442	0.914932	1.04067	0.979899	0.90183	0.846758	0.804184	-23.0896	-8.92608	-25.4131	-30.8116	-5.52412	0.436604	0.959075	0.929823	1.12577	1.44274	0.780304	1.21074	-29.2683	-6.34491	0.987159	0.549685	-2.23308	0.942195	0.798485	1.21422	0.657614	0.847474	-86.3084	0.996466	-16.57	0.999994	0.999722
18095	4055	1753	LTBR	lymphotoxin beta receptor (TNFR superfamily, member 3)	1.09685	1.01757	1.09136	1.02306	1.12555	1.0674	0.988119	-6.35496	-31.1232	-7.61192	-29.874	-1.88791	-14.7	-32.0838	1.06435	1.34418	1.23465	1.08872	1.26291	-25.7204	0.995468	0.730684	-3.50225	0.996904	1.25043	1.78642	1.38772	1.28731	1.42865	-0.651405	0.999966	0.866967	0.785827	0.988524
18096	2214	477	FCGR3A	Fc fragment of IgG, low affinity IIIa, receptor (CD16a)	1.07669	0.867975	0.986597	1.05752	1.28589	1.06962	1.08491	-5.768	0.86599	-31.1383	-12.3385	0.999987	-7.85423	-3.82898	0.996923	1.21101	1.11856	1.08265	1.21475	-29.8472	0.947394	0.321832	-9.08252	0.996982	1.40367	1.85301	1.45951	1.26961	1.32011	0.64856	0.999817	0.946619	-1.02579	0.757444
18097	3984	1738	LIMK1	LIM domain kinase 1	1.00973	1.07129	1.04811	0.974808	1.03296	1.0777	1.00216	-31.722	-4.46715	-13.3089	-25.2524	-21.4282	-2.97733	-32.9003	0.982726	1.10752	1.2506	0.88559	1.12699	-28.6702	0.899896	0.999761	-0.306488	0.994303	0.974887	1.17273	1.25974	0.930928	1.20294	-90.8114	0.997462	1	0.999227	0.999912
18098	2628	1136	GATM	glycine amidinotransferase (L-arginine:glycine amidinotransferase)	0.982854	1.08844	1.03637	0.945294	0.929007	0.893155	1.03262	-29.6704	-2.21866	-21.0334	-10.7461	-4.63402	0.418675	-22.9353	1.03827	1.29075	1.20763	1.06883	1.24317	-23.3448	0.998315	0.962932	-6.34491	0.999484	0.9058	1.09792	1.20113	0.91407	1.2121	-16.57	-14.0518	0.639816	-17.7871	0.885649
18099	3791	55639	KDR	kinase insert domain receptor (a type III receptor tyrosine kinase)	0.998326	1.11481	0.987225	0.946504	0.830671	0.784817	1.04065	-32.9471	-3.82883	-32.0187	-19.3619	0.840242	0.993938	-24.9321	0.923804	0.983919	1.14118	0.862195	1.06507	-8.10596	-24.3365	-5.66921	0.0122667	-16.2588	0.904064	0.929259	1.14023	0.814972	1.02787	-8.52996	-33.407	-2.99777	0.943825	-64.8762
18100	29911	8332	HOOK2	hook homolog 2 (Drosophila)	1.04175	1.03664	1.05301	0.879407	0.927309	0.780608	0.939775	-22.0546	-24.1523	-17.3542	0.089316	-8.26779	0.999708	-13.0031	0.950431	1.12153	1.09051	1.02844	1.18002	-24.6557	-2.82465	-9.08252	-20.6953	0.736987	0.981781	0.849663	1.15358	0.736547	0.865431	-50.9698	0.921796	0.657097	0.999999	0.745093
18101	3712	1676	IVD	isovaleryl Coenzyme A dehydrogenase	1.04754	0.994352	1.12478	1.04739	1.09572	0.913063	1.05876	-18.7766	-32.6888	-0.244274	-18.8412	-3.40671	-3.4946	-14.0528	0.980806	1.00837	1.20555	0.836437	1.0281	-27.3223	-29.2038	-0.334497	0.471278	-29.2038	1.03144	0.914631	1.26771	0.721482	0.886752	-86.3084	-11.8257	0.991778	0.999993	-2.44096
18102	3660	1659	IRF2	interferon regulatory factor 2	1.00547	0.952357	1.13754	1.06258	1.12423	1.00648	1.10539	-32.8279	-23.691	-2.94169	-19.7735	-4.67402	-32.7732	-8.06601	0.898367	0.996748	0.944574	1.05524	1.10951	-7.068	-28.9163	-28.6702	-24.1747	-1.93892	1.01536	1.0408	1.17582	0.885173	1.02506	-54.8633	-91.0984	0.991778	0.999383	-52.0779
18103	3696	18567	ITGB8	integrin, beta 8	0.980015	0.990102	1.04408	1.0264	1.1149	0.980279	1.07385	-28.7021	-31.8737	-17.5055	-26.1724	0.129387	-28.8075	-5.66804	0.869048	1.06822	0.993726	1.07497	1.22918	-13.0476	-13.2198	-17.7373	-27.7835	0.55995	1.00196	1.06183	1.15095	0.922568	1.05976	-83.9072	-91.4584	0.745093	0.978756	-73.8139
18104	3683	1666	ITGAL	integrin, alpha L (antigen CD11A (p180), lymphocyte function-associated antigen 1; alpha polypeptide)	1.09419	0.9496	0.846399	0.810844	0.932031	0.850701	0.757524	-6.57183	-19.521	0.737115	0.978325	-12.4444	0.655758	0.999769	0.978699	1.05479	0.988005	1.0676	1.07775	-29.2038	-20.6953	-29.8649	-16.996	-13.7414	1.25669	2.17106	1.11031	1.95537	1.72761	-6.55204	0.999999	-40.2689	0.999999	0.999991
18105	3693	20511	ITGB5	integrin, beta 5	1.02197	0.93817	0.959891	0.817117	0.994307	0.870142	0.851488	-30.1379	-15.1898	-23.9841	0.957962	-32.7601	-0.174247	0.588765	1.09189	1.3767	1.20983	1.13794	1.26085	-13.3928	0.996009	0.634477	-1.82777	0.983869	1.11616	1.60032	1.29554	1.23525	1.43377	-1.53323	1	0.999826	0.999227	1
18106	3691	179	ITGB4	integrin, beta 4	1.0314	1.04694	1.06223	0.93056	1.03386	0.980793	0.856605	-24.942	-17.8308	-11.3168	-7.11746	-23.8514	-29.5381	0.924297	1.08676	1.17189	1.10322	1.06224	1.07833	0.921748	0.999913	0.998039	-4.74306	0.869007	0.983444	1.13955	1.22387	0.931098	1.15873	-57.1001	-12.5364	0.999123	0.973919	0.602691
18107	3485	499	IGFBP2	insulin-like growth factor binding protein 2, 36kDa	1.09989	1.04047	1.02402	0.946501	0.996673	0.842916	0.853335	-12.251	-27.7799	-31.0052	-23.7302	-32.9236	-0.811913	-1.67429	1.0673	1.04623	0.978253	1.06949	0.980256	-20.6953	-19.2228	-13.7414	-28.492	-3.34388	1.14594	1.06503	1.24835	0.853147	0.92939	-29.7875	-43.9162	0.999006	0.993954	-88.0637
18108	3641	88662	INSL4	insulin-like 4 (placenta)	1.00705	0.95977	1.01901	0.969131	1.11396	0.988526	0.870966	-32.6106	-22.8131	-30.5076	-26.5976	-2.17516	-32.019	0.232254	1.04001	1.09017	0.989172	1.1021	1.04823	-23.175	-2.17235	-26.9513	-3.74843	-6.58066	1.07074	1.21093	1.19604	1.01245	1.13092	-51.5233	-0.373897	0.95865	-27.2305	-3.2603
18109	3628	1655	INPP1	inositol polyphosphate-1-phosphatase	1.20824	0.948803	0.955859	1.15236	0.89343	0.819809	0.704905	-11.2173	-30.3463	-31.0113	-18.0351	-22.5327	-10.016	-0.183192	1.08455	0.909107	0.890856	1.02049	0.838235	-5.04028	-10.7406	-23.175	-1.72022	-27.4412	1.02457	0.884688	1.12471	0.786594	0.863471	-1.58995	-0.43885	0.942375	0.999997	-84.6302
18110	3398	1632	ID2	inhibitor of DNA binding 2, dominant negative helix-loop-helix protein	0.944899	0.875404	0.926715	0.850407	0.818525	0.782896	0.843328	-26.2966	-9.38474	-21.929	-4.95843	-1.47648	0.263237	-3.98521	0.882133	1.16318	0.970019	1.19913	1.3186	-21.7781	-2.11257	-26.5599	0.336891	0.682356	0.662676	1.29637	1.02002	1.27092	1.95626	0.971103	-2.91354	-62.6743	-8.52996	0.999998
18111	3397	1631	ID1	inhibitor of DNA binding 1, dominant negative helix-loop-helix protein	0.931287	0.843512	0.940368	0.787983	0.790042	0.804135	0.901213	-25.2843	-7.08144	-27.0469	-1.1671	-1.29491	-2.33669	-18.7028	0.839472	1.23475	1.04497	1.18161	1.47087	-1.66776	0.0122667	-26.6926	-0.482807	0.999169	0.712761	1.23136	1.03404	1.19083	1.7276	0.999912	0.966303	-9.47424	-0.373897	1
18112	5355	2003	PLP2	proteolipid protein 2 (colonic epithelium-enriched)	1.10405	1.01541	1.00822	1.08553	1.34833	1.23827	0.967299	-9.43095	-32.0008	-32.6845	-14.0102	0.997006	0.801117	-28.6573	0.999816	1.05661	0.948908	1.1135	1.0568	-21.42	-14.2701	-25.425	-4.00518	-26.6926	0.991072	1.3536	1.14374	1.18349	1.36579	-85.9879	0.505158	-19.7291	-9.08758	0.711478
18113	834	7653	CASP1	caspase 1, apoptosis-related cysteine peptidase (interleukin 1, beta, convertase)	0.95503	1.02451	1.09848	1.49498	1.04759	1.03543	0.935877	-30.4832	-32.7298	-32.0521	-15.9812	-32.1854	-32.3231	-32.3052	0.890006	0.920391	1.02089	0.901556	1.03414	-6.94418	-8.51677	-28.3029	-10.274	-29.8907	1.06473	0.969285	1.1264	0.860517	0.910359	-91.9651	-16.2752	-45.5156	0.64856	-9.08758
18114	3607	18748	FOXK2	forkhead box K2	0.926776	0.90135	0.895228	0.888569	1.15363	1.00305	0.963596	-20.7528	-13.8719	-11.9277	-10.7175	-6.24851	-32.9389	-29.5302	1.13278	0.771496	0.746132	1.03399	0.681064	-24.1747	-3.66521	-4.18231	-29.8907	-0.514183	1.00784	0.733924	0.870754	0.842861	0.728214	-91.8055	0.441403	-50.9698	-2.36743	0.73869
18115	2634	86912	GBP2	guanylate binding protein 2, interferon-inducible															0.796748	1.65421	0.952331	1.73701	2.0762	-6.00117	0.999755	-23.3448	0.999978	1	0.602072	1.37568	0.965108	1.42541	2.2849	0.984781	0.987919	-11.1455	0.791101	1
18116	3459	359	IFNGR1	interferon gamma receptor 1	0.920931	0.879138	1.06644	0.889006	1.0648	0.849266	0.773802	-27.5346	-21.2234	-29.5375	-22.8325	-29.6905	-17.3308	-5.54661	0.974774	1.09729	1.11387	0.985122	1.12569	-25.2746	-8.65629	-3.91841	-26.6926	-2.35747	0.84902	0.806859	1.10805	0.728177	0.950342	0.999957	0.998129	0.467799	1	-20.7531
18117	3698	1668	ITIH2	inter-alpha (globulin) inhibitor H2	0.975909	0.976895	0.927573	1.05374	0.919272	0.870135	0.822459	-31.2638	-31.3983	-19.9237	-25.829	-17.5296	-5.67871	-0.486051	0.920101	1.04054	1.01925	1.02089	1.1309	-2.17235	-18.1088	-26.6926	-24.8129	0.828988	0.903603	0.923606	1.16913	0.789992	1.02214	-0.373897	-41.2979	0.975849	0.99989	-11.1455
18118	3484	498	IGFBP1	insulin-like growth factor binding protein 1	1.00399	1.07539	1.05828	0.86568	0.835283	0.809	0.922736	-32.8283	-8.27092	-14.3341	0.724041	0.974353	0.997604	-5.98592	0.944514	1.30247	1.07721	1.20911	1.37898	-9.08252	0.471278	-11.2176	-4.84087	0.994721	0.750289	1.09982	1.09933	1.00045	1.46586	0.999846	-21.8128	-14.0518	-89.5179	1
18119	4528	1840	MTIF2	mitochondrial translational initiation factor 2	0.970638	1.01701	1.0253	0.892572	0.932577	0.797011	0.879971	-26.3227	-30.6706	-28.1432	-0.663656	-9.49534	0.999096	0.216276	0.975595	1.23805	1.18221	1.04723	1.26902	-10.1208	-0.900429	-3.42249	-23.5134	0.993365	0.932123	0.99815	1.13796	0.877137	1.07083	-38.7467	-91.3479	-4.25037	-1.21628	-38.7467
18120	3614	68096	IMPDH1	IMP (inosine monophosphate) dehydrogenase 1	0.990227	0.907719	1.06893	0.936677	1.16906	1.09694	1.1007	-32.2074	-3.11219	-11.2537	-11.7139	0.814315	-3.91016	-3.26554	0.971776	1.0031	1.11703	0.898006	1.03224	-23.5134	-29.8263	-7.57646	-4.5512	-23.5134	1.02448	0.925349	1.28965	0.71752	0.903237	-89.7298	-31.568	0.996466	0.999993	-13.0274
18121	837	938	CASP4	caspase 4, apoptosis-related cysteine peptidase	1.01467	0.876438	0.97098	0.984519	1.11928	1.0047	0.988354	-31.2441	0.368465	-26.4768	-30.997	-0.758358	-32.7805	-31.84	1.00584	1.11426	1.10599	1.00747	1.10779	-26.1493	0.589437	-3.50225	-10.274	0.579821	1.05675	1.03744	1.21938	0.850795	0.981731	-87.7915	-86.9257	0.915607	0.968795	-91.9215
18122	3145	158	HMBS	hydroxymethylbilane synthase	1.0472	0.977583	1.03628	1.06424	1.0687	0.890697	0.873258	-19.4239	-29.0113	-24.0406	-12.5286	-10.9337	-0.582045	0.452387	1.12848	1.12095	1.18133	0.948887	0.99333	-6.82169	-12.8764	-9.52011	-29.3297	-27.3223	1.14125	0.934052	1.18843	0.785956	0.818446	0.673574	-40.2689	0.704256	0.998688	0.998548
18123	3161	8271	HMMR	hyaluronan-mediated motility receptor (RHAMM)	1.06323	1.02387	1.02516	0.944511	1.052	0.975692	1.00297	-20.7237	-30.7747	-30.544	-22.0447	-24.004	-30.5897	-32.9276	1.05398	1.08874	1.00492	1.0834	1.03297	-16.4426	-15.71	-26.823	-7.70687	-29.8794	1.09558	1.00402	1.12491	0.892531	0.916427	-21.8128	-72.8106	-12.0592	-29.3518	-47.6771
18124	9638	21063	FEZ1	fasciculation and elongation protein zeta 1 (zygin I)	1.07494	0.9318	1.01624	0.950073	0.943999	1.02638	1.02271	-16.6749	-17.1903	-31.8673	-23.4195	-21.3807	-30.1766	-30.8668	1.02362	0.9737	1.1102	0.877046	0.951229	-27.4412	-27.999	-1.82777	0.171312	-20.6953	1.05079	1.03445	1.36909	0.75558	0.984452	-74.8008	-61.0094	0.999335	0.999145	-86.9257
18125	22954	36327	TRIM32	tripartite motif-containing 32	1.11395	0.971854	1.06267	1.10248	1.24143	1.1086	1.13056	-2.05033	-27.5043	-14.4722	-3.66987	0.994209	-2.73556	-0.559713	1.01704	1.10078	1.16851	0.942042	1.08234	-26.6926	-2.17235	0.897409	-7.31959	-3.66521	1.11369	1.47116	1.44142	1.02063	1.32098	-36.7594	0.999957	0.999976	-91.8683	0.999963
18126	7424	3962	VEGFC	vascular endothelial growth factor C	1.10093	1.10653	1.11329	1.06966	1.07198	1.04965	1.06833	0.275433	0.508681	0.697493	-3.8345	-3.27383	-11.1768	-4.17968	0.873636	1.10342	1.05427	1.04662	1.26302	-8.79709	-15.71	0.290757	-2.42116	0.682356	0.940052	0.856735	1.04877	0.816895	0.91137	-87.5111	-23.6585	0.987283	0.999995	-4.35981
18127	27338	56676	UBE2S	ubiquitin-conjugating enzyme E2S	0.971033	1.0134	1.03663	1.08082	1.04605	1.00156	1.04624	-22.067	-30.3612	-18.0591	-1.51153	-12.8107	-32.926	-12.7168	0.734973	1.17987	1.01708	1.16006	1.60533	0.971884	0.99932	0.934199	-0.482807	1	0.819402	1.17365	1.07145	1.09538	1.43233	0.454754	0.893998	0.953015	-90.654	1
18128	6302	4359	TSPAN31	tetraspanin 31	1.01388	0.920503	0.920595	0.770838	0.763421	0.596738	0.613077	-32.6125	-22.3991	-22.42	0.514676	0.189608	0.999755	0.999327	1.04048	1.08392	0.882232	1.22861	1.04176	-19.962	-10.274	-3.19002	0.878244	-24.8129	1.06613	1.11615	0.876772	1.27303	1.04692	-67.5876	-8.89875	-15.1339	0.986266	-18.7405
18129	1965	3020	EIF2S1	eukaryotic translation initiation factor 2, subunit 1 alpha, 35kDa	1.08492	1.13577	0.829146	1.20235	0.92009	1.15868	0.979876	-12.0326	-8.83348	-4.68073	-5.50114	-11.92	-7.3767	-14.6798	0.981211	0.980255	0.977185	1.00314	0.999025	-24.3365	-28.7551	-29.8649	-28.3029	-28.103	0.927192	0.861113	1.04141	0.826871	0.928732	-33.8757	-2.74988	-59.3367	0.824632	-32.9419
18130	7052	3391	TGM2	transglutaminase 2 (C polypeptide, protein-glutamine-gamma-glutamyltransferase)	1.02016	1.00035	0.975846	1.0122	1.07929	1.06393	0.943608	-13.984	-14.8737	-13.5585	-14.5393	-5.90893	-8.14633	-8.82579	1.04891	1.07469	0.916282	1.17288	1.02458	-24.1747	-23.3448	-8.10596	-0.900429	-29.8263	0.943655	1.07002	1.16283	0.92018	1.13391	-57.6596	-25.2066	0.732131	-5.7028	-1.31762
18131	29896	40866	TRA2A		0.964926	1.00518	1.02359	1.0206	1.07536	1.15457	1.04048	-11.1447	-14.7846	-13.1566	-13.5428	-4.31841	0.727883	-10.4067	1.07338	1.24914	1.24302	1.00493	1.16374	-3.11476	0.999976	1	-3.91841	0.999897	1.02482	0.985945	1.24169	0.794032	0.962063	-74.3095	-90.1267	0.999999	1	-60.4526
18132	10664	4786	CTCF	CCCTC-binding factor (zinc finger protein)	0.976806	0.877586	0.947772	0.998458	1.01231	1.04368	1.04207	-14.047	-2.16269	-11.0154	-14.8703	-14.6446	-12.2965	-12.464	0.889108	1.21356	1.03792	1.16922	1.36492	-7.70687	0.909269	-27.7835	0.962932	0.999889	0.925417	1.21337	1.28791	0.942122	1.31116	-42.3406	0.591851	0.778039	-60.1009	0.994258
18133	2627	68449	GATA6	GATA binding protein 6	1.04843	0.923269	0.613944	0.968749	0.596442			-14.2043	-13.6589	0.766107		-0.344894			1.03248	0.97	1.01641	0.954339	0.939483	-29.2683	-17.3663	-28.7551	-20.6953	-11.3788	0.979272	0.924025	1.18931	0.77694	0.943584	-54.3152	-31.2939	0.864825	0.997469	-45.212
18134	4775	27827	NFATC3	nuclear factor of activated T-cells, cytoplasmic, calcineurin-dependent 3	0.974252	0.7864	0.8605	0.784599	0.869001	0.731182	0.734241	-13.5513	0.97837	-0.00723143	0.980684	-0.408247	0.999545	0.999425	0.987885	1.18758	0.98931	1.20041	1.20214	-25.425	-0.100843	-29.8649	0.589437	0.889584	1.04811	0.932835	0.88559	1.05335	0.890018	-44.1462	-37.1742	-23.4041	-55.5722	-8.14216
18135	7022	2423	TFAP2C	transcription factor AP-2 gamma (activating enhancer binding protein 2 gamma)	0.986846	0.950015	0.941326	0.983292	1.27486	1.2524	1.1069	-14.4678	-9.78668	-8.28873	-14.2216	0.99239	0.980011	-2.58616	1.07543	5.68297	1.27073	4.47222	5.28436	-21.0589	1	-2.89556	1	1	1.04246	3.6047	1.39826	2.57799	3.45788	-34.582	1	0.999975	1	1
18136	10618	31383	TGOLN2	trans-golgi network protein 2	0.745636		0.812055		1.10996	1.07604	0.719525	-9.3093		-1.4925		-9.40213	-11.8842		1.02578	1.33241	0.960171	1.38768	1.29892	-11.7044	0.696946	-29.0659	0.86578	-0.86203	0.888863	0.960044	1.0876	0.882719	1.08008	-30.9335	-59.6955	-60.7272	-59.3275	-32.3817
18137	1267	7672	CNP	2',3'-cyclic nucleotide 3' phosphodiesterase	0.773862	0.921332	0.883008	0.841676	1.1192	1.06634	0.787527	-1.15087	-11.8609	-8.7918	-7.8076	-9.67903	-12.9451	-3.64873	0.947138	3.24191	1.13135	2.86553	3.42285	-29.5451	1	-20.8774	1	1	0.908413	2.65071	1.30339	2.03371	2.91795	-0.374586	1	0.999611	1	1
18138	5919	2167	RARRES2	retinoic acid receptor responder (tazarotene induced) 2	0.85204	0.873852	0.87914	0.766698	0.885238	0.955884	1.27318	-8.50526	-8.87967	-9.29501	-2.67537	-10.9242	-14.7262	-4.13637	1.05885	1.10776	0.84058	1.31786	1.0462	-29.8907	-22.8319	-23.175	-9.96882	-24.0114	0.997389	0.812877	0.845551	0.961358	0.815005	-53.7813	-20.6066	-50.2488	-39.3996	-35.6909
18139	10524	100661	KAT5	K(lysine) acetyltransferase 5	0.932483	0.799145	0.992715	1.0589	1.22787	1.15006	1.19207	-10.9617	0.0242347	-14.8247	-12.1276	-0.505429	-4.19937	-1.77608	1.01634	3.13778	1.20418	2.60575	3.08733	-29.9035	1	-3.0406	1	1	0.985681	2.01407	1.1958	1.68429	2.04333	-50.2488	1	0.550659	0.999989	1
18140	5019	377	OXCT1	3-oxoacid CoA transferase 1	0.952972	1.11279	1.0698	1.39965	1.74519	1.849	1.09585	-12.0364	-5.09667	-9.79943	0.996183	1	1	-6.84327	1.04959	1.55469	1.37461	1.131	1.48123	-11.7044	0.997988	0.659213	-0.174244	0.994854	1.23671	1.50713	1.61514	0.933126	1.21867	0.999536	0.999997	0.999999	-55.8097	-1.33259
18141	10946	4949	SF3A3	splicing factor 3a, subunit 3, 60kDa	0.933874	1.01715	0.897358	1.03559	0.883365	0.887525	0.870116	-11.2642	-14.6219	-7.35084	-13.8361	-5.85664	-6.29223	-4.54	0.858216	0.989073	0.985451	1.00367	1.15247	-3.11476	-29.9051	-29.8907	-29.8907	-2.55153	0.839437	1.10874	1.09954	1.00837	1.32081	-0.255883	-36.0614	-21.8267	-55.33	0.971128
18142	2783	68451	GNB2	guanine nucleotide binding protein (G protein), beta polypeptide 2	1.0119	0.896646	1.00104	0.998003	1.0412	1.21066	1.13437	-14.6951	-5.15317	-14.8726	-14.8688	-12.9165	0.0523184	-3.50738	0.841812	0.936243	1.05087	0.890919	1.11218	0.207208	-15.1655	-18.1088	-2.42116	-5.14189	0.930988	0.831635	1.20149	0.692171	0.893282	-53.5081	-0.120909	0.517186	0.999981	0.18838
18143	10280	39965	OPRS1	opioid receptor, sigma 1	1.15413	0.982459	0.919499	0.95017	0.956939	0.94316	0.880997	-0.289374	-14.2529	-5.55275	-10.3974	-11.4119	-9.29019	-1.19334	0.966523	1.66225	1.00624	1.65194	1.71982	-12.5367	0.999995	-29.8023	0.999998	1	0.92819	1.32195	1.13859	1.16104	1.42422	-21.5181	0.956577	-3.81597	-3.18635	0.999852
18144	3028	68403	HSD17B10	hydroxysteroid (17-beta) dehydrogenase 10	1.00322	1.00703	0.866903	0.874655	0.832255	0.870806	1.14481	-14.8595	-14.8056	-1.77662	-2.409	0.0616524	-2.08407	-2.30962	1.07788	0.976793	1.18199	0.826396	0.906213	-16.4426	-23.175	-2.55153	0.446627	-3.83283	1.08706	0.69862	1.19086	0.586653	0.642672	-9.88929	0.999985	0.736413	1	1
18145	6386	4110	SDCBP	syndecan binding protein (syntenin)	1.0797	0.909727	0.927264	1.09022	1.18782	1.46784	1.5828	-10.173	-8.31645	-10.2916	-9.17353	-1.81955	0.993096	0.999581	1.02267	0.987022	1.2026	0.82074	0.965138	-29.3882	-25.2746	-5.66921	-0.715195	-20.146	1.00723	0.900901	1.21559	0.741123	0.894432	-38.6586	-22.7663	0.260749	0.996732	-1.09332
18146	60312	11009	AFAP1	actin filament associated protein 1	1.00247	0.922813	0.939694	1.06334	1.14146	1.24771	1.19657	-14.8651	-7.78765	-10.1195	-10.2185	-2.27799	0.766136	0.0727303	1.0228	1.5988	1.20873	1.32271	1.56316	-20.6953	0.999997	-0.149297	0.997717	0.999978	1.16745	1.53842	1.35178	1.13807	1.31775	0.225362	0.999999	0.999841	-0.503618	0.999841
18147	2665	37488	GDI2	GDP dissociation inhibitor 2	1.05453	0.902431	0.756989	0.914349	0.992813	1.35907		-13.4921	-14.1299	-5.7471	-14.0446	-14.8622	-3.29151		0.8988	0.853449	1.08728	0.784939	0.949543	-9.22713	-7.44737	-16.6268	0.351639	-29.3882	1.02686	0.998687	1.42222	0.702201	0.972563	-52.9492	-57.907	0.709338	0.716348	-59.3275
18148	5768	37690	QSOX1	quiescin Q6 sulfhydryl oxidase 1	0.867551	0.67377	0.842382	1.24298	1.45138	1.40829	1.09982	-0.108796	0.999998	0.645974	0.956401	0.999994	0.99996	-3.67141	1.08794	18.4191	1.2364	14.8974	16.9302	-23.175	1	-11.5411	1	1	0.997411	8.45871	1.61691	5.23141	8.48067	-60.7144	1	1	1	1
18149	6767	2921	ST13	suppression of tumorigenicity 13 (colon carcinoma) (Hsp70 interacting protein)	1.06668	0.801106	1.04978	1.00129	1.17385	1.21025	1.17983	-10.8306	0.412504	-12.4336	-14.8721	-1.70944	-0.335143	-1.42638	0.970662	3.96585	1.03349	3.83735	4.08572	-29.8907	1	-29.9051	1	1	1.02746	3.33606	1.48212	2.25087	3.24691	-55.0831	1	0.998088	1	1
18150	10181	21177	RBM5	RNA binding motif protein 5	1.00512	1.11341	1.07566	1.04449	0.993475	1.04054	1.03435	-14.8313	-3.94643	-8.22078	-12.0665	-14.804	-12.4958	-13.1168	1.02731	1.56078	1.28332	1.2162	1.51928	-23.004	0.999877	0.954711	0.459084	0.999965	0.904412	1.35391	1.19695	1.13113	1.497	-20.0111	0.468837	0.294605	-58.7537	0.997828
18151	6434	20965	SFRS10	splicing factor, arginine/serine-rich 10 (transformer 2 homolog, Drosophila)	0.850206	0.906196	0.849026	0.971123	0.906255	0.797257	1.11335	-3.18923	-8.64906	-3.09653	-14.1846	-8.65534	-0.247208	-7.79371	0.881517	1.92585	1.13342	1.69915	2.1847	-19.962	1	-12.2008	1	1	0.904934	1.86564	1.24234	1.50171	2.06163	-2.93928	1	0.277864	1	1
18152	10953	4956	TOMM34	translocase of outer mitochondrial membrane 34	1.04072	0.993439	0.965292	0.85798	0.971253	1.16144	1.1281	-12.9655	-14.8186	-13.358	-1.54	-13.8234	-1.75364	-4.03585	1.01964	1.41287	1.11293	1.2695	1.38566	-29.9035	0.710898	-11.5411	-2.7548	0.828988	0.833461	1.31972	1.05328	1.25296	1.58342	-4.96984	0.694813	-26.7195	-1.04824	0.999656
18153	9122	74529	SLC16A4	solute carrier family 16, member 4 (monocarboxylic acid transporter 5)	0.94659	0.946903	0.890506	0.982895	0.930631	0.83456	0.792805	-10.1423	-10.1895	-2.37589	-14.3256	-7.67195	0.580173	0.950431	0.966068	1.08395	1.16614	0.929516	1.12202	-14.6263	-26.0083	-2.96754	-5.24478	-3.66521	0.928656	0.688077	1.2239	0.562202	0.740939	-13.8977	0.999936	0.709338	1	0.999524
18154	26190	8131	FBXW2	F-box and WD repeat domain containing 2	1.08839	0.813597	0.87818	0.992768	1.09526	1.02692	1.03568	-10.1143	-1.03465	-5.90944	-14.8322	-9.52425	-14.3242	-14.3565	1.0996	1.14569	0.898373	1.27529	1.04192	-25.5736	-1.10305	-25.5736	0.336891	-5.66921	1.24879	1.41775	1.17828	1.20324	1.1353	0.225362	0.999957	0.936445	0.48134	0.968828
18155	5935	31404	RBM3	RNA binding motif (RNP1, RRM) protein 3	0.990972	1.00265	1.0278	1.10196	1.14811	1.26224	1.09322	-14.6459	-14.8544	-12.9111	-2.16065	0.339694	0.995938	-3.05033	1.00798	1.37082	1.21319	1.12993	1.35997	-29.7446	0.999057	0.828988	-0.645701	0.999921	1.02415	1.34596	1.32027	1.01946	1.31422	-18.8498	1	1	-20.0111	1
18156	3603	18157	IL16	interleukin 16 (lymphocyte chemoattractant factor)	0.987337	0.932023	0.972002	1.34445	0.959359	1.26562	0.803715	-14.8385	-13.8274	-14.6986	-3.8625	-14.6612	-6.46213	-7.28139	0.880945	0.843272	0.894473	0.942758	0.957236	-4.93994	-1.46652	-12.7061	-18.4804	-27.6719	1.07375	1.11884	1.14507	0.97709	1.04199	-13.2026	-2.34197	-1.48778	-60.6759	-37.9166
18157	5098	31099	PCDHGC3	protocadherin gamma subfamily C, 3	1.11917	0.998131	1.09028	1.15016	1.27566	1.17361	0.939931	-0.68074	-14.8637	-3.13977	0.469693	0.998527	0.80036	-6.89874	1.03581	1.73107	1.21237	1.42784	1.67122	-18.8518	0.999998	-1.2785	0.999567	0.999988	1.23015	2.62754	1.44972	1.81245	2.13595	0.0672024	1	0.854325	0.999991	0.999998
18158	5097	12613	PCDH1	protocadherin 1	0.937544	0.838817	0.989067	0.994858	1.18078	1.14534	0.848807	-11.5992	-1.97493	-14.7674	-14.8505	-2.53783	-4.78435	-2.67998	1.14076	1.12652	1.16355	0.968173	0.987511	-2.89556	-1.14577	0.696946	-18.8518	-26.823	1.16171	1.22365	1.27496	0.959752	1.05331	0.149738	0.702161	0.81783	-59.4562	-54.3152
18159	1847	3256	DUSP5	dual specificity phosphatase 5	0.847936	0.963767	0.836819	1.13894	1.29861	1.30665	1.15208	-4.69502	-14.067	-3.81821	-7.35506	-0.29274	-0.152645	-6.43447	1.11366	3.41006	1.17757	2.89584	3.06202	-9.22713	1	-2.29479	1	1	1.12789	2.95886	1.55217	1.90628	2.62337	-6.91165	1	0.999979	1	1
18160	5796	55693	PTPRK	protein tyrosine phosphatase, receptor type, K	0.956431	0.993434	0.887659	1.0849	1.04966	1.25376	1.14961	-11.0407	-14.7779	-1.31972	-5.3588	-10.4474	0.973854	-0.176493	0.930593	6.62012	1.07866	6.13734	7.11387	-27.5578	1	-27.0773	1	1	0.880617	3.65538	1.43716	2.54347	4.15093	-33.8456	1	0.955457	1	1
18161	7803	2587	PTP4A1	protein tyrosine phosphatase type IVA, member 1	0.83365	0.724325	0.671197	1.21606	1.19387	0.889638	0.83458	-12.8721	-3.34544	-1.65786	-8.69542	-9.41278	-13.7022	-11.6938	1.04634	2.0111	1.07163	1.87667	1.92204	-28.5825	0.999577	-19.962	0.998724	0.999556	0.97135	1.34958	1.15582	1.16764	1.38939	-44.8584	0.97647	-3.27166	-1.82641	0.999512
18162	5756	48140	TWF1	twinfilin, actin-binding protein, homolog 1 (Drosophila)	0.959214	0.931167	0.953003	1.09076	1.10839	1.20157	1.02401	-12.4103	-8.70547	-11.6735	-6.67137	-4.75112	0.298136	-14.0264	1.03308	4.45037	1.13311	3.92758	4.30785	-29.8907	1	-11.2176	1	1	0.901604	2.83398	1.18667	2.38817	3.14326	-35.6909	1	0.646922	1	1
18163	2932	55629	GSK3B	glycogen synthase kinase 3 beta	1.08321	0.902417	0.844373	0.971917	1.04714	1.00984	0.888525	-11.8796	-10.2514	-5.29452	-14.4568	-13.8067	-14.8241	-9.06929	0.963806	1.11159	0.927396	1.19861	1.15333	-11.7044	-15.3464	-27.2009	-8.10596	-0.715195	1.08434	1.50477	1.2862	1.16994	1.38773	-45.212	0.996814	0.766844	-8.3062	0.994683
18164	5653	68279	KLK6	kallikrein-related peptidase 6	1.056	1.07256	1.43631	2.2369	3.33529	4.42999	2.18895	-13.7885	-13.1218	0.190819	0.999938	1	1	0.999893	1.05392	0.779544	1.85843	0.419465	0.739659	-27.3223	-4.45713	0.986144	0.999861	-1.88289	1.40994	0.615712	3.55926	0.172989	0.436694	0.990159	0.99997	1	1	1
18165	56623	56863	INPP5E	inositol polyphosphate-5-phosphatase, 72 kDa	1.08489	1.01434	1.05646	0.973206	1.04864	1.28676	1.11558	-6.45009	-14.5072	-10.2291	-13.5802	-11.2486	0.977382	-3.11693	0.980942	1.09432	1.27006	0.86163	1.11558	-23.3448	-10.8904	0.125158	0.255916	-5.38781	0.962575	0.888415	1.28917	0.689138	0.922957	-53.5081	-9.3399	0.997336	0.999991	-15.109
18166	5829	37697	PXN	paxillin	1.09746	0.976861	1.02384	0.928502	0.976144	0.845735	0.818361	-4.60398	-13.8441	-13.8312	-7.14979	-13.7809	0.386784	0.832848	0.962044	0.990776	1.19506	0.829057	1.02987	-11.298	-10.4575	0.419762	0.0525678	-9.67772	1.02148	0.869837	1.20417	0.722356	0.851541	-53.2307	-5.32246	-2.41196	0.989903	-0.71825
18167	5407	21253	PNLIPRP1	pancreatic lipase-related protein 1	1.03583	1.09122	1.2288	1.20679	1.35692	1.34082	1.22844	-12.5434	-5.05745	0.893679	0.767434	0.999315	0.998673	0.892298	1.08331	1.35865	1.65358	0.821644	1.25417	-2.91501	0.863818	0.998046	-1.66507	-1.10702	1.32977	1.14935	1.48409	0.774447	0.86432	0.998934	-0.374586	0.999697	0.826639	0.277864
18168	9375	21004	TM9SF2	transmembrane 9 superfamily member 2	0.917247	0.753419	0.946484	1.01167	1.15435	1.05269	0.999424	-9.6373	0.720914	-12.487	-14.759	-4.32394	-12.7713	-14.8737	1.0387	1.20657	1.15011	1.0491	1.16162	-9.37722	0.993219	0.933291	-7.81493	0.96284	1.09785	1.30069	1.34534	0.96681	1.18477	-1.94816	0.999418	0.999914	-45.5638	0.808586
18169	22795	40575	NID2	nidogen 2 (osteonidogen)	0.971768	0.837445	0.848492	0.92274	1.1912	1.01455	0.968065	-14.4508	-4.72674	-5.60671	-11.837	-4.8859	-14.7652	-14.4676	1.02601	1.16521	1.03479	1.12603	1.13567	-8.2442	0.884472	-1.6219	-3.56689	0.976777	1.04344	1.12826	1.10613	1.02	1.08129	-52.9492	-2.01077	-3.27166	-57.5295	-2.13957
18170	57007	22419	CXCR7	chemokine (C-X-C motif) receptor 7	1.08929	1.06444	1.38922	2.0927	3.07886	3.6692	1.91165	-12.2031	-13.3869	-0.165605	0.999805	1	1	0.998161	1.04517	1.00545	1.85614	0.541689	0.962002	-10.1696	-11.3339	0.999735	0.9997	-10.4119	1.19648	0.830266	3.18579	0.260616	0.693924	0.48134	0.74902	1	1	0.999998
18171	4676	90892	NAP1L4	nucleosome assembly protein 1-like 4	0.85728	0.92368	1.02451	1.1689	1.13529	1.32176	1.41921	-3.08628	-9.99976	-14.3386	-2.94195	-5.2744	0.770909	0.974293	0.999318	4.67903	1.22767	3.81131	4.68222	-10.6703	1	-2.85874	1	1	1.00197	2.77964	1.4994	1.85384	2.77418	-58.5957	1	0.999914	1	1
18172	10969	4969	EBNA1BP2	EBNA1 binding protein 2	1.0258	0.975289	1.06946	0.91419	0.961942	0.775551	0.853066	-14.1456	-14.1704	-10.4696	-7.90929	-13.2362	0.79428	-1.68863	0.994358	1.63977	1.33341	1.22976	1.64907	-10.6703	0.999934	0.835935	0.970966	1	1.01356	0.953196	1.27384	0.748288	0.940448	-60.647	-15.3592	0.91608	0.999848	-10.2679
18173	22938	56557	SNW1	SNW domain containing 1	0.922528	0.895688	1.1566	1.54359	1.56572	1.68652	1.51999	-8.10289	-4.66962	-1.69573	0.999963	0.999981	1	0.999922	1.05027	11.7676	1.53564	7.66303	11.2044	-10.3178	1	0.86697	1	1	0.94947	5.62038	1.88248	2.98562	5.91949	-22.7663	1	1	1	1
18174	10062	21165	NR1H3	nuclear receptor subfamily 1, group H, member 3	1.1015	0.951759	0.951832	0.864199	0.9681	0.824043	0.830438	-7.01921	-12.2573	-12.2646	-2.42379	-13.689	-0.125775	-0.373413	1.01075	2.10267	1.07356	1.95859	2.08031	-7.81493	0.999966	-9.95932	0.999989	1	0.956529	1.23149	1.22038	1.00911	1.28746	-18.8498	0.993303	0.999601	-33.8456	0.999982
18175	3151	113595	HMGN2	high-mobility group nucleosomal binding domain 2	0.798914	0.859818	0.596548	0.75154	1.01825	0.802854	0.566379	-12.5476	-11.9072	-3.27687	-10.5535	-14.8017	-12.6835	-0.806812	0.90421	1.25138	1.07868	1.1601	1.38395	-7.8872	0.86697	-8.03093	0.735016	0.996912	0.962044	0.910653	1.27766	0.712748	0.946582	-45.212	-25.3692	0.442965	0.991563	-49.6117
18176	10473	113598	HMGN4	high mobility group nucleosomal binding domain 4	0.943026	1.0152	1.07979	0.962138	1.00101	1.38021	1.21812	-13.1032	-14.7823	-12.6688	-14.6874	-14.5081	-1.11018	-8.77884	0.942014	1.06776	1.0926	0.977268	1.13348	-8.17344	0.176375	-0.00524171	-11.12	0.945044	0.896479	1.07431	1.17124	0.917242	1.19836	-16.1255	-4.7441	0.646922	-24.7058	0.954309
18177	4615	1849	MYD88	myeloid differentiation primary response gene (88)	1.05128	1.05851	0.92472	0.98535	0.974578	1.067	1.04712	-8.7441	-7.45862	-3.87095	-14.2084	-12.9361	-6.01843	-9.49025	0.969265	1.13993	1.12769	1.01085	1.17608	-11.2858	0.926541	0.488896	-5.10208	0.985912	1.10049	1.04305	1.24352	0.838786	0.947808	-2.6298	-55.0831	0.988521	0.992767	-3.91229
18178	8079	3968	MLF2	myeloid leukemia factor 2	1.06054	0.885559	0.921486	1.05302	1.10418	1.04735	0.881173	-13.0424	-8.43123	-11.5268	-13.4386	-10.2175	-13.7123	-8.03427	0.811563	1.2205	1.05667	1.15504	1.50388	-2.91501	0.35587	-11.2417	0.224949	0.985187	0.809903	1.17339	1.14713	1.02289	1.44881	-1.54155	-3.35849	-21.2119	-29.5047	0.999037
18179	10057	21164	ABCC5	ATP-binding cassette, sub-family C (CFTR/MRP), member 5	1.02494	1.00097	1.0143	1.07176	1.07385	1.02144	1.05829	-12.7176	-14.8704	-14.1206	-4.09504	-3.78183	-13.2431	-6.39178	1.10342	1.98818	1.41033	1.40973	1.80184	-0.897516	1	0.999996	0.999998	1	0.892999	1.39269	1.41762	0.982408	1.55956	-2.41196	0.999939	0.999989	-53.2307	1
18180	5442	37996	POLRMT	polymerase (RNA) mitochondrial (DNA directed)	0.828564	1.01877	0.894523	1.384	1.08283	1.12537	0.837683	-6.03601	-14.7464	-10.897	-0.489742	-12.6994	-10.4851	-6.70507	0.887873	0.840107	0.892828	0.940951	0.946202	-0.86426	-0.419225	-3.81828	-7.22914	-11.0427	1.0067	0.956008	1.15539	0.827432	0.949642	-57.1304	-38.2876	-15.109	-0.643758	-47.6316
18181	518	1276	ATP5G3	ATP synthase, H+ transporting, mitochondrial F0 complex, subunit C3 (subunit 9)	1.03506	0.908241	0.96685	1.02088	1.07615	1.12847	1.0492	-12.6847	-4.08644	-12.7724	-14.0477	-7.147	-1.68962	-10.9075	1.00198	2.05205	1.10418	1.85843	2.04799	-10.1696	1	-4.40937	1	1	1.05136	1.6522	1.23059	1.34261	1.57149	-12.7523	1	0.990408	0.999993	1
18182	1666	68178	DECR1	2,4-dienoyl CoA reductase 1, mitochondrial	0.797549	0.974971	0.952847	0.843019	1.14401	0.782705	0.734097	-0.119988	-14.3309	-12.992	-2.4033	-5.04586	0.275432	0.865743	0.839617	0.865298	0.98648	0.877157	1.03059	-1.93509	-5.89678	-10.1696	-2.27405	-8.79577	0.991204	0.921414	1.09754	0.83953	0.92959	-59.8061	-46.9511	-16.3862	-3.27166	-39.3996
18183	9112	3442	MTA1	metastasis associated 1	0.959739	0.889115	1.05953	1.06782	0.957363	1.20195	0.981977	-13.536	-6.78353	-12.3378	-11.6884	-13.378	-1.85342	-14.6022	0.964935	7.16732	1.28628	5.57214	7.42777	-11.3089	1	-0.267698	1	1	1.01313	4.76998	1.48368	3.21496	4.70816	-60.522	1	0.995885	1	1
18184	6047	37711	RNF4	ring finger protein 4	1.03034	1.01209	1.06803	0.99398	1.1428	0.992994	0.870446	-12.8222	-14.5222	-7.16174	-14.7843	-0.12708	-14.7526	0.0799891	1.05375	3.99771	1.09791	3.64121	3.7938	-10.3654	1	-6.5618	1	1	1.0767	2.72318	1.32488	2.05542	2.52918	-21.5181	1	0.998359	1	1
18185	6814	5260	STXBP3	syntaxin binding protein 3	0.955899	0.905282	1.08934	1.39451	1.53064	1.50568	1.17153	-12.4871	-6.24163	-7.8665	0.993272	0.999885	0.999757	-1.26406	1.10385	14.0823	1.47719	9.5332	12.7575	-8.45423	1	0.807198	1	1	1.03489	6.0413	1.85781	3.25184	5.83763	-53.5081	1	1	1	1
18186	10950	4953	BTG3	BTG family, member 3	0.967897	0.970393	1.05373	1.05168	0.958128	0.982805	1.01503	-12.7353	-13.0394	-9.95551	-10.2541	-11.3845	-14.2369	-14.3998	1.14006	5.31326	1.41696	3.74977	4.66049	-5.89678	1	0.913117	1	1	0.876058	2.06959	1.10267	1.87689	2.36239	-32.7464	1	0.981314	1	1
18187	3276	21477	PRMT1	protein arginine methyltransferase 1	0.810617	0.935176	0.963457	1.06118	0.977977	1.2615	1.30814	-4.11405	-13.1153	-14.3084	-13.7782	-14.6367	-3.90793	-2.31823	0.887453	0.854713	0.889294	0.961115	0.963108	0.970238	0.982349	0.407457	-0.767267	-10.1183	0.983882	0.87216	1.16555	0.748284	0.886448	-59.1929	-39.0292	0.742791	0.996814	-44.5031
18188	6568	48324	SLC17A1	solute carrier family 17 (sodium phosphate), member 1	1.03903	1.01581	1.04989	1.03298	1.16813	1.19242	1.25665	-11.8692	-14.323	-10.315	-12.6515	0.40294	0.748409	0.980106	1.02102	1.27467	1.30784	0.97464	1.24843	-11.0955	0.985187	0.995593	-10.4575	0.999176	1.1539	1.12181	1.40986	0.795685	0.972189	-0.374586	-0.835817	0.999989	0.997595	-60.6983
18189	533	2986	ATP6V0B	ATPase, H+ transporting, lysosomal 21kDa, V0 subunit b	1.03992	1.03414	1.05496	1.01936	1.15556	1.31833	1.19345	-11.503	-12.3148	-9.17778	-13.9876	0.286109	0.999304	0.828402	0.970562	1.17882	1.24354	0.947959	1.21458	-4.01153	-8.52344	-6.11753	-10.5457	0.255916	1.08537	1.0864	1.37605	0.789506	1.00094	-52.6638	-60.6117	0.993956	0.99934	-52.0815
18190	5516	37889	PPP2CB	protein phosphatase 2 (formerly 2A), catalytic subunit, beta isoform	0.940871	0.821667	0.837998	0.929263	0.976318	1.12176	1.37937	-13.3452	-6.02514	-5.84709	-13.4351	-14.8739	-10.0937	-0.286603	0.947602	1.13311	1.26539	0.895465	1.19577	-8.79577	-1.18072	0.878897	-3.20393	0.510234	0.858003	0.847098	1.27967	0.661966	0.98729	-3.27166	-0.200173	0.941098	0.999996	-45.212
18191	5718	2109	PSMD12	proteasome (prosome, macropain) 26S subunit, non-ATPase, 12	1.02941	1.03368	1.05013	1.04388	0.980501	1.06311	1.00516	-12.8508	-12.2864	-9.78388	-10.7782	-13.9048	-7.68622	-14.8057	0.973195	1.46706	1.24851	1.17504	1.50747	-10.3178	0.735016	-1.6219	-4.47706	0.942309	0.681263	0.493049	0.928974	0.530746	0.723729	0.401897	0.999905	-60.724	0.999994	0.939585
18192	5706	100630	PSMC6	proteasome (prosome, macropain) 26S subunit, ATPase, 6	1.16676	1.25615	1.2462	0.838739	0.789128	0.929875	0.951504	-9.9466	-7.87909	-8.25598	-10.0676	-8.06377	-14.1515	-13.3988	1.04934	1.06184	1.4156	0.750095	1.01191	-11.3268	-9.61906	0.683193	0.510234	-9.95932	0.8532	0.782793	1.14204	0.685433	0.917479	-11.2583	-4.85605	-13.6634	0.913938	-57.721
18193	5690	2088	PSMB2	proteasome (prosome, macropain) subunit, beta type, 2	0.872831	0.895853	1.01482	0.950503	0.731729	1.33758	1.14009	-14.673	-13.5182	-12.7796	-14.3514	-6.97783	-3.0508	-10.5178	1.09391	1.07764	1.16634	0.923944	0.985121	-3.32298	-4.01153	-4.27514	-11.298	-11.3185	0.660724	0.758824	1.14002	0.665624	1.14847	-37.1742	-40.876	-1.33259	0.951925	-45.7083
18194	5721	86889	PSME2	proteasome (prosome, macropain) activator subunit 2 (PA28 beta)	1.08247	1.1704	0.941714	1.26341	1.60525	1.63975	1.51556	-11.2818	-4.65813	-13.7095	-0.907464	0.994689	0.994941	0.919269	1.00492	2.31279	0.924742	2.50101	2.30146	-11.3185	1	-7.66964	1	1	1.17646	2.53795	1.51663	1.67342	2.15728	-1.05686	1	0.999987	1	1
18195	5050	1933	PAFAH1B3	platelet-activating factor acetylhydrolase, isoform Ib, gamma subunit 29kDa	0.756515	0.922821	0.876962	1.11071	1.2872	1.72194	1.14966	-2.01622	-11.7809	-11.3068	-7.74435	-0.993889	0.997024	-7.29814	1.03329	6.62071	1.242	5.33067	6.4074	-10.2693	1	-0.585464	1	1	1.17084	4.95214	1.55793	3.17866	4.22957	-15.404	1	0.992718	1	1
18196	5635	55687	PRPSAP1	phosphoribosyl pyrophosphate synthetase-associated protein 1	1.02457	1.07028	1.17207	1.24055	1.24229	1.44132	1.11219	-13.8398	-8.40764	-0.0124271	0.880507	0.88732	0.999929	-3.47515	1.07753	10.5437	1.40804	7.48822	9.78507	-3.02907	1	0.99728	1	1	1.18537	6.92261	1.49169	4.6408	5.84002	0.871607	1	0.999986	1	1
18197	53358	7536	SHC3	SHC (Src homology 2 domain containing) transforming protein 3	0.923407	0.935978	1.03468	0.963965	0.992195	0.924021	1.13419	-6.72167	-8.64055	-12.8937	-12.6037	-14.7624	-6.81367	-1.71006	0.942855	3.99794	1.1988	3.33495	4.24025	-10.2693	1	-3.14514	1	1	0.946961	2.50806	1.31847	1.90225	2.64854	-44.1216	1	0.968669	1	1
18198	4745	4486	NELL1	NEL-like 1 (chicken)	0.982241	1.00036	1.04608	1.22691	1.29782	1.36102	1.21017	-14.3237	-14.8737	-11.7105	0.778775	0.979679	0.997928	0.627399	1.20066	11.0746	1.33584	8.29036	9.22374	-2.32458	1	0.520597	1	1	1.12864	5.74644	1.64215	3.49934	5.09147	-12.0019	1	0.999997	1	1
18199	4753	4488	NELL2	NEL-like 2 (chicken)		1.15		1.127					-4.33574						0.786492	0.661604	1.33683	0.494905	0.841208	-4.68235	0.807198	-0.704886	0.999855	-0.585464	0.911641	0.66511	1.08619	0.612334	0.729575	-20.045	0.958558	-41.3882	0.999387	0.835584
18200	3176	5032	HNMT	histamine N-methyltransferase	0.973089	0.97133	0.910271	1.13966	1.20221	1.4797	0.957453	-14.0897	-13.9854	-7.74505	-4.06549	-0.715416	0.997954	-12.9593	1.22125	1.32072	1.1179	1.18143	1.08145	0.969493	0.996118	-0.86426	0.740909	-6.78454	1.57142	1.57575	1.38339	1.13905	1.00276	0.999999	0.999999	0.999473	0.046516	-45.8422
18201	3184	22410	HNRNPD	heterogeneous nuclear ribonucleoprotein D (AU-rich element RNA binding protein 1, 37kDa)	0.998959	1.05755	1.01527	0.948188	1.01894	1.18072	1.0058	-14.8697	-6.43571	-14.005	-6.98998	-13.5622	0.964284	-14.744	1.08372	1.51523	1.46286	1.0358	1.39817	-11.3397	0.999344	0.99548	-5.03134	0.999976	1.00498	1.08375	1.2714	0.852408	1.07838	-45.0809	-18.7673	0.995527	0.952955	-19.0199
18202	54919	41198	HEATR2	HEAT repeat containing 2	1.11722	0.963556	1.00166	0.92751	0.96425	0.982765	0.972679	0.0504358	-10.4162	-14.8635	-3.19184	-10.5608	-13.7623	-12.2063	1.00604	1.21492	1.20451	1.00864	1.20762	-5.1731	0.957986	0.843373	-8.17344	0.778867	1.01945	0.992529	1.19834	0.82825	0.973591	-34.6175	-41.7665	0.961598	0.9564	-43.2869
18203	10947	4950	AP3M2	adaptor-related protein complex 3, mu 2 subunit	0.97152	1.00198	0.927062	0.806578	0.920189	1.04741	0.88177	-13.9241	-14.8694	-9.41589	0.375122	-8.5563	-12.5499	-4.03276	0.990932	1.18819	1.10526	1.07504	1.19907	-8.66054	0.988765	-4.61356	0.89736	0.976192	0.905903	1.08848	1.22795	0.886424	1.20155	-13.2193	-26.2946	0.997321	0.993595	0.241109
18204	7357	37763	UGCG	UDP-glucose ceramide glucosyltransferase	0.976468	1.00997	0.958562	0.822851	0.975395	0.913929	0.878136	-14.1337	-14.7429	-12.6551	0.242266	-14.0656	-7.0826	-2.9532	1.06061	1.01802	0.929326	1.09544	0.959844	-9.31505	-11.0146	-3.20393	-1.33406	-10.4575	1.05075	0.973872	1.17976	0.825482	0.926835	-21.8911	-39.959	0.425466	0.847312	-9.95672
18205	1264	995	CNN1	calponin 1, basic, smooth muscle	1.12671	0.969251	0.952289	1.1222	1.24682	1.13563	0.927164	-6.06522	-14.0066	-12.8348	-6.44816	-0.0876364	-5.33605	-10.4355	0.995241	1.66521	1.1383	1.46289	1.67317	-11.2577	0.999999	-2.47934	0.999999	1	1.23517	2.77868	1.38445	2.00706	2.24963	0.97445	1	0.999697	1	1
18206	10237	4252	SLC35B1	solute carrier family 35, member B1	1.2716	1.24007	1.40002	1.85023	2.13761	2.27522	1.79047	-4.33501	-5.60016	-0.940284	0.976402	0.998721	0.999753	0.956423	1.24396	7.63248	1.56975	4.86223	6.13565	-0.831468	1	0.980001	1	1	1.47031	9.8421	2.25777	4.35922	6.69391	0.999746	1	1	1	1
18207	10140	31334	TOB1	transducer of ERBB2, 1	0.715518	1.10783	0.895265	1.08047	1.13307	1.06285	0.947828	-6.30737	-9.33717	-14.7311	-8.43989	-10.5119	-12.8263	-13.1742	0.98893	2.20835	1.19974	1.84069	2.23307	-9.49955	1	0.630333	1	1	0.98337	2.34041	1.34438	1.74089	2.37999	-45.0809	1	0.512556	0.999792	1
18208	729857	108092	RGPD2	RANBP2-like and GRIP domain containing 2	0.947573	0.966896	1.10909	1.10892	0.973464	1.15919	0.959353	-11.7094	-13.55	-6.03573	-6.05244	-14.0153	-2.09947	-12.9079	1.11499	4.06241	1.05846	3.83804	3.64344	-1.41375	1	-10.3178	1	1	1.05414	2.85934	1.28098	2.23215	2.71247	-35.6643	1	0.932993	1	1
18209	11030	105303	RBPMS	RNA binding protein with multiple splicing	1.03441	0.902169	1.15549	1.25991	1.14964	1.22416	0.971924	-14.3319	-10.5248	-7.47425	-2.19851	-7.84513	-3.70064	-14.4879	1.08998	3.9755	1.08851	3.65223	3.64731	-9.95932	1	-8.86264	1	1	1.08829	3.08429	1.36995	2.25139	2.83407	-16.5664	1	0.998308	1	1
18210	9488	3570	PIGB	phosphatidylinositol glycan anchor biosynthesis, class B	0.912408	0.948308	1.04959	0.982918	1.03091	1.05504	0.898067	-5.01157	-10.4226	-11.0711	-14.3303	-13.2393	-10.3513	-3.20862	1.00779	4.36467	1.30021	3.35691	4.33094	-8.7284	1	0.510234	1	1	0.969513	2.79132	1.22817	2.27275	2.8791	-28.546	1	0.168211	1	1
18211	27237	82484	ARHGEF16	Rho guanine exchange factor (GEF) 16	0.651309	1.24977	1.26166	0.818821	0.708207	1.15997	1.51617	0.63814	-7.35989	-6.82625	-6.22307	-0.185155	-9.78756	0.103882	0.888587	1.13955	1.22972	0.926674	1.28243	-1.93509	-8.2442	-4.01153	-7.59666	0.419762	0.886202	1.03316	1.30335	0.792701	1.16583	-8.62092	-30.7929	0.985813	0.918068	-0.0436049
18212	4488	1837	MSX2	msh homeobox 2	1.0339	1.03763	1.05962	1.14386	1.21863	1.29653	1.19194	-12.1226	-11.5675	-7.9704	0.170653	0.962681	0.999099	0.878511	1.00891	1.53472	1.38756	1.10606	1.52117	-9.55967	0.999945	0.996019	-0.392972	0.999979	1.31021	1.42273	1.58957	0.895042	1.08588	0.998028	0.99992	0.999999	-5.00664	-10.6724
18213	4185	7614	ADAM11	ADAM metallopeptidase domain 11	1.08754	1.06086	1.05966	1.03295	1.03925	0.688013	0.616365	-9.49084	-11.9183	-12.0196	-13.9168	-13.5414	0.989292	0.999817	1.0335	0.99785	1.19884	0.832348	0.965502	-9.67772	-9.1247	-6.41343	-1.18072	-11.2417	0.920022	0.882175	1.07168	0.823172	0.958862	-40.795	-7.41007	-40.5907	-0.521494	-10.6724
18214	4035	1744	LRP1	low density lipoprotein-related protein 1 (alpha-2-macroglobulin receptor)	1.35553	2.08807	2.11762	2.33141	2.05967	1.90101	1.21788	0.353043	0.999996	0.999997	1	0.999994	0.999918	-2.96909	2.1345	2.346	3.14775	0.745294	1.09908	0.975593	0.995811	0.999897	-2.42723	-9.49955	4.11021	2.38492	2.46871	0.966061	0.580242	1	1	1	-9.27299	0.999995
18215	1500	1017	CTNND1	catenin (cadherin-associated protein), delta 1	1.11403	0.994804	1.01923	0.940319	1.08926	0.885075	0.841425	-2.93862	-14.8213	-14.185	-9.0223	-5.57505	-1.70366	0.491187	1.02172	0.590596	1.00068	0.590193	0.578039	-11.1655	0.999766	-11.3493	0.99996	0.999937	1.16066	0.469832	1.17402	0.400191	0.404798	-4.47663	1	-2.3761	1	1
18216	23365	9088	ARHGEF12	Rho guanine nucleotide exchange factor (GEF) 12	1.0085	1.10526	0.900571	0.954534	1.18409	1.10693	0.64434	-14.3994	-12.9306	-14.6229	-14.8719	-7.70409	-9.59488	-4.35467	0.976782	0.856859	1.03618	0.826939	0.877226	-11.0955	-0.897516	-11.1434	0.107479	-0.445886	1.36798	1.09584	1.39128	0.78765	0.801064	0.425466	-41.3882	0.768298	0.596734	-0.020362
18217	10147	8923	SFRS14	splicing factor, arginine/serine-rich 14	1.0222	0.942046	0.999169	1.04608	1.11378	1.08738	1.31769	-14.4591	-12.0582	-14.8734	-13.2013	-7.44206	-9.82044	0.682695	1.03713	1.57846	1.11372	1.41729	1.52195	-10.8214	0.999668	-3.56689	0.986934	0.999133	0.90847	1.22238	1.16507	1.04919	1.34554	-30.7929	0.00239997	-1.23828	-39.0749	0.976334
18218	6297	9269	SALL2	sal-like 2 (Drosophila)	0.769167	0.972793	1.04098	0.971349	1.32154	1.45693	0.997116	-2.13376	-14.2877	-12.5214	-13.3383	0.62025	0.970546	-14.869	0.853161	0.879372	1.18638	0.741221	1.03072	-5.75038	-5.03134	-0.0251749	0.963743	-11.2417	1.00119	0.938615	1.75578	0.534585	0.937502	-42.3073	-6.85019	1	1	-0.659805
18219	23304	26151	UBR2	ubiquitin protein ligase E3 component n-recognin 2	1.03653	0.805953	0.870618	0.978328	0.992455	0.911149	0.699362	-14.0302	-1.34231	-6.1015	-14.5536	-14.8353	-10.0142	0.891546	0.966988	1.09641	0.949384	1.15486	1.13384	-7.66964	-5.97022	-6.04381	0.192855	-0.644295	1.18375	1.36065	1.19595	1.13771	1.14944	-5.94086	0.924012	-9.27299	-0.167352	-1.10093
18220	23201	18702	FAM168A	family with sequence similarity 168, member A	0.972762	0.88806	1.10556	1.05747	0.991828	1.0948	0.87826	-13.7535	-3.22248	-5.12504	-10.7769	-14.7716	-6.29116	-2.28084	1.06237	3.74943	1.17576	3.18895	3.5293	-9.25223	1	-1.5371	1	1	1.1188	2.52327	1.31708	1.91581	2.25533	-3.11425	1	0.998903	1	1
18221	23142	22867	DCUN1D4	DCN1, defective in cullin neddylation 1, domain containing 4 (S. cerevisiae)	0.938562	1.03918	0.927116	0.921757	1.03637	0.918562	0.970547	-9.856	-12.7977	-8.25248	-7.49887	-13.0631	-7.05396	-13.582	0.975603	1.24132	0.909406	1.36497	1.27236	-1.88878	0.863818	-11.1655	0.986934	0.999872	1.00446	1.04759	1.11029	0.943534	1.04294	-5.57773	-39.3002	0.880828	0.750755	-0.456356
18222	8314	3421	BAP1	BRCA1 associated protein-1 (ubiquitin carboxy-terminal hydrolase)	0.956803	1.02074	0.765376				1.21625	-14.8696							0.812231	0.907269	0.982203	0.923708	1.11701	-0.831468	-7.08122	-11.2245	-7.81493	-6.71029	0.868297	0.946727	1.22346	0.773811	1.09033	-4.47663	-24.6207	-1.64454	0.952955	-29.1093
18223	9921	40990	RNF10	ring finger protein 10	1.00322	1.03251	0.876124	0.841081	0.795964	0.729492	0.729677	-14.8618	-13.7113	-3.44257	-0.851749	0.583637	0.978521	0.978317	0.874636	1.13598	1.17756	0.96469	1.2988	-6.63604	-2.0293	-5.24441	-9.1247	0.728998	0.722595	1.28823	1.27546	1.01001	1.78278	0.945241	-0.770933	0.223467	-43.5818	0.999996
18224	23385	41029	NCSTN	nicastrin	1.01506	1.02712	1.06605	0.95083	0.940556	1.0159	1.14424	-13.8511	-11.8297	-3.79852	-6.50487	-4.2832	-13.7394	0.890317	1.01269	1.36898	1.09002	1.25592	1.35183	-7.30294	0.999981	0.192855	0.999818	0.999999	0.963508	1.23792	1.08588	1.14002	1.28481	-19.274	-0.424753	-9.61088	-17.0437	0.993915
18225	9887	32235	SMG7	Smg-7 homolog, nonsense mediated mRNA decay factor (C. elegans)	1.03258	0.91754	0.955302	0.913366	1.20655	1.00325	0.849129	-12.6895	-4.55057	-10.7541	-3.96209	0.855364	-14.8498	0.57936	1.0518	1.48456	1.25391	1.18395	1.41144	-8.52344	0.99999	0.989582	0.86697	0.999992	0.96646	1.15974	1.3113	0.884424	1.19999	-44.5926	0.918068	0.999908	-0.456356	0.954132
18226	9663	8769	LPIN2	lipin 2	1.03498	0.884798	0.972877	0.888295	1.04459	0.955842	0.858793	-13.7964	-5.59358	-14.1758	-5.96608	-13.1771	-13.0625	-3.12256	0.955992	1.1765	0.989739	1.18869	1.23065	-10.4575	-2.85874	-11.2577	-2.42723	-1.25639	0.764679	0.878285	1.11075	0.790713	1.14857	0.750755	-0.58928	0.00239997	0.999942	-32.1809
18227	9057	62496	SLC7A6	solute carrier family 7 (cationic amino acid transporter, y+ system), member 6	1.01816	0.890304	1.00291	0.915248	1.09473	0.967053	0.969878	-14.4989	-4.95326	-14.8641	-7.944	-7.7207	-13.6127	-13.8154	0.932231	1.35581	1.10232	1.22996	1.45437	-7.15523	0.991906	-4.01153	0.768589	0.999154	0.865344	0.951807	1.23194	0.772606	1.09992	-6.31978	-32.1809	0.9564	0.995859	-19.7866
18228	23469	9040	PHF3	PHD finger protein 3	1.03746	1.00599	1.07847	0.975954	0.997301	0.88759	0.819324	-12.961	-14.8203	-8.26894	-14.0049	-14.8629	-3.22901	0.546372	1.03151	0.995123	1.06348	0.935727	0.964722	-10.9853	-11.3397	-8.10235	-7.59666	-10.8904	1.03702	1.14691	1.27132	0.902141	1.10597	-22.4293	-19.274	-1.69966	-19.5295	-45.1648
18229	7248	314	TSC1	tuberous sclerosis 1	1.0197	0.89964	0.958374	0.97951	1.06211	1.09248	0.974724	-14.2457	-3.95507	-12.11	-14.1684	-9.82276	-5.9977	-13.8082	0.985831	0.899475	1.08002	0.832828	0.912403	-11.2061	-1.66507	-5.82349	0.881716	-1.14362	1.04963	0.880087	1.25157	0.703187	0.83847	-17.528	-19.274	0.937873	0.999733	0.291807
18230	23190	40962	UBXN4	UBX domain protein 4	1.10745	1.03398	1.25508	0.953269	1.19933	1.01428	1.06813	-5.85111	-13.4901	0.693711	-12.1689	-0.194635	-14.615	-10.1483	1.01427	0.9824	1.07799	0.911326	0.968583	-11.2858	-10.7853	-7.7424	-9.49955	-11.0697	1.09291	1.33245	1.3487	0.987949	1.21918	-16.8042	0.00239997	0.877828	-30.5133	-7.84974
18231	23369	69183	PUM2	pumilio homolog 2 (Drosophila)	1.13799	0.928231	0.988908	0.999024	1.14536	0.897484	0.966916	-2.28135	-8.31855	-14.6838	-14.8725	-1.80521	-4.21833	-13.2277	0.982842	1.0684	1.16317	0.918528	1.08706	-8.52344	-5.97022	-0.419225	-5.1731	-10.2199	1.17808	1.16882	1.28674	0.908358	0.992136	-5.00664	-10.3106	0.464454	-12.3998	-42.8146
18232	23294	9068	ANKS1A	ankyrin repeat and sterile alpha motif domain containing 1A	1.02923	0.942223	1.03665	0.935689	1.05017	1.14843	1.03527	-13.2835	-9.14187	-12.4644	-8.08668	-10.7141	-0.520492	-12.6256	0.969385	1.09398	1.07148	1.021	1.12853	-5.53218	0.959004	0.926541	-10.2693	0.824152	1.06197	1.09659	1.20348	0.91118	1.0326	-16.3303	-20.045	0.942403	0.275272	-45.5143
18233	9785	8512	DHX38	DEAH (Asp-Glu-Ala-His) box polypeptide 38	1.01605	1.01932	1.07193	1.02426	1.09704	1.05099	0.968603	-13.459	-12.8725	-1.82074	-11.8523	0.213573	-5.46437	-9.93265	1.081	1.18249	1.18697	0.996224	1.09389	-0.243812	0.991269	0.999984	0.71658	0.722854	1.07065	0.897081	1.05378	0.851299	0.837885	0.398	-32.4561	0.996955	0.998078	-0.193673
18234	10985	5887	GCN1L1	GCN1 general control of amino-acid synthesis 1-like 1 (yeast)	1.05565	1.04766	1.14179	1.03355	1.14888	1.10611	1.07523	-7.99307	-9.41887	0.386622	-11.8383	0.54232	-1.31504	-4.77167	0.804386	0.970431	0.917732	1.05742	1.20642	-6.11753	-0.735851	-6.5618	-3.69167	0.970966	0.735678	0.879304	0.93427	0.941167	1.19523	0.464454	-3.62019	-10.4905	0.992902	-23.7924
18235	9926	8914	LPGAT1	lysophosphatidylglycerol acyltransferase 1	0.973023	0.911201	1.02618	1.00873	1.03559	1.14342	1.15288	-13.7141	-5.67977	-13.834	-14.7527	-13.023	-1.70243	-1.17551	0.761462	1.10699	0.946149	1.17	1.45377	-0.291968	0.530762	-11.3089	0.892379	0.999892	0.756134	0.855838	1.07514	0.796026	1.13186	-12.6017	-27.419	-0.4886	0.982587	-36.6827
18236	9748	22515	SLK	STE20-like kinase (yeast)	1.04826	1.0624	0.96188	1.13542	1.15441	1.1593	0.98428	-13.1291	-12.1039	-13.665	-5.88659	-4.48109	-4.14971	-14.6661	0.89747	0.90016	1.08803	0.827327	1.003	-3.14514	-3.14514	-5.67744	0.394919	-11.3474	1.0456	1.14532	1.20365	0.951544	1.09537	-32.1809	-10.4905	-6.71486	-43.723	-31.3502
18237	9821	7659	RB1CC1	RB1-inducible coiled-coil 1	1.10254	0.967561	1.55192	1.37024	2.10076	1.83812	1.33225	-8.35195	-13.9366	0.99843	0.90259	1	0.999998	0.781261	1.21899	1.35841	1.28206	1.05955	1.11437	-1.33406	0.924753	0.807198	-10.2199	-1.88878	1.91942	2.77276	2.12067	1.30749	1.44458	0.99989	1	0.999998	0.615505	0.997925
18238	23279	32509	NUP160	nucleoporin 160kDa	1.10048	0.962008	1.06208	1.09114	1.2973	0.987426	0.968082	-3.56321	-11.8974	-8.63142	-4.62065	0.995506	-14.5249	-12.7203	0.954721	1.29212	1.17487	1.0998	1.3534	-9.90462	0.992305	0.314593	-0.500451	0.999196	1.115	1.73822	1.46694	1.18493	1.55895	-5.23004	0.999999	0.998548	0.109299	0.999863
18239	9805	8853	SCRN1	secernin 1	0.99321	1.02197	0.957655	0.859555	0.801015	0.945766	0.901244	-14.4671	-14.7265	-13.9747	-14.4145	-5.0974	-14.1599	-13.9705	1.11048	0.905216	0.947065	0.955812	0.815157	-10.9548	-10.5021	-9.67772	-6.33933	-9.25223	0.930839	0.873141	1.10854	0.78765	0.938015	-10.1326	-6.71486	-9.78281	0.920099	-44.1216
18240	23199	40964	KIAA0182	KIAA0182	1.07076	0.978833	1.02565	0.95177	0.908072	0.803046	0.892123	-6.1011	-13.6572	-13.1967	-9.39567	-2.27133	0.990185	-0.776075	0.974167	1.07291	1.19212	0.900001	1.10136	-8.99479	-4.68235	0.622153	-1.84299	-0.152029	0.927993	0.924144	1.27771	0.72328	0.995852	-7.55473	-20.566	0.99718	0.999995	-35.6643
18241	23509	9104	POFUT1	protein O-fucosyltransferase 1	1.00687	0.968207	1.08515	0.874246	0.958161	0.791182	0.892508	-14.7804	-12.9206	-5.92097	-0.770266	-11.62	0.968255	-2.24695	0.973605	1.0468	1.1317	0.924984	1.07518	-10.8904	-3.08685	0.499668	-4.14251	-2.80299	0.958939	0.971607	1.10611	0.878403	1.01321	-16.8042	-20.045	-6.58135	0.804723	-45.5143
18242	143	4699	PARP4	poly (ADP-ribose) polymerase family, member 4	1.00551	0.955046	1.06678	1.19849	1.27231	1.22619	1.25367	-14.8171	-11.3575	-8.69958	0.591721	0.967681	0.835627	0.936745	0.953755	1.06035	1.12895	0.939242	1.11177	-10.1183	-6.5618	-2.32458	-8.7284	-3.14514	1.1685	1.11922	1.41237	0.792437	0.957821	-5.00664	-27.7006	0.997032	0.985067	-22.9717
18243	23189	17706	KANK1	KN motif and ankyrin repeat domains 1	1.06066	0.927149	0.914532	0.975154	1.01547	0.834154	0.839604	-10.7947	-8.74016	-7.0485	-14.0329	-14.5553	-0.0636572	-0.276936	0.997099	1.28663	1.12634	1.14231	1.29037	-11.2577	0.159602	-9.1247	-0.445886	0.752332	0.985617	0.975114	1.11979	0.870798	0.989344	-34.3518	-43.723	-13.2193	-17.7726	-39.959
18244	9646	40668	CTR9	Ctr9, Paf1/RNA polymerase II complex component, homolog (S. cerevisiae)	1.05321	0.975919	1.10687	1.16682	1.18607	1.23973	1.07736	-8.70001	-13.2258	-1.50471	0.73727	0.886966	0.991206	-4.78876	1.02164	0.958355	1.16162	0.825014	0.938053	-8.10235	-10.5457	-1.93509	-0.291968	-5.03134	1.40415	1.24206	1.40933	0.881309	0.884562	0.98468	-2.95645	0.980711	-2.30902	-0.770933
18245	23163	25695	GGA3	golgi associated, gamma adaptin ear containing, ARF binding protein 3	0.96181	1.00918	1.10291	1.06603	0.999343	1.0431	1.0648	-12.0583	-14.7036	-3.71317	-8.40368	-14.8731	-11.6232	-8.58052	0.978394	1.17831	1.2185	0.967017	1.20433	-5.75038	0.992108	0.999909	-1.45435	0.999897	0.914163	0.94481	1.15114	0.820763	1.03353	-7.84974	-13.0115	0.999811	1	-44.1216
18246	23170	9036	TTLL12	tubulin tyrosine ligase-like family, member 12	1.0388	1.04069	1.08839	1.19802	1.18768	1.35753	1.31237	-12.3241	-12.0978	-5.73672	0.612695	0.462066	0.998911	0.993647	0.868583	1.34064	1.07819	1.24341	1.54347	-11.1864	0.965486	0.342363	-1.79773	0.99548	1.16446	1.44706	1.19572	1.2102	1.24269	0.982136	0.999898	0.99822	-9.61088	-0.275953
18247	9874	8185	TLK1	tousled-like kinase 1	0.927142	0.929467	0.931602	0.834547	0.955185	1.0124	1.01189	-9.31986	-9.61122	-9.87681	-0.467698	-12.5415	-14.6922	-14.7067	0.75296	0.878061	1.0573	0.830475	1.16615	-0.500451	-8.99479	-11.3397	-8.38461	-2.27405	0.751438	0.869055	1.09468	0.793887	1.15652	-12.0019	-9.78281	-1.14585	0.997321	-44.5926
18248	9792	8843	SERTAD2	SERTA domain containing 2	1.55722	2.47153	2.78617	3.31059	3.62194	3.56056	1.75853	0.981224	1	1	1	1	1	0.999456	1.68678	4.80171	1.94896	2.46374	2.84668	0.71658	1	0.989582	0.999309	0.999978	3.03698	9.04728	2.78197	3.25211	2.97904	1	1	1	1	1
18249	1650	3821	DDOST	dolichyl-diphosphooligosaccharide-protein glycosyltransferase	1.09254	1.0972	1.07937	1.0655	0.885397	0.948047	0.939401	-4.36445	-3.83119	-6.05048	-8.04513	-1.10702	-9.65311	-8.19335	1.12854	1.38639	1.3264	1.04523	1.22848	0.328606	1	1	-10.1183	0.999997	1.0875	0.936675	1.18913	0.787696	0.861311	-42.8146	-14.2878	0.96061	0.999853	-4.47663
18250	9587	11990	MAD2L1BP	MAD2L1 binding protein	0.964149	0.983	0.97403	0.926996	0.963505	1.00274	1.0368	-11.6924	-14.1076	-13.1297	-5.12402	-11.5883	-14.8539	-11.7496	0.883472	1.53561	1.13204	1.3565	1.73815	-8.86264	0.999997	0.125158	0.999968	1	1.14365	1.97485	1.26664	1.55913	1.72679	-36.431	0.996165	-9.10702	0.932993	0.997321
18251	9861	7157	PSMD6	proteasome (prosome, macropain) 26S subunit, non-ATPase, 6	1.10029	1.03494	1.03978	0.927347	1.0668	1.06278	1.03486	-2.3261	-11.9124	-11.1645	-4.93956	-6.68363	-7.33387	-11.9242	1.01952	1.2036	1.18365	1.01685	1.18056	-10.9232	0.431838	-0.96544	-7.59666	0.622153	1.19773	1.68299	1.32522	1.26997	1.40515	0.14899	1	0.999601	0.847312	0.99997
18252	23173		METAP1	methionyl aminopeptidase 1	0.976627	0.959038	1.04606	1.02339	1.11188	1.14016	1.04113	-13.6629	-11.3939	-10.9171	-13.7148	-2.34858	-0.516305	-11.6134	1.0294	1.18196	1.10545	1.06921	1.14821	-6.71029	0.314593	-8.52344	-0.500451	-1.41375	1.23747	1.72872	1.41064	1.22549	1.39698	-0.141567	0.997977	-0.193673	0.307988	0.291807
18253	23397	5320	NCAPH	non-SMC condensin I complex, subunit H	0.980508	0.893164	1.07229	1.01761	1.5048	1.69422	1.37512	-14.5546	-7.18609	-11.3077	-14.6222	0.992616	0.999887	0.881161	1.22178	1.4337	1.20167	1.19309	1.17345	0.802726	0.999916	0.90667	0.919136	0.966326	1.32003	1.82941	1.35132	1.35379	1.38588	1	1	1	0.999985	1
18254	23204	41008	ARL6IP1	ADP-ribosylation factor-like 6 interacting protein 1	1.03904	0.944574	1.05194	0.890699	1.04265	0.793901	0.924127	-12.7589	-10.5719	-11.3681	-3.40774	-12.3921	0.868747	-7.69122	1.085	0.692519	1.03347	0.670092	0.638266	-7.45013	0.980494	-9.25223	0.999421	0.999728	1.29373	1.04248	1.22099	0.853797	0.805795	-2.3761	-45.2441	-3.89224	-1.05686	-0.0436049
18255	9869	32157	SETDB1	SET domain, bifurcated 1	1.12652	0.929179	1.05051	0.962728	1.24833	1.02641	0.922081	-0.1355	-4.66339	-8.93779	-11.0074	0.995997	-12.9138	-3.53733	1.01572	0.905849	1.08561	0.834419	0.89183	-10.748	-1.75299	-6.71029	0.807198	0.0711881	1.31094	1.17936	1.40188	0.841273	0.899633	0.90943	-4.17758	0.989571	-0.0673377	-6.44966
18256	3983	40994	ABLIM1	actin binding LIM protein 1	1.13954	1.02637	1.17656	1.09045	1.22464	1.19994	1.01049	-0.334318	-13.3296	0.627871	-4.21175	0.943688	0.847304	-14.6147	1.22507	1.01373	1.14591	0.884648	0.82749	0.520597	-11.3268	-1.25639	-0.86426	0.676094	1.38845	1.23314	1.37698	0.895538	0.888142	0.983875	-0.247964	0.964417	-13.8546	-7.84974
18257	9802	8038	DAZAP2	DAZ associated protein 2	0.967558	0.924742	1.08176	0.956895	1.0404	1.02327	1.10157	-13.4768	-8.48619	-8.44262	-12.4695	-12.9006	-14.1774	-6.25119	0.892276	1.13709	1.1938	0.952494	1.27437	-10.2199	0.878897	0.915169	-11.3268	0.989044	0.925925	0.944698	1.25242	0.754296	1.02028	-45.8422	-13.4291	0.71176	0.999547	-6.58135
18258	9928	8916	KIF14	kinesin family member 14	0.976951	0.968619	1.03753	1.0259	1.31716	0.966587	1.12586	-14.1356	-13.5224	-13.0961	-13.9906	0.960664	-13.3479	-3.74713	1.05858	0.999032	0.8182	1.22101	0.943749	-11.2577	-10.9232	-4.34206	-2.53198	-11.1864	0.954599	0.979639	0.999022	0.980599	1.02623	-21.0923	-45.7448	-19.5295	-17.528	-15.404
18259	23527	8182	ACAP2	ArfGAP with coiled-coil, ankyrin repeat and PH domains 2	1.07678	0.710127	0.873345	0.930073	1.03828	1.16362	0.951782	-11.2816	0.899184	-5.77615	-11.4067	-13.8543	-4.48836	-13.1525	0.99816	1.05117	0.839096	1.25274	1.05311	-6.78454	-11.12	-1.66507	-0.500451	-4.82097	1.11181	1.04332	1.24697	0.836678	0.938398	-15.404	-8.78099	0.996955	0.929533	-40.3833
18260	1213	3572	CLTC	clathrin, heavy chain (Hc)	1.10905	0.873207	1.01661	1.07357	1.17319	1.09003	1.1418	-6.6753	-3.61107	-14.5808	-10.2523	-1.89365	-8.57101	-3.86059	1.00183	0.916498	1.14135	0.802992	0.914824	-8.2442	-8.52344	-4.61356	-0.445886	-2.58514	1.13995	1.18528	1.25599	0.943702	1.03976	-14.9519	-7.1264	-2.1147	-42.1307	-39.3002
18261	683	3198	BST1	bone marrow stromal cell antigen 1	0.900361	0.893862	0.909567	0.953914	1.04603	1.09646	0.961964	-5.89228	-5.12972	-7.02474	-12.3857	-12.5929	-7.33447	-13.1456	1.04924	0.936718	1.01689	0.921162	0.892759	-7.7424	-6.93297	-10.1183	-9.37722	-0.767267	1.18376	1.24472	1.37416	0.905806	1.0515	-9.10702	-2.3761	0.939421	-6.98737	-32.4561
18262	165	878	AEBP1	AE binding protein 1	0.760495	0.896199	0.795187	1.11795	0.930945	1.05305	0.562873	-6.82935	-13.5012	-8.79408	-12.1725	-13.8819	-14.3554	0.18659	0.933387	0.795769	1.05383	0.755123	0.852561	-8.38461	0.0894905	-9.67772	0.832093	-2.47934	0.876167	0.834296	1.17181	0.711974	0.952211	-11.4201	-2.87951	-6.31978	0.951748	-38.1471
18263	2746	55885	GLUD1	glutamate dehydrogenase 1	1.01823	0.95832	0.953917	0.889884	0.908865	0.765123	0.881653	-14.4086	-12.4612	-11.9662	-3.70482	-5.98167	0.956774	-2.86477	1.02876	1.11441	1.19187	0.935006	1.08326	-10.1696	-11.298	-6.48759	-4.68235	-10.3654	0.917571	0.79769	1.1215	0.711272	0.86935	-33.5466	-2.24311	-34.0848	0.566932	-10.1326
18264	5586	2054	PKN2	protein kinase N2	0.928473	0.889244	1.00828	1.09845	1.25538	1.16733	1.12966	-7.35289	-2.26693	-14.7472	-4.71713	0.937821	-0.0726621	-1.89503	1.00034	1.25528	1.26578	0.991706	1.25485	-11.1864	0.977904	0.919136	-7.59666	0.99721	1.39233	2.11206	1.72296	1.22583	1.51693	0.980711	0.999999	0.999876	-0.304519	0.99422
18265	6574	38049	SLC20A1	solute carrier family 20 (phosphate transporter), member 1	0.971625	1.06996	1.14249	1.30259	1.53565	1.43003	1.1157	-12.9864	-6.94573	-0.179699	0.998283	1	0.999995	-1.67578	1.21184	1.72328	1.43301	1.20256	1.42203	0.314593	0.999947	0.996216	0.125158	0.998405	1.45846	2.45596	1.81209	1.35532	1.68394	0.999898	1	1	0.999975	1
18266	7799	40822	PRDM2	PR domain containing 2, with ZNF domain	1.05844	0.86445	1.06742	1.02392	1.2011	1.19492	1.04186	-10.9059	-1.51507	-9.86666	-14.0996	0.0953372	-0.0530678	-12.6593	1.1745	1.29477	1.36159	0.950919	1.1024	-8.45423	0.763284	0.986602	-4.14251	0.578711	1.0784	0.991248	1.23686	0.801424	0.919187	-29.6719	-45.57	-0.0915696	0.411884	-25.1765
18267	6197	37940	RPS6KA3	ribosomal protein S6 kinase, 90kDa, polypeptide 3	1.10762	1.02611	1.08186	1.01585	1.09346	0.88396	0.823223	-2.34927	-13.3436	-5.25174	-14.2854	-3.79993	-0.691179	0.919507	1.09227	1.06319	1.24693	0.852649	0.973383	-9.67772	-10.6298	0.255916	0.159602	-11.0955	1.25608	1.34847	1.40822	0.957571	1.07356	-1.87116	-0.0673377	0.946608	-18.7673	-36.1773
18268	3705	8588	ITPK1	inositol 1,3,4-triphosphate 5/6 kinase	0.985126	0.873828	0.940844	0.941048	1.18279	1.02589	0.994301	-14.327	-0.0524141	-7.92952	-7.96567	0.738165	-13.3359	-14.7932	1.00223	1.02257	1.1671	0.876162	1.02029	-5.60471	-8.52344	-3.94668	0.125158	-10.2199	1.20269	1.04805	1.33511	0.784989	0.87142	-0.696124	-42.4802	0.99718	0.999372	-0.456356
18269	1739	20869	DLG1	discs, large homolog 1 (Drosophila)	1.00979	0.946478	1.34652	1.86963	2.1601	2.09658	1.88328	-14.8109	-12.9859	0.519207	0.999966	1	0.999999	0.999974	1.32186	1.58735	1.33903	1.18545	1.20084	0.934883	0.999909	0.992867	-0.735851	0.757865	2.48784	2.75901	2.04923	1.34636	1.109	1	1	1	0.977513	-14.5072
18270	3187	31318	HNRNPH1	heterogeneous nuclear ribonucleoprotein H1 (H)	1.07842	1.00605	1.02863	1.13989	1.25193	1.01458	0.986769	-5.66825	-14.7849	-13.0391	-0.25749	0.984312	-14.3686	-14.4451	0.946776	1.24325	1.00031	1.24286	1.31314	-10.9548	0.740909	-6.48759	0.314593	0.977904	1.24947	1.87526	1.3206	1.42	1.50084	0.241109	0.999979	0.942403	0.949242	0.998078
18271	7844	4146	RNF103	ring finger protein 103	0.862464	0.877211	0.988849	1.08071	1.31494	1.46702	1.29359	-1.95387	-3.21396	-14.717	-8.89796	0.928293	0.999112	0.872182	0.845469	0.880748	1.16726	0.754541	1.04173	-1.84299	-2.58514	-1.37365	0.90667	-11.0955	1.06685	1.15296	1.34305	0.858466	1.08072	-18.0188	-16.096	0.799881	-1.87116	-45.3187
18272	8349	111017	HIST2H2BE	histone cluster 2, H2be	1.0237	1.06574	1.2278	1.12897	1.5429	1.92445	1.42008	-14.1359	-10.1874	0.494969	-3.54386	0.999964	1	0.998258	1.14155	1.40068	0.886074	1.58077	1.227	-8.2442	0.407457	-8.17344	0.889802	-1.57924	1.02521	2.33557	1.13733	2.05355	2.27814	-45.57	1	-6.1917	1	1
18273	11335	40583	CBX3	chromobox homolog 3 (HP1 gamma homolog, Drosophila)	0.881483	1.02777	0.912982	0.969201	1.06426	1.06877	0.868813	-3.11644	-13.8742	-6.79939	-13.5833	-10.3589	-9.84004	-1.99365	1.05692	1.40695	1.08158	1.30083	1.33118	-5.60471	0.999998	-5.03134	0.999999	0.999999	0.913341	1.47325	1.2838	1.14757	1.61303	-17.528	0.999733	0.954132	-1.81296	0.999999
18274	3084	8509	NRG1	neuregulin 1	1.05178	0.812552	1.26	0.743941	1.42462	0.944713	0.848305	-14.0753	-5.75144	-4.59457	-7.72904	-0.591511	-14.5852	-11.2213	0.915562	0.906558	1.02755	0.882256	0.990165	-4.27514	-5.38781	-8.31459	-0.799139	-11.1434	0.909919	0.923557	1.13485	0.813817	1.01499	-20.8285	-17.0437	-29.6719	-2.51381	-44.8992
18275	7779	6681	SLC30A1	solute carrier family 30 (zinc transporter), member 1	1.2763	1.14996	1.32325	1.29326	1.2266	1.18874	1.20138	0.727693	-2.92939	0.916667	0.820936	0.132522	-0.92146	-0.487699	0.925189	1.47904	1.12465	1.31511	1.59864	-1.84299	0.999539	-7.52349	0.999692	1	1.29347	3.01117	1.39794	2.154	2.32797	0.779325	1	0.960844	1	1
18276	2671	55884	GFER	growth factor, augmenter of liver regeneration	0.954558	0.905785	0.884606	0.969556	1.02467	1.08276	0.745547	-13.4006	-9.23915	-7.11838	-14.2045	-14.4544	-10.9511	0.589129	1.02275	0.886166	0.887667	0.998309	0.866452	-11.3268	-7.37661	-7.8872	-11.298	-7.15523	1.17311	1.11348	1.19766	0.929714	0.949165	-3.14978	-7.00759	-0.185837	-21.4844	-35.6017
18277	5877	37702	RABIF	RAB interacting factor	0.997816	0.960524	1.03122	1.11186	1.18722	1.20786	1.06195	-14.8556	-9.74792	-11.6395	-0.175706	0.973214	0.991828	-5.70667	1.10597	1.30865	1.27545	1.02603	1.18326	0.488896	0.999997	0.999977	-3.20393	0.999952	1.22945	1.55657	1.43545	1.08437	1.26606	0.998729	1	1	-0.606011	0.999995
18278	2954	7747	GSTZ1	glutathione transferase zeta 1	0.989613	1.10632	1.12429	0.923959	0.90424	0.954304	1.04993	-14.6583	-3.52818	-1.97559	-6.31491	-3.57039	-11.0779	-10.8009	0.977175	1.11804	1.02038	1.0957	1.14415	-9.25223	-1.84299	-10.1696	-2.85874	0.569494	0.94241	1.43613	1.1235	1.27826	1.52389	-6.61765	0.648008	-11.9068	-2.42433	0.999721
18279	8836	2881	GGH	gamma-glutamyl hydrolase (conjugase, folylpolygammaglutamyl hydrolase)	0.9918	1.07726	1.14524	1.12512	1.20604	1.34793	1.48938	-14.7692	-8.28847	-1.77638	-3.21111	0.379996	0.992288	0.999938	1.05727	0.983228	1.06743	0.92112	0.929971	-7.66964	-11.0955	0.560094	0.921051	-4.75149	1.16905	1.18274	1.31916	0.89658	1.01171	-0.711945	0.0914748	0.999788	0.887703	-33.7865
18280	8087	3573	FXR1	fragile X mental retardation, autosomal homolog 1	1.1419	0.943365	1.09508	0.998256	1.12701	1.05343	0.964718	0.907533	-4.46877	-0.273564	-14.8585	0.772202	-5.76844	-9.54511	1.02689	0.901658	1.02328	0.881141	0.878051	-7.45013	-7.08122	-5.75038	-0.0454466	-0.704886	1.09861	1.06386	1.23139	0.86395	0.968365	-13.0357	-34.1184	0.564605	0.241609	-20.5554
18281	1893	3260	ECM1	extracellular matrix protein 1	1.06127	1.05383	1.09101	1.00934	0.94549	0.945781	1.09479	-5.28035	-6.70132	-1.24668	-14.5128	-5.95401	-6.01634	-0.928518	1.03505	1.11193	1.16059	0.958074	1.07428	-8.66054	0.696962	0.998189	0.0711881	0.596608	1.08769	1.06646	1.20855	0.882426	0.980482	-7.27568	-1.20108	0.999735	0.924618	-26.387
18282	10661	4785	KLF1	Kruppel-like factor 1 (erythroid)	0.890733	0.908354	1.01766	0.869252	0.915324	0.850353	0.925969	-4.90424	-6.99386	-14.513	-2.76378	-7.86774	-1.34876	-9.21235	0.77982	0.873948	0.96492	0.905721	1.1207	-9.95932	-10.5457	-9.95932	-11.2577	-6.19136	0.710298	0.878891	0.988313	0.889284	1.23736	-2.49166	-32.3548	-1.98339	0.807152	-4.18533
18283	9255	31260	SCYE1	small inducible cytokine subfamily E, member 1 (endothelial monocyte-activating)	0.891843	0.826289	0.983999	1.05468	0.975348	1.10579	1.15722	-2.92944	0.618198	-14.4298	-10.6703	-13.8318	-4.37266	-0.690593	0.767589	0.868424	0.952439	0.91179	1.13137	0.477916	-10.748	-1.93509	-1.93509	0.946365	0.8025	0.886811	1.09429	0.810402	1.10506	-6.49089	-8.4139	0.150742	0.996725	-37.9325
18284	2006	73880	ELN	elastin	1.03298	0.750711	0.957889	0.817315	0.792658	1.03797	0.649755	-14.759	-7.6993	-14.7489	-12.0449	-11.3931	-14.4333	-3.51763	0.737511	0.749972	1.08275	0.692656	1.0169	0.783845	-0.066061	-4.82097	0.911017	-9.55967	0.956224	0.827853	1.18698	0.697447	0.865752	-28.8647	-2.10408	-6.74601	0.949579	-6.74601
18285	1605	3234	DAG1	dystroglycan 1 (dystrophin-associated glycoprotein 1)	0.944303	0.996034	1.17184	1.11797	1.2106	1.14199	1.08356	-10.6956	-14.8505	-0.652985	-4.07531	0.373003	-2.19266	-7.74559	1.00552	0.680172	1.55145	0.438412	0.67644	-11.2417	0.950144	0.947654	0.999998	0.98321	0.865672	0.321702	1.51591	0.212217	0.371621	0.735805	1	0.999998	1	1
18286	1837	20362	DTNA	dystrobrevin, alpha	1.02415	1.05371	1.00738	1.10135	1.09637	0.98926	1.03607	-12.9522	-7.58132	-14.6801	-1.05532	-1.46518	-14.4593	-10.951	1.06188	1.161	1.22161	0.950385	1.09334	-9.55967	-0.644295	0.991906	0.550507	-1.10702	1.19542	1.22019	1.37398	0.888066	1.02072	-0.862945	0.543681	0.993109	-7.83155	-27.7535
18287	8718	13202	TNFRSF25	tumor necrosis factor receptor superfamily, member 25	0.798234	0.917684	0.739575	0.801389	0.863066	0.758339	1.10764	-6.57933	-12.4151	-1.12352	-6.80594	-8.7062	-1.89883	-10.1215	0.812018	1.02206	0.870331	1.17434	1.25867	0.35587	-10.5883	-2.69302	-0.174419	0.82005	0.79152	0.8836	0.930138	0.949967	1.11633	-0.572035	-32.5423	-10.8349	-19.8642	-2.49166
18288	10148	4207	EBI3	Epstein-Barr virus induced 3	0.858971	1.10667	1.13545	1.05054	0.873349	1.05684	0.9129	-7.92758	-11.2739	-9.20082	-13.9335	-9.04481	-13.701	-11.8915	0.830549	1.25443	1.16761	1.07435	1.51036	-0.500451	-0.243812	-2.58514	-8.52344	0.987884	0.811813	1.15255	1.07215	1.075	1.41973	-0.185837	-4.57402	-25.6937	-17.8299	0.994936
18289	2734	7533	GLG1	golgi apparatus protein 1	0.999707	0.995875	1.04819	1.01733	0.992807	0.940978	0.92562	-14.8737	-14.8195	-9.19804	-13.959	-14.7084	-6.60673	-3.88491	0.982244	1.15046	1.30066	0.884524	1.17126	-11.1864	0.972369	0.999989	0.908869	0.992108	0.958234	0.899808	1.19837	0.75086	0.939028	-30.9816	0.307693	0.979271	0.999991	-1.69927
18290	836	37912	CASP3	caspase 3, apoptosis-related cysteine peptidase	1.07745	1.06703	1.07854	1.1812	1.22185	1.18869	1.28978	-4.56626	-6.1594	-4.41242	0.880487	0.983011	0.915483	0.999499	1.0104	1.45049	1.11331	1.30286	1.43556	-11.0955	0.999851	-0.614661	0.984425	0.99996	1.2841	2.4715	1.39118	1.77655	1.92469	0.735805	1	0.983945	1	1
18291	11065	5096	UBE2C	ubiquitin-conjugating enzyme E2C	1.01522	1.05466	1.07314	1.06789	0.83605	0.631121	0.83683	-14.595	-11.7473	-9.80234	-10.372	-0.44947	0.999967	-0.484506	0.956074	1.06913	1.14799	0.931301	1.11825	-3.69167	-7.95921	0.342363	-0.831468	0.431838	0.915472	1.06335	1.08113	0.983547	1.16153	-3.474	-32.9103	-4.28038	-9.33739	0.0284005
18292	475	2984	ATOX1	ATX1 antioxidant protein 1 homolog (yeast)	1.01243	1.14588	1.11114	1.01956	0.838588	0.875608	1.1105	-14.5247	-0.192037	-2.27691	-14.0287	0.763787	-0.344236	-2.33264	0.900585	1.05169	1.06296	0.989397	1.16779	-0.585464	-9.73562	-1.14362	-2.58514	0.788718	0.968122	1.09395	1.18531	0.922928	1.12997	-20.7869	-22.8878	-0.538709	-7.41218	-2.77235
18293	57862	10918	ZNF410	zinc finger protein 410	1.06721	0.994804	1.04807	0.987495	0.900469	0.906269	1.03602	-2.73381	-14.7237	-6.40252	-14.0176	0.575508	0.361966	-9.26745	0.903265	1.2586	1.20484	1.04462	1.39339	-0.897516	0.999931	0.999436	-4.27514	1	0.893622	1.27979	1.19729	1.0689	1.43213	0.965507	1	0.999868	0.664357	1
18294	8503	2690	PIK3R3	phosphoinositide-3-kinase, regulatory subunit 3 (gamma)	0.933313	0.910728	1.0321	0.961732	0.877049	0.967887	1.05102	-8.87214	-5.67578	-13.3608	-12.6267	-1.95437	-13.2646	-11.3892	0.788351	0.891561	0.950527	0.937964	1.13092	-4.14251	-8.7284	-7.08122	-10.8565	0.255916	0.844873	1.09099	1.10591	0.98651	1.29131	-20.094	-27.0741	0.338681	-0.90251	-1.92458
18295	54462	88860	KIAA1128	KIAA1128	1.01654	1.00617	1.15847	1.15065	1.04944	1.22256	1.11256	-14.1545	-14.7707	0.526892	0.361678	-9.65337	0.969378	-1.37638	0.802717	1.06198	1.08642	0.977507	1.32298	-6.71029	-6.41343	-1.37365	-6.85877	0.14253	0.917456	1.439	1.18869	1.21057	1.56847	-37.8031	0.999573	0.969622	-2.29299	0.999991
18296	93487	44893	MAPK1IP1L	mitogen-activated protein kinase 1 interacting protein 1-like	1.08234	1.08321	1.07608	1.09394	1.19761	1.15106	1.0283	-2.46727	-2.36351	-3.27773	-1.27027	0.987736	0.834621	-12.0802	1.16057	1.37037	1.12751	1.2154	1.18078	-2.97178	0.988765	-3.02907	0.807198	0.802726	1.18724	1.20485	1.27039	0.94841	1.01483	0.722794	0.94135	0.998662	-11.1858	-25.2289
18297					0.929951	1.09767	0.923616	1.044	0.954779	0.882426	1.07399	-10.8726	-8.85469	-10.2158	-13.3288	-13.1033	-5.76197	-10.9897	1.0016	1.02334	1.10731	0.924169	1.0217	-10.6298	-9.73562	-5.97022	-9.37722	-6.71029	1.12807	0.9632	1.23907	0.777354	0.85385	-2.70045	-25.9254	0.987571	0.999039	0.498949
18298	30851	8749	TAX1BP3	Tax1 (human T-cell leukemia virus type I) binding protein 3	1.02268	1.1177	1.02892	0.988697	1.00506	1.23396	1.54325	-14.3653	-6.19468	-14.0606	-14.7417	-14.8478	-0.0327622	0.999415	1.1286	1.08577	1.2453	0.871891	0.962044	-2.85874	-5.89678	0.981902	0.931662	-9.84908	0.940134	0.828236	1.23458	0.670864	0.880977	-15.0359	-1.20108	0.935146	0.999988	-13.6207
18299	7074	2443	TIAM1	T-cell lymphoma invasion and metastasis 1	0.881798	0.854148	0.94554	1.21949	1.19731	0.860047	1.16483	-6.7907	-4.22952	-13.4865	-2.37905	-2.75864	-4.7404	-4.60345	0.942189	0.951929	1.00852	0.943889	1.01034	-7.22914	-8.10235	-11.2577	-7.15523	-11.2245	1.13844	1.17235	1.22366	0.958073	1.02979	-0.266356	0.498949	0.980799	-14.421	-32.9103
18300	157567	27876	ANKRD46	ankyrin repeat domain 46	1.29321	0.891144	0.991195	0.992508	1.09583	0.928307	0.777178	0.57373	-6.40039	-14.8019	-14.8218	-8.7883	-10.5225	0.513354	1.0825	0.758877	0.799597	0.949074	0.701041	-10.6298	0.530762	-1.88878	-7.08122	0.757865	1.03711	0.897438	1.17702	0.762467	0.865324	-33.0906	-12.0911	-2.49166	0.930076	-3.64382
18301	1362	999	CPD	carboxypeptidase D	0.978508	0.877375	0.917048	0.895022	0.992656	0.830221	0.88032	-13.3971	0.442655	-2.49116	-0.37676	-14.6963	0.974214	0.345595	0.975757	1.21792	1.11993	1.0875	1.24818	-7.00713	0.999931	0.996216	-0.00524171	0.999987	0.993528	0.969103	1.08053	0.896875	0.975416	-35.7327	-37.9062	-5.64798	-1.64536	-33.2684
18302	29894	40865	CPSF1	cleavage and polyadenylation specific factor 1, 160kDa	0.934067	0.882176	0.89606	0.988555	0.918333	0.94199	0.752276	-11.1279	-5.45631	-6.94694	-14.7522	-9.44162	-11.9078	0.799142	1.04512	1.03086	1.0963	0.940308	0.986361	-4.34206	-7.66964	-8.59222	-11.0955	-9.84908	1.1199	1.10814	1.26829	0.873724	0.9895	0.0914748	-8.86813	0.825086	-3.73071	-15.2436
18303	8301	111783	PICALM	phosphatidylinositol binding clathrin assembly protein	1.13124	1.04239	1.15728	1.21928	1.42136	1.33911	1.24306	0.76125	-8.56186	0.948656	0.999143	1	1	0.999837	1.08302	1.56425	1.27594	1.22596	1.44434	-4.20862	0.999991	0.981444	0.908869	0.99994	1.23012	2.16962	1.42999	1.51723	1.76374	0.833439	1	0.999981	0.999996	1
18304	10903	82382	MTMR11	myotubularin related protein 11	1.01151	1.07023	0.987364	0.854175	0.975985	0.924438	1.02637	-14.5577	-6.88128	-14.4842	0.563391	-13.497	-5.23493	-13.3054	0.959971	0.941877	1.00112	0.940827	0.981152	-9.79275	-7.7424	-11.3474	-7.7424	-10.7097	0.891707	0.987212	1.05087	0.939424	1.1071	-5.76369	-27.528	-15.8742	-1.98339	-17.1681
18305	1434	1006	CSE1L	CSE1 chromosome segregation 1-like (yeast)	1.1401	1.04829	1.08973	0.966843	0.994473	0.914987	1.00044	0.656963	-8.38989	-1.87545	-11.1231	-14.7583	-1.5652	-14.8732	0.957515	1.05163	1.09151	0.963471	1.0983	-10.1696	-5.45988	-1.41375	-8.17344	-1.33406	1.1392	1.22123	1.22089	1.00028	1.07201	0.966372	0.999573	0.999932	-31.5826	-2.56012
18306	4091	4079	SMAD6	SMAD family member 6	0.876446	0.703302	0.818335	0.854726	0.900495	0.989052	0.805772	-9.96255	-0.250705	-5.79429	-8.40796	-9.23282	-14.8721	-6.17799	0.790621	0.847354	0.880551	0.9623	1.07176	-8.99479	-7.37661	-6.93297	-11.3442	-10.7853	0.716967	0.742867	0.935723	0.793897	1.03612	-10.1528	-11.3636	-18.7257	0.639552	-37.9974
18307	6829	2384	SUPT5H	suppressor of Ty 5 homolog (S. cerevisiae)	0.959543	0.895633	1.08544	0.989151	1.05999	1.1067	1.08268	-11.2464	-1.62311	-4.78363	-14.5881	-8.49369	-2.43673	-5.14696	0.806118	1.02555	1.01644	1.00896	1.27221	-3.44398	-9.31505	-3.69167	-6.93297	0.240572	0.851452	1.16598	1.09914	1.06081	1.3694	-30.5715	0.68753	0.694909	-37.4235	0.995189
18308	1118	68318	CHIT1	chitinase 1 (chitotriosidase)	1.05453	1.0054	1.03226	1.10199	1.20844	1.09698	1.03364	-8.005	-14.7807	-11.9452	-1.48207	0.97629	-1.92765	-11.7209	1.09908	1.41397	1.2701	1.11327	1.2865	-10.1696	0.998698	0.947654	-1.10702	0.999623	1.17474	1.14687	1.42921	0.802452	0.976276	-3.81892	-1.1118	0.999993	0.999273	-31.7788
18309	1525	1024	CXADR	coxsackie virus and adenovirus receptor	1.12391	0.899117	0.935634	0.917735	1.15795	1.07753	1.02866	0.219153	-0.280577	-4.77573	-2.00421	0.843116	-3.46673	-12.1939	0.943605	1.17065	1.06272	1.10156	1.24061	-5.45988	-0.556699	-11.12	0.0894905	0.974979	0.98397	1.48114	1.25233	1.18271	1.50527	-36.5552	0.97645	-0.411702	-4.47472	0.997592
18310	1376	77	CPT2	carnitine palmitoyltransferase II	0.896088	0.959754	0.977022	0.907073	0.96761	0.903753	0.765968	-7.09904	-13.4316	-14.3965	-8.31516	-13.9311	-7.94592	0.633523	1.00007	1.17353	0.9504	1.23477	1.17345	-11.2577	-0.291968	-9.84908	0.560094	0.0336255	0.98681	1.2044	1.18064	1.02013	1.2205	-30.5715	0.702121	0.722794	-37.9325	0.935146
18311	830	55956	CAPZA2	capping protein (actin filament) muscle Z-line, alpha 2	0.948221	0.827179	0.70098	0.98754	0.8162	1.11146	0.758282	-14.6858	-9.65303	-8.60989	-14.7375	-8.91909	-7.78762	-8.3118	0.960538	0.933475	1.06058	0.880153	0.971825	-11.3493	-9.61906	-7.52349	-2.69302	-8.92899	0.92053	0.891375	1.10917	0.803642	0.968329	-11.7242	-1.24696	-33.7865	0.74209	-17.8299
18312	28951	41445	TRIB2	tribbles homolog 2 (Drosophila)	0.982601	0.705382	0.755135	0.718097	0.678185	0.951784	0.751992	-14.7019	0.716151	-0.210646	0.168264	0.882514	-14.7654	-0.128722	1.0203	0.779898	0.981366	0.794707	0.764383	-11.0146	-0.0870222	-11.3185	-0.00524171	0.270987	0.819838	0.790717	1.31468	0.601453	0.96448	0.150742	0.594295	-2.62971	0.999766	-30.5715
18313	9586	18215	CREB5	cAMP responsive element binding protein 5	0.779815	1.08517	1.13676	1.108	0.918859	0.922372	1.31735	-1.85982	-12.1272	-8.97	-10.7767	-11.9498	-12.1836	-0.960374	0.863614	0.902662	0.983907	0.917427	1.04521	0.0894905	-3.62905	-11.0427	-5.24441	-7.30294	1.07189	1.1659	1.17158	0.995156	1.0877	-30.5715	-7.69011	-8.1194	-37.9873	-20.5554
18314	7525	55900	YES1	v-yes-1 Yamaguchi sarcoma viral oncogene homolog 1	1.02448	0.956506	0.954482	1.06379	1.27855	1.16885	1.09195	-13.8692	-11.7336	-11.4638	-9.38025	0.96385	-0.172462	-5.76228	0.974403	1.07062	1.15752	0.924925	1.09875	-10.3178	-0.585464	0.828166	-5.45988	-0.831468	1.08237	1.36049	1.49093	0.912515	1.25696	-7.83155	0.991539	0.999952	-2.99518	0.898315
18315	10384	88752	BTN3A3	butyrophilin, subfamily 3, member A3	0.958681	0.870057	1.07186	0.836113	0.887935	0.80623	0.976844	-12.8384	-2.68611	-9.96848	-0.473947	-4.43598	0.460903	-14.2154	0.979812	0.737123	0.973485	0.7572	0.752311	-10.7097	0.963743	-10.9853	0.919136	0.899768	0.839591	0.556554	1.10037	0.505789	0.662888	0.475061	1	-7.97465	1	0.999999
18316	11120	56017	BTN2A1	butyrophilin, subfamily 2, member A1	1.10735	1.04034	1.00815	1.01561	0.924613	0.988331	1.08746	0.499794	-8.18861	-14.5093	-13.5873	-0.960985	-14.1216	-0.467123	0.976405	1.69787	1.14694	1.48035	1.7389	-11.1864	1	0.843373	1	1	0.965707	1.98877	1.22747	1.62022	2.05939	-1.92458	1	0.999987	1	1
18317	667	105716	DST	dystonin	0.995376	1.1065	1.01413	0.954014	0.875325	0.913666	0.969141	-14.8038	-1.06011	-14.2419	-9.08191	0.496256	-2.09002	-11.9691	0.919691	0.96445	1.0405	0.926911	1.04867	-1.70877	-11.0697	-0.931242	0.255916	-1.79773	0.893201	1.01375	1.10135	0.920457	1.13496	-7.55032	-37.9974	-3.39104	-1.3897	-5.09233
18318	2194	55800	FASN	fatty acid synthase	1.07991	0.621332	0.967082	0.930262	0.901184	1.16467	0.787739	-14.1994	-2.14202	-14.7438	-14.276	-13.6611	-12.3876	-9.4762	0.716406	0.797636	0.860905	0.926509	1.11339	-0.897516	-2.22404	-11.2577	-0.0454466	-10.748	0.729958	0.556887	0.741185	0.751347	0.762903	-18.9519	0.999998	-22.6534	1	1
18319	25800	8199	SLC39A6	solute carrier family 39 (zinc transporter), member 6	0.99395	0.877608	1.08353	1.08833	1.2075	1.19646	1.07042	-14.744	0.557693	-2.90089	-2.34124	0.985981	0.974437	-4.74483	0.667697	0.713279	0.901911	0.790852	1.06827	0.948914	0.728998	-10.8565	0.978978	-8.59222	0.961528	0.901629	1.14678	0.786227	0.937704	-33.0906	-37.9548	0.829312	0.969622	-32.3548
18320	1407	7042	CRY1	cryptochrome 1 (photolyase-like)	0.945886	0.931511	0.967813	0.976735	1.0133	0.911708	0.86815	-10.3801	-8.25655	-13.1421	-13.9516	-14.5771	-5.39083	-0.970538	0.998781	1.04067	0.943673	1.10279	1.04194	-5.82349	-8.52344	-11.2724	-7.7424	-1.49547	1.05981	1.05407	1.11016	0.949477	0.994583	-20.7869	-23.1224	-1.75413	-11.7242	-37.8415
18321	987	36205	LRBA	LPS-responsive vesicle trafficking, beach and anchor containing	1.03205	0.965504	1.01896	1.11051	1.06977	1.00344	0.734592	-12.7126	-12.2445	-14.0699	-2.2802	-7.17956	-14.8464	0.999835	0.991227	0.925443	1.20202	0.769905	0.933634	-10.8904	-4.75149	-0.152029	0.970966	-5.03134	1.10469	0.700417	1.11322	0.629179	0.634037	-3.73071	0.99976	-11.9068	1	1
18322	11273	16513	ATXN2L	ataxin 2-like	0.868465	0.928837	0.993219	0.8818	0.984429	0.971951	0.772444	-6.97506	-12.1243	-14.8482	-10.4658	-14.7377	-14.4306	-0.678556	0.912255	1.02822	1.06851	0.962289	1.12712	-6.71029	-5.82349	-8.03093	-1.14362	-11.2577	0.963436	0.976981	1.17908	0.828593	1.01406	-23.3569	-32.165	-19.635	-7.00759	-9.49714
18323	4236	4332	MFAP1	microfibrillar-associated protein 1	1.07807	0.985804	1.12476	1.10735	1.09978	1.05998	0.972462	-8.67328	-14.5898	-3.79491	-5.42183	-6.21182	-10.7781	-13.818	0.911953	1.23954	1.12419	1.10261	1.35922	-4.01153	0.740909	-4.89078	-1.0709	0.995916	1.03165	1.0402	1.33503	0.77916	1.00829	-23.8259	-32.9103	0.999827	0.99976	-33.7865
18324	421	31046	ARVCF	armadillo repeat gene deletes in velocardiofacial syndrome	0.989182	0.9515	0.895188	0.933529	0.810078	0.898678	0.853514	-14.7269	-12.0773	-5.1452	-9.96617	0.413778	-5.55512	-1.34941	1.03571	1.00817	0.939884	1.07265	0.973407	-4.34206	-3.81828	-5.75038	-10.4575	-11.2061	0.983305	0.903738	1.14542	0.789003	0.919082	-31.5826	-2.49166	-3.14978	0.995768	-4.98573
18325	7873	4383	ARMET	arginine-rich, mutated in early stage tumors	0.881897	1.03138	0.876687	0.871476	0.948004	1.05131	0.972377	-7.50027	-14.2801	-7.00853	-8.99142	-13.1676	-13.3652	-7.492	0.961722	1.04023	1.15039	0.904236	1.08163	-10.1696	-2.91501	0.255916	-6.33933	-4.34206	1.00983	0.95354	1.24212	0.767671	0.944261	-28.2014	-10.1528	0.914583	0.999714	-0.606011
18326	9295	36164	SFRS11	splicing factor, arginine/serine-rich 11	1.13324	0.924564	0.9243	0.929743	1.09619	0.894514	0.80248	-0.0909491	-4.38021	-4.33871	-5.22784	-2.63696	-0.856097	0.9921	1.16447	1.31918	1.14228	1.15487	1.13286	-6.48759	0.683193	-1.66507	-3.81828	-0.108334	1.30035	1.66554	1.33335	1.24914	1.28083	-1.5924	0.998228	0.648008	-1.64536	0.694909
18327	10994	68532	ILVBL	ilvB (bacterial acetolactate synthase)-like	0.96319	0.885139	0.91445	0.820704	0.99048	0.941145	0.855655	-12.1446	-1.2853	-4.51553	0.873922	-14.6798	-8.71499	0.285871	1.08833	1.32751	1.42178	0.933697	1.21976	-1.10702	0.999988	1	-2.32458	0.999973	1.11459	1.20478	1.30608	0.922437	1.08092	-23.3569	-19.635	-0.0158689	-4.67476	-36.8547
18328	6018	8243	RLF	rearranged L-myc fusion	0.950347	0.874465	1.02729	1.0056	0.836988	0.940736	0.856107	-12.292	-3.73277	-14.104	-14.84	-0.948758	-11.2996	-2.16617	1.04266	1.12447	1.1578	0.971214	1.07847	-9.67772	-0.0251749	-0.291968	-10.8904	-0.066061	1.10905	1.00751	1.13594	0.886943	0.90845	-31.973	-25.2289	-28.2014	-4.8806	-7.55032
18329	5978	4099	REST	RE1-silencing transcription factor	0.970823	0.931883	0.928879	0.97046	1.05782	0.996469	0.898669	-13.4584	-8.37824	-7.93145	-13.4242	-10.3536	-14.8528	-3.81257	1.04003	1.34581	1.39055	0.967828	1.29401	-11.0146	0.998631	0.998763	-11.0427	0.999907	1.0585	1.09991	1.30472	0.843024	1.03913	-28.2014	-31.973	-1.1118	-2.77235	-37.2799
18330	321	4021	APBA2	amyloid beta (A4) precursor protein-binding, family A, member 2	1.01872	0.904254	0.879123	0.879607	0.89073	0.930863	0.877036	-14.2873	-4.34119	-1.71937	-1.75938	-2.79338	-8.09516	-1.55156	1.0892	1.31748	1.44994	0.908643	1.20958	-7.52349	-1.93509	0.873066	-1.45435	0.870052	0.948842	0.869551	1.25682	0.691867	0.916434	-28.8647	-8.71505	-21.7176	0.672258	-16.9496
18331	9414	3541	TJP2	tight junction protein 2 (zona occludens 2)	1.00665	0.866255	0.90348	0.728928	0.952981	0.905843	0.872225	-14.8196	-2.30577	-6.17139	0.984533	-12.249	-6.46301	-2.81406	1.0178	1.4765	1.15249	1.28114	1.45067	-10.2693	0.999995	-1.5371	0.999985	1	0.932427	1.33127	1.19159	1.11722	1.42775	-18.7257	0.998822	0.648008	-0.90251	0.999987
18332	8233	21061	ZRSR2	zinc finger (CCCH type), RNA-binding motif and serine/arginine rich 2	1.03555	0.928891	1.01	0.959786	0.938597	0.861769	0.909639	-12.5784	-6.96134	-14.6736	-11.798	-8.52428	-0.0544796	-4.13234	0.886989	0.980946	1.01164	0.969658	1.10593	0.0894905	-10.748	-10.0662	-7.52349	-0.220306	1.04896	0.866257	1.13357	0.764183	0.825827	-4.18533	0.771421	-2.70045	0.999562	0.999291
18333	7189	3395	TRAF6	TNF receptor-associated factor 6	1.07985	0.996862	0.956605	1.00857	0.953931	0.762684	0.586914	-11.3752	-14.8673	-13.6056	-14.825	-13.4483	0.174739	0.999344	0.945401	1.08152	0.943082	1.14679	1.14398	0.740909	-7.00713	-11.0955	-4.75149	0.986934	0.959604	1.03484	1.13014	0.915673	1.07841	-6.36574	-35.6017	0.872916	0.890453	-1.15603
18334	6883	68477	TAF12	TAF12 RNA polymerase II, TATA box binding protein (TBP)-associated factor, 20kDa	1.10681	1.25708	1.31754	1.27564	1.49934	1.42558	1.052	-2.25641	0.989195	0.999336	0.995345	1	0.999996	-9.60658	1.14162	1.50539	1.26646	1.18866	1.31865	0.394919	0.999987	0.929994	0.863818	0.986602	1.60373	1.52445	1.28409	1.18719	0.950565	0.999999	0.999965	0.82076	0.837469	-8.1194
18335	6879	11768	TAF7	TAF7 RNA polymerase II, TATA box binding protein (TBP)-associated factor, 55kDa	0.98544	1.00281	1.11658	1.14577	1.19376	1.17528	1.21481	-14.4865	-14.8596	-3.0534	-1.0339	0.470739	0.08627	0.725937	0.928365	1.7248	1.21101	1.42426	1.85789	-9.73562	0.999766	-1.84299	0.971676	0.999902	0.856589	1.01308	1.06739	0.949114	1.18269	-16.087	-35.189	-16.087	-22.1851	-5.64798
18336	9179	3467	AP4M1	adaptor-related protein complex 4, mu 1 subunit	1.04173	0.912419	1.01828	0.965305	0.925272	0.939295	0.989447	-11.992	-4.87758	-14.2603	-12.6685	-6.75175	-8.94113	-14.6606	1.04638	1.1966	1.2742	0.939103	1.14356	-11.3442	0.605293	0.970238	-5.31598	0.86697	1.04145	0.877588	1.21342	0.723233	0.842659	-24.2945	0.829312	0.956671	0.999998	0.992166
18337	6881	86923	TAF10	TAF10 RNA polymerase II, TATA box binding protein (TBP)-associated factor, 30kDa	0.790655	0.761098	0.987843	0.948239	0.969242	0.809857	0.889639	-3.66484	-3.63434	-13.6977	-13.8907	-14.8399	-8.74613	-10.6627	1.01767	1.20212	1.13985	1.05464	1.18125	-11.3185	-2.32458	-10.4575	-2.69302	-0.931242	0.832821	1.05489	1.10962	0.950683	1.26665	-27.0741	-24.5286	-5.88096	-19.8642	-4.37684
18338	6895	7562	TARBP2	TAR (HIV-1) RNA binding protein 2	1.00251	0.959049	0.978408	0.937699	1.03976	0.908757	0.901604	-14.8682	-13.3643	-14.4469	-11.5372	-13.5525	-8.44168	-7.64245	0.886151	1.10361	1.09534	1.00756	1.2454	-6.5618	0.676094	-1.00011	-5.31598	0.993554	0.973904	1.33033	1.26223	1.05395	1.36597	-30.9816	0.985507	0.307693	-9.65856	0.949579
18339	6788	48420	STK3	serine/threonine kinase 3 (STE20 homolog, yeast)	0.924154	0.939095	1.11406	1.15803	1.11105	1.03473	1.05805	-10.9454	-12.2488	-8.33455	-5.00312	-8.5253	-14.0475	-12.7194	0.92309	1.07733	0.977858	1.10173	1.16709	-4.40937	-6.48759	-8.38461	-0.96544	0.407457	1.0499	1.39678	1.29899	1.07528	1.33039	-23.3569	0.996464	0.935146	-13.8186	0.989612
18340	22920	7799	KIFAP3	kinesin-associated protein 3	0.943232	1.10564	0.882876	1.04793	1.2701	1.21753	0.885612	-14.5358	-10.9907	-9.32046	-13.9318	-2.34882	-3.70759	-9.53928	0.944059	1.03702	1.19373	0.868723	1.09847	-8.7284	-6.85877	0.802726	0.419762	-1.14362	1.02396	0.944169	1.29698	0.727977	0.922075	-11.1858	-29.5161	0.99955	0.999998	-0.266356
18341	9266	32116	CYTH2	cytohesin 2	0.938352	0.926902	0.894289	1.04494	0.926779	1.0113	1.18475	-8.83193	-7.04663	-2.71368	-11.6178	-7.02777	-14.6367	0.380519	0.887816	1.13613	1.27374	0.891968	1.2797	-1.21831	0.419762	0.984811	-1.75299	0.999515	0.990448	0.936464	1.32416	0.707213	0.945495	-24.9958	0.912425	0.999309	1	0.887703
18342	6604	2314	SMARCD3	SWI/SNF related, matrix associated, actin dependent regulator of chromatin, subfamily d, member 3	0.921272	0.975065	0.866527	0.893179	1.00921	0.945861	0.882698	-7.89287	-14.0179	-1.8025	-4.33595	-14.7582	-11.1375	-3.22081	1.19966	1.44971	1.83576	0.789706	1.20843	-9.79275	-0.644295	0.999851	0.996832	0.884472	0.975236	0.78389	1.43734	0.545374	0.803795	-8.1194	0.993781	-1.69927	1	0.96278
18343	6603	20671	SMARCD2	SWI/SNF related, matrix associated, actin dependent regulator of chromatin, subfamily d, member 2	0.966589	0.973475	0.947053	0.917284	0.986104	1.13465	1.06268	-11.3519	-12.5641	-7.38102	-2.25943	-14.2106	0.409257	-6.1652	1.44227	1.69173	2.06297	0.820046	1.17296	-9.1247	0.683193	0.999477	0.807198	0.728998	1.1435	0.896588	1.47064	0.609657	0.784073	-27.7535	-7.00759	-8.4139	0.950836	-14.2188
18344	6601	2312	SMARCC2	SWI/SNF related, matrix associated, actin dependent regulator of chromatin, subfamily c, member 2	1.00145	0.914054	0.939945	0.769034	0.945566	0.808103	0.851474	-14.8684	-3.31457	-7.48905	0.998949	-8.5115	0.979927	0.704134	0.994429	0.949415	1.04545	0.908142	0.954735	-11.3397	-5.38781	-6.5618	-0.108334	-4.75149	1.03885	0.781718	1.0267	0.76139	0.752483	-4.98573	0.991754	-35.8605	0.999741	0.999997
18345	2533	22664	FYB	FYN binding protein (FYB-120/130)	1.21547	1.15376	0.881228	0.880513	1.05035	0.866454	0.952183	-1.70413	-5.05325	-6.45281	-8.32947	-13.2438	-5.95352	-13.1525	1.06326	0.944695	0.878839	1.07494	0.888486	-0.367124	-1.10702	-11.35	-0.197177	-11.0955	1.06652	0.837698	0.992644	0.843906	0.785449	-20.7869	0.748231	-2.35811	0.999788	-0.606011
18346	6990	21304	DYNLT3	dynein, light chain, Tctex-type 3	0.943617	0.865732	1.03971	0.907093	0.964439	1.00054	1.08447	-12.427	-4.73291	-13.7196	-8.91928	-13.8708	-14.8737	-10.4582	0.903159	1.05153	1.06764	0.984917	1.16428	-11.0955	-7.66964	-7.22914	-11.3442	-4.9609	0.963943	0.927702	1.24723	0.743809	0.962404	-37.9548	-12.4643	0.930076	0.999721	-7.83155
18347	9412	3148	MED21	mediator complex subunit 21	0.933266	0.93959	0.852332	0.917529	0.880615	0.871799	0.859949	-9.98657	-10.7608	-1.33119	-7.98071	-3.64493	-2.81283	-1.85235	0.874848	1.15089	1.07142	1.07418	1.31553	-5.10208	0.997543	-6.04381	0.990582	0.999979	0.869452	1.02745	1.14714	0.895657	1.18172	-7.83155	-36.5552	-4.77695	-0.983898	-9.33739
18348	10928	4940	RALBP1	ralA binding protein 1	0.969484	0.905806	0.941326	0.911155	1.01556	0.951836	1.0087	-12.602	-2.4121	-7.85501	-3.05866	-14.2756	-9.74443	-14.6832	1.01943	1.33496	1.18164	1.12976	1.30952	-11.1434	1	0.811575	0.999993	1	1.11787	1.32387	1.21518	1.08944	1.18428	0.498949	0.999822	0.787452	0.74209	0.905627
18349	6563	9285	SLC14A1	solute carrier family 14 (urea transporter), member 1 (Kidd blood group)	1.02486	1.11444	0.91464	1.18297	0.988492	0.855561	0.421949	-14.8013	-13.5192	-13.9417	-11.8148	-14.8578	-12.198	0.91099	1.26959	0.949747	0.818532	1.16031	0.748072	-11.3397	-11.3089	-10.4575	-9.90462	-11.2417	1.0017	0.915599	0.956829	0.95691	0.914044	-5.31004	0.00649316	-24.2945	0.990862	-17.1681
18350	10956	31409	OS9		0.91683	0.90951	0.961247	0.885412	0.88217	1.01362	0.913553	-4.21525	-3.22634	-11.5611	-0.852366	-0.632226	-14.4428	-3.75782	0.979176	1.21509	1.27438	0.953477	1.24094	-11.12	0.328606	0.240572	-11.0955	0.902121	0.87253	0.883881	1.16657	0.757674	1.01301	-10.8349	-1.54036	-4.98573	0.995189	-20.7869
18351	8473	9675	OGT	O-linked N-acetylglucosamine (GlcNAc) transferase (UDP-N-acetylglucosamine:polypeptide-N-acetylglucosaminyl transferase)	0.855742	0.951692	0.894883	0.84012	0.819183	0.987966	0.86407	0.137772	-10.6703	-2.48462	0.566163	0.845852	-14.5832	-0.206691	0.92468	1.68846	1.24145	1.36008	1.826	-5.82349	1	0.988765	1	1	0.890703	1.59369	1.15525	1.37953	1.78925	-3.22894	0.999999	-3.07187	0.999998	1
18352	4807	4089	NHLH1	nescient helix loop helix 1	0.768937	0.673436	1.0621	0.888984	0.982719	0.877315	0.832207	-0.0268534	0.955282	-11.3945	-10.4515	-14.6748	-9.40017	-3.03449	1.04576	1.05067	0.857283	1.22559	1.0047	-5.03134	-11.2061	-9.49955	-8.10235	-3.20393	0.975042	0.942157	1.03331	0.911789	0.966273	-6.87599	-17.1681	-21.2515	-1.3897	-31.3842
18353	4692	20559	NDN	necdin homolog (mouse)	1.0066	0.982981	0.850972	0.877665	0.990623	1.10795	1.1858	-14.8468	-14.6899	-4.76025	-7.14949	-14.8183	-9.50062	-4.1369	0.924497	1.61917	1.19329	1.3569	1.75141	-10.2693	0.999986	-0.197177	0.999464	1	0.904411	1.8942	1.34377	1.40962	2.0944	-17.8299	1	0.702121	0.999917	1
18354	7915	840	ALDH5A1	aldehyde dehydrogenase 5 family, member A1	1.03811	0.913964	0.938096	0.940004	0.845044	0.747137	0.754445	-11.5021	-3.0922	-6.94825	-7.29586	0.823312	0.999886	0.999781	1.12037	1.09855	1.31069	0.838142	0.980524	-9.95932	-11.2061	0.676094	0.947654	-8.10235	0.991423	0.580894	1.1133	0.521775	0.585919	-21.7176	1	-11.9068	1	1
18355	55277	49535	FGGY	FGGY carbohydrate kinase domain containing	0.907114	0.926848	0.94772	0.796155	0.963312	0.831853	0.798433	-5.01391	-7.77159	-10.7851	0.888186	-12.7354	0.428769	0.8747	1.08495	1.32808	1.47695	0.899203	1.22409	-11.0697	0.996989	0.99999	0.455315	0.999827	0.91835	0.832365	1.21512	0.685003	0.90637	-19.4066	0.291696	0.0284005	0.999984	-1.43902
18356	3119	105429	HLA-DQB1	major histocompatibility complex, class II, DQ beta 1	0.878809	0.839927	0.901643	0.955167	1.12155	1.13774	1.02203	-2.71819	-0.184853	-5.19819	-12.1672	-4.02522	-2.72976	-14.2165	0.938773	1.18022	1.10865	1.06455	1.2572	-8.92899	0.926541	0.802726	-8.59222	0.999154	1.01424	0.942036	1.09157	0.863013	0.928808	-3.90848	-38.0035	0.997192	0.999886	-0.786015
18357	23155	9032	CLCC1	chloride channel CLIC-like 1	0.944403	0.90226	1.0347	1.0095	1.11799	1.1495	1.068	-9.1267	-2.80184	-12.519	-14.6787	-1.97783	-0.212623	-7.77158	1.00029	0.981145	1.01151	0.96998	0.980858	0.578711	-2.63882	-8.03093	0.560094	-4.68235	1.00984	0.752114	1.12134	0.67073	0.744783	-30.3637	0.999309	0.845249	1	0.999741
18358	8500	20802	PPFIA1	protein tyrosine phosphatase, receptor type, f polypeptide (PTPRF), interacting protein (liprin), alpha 1	1.05034	0.984492	0.909233	1.15482	0.928653	0.973419	0.848085	-13.5071	-14.7297	-10.337	-6.38857	-11.9427	-14.4492	-4.85089	0.89115	1.06954	1.0775	0.992615	1.20018	-6.19136	-1.10702	-2.47934	-10.2199	0.915169	0.976359	0.936067	1.1406	0.820679	0.958733	-34.7481	-11.9068	-9.82164	0.532866	-5.20044
18359	3845	37990	KRAS	v-Ki-ras2 Kirsten rat sarcoma viral oncogene homolog	0.900975	0.968496	1.39473	1.4961	1.6122	1.72798	1.56334	-5.99704	-13.6803	0.990643	0.999494	0.999982	0.999999	0.999928	1.24338	1.38091	1.2215	1.1305	1.11061	0.979496	0.997065	0.839695	-0.614661	-5.82349	1.57204	1.82059	1.49309	1.21935	1.15811	0.985874	0.999604	0.985874	-9.49714	-9.49714
18360	329	900	BIRC2	baculoviral IAP repeat-containing 2	1.12608	0.958516	0.944939	0.964509	1.22375	1.04934	1.07026	-1.09483	-11.1703	-8.89104	-12.0812	0.936011	-10.2672	-7.06173	1.09322	1.24799	1.10612	1.12825	1.14157	0.125158	0.998046	-1.49547	0.964625	0.832093	1.3539	1.37787	1.22657	1.12335	1.0177	0.933497	0.918744	-1.20108	-8.56364	-37.9873
18361	1994	20367	ELAVL1	ELAV (embryonic lethal, abnormal vision, Drosophila)-like 1 (Hu antigen R)	1.05956	1.01036	1.12716	0.979921	0.934052	0.88552	0.98383	-7.20369	-14.5411	-0.0373327	-13.6251	-5.36387	0.0445731	-14.0551	0.98187	1.43344	1.23451	1.16114	1.4599	-11.2724	0.999976	0.924753	0.977904	0.999998	0.912945	1.25168	1.15244	1.08611	1.37103	0.188239	0.942807	-13.8186	0.765823	0.999999
18362	5194	1967	PEX13	peroxisomal biogenesis factor 13	0.963956	0.874565	0.858276	0.909183	0.932071	0.838571	0.853705	-12.5305	-1.02023	-0.117784	-4.50945	-7.86657	0.506938	0.0662276	0.923237	1.1991	1.15693	1.03644	1.2988	-6.93297	0.987259	0.630333	-1.88878	0.999813	1.07472	1.23575	1.19978	1.02998	1.14983	-11.5431	0.275353	0.00649316	-36.5552	-8.56364
18363	5936	82510	RBM4	RNA binding motif protein 4	0.996449	1.04761	1.11519	1.00325	0.955943	1.06711	1.02878	-14.826	-8.5067	-0.0526156	-14.8342	-8.80833	-4.88656	-12.1028	0.970739	2.33812	1.30316	1.79419	2.4086	-9.1247	1	0.999407	1	1	0.987451	2.20341	1.19459	1.84449	2.23141	-36.6586	1	0.952062	1	1
18364	23646	7893	PLD3	phospholipase D family, member 3	0.96287	0.878296	0.86084	1.0513	0.98987	1.01723	0.817741	-13.2046	-3.40779	-1.91054	-12.0754	-14.7465	-14.5179	0.202852	0.893283	2.33929	1.28156	1.82535	2.61876	-6.48759	0.999998	-0.291968	0.999976	1	0.775292	1.53493	1.26736	1.21112	1.97981	0.926482	0.999741	0.702121	0.584618	1
18365	63940	11136	GPSM3	G-protein signaling modulator 3 (AGS3-like, C. elegans)	1.05719	0.865215	0.963056	0.820129	0.788149	0.82672	0.909493	-11.1214	-1.67419	-13.0248	0.389108	0.838599	0.219515	-6.29182	0.873732	1.11403	1.15174	0.96726	1.27503	0.14253	0.382144	0.596608	-11.2724	0.999799	0.827235	0.951919	1.15679	0.822893	1.15072	0.0498613	-8.71505	-15.2436	0.760094	-15.6627
18366	6048	56004	RNF5	ring finger protein 5	0.948907	1.01633	0.943688	1.00506	0.921585	1.01404	1.03888	-8.87128	-14.1654	-7.895	-14.8038	-4.08265	-14.3458	-11.3343	0.950994	1.49194	1.30216	1.14574	1.56882	-5.60471	0.999995	0.998484	0.811575	1	0.842897	1.30883	1.17409	1.11476	1.55277	0.882001	0.926482	-1.3897	-5.64798	1
18367	3054	3898	HCFC1	host cell factor C1 (VP16-accessory protein)	1.03305	0.801337	0.833556	0.93609	0.955623	0.84355	0.817899	-14.3589	-2.56682	-4.74101	-12.8574	-13.886	-5.51765	-3.61511	0.855312	0.993677	1.17484	0.8458	1.16177	-1.14362	-10.3654	-2.07719	0.285787	-1.79773	0.817221	0.899263	1.19814	0.750549	1.10039	-1.24696	-1.15603	-2.84543	0.999291	-37.5516
18368	1012	20335	CDH13	cadherin 13, H-cadherin (heart)	1.03852	0.924323	0.924631	0.915385	0.936681	0.819461	0.658339	-13.3289	-9.21052	-9.24836	-8.10471	-10.6942	-0.0486017	0.999543	1.02215	0.921011	1.15309	0.798736	0.901052	-11.1655	-2.69302	-1.29498	0.979496	-2.12562	1.05044	0.764521	0.999693	0.764756	0.72781	-29.9431	0.993939	-35.9849	0.991539	0.999391
18369	2669	38024	GEM	GTP binding protein overexpressed in skeletal muscle	0.925132	0.900966	0.960544	0.895808	1.07271	0.754365	1.11483	-10.9374	-8.53313	-13.7044	-9.60637	-11.5861	0.538129	-8.12603	1.04388	0.957466	0.914195	1.04733	0.917221	-0.174419	-2.22404	-11.3493	-1.25639	-9.1247	1.02931	0.9268	1.02795	0.901602	0.900408	-18.7257	-0.44253	0.206405	0.999861	-6.87599
18370	7109	37751	TRAPPC10	trafficking protein particle complex 10	1.03166	0.888064	0.908494	0.856951	0.79175	0.708454	0.751615	-12.3247	0.325612	-0.537118	0.860777	0.996787	0.999999	0.99995	1.00621	0.920684	1.11999	0.822045	0.915005	-8.99479	-4.07681	-0.47296	0.983625	0.107479	0.968426	0.594759	1.01747	0.584548	0.61415	-34.595	1	-37.4895	1	1
18371	2564	68425	GABRE	gamma-aminobutyric acid (GABA) A receptor, epsilon	0.835071	0.874712	0.806402	1.00743	0.962925	1.00298	0.870688	0.928077	0.464218	0.987942	-6.69667	-5.21707	-6.75203	0.551832	0.989377	1.52219	1.08881	1.39803	1.53853	-11.1434	0.999999	-4.20862	0.999999	1	1.1376	1.82953	1.1389	1.60639	1.60823	-0.44253	1	-3.73071	1	1
18372	6996	2415	TDG	thymine-DNA glycosylase	0.921948	0.849222	0.810339	1.01547	1.08086	0.953535	0.808506	-4.28665	-0.691181	0.351349	-6.65635	-4.46015	-5.80119	0.383908	0.95163	0.923755	0.968795	0.953509	0.970709	-11.1655	-2.17457	-3.81828	-10.8214	-2.85874	1.03593	0.890696	1.09406	0.814123	0.859805	-16.516	-0.0857656	-8.4139	0.996808	0.988491
18373	2842	4476	GPR19	G protein-coupled receptor 19	1.00761	1.01219	0.953681	0.773304	0.753898	0.592787	0.695942	-6.72244	-6.6602	-5.3364	0.966686	0.98793	1	0.999648	1.01249	0.789697	1.13998	0.69273	0.779959	-11.2245	0.560094	-6.11753	0.989582	0.876014	0.921335	0.374056	0.951623	0.393071	0.405993	0.456231	1	0.734572	1	1
18374	1235	3214	CCR6	chemokine (C-C motif) receptor 6	0.984807	0.985634	0.936715	0.862851	0.823822	0.759069	0.90058	-6.54527	-6.56816	-3.64312	0.380557	0.887839	0.997455	-1.1133	1.00909	1.0627	1.06883	0.994265	1.05313	-4.34206	0.945044	-1.21831	-0.130002	0.74668	1.0423	0.961208	1.08333	0.887271	0.922202	-7.52345	-2.47346	-10.7333	0.933557	0.967067
18375	8570	2734	KHSRP	KH-type splicing regulatory protein	1.04577	0.936292	0.902742	0.979878	0.860902	0.781943	0.829292	-5.49495	-4.28488	-2.0921	-6.48171	-0.117311	0.94569	0.603453	0.868222	1.13737	1.23408	0.921638	1.31	-2.58514	0.407457	0.902121	-7.81493	0.997836	0.903058	1.11127	1.15007	0.966269	1.23057	-20.693	-22.0726	-8.2734	-13.5943	-10.7333
18376	23770	7720	FKBP8	FK506 binding protein 8, 38kDa	0.985191	0.978219	0.863459	0.866822	0.805939	0.822119	0.811754	-6.66745	-6.55664	-1.40199	-1.55093	0.34829	0.0074177	0.238149	0.896477	1.21364	1.27435	0.952359	1.35378	-8.66054	-0.152029	-0.419225	-11.0697	0.911017	0.798696	1.01148	1.12043	0.902764	1.26641	-5.92463	-19.2971	-24.0851	-12.8226	-14.2177
18377	1998	5006	ELF2	E74-like factor 2 (ets domain transcription factor)	0.930861	0.834242	0.886456	1.1838	1.2157	1.22883	1.04737	-4.45053	0.133754	-1.88457	-0.149409	0.383119	0.530466	-5.69411	0.979385	1.29985	1.0631	1.2227	1.32721	-8.66054	0.999997	-1.41375	0.999989	0.999999	1.07913	1.41567	1.31444	1.07702	1.31186	-0.171341	0.999998	0.99917	0.349161	0.999667
18378	7185	4138	TRAF1	TNF receptor-associated factor 1	1.1429	0.823566	0.83371	0.984551	1.10407	0.93587	1.01746	-3.13625	-1.17832	-1.53674	-6.6982	-4.37549	-5.67479	-6.68304	0.978586	1.80971	1.11589	1.62177	1.84931	-9.84908	1	-3.02907	1	1	1.06764	1.99706	1.1798	1.69272	1.87054	-3.45323	1	0.950753	1	1
18379	7323	105500	UBE2D3	ubiquitin-conjugating enzyme E2D 3 (UBC4/5 homolog, yeast)	1.07384	1.00616	1.0525	1.0189	1.19403	1.12349	1.07055	-1.39669	-6.69402	-3.20908	-6.14679	0.989714	0.628879	-1.64157	1.07222	1.74591	1.35263	1.29075	1.62831	-2.97178	1	0.999999	1	1	1.07339	1.65889	1.38237	1.20003	1.54546	-10.0209	0.999999	0.995141	0.972408	0.999999
18380	1793	55575	DOCK1	dedicator of cytokinesis 1	0.872339	0.878851	0.974238	0.927004	1.06537	1.01873	1.05645	0.267249	0.0672503	-6.0975	-2.67692	-3.59901	-6.41887	-4.23153	0.964018	0.928692	1.12828	0.823104	0.963356	-8.79577	-1.93509	-2.53198	0.957986	-4.89078	1.02937	0.768019	1.10444	0.69539	0.746104	-5.30602	1	-0.32894	1	1
18381	5425	4538	POLD2	polymerase (DNA directed), delta 2, regulatory subunit 50kDa	1.01188	1.10534	1.09815	1.02116	0.948813	0.805292	0.887295	-6.69048	-2.99105	-3.33669	-6.53789	-5.45412	0.609363	-2.0204	0.819178	0.90288	1.13883	0.792814	1.10218	0.240572	-2.22404	-3.32298	0.948914	-7.52349	0.62012	0.551806	0.912314	0.604843	0.889838	-0.505152	0.93519	-21.0874	0.999057	-4.10278
18382	79171	32579	RBM42	RNA binding motif protein 42	1.00796	1.00647	0.931878	0.800886	0.730244	0.602017	0.719014	-6.71446	-6.73078	-3.75229	0.916667	0.998391	1	0.999229	0.982397	0.697364	1.16631	0.597924	0.709859	-11.0697	0.89736	-5.24441	0.998595	0.937958	0.882365	0.287755	0.944921	0.304529	0.326118	0.963571	1	0.795631	1	1
18383	1676	3240	DFFA	DNA fragmentation factor, 45kDa, alpha polypeptide	0.959688	0.905986	1.13628	0.860842	0.729302	0.712553	0.791158	-5.91079	-2.9995	-1.57846	-0.722103	0.983691	0.99294	0.777712	0.855533	0.858281	1.04019	0.825122	1.00321	-0.108334	0.394919	-10.5021	0.873066	-10.3654	0.736408	0.511871	0.878394	0.582735	0.695091	0.758549	1	-5.20683	1	0.999978
18384	57135	88435	DAZ4	deleted in azoospermia 4	0.984129	0.907362	0.950221	0.895136	0.896389	0.949066	0.765952	-6.70516	-4.90318	-6.19609	-4.44242	-4.49083	-6.16988	-0.050148	1.05709	1.28329	1.13814	1.12753	1.21398	-2.97178	0.993045	-0.96544	0.638351	0.873066	0.991723	1.30034	1.17254	1.10899	1.31119	-24.2261	0.970232	-0.00882938	-4.10278	0.99757
18385	201254	88844	STRA13	stimulated by retinoic acid 13 homolog (mouse)	0.944852	0.995613	1.03434	0.949491	0.988714	0.976732	1.04295	-3.15413	-6.73336	-5.21114	-3.60205	-6.56894	-5.96359	-4.49661	0.960962	1.45804	1.18238	1.23313	1.51727	-11.0146	1	0.957986	0.999831	1	0.906747	1.31274	1.01661	1.29129	1.44775	-1.38479	0.999475	-22.6329	0.99994	1
18386	9107	55842	MTMR6	myotubularin related protein 6	0.943681	0.898889	0.928573	0.976124	1.15976	1.16037	1.06095	-4.02658	-0.830833	-2.828	-6.19472	0.494729	0.503923	-3.93703	1.04036	1.38503	1.16089	1.19308	1.33129	-11.1434	0.998559	-0.614661	0.934883	0.999676	1.19878	2.02104	1.37004	1.47517	1.68591	0.976301	1	0.999996	1	1
18387	5932	28546	RBBP8	retinoblastoma binding protein 8	0.942408	1.09648	1.23827	1.49638	1.48551	1.65623	1.54353	-4.5549	-2.48598	0.86804	0.999971	0.999958	1	0.999994	1.28019	1.48343	1.29757	1.14323	1.15876	-0.931242	0.967147	0.240572	-2.0293	-0.152029	2.19339	2.88838	1.84125	1.56871	1.31686	1	1	0.999998	0.99998	0.981619
18388	990	68172	CDC6	cell division cycle 6 homolog (S. cerevisiae)	1.0122	0.97303	0.996322	0.805986	0.884532	0.791867	0.977279	-6.62676	-6.0969	-6.75012	0.9536	-0.341253	0.978967	-6.28588	0.960741	1.60065	1.11243	1.43887	1.66606	-10.1696	0.999999	-3.02907	0.999998	1	1.0274	1.58371	1.14327	1.38524	1.54147	-17.3455	1	-1.62566	1	1
18389	1387	68393	CREBBP	CREB binding protein	1.06739	1.03348	0.931997	1.01711	1.10603	1.07744	1.1864	-3.37365	-5.69911	-2.97991	-6.46456	-1.00803	-2.67282	0.814462	0.999875	1.62242	1.14975	1.4111	1.62262	-9.95932	1	0.668849	1	1	1.03147	2.05402	1.21442	1.69136	1.99135	-20.0094	1	0.999999	1	1
18390	1032	36081	CDKN2D	cyclin-dependent kinase inhibitor 2D (p19, inhibits CDK4)	0.977596	0.927061	0.957304	1.04334	1.06476	1.07149	1.22371	-6.2747	-2.78815	-5.10585	-5.18589	-3.73518	-3.27073	0.933273	1.02591	1.61471	1.26053	1.28097	1.57393	-10.5457	1	0.999154	0.999998	1	1.01375	1.73177	1.27565	1.35756	1.70827	-22.9463	1	1	1	1
18391	2970		GTF2IP1	general transcription factor II, i, pseudogene 1	1.02745	1.02765	0.943495	0.881612	0.956485	0.861389	1.02577	-5.87133	-5.85943	-3.44117	0.383948	-4.59205	0.764343	-5.97041	1.0615	1.30457	1.29678	1.00601	1.22899	-9.37722	0.998794	0.998631	-10.8214	0.999539	1.06742	1.16281	1.20898	0.961806	1.08936	-17.6529	-7.16279	0.640095	-4.82118	-16.7256
18392	7159	3959	TP53BP2	tumor protein p53 binding protein, 2	1.04652	0.910985	0.907102	0.864648	0.90922	0.791483	0.779454	-4.37951	-0.71144	-0.491092	0.777631	-0.608708	0.998312	0.999364	0.976736	1.06224	1.07126	0.991584	1.08754	-11.3397	-1.98193	-0.367124	-10.1183	-0.931242	1.06669	0.946889	0.990187	0.956273	0.887685	-12.8226	-12.5171	-25.0185	-7.89372	-0.0307244
18393	7126	22519	TNFAIP1	tumor necrosis factor, alpha-induced protein 1 (endothelial)	0.98409	0.907244	0.879022	0.999195	1.00566	1.12819	1.12098	-6.4808	-1.046	0.222802	-6.76205	-6.72725	-0.0264521	-0.257493	0.937249	1.30345	1.12016	1.16363	1.39072	-3.5052	0.90667	-4.01153	0.107479	0.999421	0.887863	1.00585	1.31793	0.763202	1.13289	-4.18877	-24.0851	0.997237	0.999305	-6.24902
18394	6596	30136	HLTF	helicase-like transcription factor	0.915846	0.947083	0.856191	0.758532	0.770878	0.677213	0.79474	-1.46158	-3.9765	0.752218	0.999555	0.99884	1	0.993459	1.00671	0.851257	1.02938	0.826961	0.845584	-6.5618	-0.152029	-9.18877	0.853934	0.946365	0.924339	0.579644	0.921565	0.628978	0.627091	-12.8226	1	-3.6889	1	1
18395	10290	55619	SPEG	SPEG complex locus	0.93909	0.893016	0.902386	0.789392	0.777293	0.735978	0.729279	-4.02447	-0.938193	-1.46276	0.972233	0.985987	0.998974	0.999354	0.907643	0.994038	1.0865	0.914903	1.09519	-8.31459	-11.2245	-4.07681	-4.68235	-6.78454	0.92598	0.772553	1.0475	0.737518	0.834308	-21.4688	0.999855	-13.5943	0.999999	0.999959
18396	6004	2196	RGS16	regulator of G-protein signaling 16	0.901527	0.907547	0.791637	0.72469	0.761027	0.81947	0.751149	-3.96838	-4.2498	0.140029	0.864492	0.600258	-0.546028	0.696432	0.986103	0.869835	0.959015	0.907009	0.882093	-11.0955	-0.367124	-7.52349	-4.34206	0.0894905	0.940787	0.648783	0.994241	0.652541	0.689617	-6.03165	1	-20.2865	1	1
18397	5571	99712	PRKAG1	protein kinase, AMP-activated, gamma 1 non-catalytic subunit	1.03896	1.06152	0.890687	0.828583	0.866703	0.783388	0.879077	-5.47894	-4.00384	-0.539136	0.870271	0.321224	0.989455	-0.0580712	0.997886	1.1358	1.04081	1.09126	1.1382	-8.31459	0.255916	-4.61356	-3.38324	0.953665	1.09258	1.14324	1.13299	1.00905	1.04637	-2.41072	0.623007	0.893763	-21.836	-11.7625
18398	10213	4240	PSMD14	proteasome (prosome, macropain) 26S subunit, non-ATPase, 14	1.01286	1.00717	0.964911	0.931459	1.05255	1.23588	1.03852	-6.59085	-6.70865	-5.5191	-2.68213	-4.42725	0.971067	-5.38482	1.01386	1.09886	1.12865	0.973612	1.08384	-9.43873	-2.47934	-1.18072	-11.0146	-4.68235	1.14386	1.29727	1.39799	0.927953	1.13412	-2.11073	0.879934	0.996777	-7.76924	-3.93403
18399	27044	8665	SND1	staphylococcal nuclease and tudor domain containing 1	1.00929	0.944798	0.950671	0.972025	0.990616	1.1224	1.08087	-6.70912	-4.98432	-5.31323	-6.27292	-6.70705	-1.68552	-3.7738	0.955943	1.35088	1.22863	1.0995	1.41314	-9.95932	0.999942	0.980001	0.240572	0.999991	1.0047	1.45467	1.18387	1.22874	1.44787	-12.365	0.999968	0.864374	0.968689	0.999971
18400	57804	10909	POLD4	polymerase (DNA-directed), delta 4	1.01614	1.07021	1.04269	0.894601	0.993464	1.42491	1.53355	-6.63559	-4.77896	-5.93795	-2.52852	-6.7413	0.993849	0.999615	1.14037	1.99827	1.19175	1.67675	1.7523	-5.31598	0.999996	-0.316626	0.999748	0.999983	1.08441	2.75262	1.2735	2.16146	2.53835	-22.3022	1	0.982532	1	1
18401	9984	38012	THOC1	THO complex 1	1.02285	0.977864	1.03339	1.09272	1.16118	1.20761	0.949189	-6.16773	-6.1782	-5.56024	-1.32614	0.714365	0.952718	-4.0882	0.96502	1.34337	1.15436	1.16374	1.39206	-6.5618	1	0.999942	0.993045	1	1.03746	1.18853	1.17906	1.00804	1.14561	0.188031	1	0.999999	0.188031	1
18402	10962	4964	MLLT11	myeloid/lymphoid or mixed-lineage leukemia (trithorax homolog, Drosophila); translocated to, 11	1.00297	0.892674	0.993723	0.933782	1.0468	1.04427	1.04235	-6.75232	-0.14818	-6.71577	-2.81514	-4.6445	-4.83168	-3.75221	1.07689	1.47316	1.19093	1.23698	1.36798	-1.98193	1	0.969493	0.998322	0.999994	1.02597	1.37623	1.17931	1.16698	1.3414	-5.40633	1	0.999927	0.999525	1
18403	5798	48142	PTPRN	protein tyrosine phosphatase, receptor type, N	0.939559	1.02386	1.01948	0.843917	0.865586	0.909397	0.881281	-3.3574	-6.14249	-6.34163	0.862357	0.60235	-1.06715	0.224789	1.04504	1.27572	1.26275	1.01026	1.22073	-1.98193	0.999992	0.999975	-7.8872	0.999958	1.02948	0.999896	1.20922	0.826895	0.971262	-12.6696	-17.6529	0.99917	0.999986	-1.52696
18404	7013	7570	TERF1	telomeric repeat binding factor (NIMA-interacting) 1	1.0048	0.974517	0.962535	0.925707	0.944795	0.853819	0.813817	-6.72628	-5.77053	-4.75975	-1.33532	-3.02806	0.931958	0.996304	1.02083	0.894108	1.06814	0.837072	0.875868	-7.22914	0.71658	-5.31598	0.996912	0.192855	1.18262	0.711914	1.09869	0.64797	0.601982	0.989517	0.999997	-3.15344	1	1
18405	9584	33614	RBM39	RNA binding motif protein 39	1.08609	0.984388	0.994957	1.00229	0.911316	0.834504	0.838116	-2.35147	-6.5265	-6.73803	-6.75769	-1.69466	0.83135	0.800118	0.8638	0.89853	1.07488	0.835932	1.04021	0.638351	-0.197177	-4.20862	0.921051	-8.92899	0.777092	0.690241	0.985825	0.700166	0.888237	-9.32997	0.480315	-19.2971	0.988388	-2.34891
18406	5164	68265	PDK2	pyruvate dehydrogenase kinase, isozyme 2	1.00738	1.16777	0.950776	0.814691	0.565836	0.61272	0.824626	-6.69123	0.836016	-4.03349	0.987597	1	1	0.975719	0.857907	1.20838	1.07869	1.12022	1.40852	0.710175	0.832093	-5.38781	0.209045	0.99999	0.710054	0.804358	0.832755	0.9659	1.13281	0.999994	0.999388	0.989517	-7.76924	-3.15344
18407	1742	1047	DLG4	discs, large homolog 4 (Drosophila)	1.0306	0.958034	1.07004	0.845482	0.818977	0.640136	0.771715	-6.25808	-5.77684	-4.53903	-0.0334781	0.53518	0.99995	0.921751	0.972879	0.69535	0.99983	0.695468	0.714734	-10.9232	0.902121	-11.35	0.963743	0.926541	0.813793	0.288625	0.710376	0.406299	0.354667	-5.20683	1	0.996693	1	1
18408	8505	50532	PARG	poly (ADP-ribose) glycohydrolase	1.22972	1.00118	0.968195	0.941281	1.12256	0.946338	0.885047	0.224969	-6.76217	-6.32175	-5.32701	-2.70476	-5.54919	-2.40495	0.953382	0.958516	1.04272	0.919247	1.00539	-7.22914	-8.31459	-7.66964	-2.37564	-11.2061	1.04063	0.946711	1.1518	0.821941	0.909751	-3.00962	-19.5851	0.857622	0.994332	0.557007
18409	10654	4779	PMVK	phosphomevalonate kinase	1.01233	0.92191	1.00024	0.983423	0.99814	0.891523	0.804843	-6.59677	-2.03971	-6.76271	-6.45663	-6.7589	-0.23129	0.982825	0.914892	1.26688	1.1295	1.12163	1.38473	-1.14362	0.999772	0.578711	0.948914	1	0.786258	1.0698	0.985748	1.08527	1.36062	-0.701693	-5.01178	-6.24902	-24.4194	0.997237
18410	5525	55961	PPP2R5A	protein phosphatase 2, regulatory subunit B', alpha isoform	1.08719	0.930705	0.905645	0.953483	0.97671	0.870341	0.763353	-3.18619	-3.91564	-2.27095	-5.34354	-6.38756	-0.456032	0.978393	1.11907	0.951456	1.18328	0.804086	0.850223	-6.41343	-6.04381	0.530762	0.991045	0.176375	1.1203	0.801763	1.00323	0.799181	0.715666	-5.40633	0.955452	-23.4281	0.975692	0.99917
18411	10609	4713	SC65		1.0597	1.07155	1.03216	0.827455	0.833596	0.832273	0.979241	-2.41788	-1.43678	-5.06493	0.996694	0.994398	0.994993	-5.96332	1.11417	1.3002	1.19249	1.09032	1.16696	-11.3268	0.894898	0.807198	-9.95932	0.988478	0.966807	0.935768	1.07812	0.867965	0.967895	-7.52345	-13.1301	-0.701693	0.941337	-22.9463
18412	10752	21314	CHL1	cell adhesion molecule with homology to L1CAM (close homolog of L1)	0.901199	0.836645	0.677697	0.939072	0.827388	0.942033	1.15548	-4.96118	-2.61049	0.716859	-6.04148	-2.27776	-6.03304	-4.11059	0.91312	1.16779	0.985281	1.18523	1.2789	-10.9853	0.998559	-9.67772	0.999668	0.999965	0.936994	1.41789	1.16193	1.22029	1.51323	-16.8811	0.999962	0.873928	0.955452	1
18413	6183	6848	MRPS12	mitochondrial ribosomal protein S12	0.993757	1.07685	0.9889	0.960775	0.899527	0.94065	0.980597	-6.66344	-0.352055	-6.45173	-3.60927	0.758561	-1.3273	-5.84494	0.917328	0.952354	1.19562	0.796539	1.03818	-4.68235	-6.33933	0.846971	0.998559	-11.0146	1.02484	0.665476	1.17901	0.564436	0.649343	-25.1229	0.999947	0.319507	1	0.999994
18414	6934	7564	TCF7L2	transcription factor 7-like 2 (T-cell specific, HMG-box)	0.961201	0.990514	1.32625	1.17766	1.13271	1.04926	0.912968	-5.10699	-6.65507	0.999728	0.835027	0.219376	-4.45087	-1.22715	1.02009	2.13757	1.41045	1.51553	2.09547	-11.0955	1	0.990095	0.999999	1	1.02366	2.01296	1.56001	1.29035	1.96643	-11.1702	1	0.999699	0.994616	1
18415	3965	32078	LGALS9	lectin, galactoside-binding, soluble, 9	0.990815	1.03675	0.867418	0.89001	0.93165	0.628987	0.983893	-6.74123	-6.43991	-4.90194	-5.68297	-6.60466	0.924625	-6.00388	0.946182	1.04623	1.00052	1.04569	1.10574	0.811575	-9.61906	-11.3493	-8.92899	0.757865	1.0327	1.07149	1.19878	0.893813	1.03756	-17.1912	-18.561	0.708345	0.256432	-3.85126
18416	286527		MGC39900		0.994776	1.1273	0.880551	1.07708	1.34736	1.37788	1.50561	-6.75347	-3.17253	-2.85988	-5.10684	0.798047	0.881186	0.98875	1.05352	1.96055	1.01786	1.92614	1.86095	-7.8872	1	-10.4119	1	1	1.19692	2.77358	1.18379	2.34297	2.31726	-0.0307244	1	0.623007	1	1
18417	9322	99728	TRIP10	thyroid hormone receptor interactor 10	1.11199	1.06733	0.931387	0.981605	0.957964	0.822223	0.856016	0.528914	-1.61749	-1.13829	-6.09624	-3.81694	0.998584	0.9744	1.0161	1.998	1.21125	1.64954	1.96634	-9.95932	1	0.899768	1	1	0.945099	1.32466	1.2397	1.06853	1.40161	-3.45323	1	0.999985	-1.72759	1
18418	9167	3463	COX7A2L	cytochrome c oxidase subunit VIIa polypeptide 2 like	1.0241	1.01164	1.03293	0.892361	0.915085	0.908745	0.817637	-5.78662	-6.51978	-5.05539	0.585947	-0.265328	0.0485819	0.998139	1.03318	1.19194	1.16962	1.01908	1.15366	-8.66054	0.71658	0.778867	-11.3474	0.676094	0.962485	0.919008	1.16165	0.791121	0.954828	-12.0626	0.256432	0.861038	0.999996	-2.05341
18419	977	20916	CD151	CD151 molecule (Raph blood group)	1.01803	1.09341	1.01861	0.965092	0.897246	0.921328	0.857057	-6.30287	-0.753073	-6.27403	-5.10255	0.112138	-1.20693	0.887591	0.956012	1.22996	1.245	0.987923	1.28655	-9.95932	0.757865	0.802726	-11.3397	0.986602	0.954769	0.9641	1.30007	0.741577	1.00977	-11.3172	-0.301426	0.982081	0.999999	-5.10875
18420	6362	48154	CCL18	chemokine (C-C motif) ligand 18 (pulmonary and activation-regulated)	0.974027	0.999147	1.06309	0.993757	0.990091	0.910288	0.757669	-6.21195	-6.76217	-4.22649	-6.73044	-6.6813	-2.07675	0.994391	0.956467	0.926454	0.897319	1.03247	0.96862	-7.37661	-9.43873	-5.53218	-9.43873	-10.7097	1.1189	1.24989	1.16307	1.07464	1.11707	-3.15344	0.987138	0.839296	-11.7625	0.304217
18421	10964	48468	IFI44L	interferon-induced protein 44-like	0.841223	0.960803	0.858822	1.12097	1.04599	0.886457	0.948374	-1.17628	-6.24217	-1.88415	-3.92183	-6.11063	-3.15606	-5.872	0.987667	1.11708	1.15742	0.965145	1.13103	-9.31505	-2.27405	0.224949	-7.7424	0.209045	1.0893	1.33725	1.19399	1.11998	1.22762	-2.73383	0.999813	0.951971	-0.998464	0.982971
18422	3784	85014	KCNQ1	potassium voltage-gated channel, KQT-like subfamily, member 1	1.02407	1.03903	1.12294	0.986178	1.17509	1.09303	1.08241	-5.8829	-4.68936	0.495743	-6.44912	0.95188	-0.50658	-1.10092	1.15088	1.83598	1.2164	1.50935	1.59529	-2.58514	1	0.224949	1	1	1.40067	2.6056	1.21038	2.15271	1.86025	0.999999	1	0.994616	1	1
18423	8516	37396	ITGA8	integrin, alpha 8	1.08554	1.06154	1.24098	1.38265	1.35225	1.42549	1.17799	-0.510973	-2.22698	0.999576	1	1	1	0.981521	1.25684	3.37873	1.44999	2.33018	2.68828	0.728998	1	0.993715	1	1	1.59659	4.83337	1.48582	3.25301	3.02731	1	1	0.999977	1	1
18424	3373	5277	HYAL1	hyaluronoglucosaminidase 1	1.06708	1.12442	0.995133	0.92333	0.878511	0.949866	1.03068	-1.42567	0.795597	-6.71094	-0.36424	0.902838	-2.72085	-5.01016	1.0034	1.29679	1.07919	1.20164	1.2924	-11.3442	0.999196	-0.174419	0.976192	0.999974	0.754721	1.09223	0.932483	1.17131	1.44719	0.999622	-3.3013	-18.7099	0.536249	1
18425	8774	2838	NAPG	N-ethylmaleimide-sensitive factor attachment protein, gamma	1.11365	1.05463	0.989133	1.02032	0.986545	0.983836	0.992944	0.668528	-2.4822	-6.50122	-5.91285	-6.36457	-6.19339	-6.65179	0.942996	1.15059	1.06046	1.08499	1.22014	-2.07719	0.982785	-1.37365	0.369129	0.999946	0.845465	1.00342	1.20762	0.830912	1.18683	0.928417	-23.4281	0.994034	0.996336	0.992861
18426	10006	38053	ABI1	abl-interactor 1	1.07802	0.989265	1.12492	1.07022	1.39856	1.08053	1.05128	-3.30275	-6.66787	-0.860947	-3.79163	0.999643	-3.14711	-4.96788	1.04535	1.0564	0.775165	1.36281	1.01057	-7.7424	-8.03093	0.578711	0.945044	-2.27405	0.924866	1.36966	1.03535	1.32289	1.48093	-5.92463	0.998813	-6.47084	0.991675	0.999999
18427	1999	3265	ELF3	E74-like factor 3 (ets domain transcription factor, epithelial-specific )	1.03996	0.984548	1.1222	0.999995	1.08998	1.16155	0.995642	-5.50048	-6.5477	-0.728668	-6.76277	-2.32377	0.357428	-6.74562	0.906129	1.31712	0.942185	1.39794	1.45357	-0.897516	0.928288	-9.25223	0.996493	0.999975	0.813404	1.27219	1.05095	1.21052	1.56403	-3.22686	0.997691	-0.920348	0.893763	1
18428	9086	100715	EIF1AY	eukaryotic translation initiation factor 1A, Y-linked	1.1078	0.936242	0.901622	0.987325	1.10493	1.04342	0.899357	-1.55223	-3.87233	-1.48817	-6.62739	-1.69565	-5.38928	-1.35541	1.06372	1.1349	1.1186	1.01458	1.06692	-8.10235	-4.68235	-2.12562	-10.2199	-9.25223	1.38795	1.79386	1.6318	1.09931	1.29245	-1.24948	0.995015	0.938338	-9.06	0.721751
18429	1314	3218	COPA	coatomer protein complex, subunit alpha	0.952627	0.988642	0.995336	0.978365	1.09982	1.0859	1.1403	-4.99891	-6.65225	-6.74415	-6.36547	-1.9174	-2.71406	-0.237369	1.06468	1.05602	1.22122	0.864725	0.991865	-5.60471	-6.33933	0.937958	0.676094	-11.3268	1.14498	1.27936	1.2828	0.997319	1.11736	-2.16893	0.867634	0.949504	-23.8559	-4.45324
18430	25948	17122	KBTBD2	kelch repeat and BTB (POZ) domain containing 2	0.999616	0.987011	1.06968	1.19093	1.16803	1.00639	1.00842	-6.7626	-6.56798	-2.98308	0.886389	0.737427	-6.71606	-6.68206	1.03323	2.0025	1.26968	1.57717	1.9381	-7.66964	1	0.922924	1	1	1.29504	2.99524	1.42573	2.10084	2.31285	0.992486	1	0.999537	1	1
18431	8892	6507	EIF2B2	eukaryotic translation initiation factor 2B, subunit 2 beta, 39kDa	1.02355	1.07706	1.15589	1.09189	1.06172	0.946686	1.04935	-6.10522	-2.1944	0.698258	-1.25157	-3.34212	-3.77032	-4.32425	0.962379	1.79625	1.21369	1.47999	1.86647	-4.20862	0.999991	-0.897516	0.999964	1	0.852055	2.0294	1.23701	1.64057	2.38177	0.986464	1	0.998581	1	1
18432					0.983816	0.85195	1.10863	1.05232	1.01936	0.964399	1.03496	-6.54256	0.453625	-1.51193	-4.86756	-6.46038	-5.7366	-5.83389	0.938058	1.11959	1.12483	0.995338	1.19352	-2.22404	-1.5371	-4.07681	-9.06003	0.984425	0.989764	1.30771	1.44153	0.90717	1.32123	-14.5308	0.996693	0.999641	-18.1098	0.999994
18433	8532	2709	CPZ	carboxypeptidase Z	1.04329	1.03372	1.09598	0.976712	1.21465	1.29794	1.18061	-5.95471	-6.25704	-3.65865	-6.50306	0.167198	0.843013	-0.499949	1.11671	0.921554	0.86922	1.06021	0.825241	-3.20393	-5.82349	-5.75038	-0.392972	-10.2693	1.14596	1.05437	1.25083	0.842934	0.920073	-22.9463	-17.1912	0.998467	0.995615	-8.79385
18434	6641	9618	SNTB1	syntrophin, beta 1 (dystrophin-associated protein A1, 59kDa, basic component 1)	0.821427	1.00787	0.840516	1.16469	1.13553	1.02054	0.745995	0.583569	-6.72492	0.226674	-0.680632	-1.20917	-6.512	0.983265	1.0249	1.13059	1.07255	1.05411	1.10313	-10.8904	-0.220306	-7.66964	-2.47934	-0.500451	1.04259	1.40775	1.34613	1.04577	1.35024	-16.4136	0.99998	0.999933	-18.4113	0.999979
18435	10299	4301	2009-03-06	membrane-associated ring finger (C3HC4) 6	0.991381	0.928548	1.05226	1.01346	0.951465	0.975671	0.908586	-6.71421	-3.91649	-5.25153	-6.64746	-5.31385	-6.37855	-2.63089	0.935651	1.53339	1.1423	1.34237	1.63885	-9.95932	0.999996	0.638351	0.999748	1	1.09656	2.14593	1.32394	1.62087	1.95697	0.113922	1	0.999865	1	1
18436	5881	68433	RAC3	ras-related C3 botulinum toxin substrate 3 (rho family, small GTP binding protein Rac3)	1.02455	0.971053	1.15082	0.906208	1.02056	1.04323	1.13772	-6.0815	-5.78511	0.587491	-0.768913	-6.27651	-4.87467	0.359469	0.833845	1.24238	1.14988	1.08044	1.48994	0.902121	0.999327	0.873066	0.520597	1	0.848667	1.22448	1.1621	1.05368	1.44283	0.614179	0.990537	-0.12266	-1.88668	0.999999
18437	6921	38083	TCEB1	transcription elongation factor B (SIII), polypeptide 1 (15kDa, elongin C)	0.98205	1.00662	1.05985	1.0772	1.11951	1.09394	1.11451	-6.38016	-6.71088	-3.63155	-2.3489	-0.158254	-1.29727	-0.337076	0.940872	1.28079	1.15335	1.11049	1.36128	-6.2653	0.971676	0.0894905	-0.897516	0.999851	1.0921	1.91638	1.37553	1.3932	1.75477	-8.53162	1	0.999987	1	1
18438	4778	4491	NFE2	nuclear factor (erythroid-derived 2), 45kDa	0.99513	0.823009	0.983781	1.01347	1.14503	1.0136	0.92296	-6.74634	0.681882	-6.58047	-6.64017	-0.586901	-6.63795	-3.40752	0.840041	1.06325	0.932159	1.14063	1.26571	0.936439	-11.3268	-10.6298	-10.6298	0.985187	1.0136	1.40179	1.17673	1.19126	1.38298	-21.3432	0.918977	-2.47346	-2.11073	0.933557
18439	7881	56491	KCNAB1	potassium voltage-gated channel, shaker-related subfamily, beta member 1	1.02158	0.909563	1.05773	0.886101	1.0604	0.981375	0.986258	-6.47946	-2.76181	-5.00937	-1.4092	-4.87074	-6.54212	-6.64243	0.972138	0.799253	0.842772	0.948362	0.82216	0.904422	0.991045	-10.2199	0.992305	-5.1731	1.09784	1.01469	1.13054	0.897524	0.924261	-16.2572	-12.9761	0.994332	0.978589	-23.9346
18440	26959	8171	HBP1	HMG-box transcription factor 1	1.17429	1.03423	0.951472	0.862162	0.956566	1.09377	0.956801	-2.85589	-6.55302	-6.31211	-4.56732	-6.40141	-6.05881	-6.40531	1.03268	1.06281	1.0485	1.01365	1.02918	-10.0132	-8.92899	-10.4575	-10.8904	-11.2417	1.04162	1.05688	1.03911	1.0171	1.01464	-24.6917	-20.0094	-20.9573	-25.0795	-22.4143
18441	162427	23585	FAM134C	family with sequence similarity 134, member C	1.05953	1.03934	1.05786	1.06888	1.01831	1.10291	1.05489	-1.96408	-4.0365	-2.11905	-1.17789	-6.0509	0.469403	-2.40433	1.04738	1.55298	1.2947	1.19949	1.48273	-7.30294	1	0.999986	0.999887	1	1.01012	1.18154	1.23312	0.958174	1.1697	-18.7099	0.999966	0.999998	-9.32997	0.99965
18442	8678	2794	BECN1	beclin 1, autophagy related	1.06817	0.969317	1.01982	0.991498	1.20329	1.12838	1.12353	-2.53972	-5.50217	-6.23519	-6.65992	0.973612	0.39754	0.284547	1.12098	1.166	1.18417	0.984658	1.04016	-1.29498	-1.00011	-0.174419	-10.8565	-11.2724	1.08843	1.10976	1.37542	0.806847	1.01959	-13.2844	-5.40633	0.999537	0.989246	-18.561
18443	8837	7652	CFLAR	CASP8 and FADD-like apoptosis regulator	1.04193	1.02471	0.992984	0.884826	1.0154	1.06314	0.989775	-3.60135	-5.44627	-6.64337	0.899521	-6.21645	-1.45828	-6.51066	1.02254	1.1424	1.22405	0.933297	1.11723	-11.3474	-0.00524171	0.955877	-3.26321	0.466723	0.9086	0.848931	1.34605	0.630686	0.934329	0.456231	0.999032	1	1	0.319507
18444	388931	47753	LOC388931		1.0424	1.10917	1.06836	0.94461	1.05451	1.03338	1.00879	-3.69961	0.611353	-1.21004	-2.03792	-2.43384	-4.66676	-6.59038	1.04339	1.16255	1.08169	1.07475	1.11421	-11.0955	0.499668	-3.69167	-3.38324	0.596608	0.995011	1.0536	1.21181	0.869443	1.05889	-17.8058	-10.5892	0.999602	0.993557	-1.83281
18445	7027	38276	TFDP1	transcription factor Dp-1	0.875392	0.899928	1.02882	1.03033	1.02077	1.1693	0.990008	-0.471428	-1.70334	-6.18104	-6.12219	-6.45245	0.200615	-6.68753	0.966306	1.13016	1.16019	0.974118	1.16957	-8.59222	-0.108334	0.477916	-10.6298	0.892379	1.03971	1.04404	1.34444	0.776561	1.00417	-13.9054	-25.127	0.999447	0.999937	-11.3172
18446	664	2990	BNIP3	BCL2/adenovirus E1B 19kDa interacting protein 3	1.02693	1.0609	0.975388	0.846812	0.928773	0.750027	0.910584	-5.71046	-2.80128	-5.82913	0.958296	-1.5634	0.999989	-0.33445	1.04779	1.1212	1.02808	1.09058	1.07006	-9.61906	-5.67744	-11.2724	-6.11753	-9.18877	1.00167	0.910173	1.18089	0.770752	0.908651	-18.561	-2.53713	-5.10875	0.960712	0.525533
18447	6051	10628	RNPEP	arginyl aminopeptidase (aminopeptidase B)	1.01819	1.09909	1.04427	1.03114	0.934009	1.05431	1.19242	-6.17538	0.0387932	-3.94195	-5.18543	-1.56083	-2.9704	0.990362	0.98616	1.26157	1.29608	0.973375	1.27927	-10.5883	0.999707	0.99992	-10.6703	0.999982	0.914594	1.00223	1.23524	0.811363	1.09582	-6.69709	-20.5588	0.936783	0.997631	-13.4392
18448	1106	37462	CHD2	chromodomain helicase DNA binding protein 2	1.05654	1.02623	0.928237	1.08959	1.07577	1.13733	1.01834	-2.94941	-5.67443	-1.27499	-0.538691	-1.38135	0.771071	-6.20486	1.0532	1.68424	1.22451	1.37544	1.59917	-6.48759	1	0.988765	1	1	1.06822	1.86846	1.2718	1.46915	1.74913	-5.01178	1	0.999356	1	1
18449	22976	68995	PAXIP1	PAX interacting (with transcription-activation domain) protein 1	1.01612	0.921301	1.01037	1.02348	1.18336	0.951315	0.97993	-6.58364	-3.22779	-6.68767	-6.39031	0.351784	-5.18783	-6.47678	1.06451	1.25083	1.09824	1.13894	1.17503	-11.0146	0.710175	-7.81493	0.369129	0.959997	1.12741	1.18176	1.31652	0.897639	1.0482	-2.41072	0.987138	0.999892	-2.80131	0.557007
18450	10282	38108	BET1	blocked early in transport 1 homolog (S. cerevisiae)	1.05908	0.92338	1.00429	1.05431	1.10648	0.853463	0.859694	-5.59813	-4.67836	-6.75572	-5.76204	-3.69832	-1.29958	-1.55959	0.978711	1.04882	0.895152	1.17166	1.07163	-11.0427	-11.0697	-0.066061	0.696962	-9.79275	0.93718	1.03593	1.07895	0.960131	1.10537	-20.1485	-3.76955	0.205652	-14.5308	0.605158
18451	10092	4176	ARPC5	actin related protein 2/3 complex, subunit 5, 16kDa	1.08448	0.883035	1.09894	1.21045	1.47377	1.64972	1.61634	-3.31721	-0.988282	-2.51908	0.655822	0.999889	1	0.999999	0.949541	1.0407	1.0723	0.970529	1.096	-9.31505	-11.2245	-3.81828	-1.57924	-9.67772	0.981703	0.847683	1.39219	0.608885	0.863482	-12.5171	0.605158	0.999998	1	0.998258
18452	6432	4571	SFRS7	splicing factor, arginine/serine-rich 7, 35kDa	1.10906	1.12056	1.07196	1.06552	1.17873	1.1065	1.01313	-0.00479156	0.333275	-2.03587	-2.54063	0.942784	-0.0967351	-6.50647	1.04812	1.96723	1.34349	1.46427	1.87691	-7.95921	1	0.96284	0.999855	1	1.32635	3.08656	1.49356	2.06658	2.32711	0.94557	1	0.999658	1	1
18453	10972	4972	TMED10	transmembrane emp24-like trafficking protein 10 (yeast)	1.07813	0.973194	0.978728	0.971917	0.999537	0.82529	0.819422	-2.66804	-6.03179	-6.29635	-5.96339	-6.76255	0.919943	0.941815	0.980303	1.19302	1.23602	0.965208	1.21699	-10.4119	0.926541	0.952519	-11.3185	0.994869	1.02936	1.50657	1.25632	1.19919	1.4636	-21.9552	0.999927	0.870818	0.906047	0.999987
18454	3148	37582	HMGB2	high-mobility group box 2	1.06374	1.03127	0.987789	0.971233	1.0879	0.843966	0.816794	-4.37937	-6.08404	-6.65036	-6.1499	-2.93946	0.456246	0.810937	1.01171	1.04315	1.1154	0.935224	1.03107	-11.0955	-10.8904	-4.47706	-5.60471	-9.61906	1.1149	1.22648	1.28181	0.956833	1.10008	-6.92775	-1.16296	0.557007	-18.4113	-15.1587
18455	55030	12713	FBXO34	F-box protein 34	0.951144	1.02825	0.998349	1.05572	1.03382	0.833915	0.900122	-4.61381	-6.01953	-6.76002	-4.31174	-5.72609	0.857974	-0.906164	1.0378	1.2302	1.23661	0.994813	1.1854	-11.1434	0.929994	0.980001	-10.1696	0.981444	1.01842	1.17214	1.31861	0.888918	1.15094	-16.8811	0.891127	0.999985	0.946914	0.769752
18456	3371	55636	TNC	tenascin C	1.06293	0.913794	1.08476	1.02322	1.18494	0.9694	0.988283	-5.45517	-4.19809	-4.59724	-6.56235	-0.919721	-6.39936	-6.70939	1.00494	1.04513	1.14869	0.90984	1.03999	-10.748	-5.89678	0.863818	0.0525678	-7.37661	1.01093	1.1504	1.24152	0.926602	1.13796	-24.4194	0.0337025	0.997307	0.113922	0.576892
18457	3181	22992	HNRNPA2B1	heterogeneous nuclear ribonucleoprotein A2/B1	1.08646	1.0685	1.15506	1.13695	1.17633	1.03651	0.97932	-1.80092	-3.03341	0.60532	0.285648	0.814108	-5.39852	-6.26848	1.04119	0.96557	1.19208	0.809986	0.927373	-11.2858	-7.08122	-2.32458	0.622153	-5.53218	1.17471	1.08523	1.39109	0.780128	0.923833	-1.62566	-9.88096	0.980162	0.800462	-15.3158
18458	3340	20386	NDST1	N-deacetylase/N-sulfotransferase (heparan glucosaminyl) 1	1.08128	0.984895	1.12293	1.05779	1.12519	1.00926	0.975935	-2.39605	-6.5199	-0.295848	-4.04905	-0.219404	-6.67285	-6.15623	0.967963	1.07113	1.24658	0.859252	1.10658	-8.99479	-9.31505	0.107479	-0.735851	-3.38324	0.966163	1.1189	1.31137	0.853229	1.15809	-24.9927	-15.4729	0.988087	0.960712	-14.3742
18459	23310	41021	NCAPD3	non-SMC condensin II complex, subunit D3	1.06081	0.952011	1.08784	0.923586	0.971805	0.791369	0.842693	-4.11517	-4.80809	-2.34346	-2.65961	-6.03508	0.979905	0.723622	0.973411	1.19474	1.05292	1.13469	1.22737	-9.1247	0.300321	-10.9548	0.499668	0.950144	1.06117	1.43925	1.18419	1.21539	1.35629	-2.22802	1	0.992676	0.999851	1
18460	9931	8918	HELZ	helicase with zinc finger	1.01505	0.953314	1.0731	1.04288	0.984124	0.957282	1.05021	-6.51321	-4.56286	-2.77527	-5.00182	-6.47688	-4.87814	-4.47177	1.07062	1.13738	0.997318	1.14044	1.06235	-11.2577	0.014357	-6.04381	-3.94668	0.014357	1.16311	1.37158	1.30804	1.04858	1.17924	0.480315	0.999936	0.999372	-12.2135	0.965362
18461	58498	23290	MYL7	myosin, light chain 7, regulatory	0.955701	1.10646	1.18514	0.994982	1.13924	1.1409	1.06965	-4.60492	-0.584454	0.892296	-6.7315	0.419886	0.451187	-2.79954	0.969593	1.27354	1.19422	1.06643	1.31348	-2.58514	0.998445	0.987259	-4.89078	0.999999	1.02771	1.38932	1.24415	1.11668	1.35186	-23.4281	0.999958	0.997092	-1.77979	0.999999
18462	3014	112405	H2AFX	H2A histone family, member X	1.08589	1.04806	1.01444	0.951667	0.848648	0.668586	0.840283	-3.46128	-5.47825	-6.63249	-5.34677	0.0852151	0.999872	0.291424	0.819439	0.858829	1.05233	0.816119	1.04807	-3.26321	-3.5052	-6.93297	0.696962	-11.3474	0.734695	0.849729	0.926024	0.91761	1.15657	0.656451	-2.34891	-25.1229	-0.53645	-12.5171
18463	3192	22991	HNRNPU	heterogeneous nuclear ribonucleoprotein U (scaffold attachment factor A)	1.16169	0.908879	1.10408	1.06196	1.22208	1.08393	0.983547	0.952846	0.123626	0.24944	-2.21057	0.998563	-0.617591	-6.25121	0.732925	0.808778	0.916528	0.882437	1.10349	0.540731	0.0711881	-9.73562	-0.00524171	-10.7853	0.886016	1.30206	1.29055	1.00892	1.46957	-24.5904	0.363537	0.9834	-5.50775	0.818718
18464	3298	37931	HSF2	heat shock transcription factor 2	0.992497	0.861464	0.975765	0.886747	0.982295	0.953071	0.910375	-6.68919	0.76949	-6.01764	0.246102	-6.35805	-4.2796	-0.83033	1.03211	1.35741	1.06528	1.27422	1.31518	-10.5883	0.978978	-6.5618	0.940893	0.995122	1.09064	1.16253	1.14912	1.01167	1.06591	-23.8559	-0.196385	-17.3455	-1.33893	0.377619
18465	79572	23455	ATP13A3	ATPase type 13A3	1.0499	0.966713	1.03793	1.11565	1.47026	1.31333	1.03492	-4.61924	-5.63734	-5.42415	-0.571784	0.999999	0.998767	-5.60837	1.12897	1.35215	1.22514	1.10368	1.19769	0.510234	0.999196	0.945044	-0.243812	0.889802	1.27503	1.75331	1.57695	1.11184	1.37511	0.942782	0.999997	0.999872	-3.53075	0.987779
18466	393	20403	ARHGAP4	Rho GTPase activating protein 4	1.05373	0.974801	1.02817	1.04039	1.08354	1.05072	1.0759	-3.51856	-5.81916	-5.6581	-4.68838	-1.20962	-3.7833	-1.72074	1.08614	1.61122	1.14465	1.40762	1.48344	0.0894905	1	0.520597	1	1	1.24008	2.13237	1.25802	1.69501	1.71954	0.990537	1	0.999305	1	1
18467	10979	4976	FERMT2	fermitin family homolog 2 (Drosophila)	0.962073	1.01318	1.1162	1.03117	1.03358	1.07741	0.923956	-4.59599	-6.47539	0.392255	-5.31335	-5.11138	-1.33979	-1.02066	1.06553	1.59496	1.32014	1.20818	1.49687	-2.42723	1	0.999827	0.999884	1	1.21305	1.53038	1.25828	1.21624	1.2616	0.999602	1	0.997916	0.999902	0.999447
18468	6792	55719	CDKL5	cyclin-dependent kinase-like 5	1.07868	1.00741	0.945684	0.910039	0.991162	1.01529	0.892557	-3.30006	-6.71891	-4.6222	-2.12444	-6.69942	-6.57925	-1.08603	0.952256	1.09517	0.972942	1.12563	1.15008	-11.2245	0.0336255	-11.1655	0.676094	0.646208	1.10164	1.33598	1.14931	1.16242	1.21272	-0.12266	1	0.980162	0.997631	0.99998
18469	7257	4374	TSNAX	translin-associated factor X	1.03036	1.08319	1.08154	1.01422	1.06991	1.09101	1.02475	-5.9516	-2.56307	-2.66758	-6.5739	-3.43889	-2.08426	-6.21069	1.09141	1.53174	1.17885	1.29935	1.40346	-1.79773	0.999997	0.768589	0.998405	0.99997	1.30783	2.03565	1.28532	1.58377	1.55651	0.999965	1	0.999868	1	1
18470	8672	2789	EIF4G3	eukaryotic translation initiation factor 4 gamma, 3	1.11742	1.10356	1.3025	0.984538	1.13423	0.978059	0.962074	-0.623964	-1.24769	0.997225	-6.52106	-0.051944	-6.2809	-5.3925	1.182	1.26907	1.01549	1.24972	1.07367	-4.27514	0.466723	-11.3268	0.630333	-3.20393	1.2944	1.64159	1.2627	1.30007	1.26822	0.989782	1	0.958686	0.999404	0.997237
18471	10291	4294	SF3A1	splicing factor 3a, subunit 1, 120kDa	1.05176	1.02464	1.06305	1.14794	1.02582	1.05463	0.978291	-3.95595	-5.98894	-3.02661	0.68352	-5.91862	-3.71733	-6.12734	1.09034	1.71895	1.38657	1.23971	1.57653	0.510234	1	1	0.999999	1	1.19664	1.81089	1.31554	1.37654	1.51332	0.999996	1	1	1	1
18472	4921	68505	DDR2	discoidin domain receptor tyrosine kinase 2	1.11824	1.08321	0.996421	0.903379	0.991728	0.976311	1.02877	0.221483	-1.34155	-6.74369	-0.14528	-6.6609	-5.95524	-5.65717	0.922464	1.25993	1.12904	1.11593	1.36584	-1.61433	0.991627	0.087003	0.786017	0.999961	0.748902	1.03882	1.00642	1.03219	1.38713	0.999461	-10.3034	-17.8058	-20.8259	0.999997
18473	10857	48457	PGRMC1	progesterone receptor membrane component 1	1.07026	0.970185	0.99677	0.90564	1.14771	1.07181	1.10738	-2.77356	-5.71678	-6.74992	-0.7045	0.556558	-2.65969	-0.562457	1.02016	1.02718	1.03002	0.997239	1.00688	-3.71812	-3.23889	-0.760051	-2.59915	-1.82617	1.05526	1.10913	1.21972	0.90933	1.05105	-2.80131	0.656451	0.999963	0.967888	-7.64582
18474	5318	3364	PKP2	plakophilin 2	1.07137	1.08556	1.04983	1.17614	1.34288	0.985389	0.814963	-5.2817	-4.75192	-5.98537	-1.44834	0.798358	-6.68796	-0.264351	0.852897	0.941258	0.773191	1.21737	1.1036	0.273254	-2.44528	0.903115	0.59541	-1.40797	0.723837	1.13814	1.04331	1.09089	1.57237	0.404923	0.944193	0.288612	-7.64582	0.999999
18475	5289	1986	PIK3C3	phosphoinositide-3-kinase, class 3	0.97604	0.965812	1.03171	1.04385	1.27028	1.16895	1.11398	-6.39985	-6.03511	-6.17116	-5.68356	0.897756	-0.136339	-2.0495	0.938703	0.875279	0.845476	1.03525	0.932434	-2.50702	-0.19027	0.360123	-3.90247	-2.69053	1.03856	1.12263	1.10725	1.0139	1.08095	-14.8446	-6.69709	-0.474419	-14.5308	-18.561
18476	8634	2766	RTCD1	RNA terminal phosphate cyclase domain 1	0.843205	0.966985	1.02637	0.883139	1.00061	0.797525	0.903248	-0.273021	-6.22235	-6.43319	-1.93181	-6.76259	0.654224	-3.02667	1.07744	0.958722	1.03911	0.922639	0.889812	-2.41433	-3.01595	-3.39583	-1.29307	-0.413274	1.1061	1.32583	1.25335	1.05783	1.19865	-7.16279	0.982532	0.950753	-20.2865	0.795631
18477	9972	68442	NUP153	nucleoporin 153kDa	1.0867	0.946761	1.05402	1.1055	1.23426	0.960441	0.927736	-1.28738	-3.54543	-3.73056	-0.333233	0.993433	-4.79387	-1.86088	0.958797	1.39872	1.18256	1.18279	1.45883	-2.50702	0.999242	0.438283	0.968496	0.999995	1.0373	1.82863	1.30788	1.39816	1.76288	-22.5245	0.999999	0.949504	0.998506	1
18478	9169	37957	SFRS2IP	splicing factor, arginine/serine-rich 2, interacting protein	1.11157	0.86173	1.17423	0.958557	1.14324	0.881661	0.946491	-0.97331	0.452665	0.638644	-5.2073	0.108337	-0.134078	-4.32716	0.93816	0.999311	1.01838	0.981272	1.06518	-2.56851	-4.00509	-3.29228	-3.81557	-1.55475	1.14888	1.73557	1.35615	1.27978	1.51066	-3.76955	0.999982	0.944193	0.924776	0.999754
18479	6845	4121	VAMP7	vesicle-associated membrane protein 7	1.05601	1.02476	1.0302	0.962865	1.12982	0.992309	1.04437	-3.94215	-6.08402	-5.78033	-5.23864	0.13851	-6.69221	-4.82413	0.953623	1.37767	1.12715	1.22226	1.44467	-1.91821	0.997682	-1.07102	0.971389	0.999956	0.967805	1.84076	1.29187	1.42488	1.90199	-22.5245	1	1	1	1
18480	1464	20445	CSPG4	chondroitin sulfate proteoglycan 4	1.01155	0.975886	1.09325	1.06729	0.960724	1.00137	0.992449	-6.55798	-5.88035	-0.614291	-2.32352	-4.61428	-6.75983	-6.6728	0.976977	1.61587	1.31495	1.22884	1.65395	-3.94926	1	0.999117	0.999469	1	1.00279	1.9233	1.37654	1.3972	1.91794	-23.0468	1	1	1	1
18481	3661	1208	IRF3	interferon regulatory factor 3	1.02319	1.15282	1.17615	1.313	1.26773	1.49308	1.3236	-6.37523	-0.149605	0.33861	0.987989	0.94954	0.999973	0.991504	0.962717	1.6904	1.20662	1.40094	1.75586	-4.08405	0.999864	0.526904	0.992971	0.999982	1.0812	2.59989	1.42802	1.82063	2.40463	-5.01178	1	0.999927	1	1
18482	7874	2592	USP7	ubiquitin specific peptidase 7 (herpes virus-associated)	0.929021	0.990501	1.14541	1.29311	1.03687	1.31392	1.12696	-4.8802	-6.72646	-2.05079	0.505122	-6.25676	0.789546	-2.754	0.906807	1.02407	0.995752	1.02843	1.12931	-1.94902	-2.16588	-4.16946	-1.91821	0.489097	1.07048	1.38489	1.25441	1.10402	1.29371	-15.4729	0.999419	0.973771	-5.50775	0.997691
18483	5529	55962	PPP2R5E	protein phosphatase 2, regulatory subunit B', epsilon isoform	1.03371	1.01955	0.987828	0.98009	1.10973	1.12831	0.889605	-6.16925	-6.55491	-6.67887	-6.53868	-2.57532	-1.75025	-1.92722	0.934032	1.00275	1.04151	0.962781	1.07357	-1.35022	-4.09331	-2.98716	-3.29228	-0.523459	0.935518	1.33595	1.39217	0.959612	1.42803	-9.06	0.113922	0.984225	-4.45324	0.994616
18484	4331	1821	MNAT1	menage a trois homolog 1, cyclin H assembly factor (Xenopus laevis)	1.02336	0.930866	1.12543	1.1678	1.24593	1.06671	1.12349	-6.28246	-3.22111	-0.522596	0.505528	0.961057	-3.72743	-0.593993	0.993071	1.63197	1.13164	1.44213	1.64335	-4.16946	1	0.286219	0.999999	1	1.21275	2.68401	1.40036	1.91665	2.21315	0.846883	1	0.997749	1	1
18485	900	2995	CCNG1	cyclin G1	1.1324	1.03007	1.0544	1.11879	1.17755	1.05591	1.07061	-0.137524	-5.93722	-4.42665	-0.608008	0.697042	-4.32226	-3.29688	0.950902	0.690202	0.990083	0.697115	0.725839	-3.85164	0.924661	-4.12523	0.974646	0.91354	1.12798	0.747996	1.23852	0.603943	0.663129	-15.0016	0.151715	-2.05341	0.997506	0.948225
18486	642	330	BLMH	bleomycin hydrolase	1.02395	0.977974	0.956471	0.964464	0.928281	0.825702	0.830657	-6.22599	-6.28535	-5.02967	-5.56729	-2.85062	0.900864	0.87266	0.808104	1.08194	1.00539	1.07613	1.33886	0.996525	-1.79563	-4.16623	-1.1255	0.999992	0.956781	1.15108	1.18652	0.970138	1.20308	-25.1284	-1.52696	0.992486	0.0746019	0.349161
18487	9520	36199	NPEPPS	aminopeptidase puromycin sensitive	1.09107	1.07513	1.20966	1.3755	1.62461	1.5813	1.48283	-2.29477	-3.28327	0.839786	0.999574	1	1	0.999993	0.873686	0.927877	0.975694	0.950992	1.06203	-0.22883	-2.72079	-4.06399	-1.49564	-2.01079	1.01355	1.24402	1.36462	0.911623	1.2274	-20.2865	-7.16279	0.997862	0.981146	-12.2135
18488	23471	8621	TRAM1	translocation associated membrane protein 1	1.11546	0.949411	0.999796	0.984817	1.24024	1.11702	1.24877	-0.492477	-4.3069	-6.76273	-6.50906	0.979658	-0.432098	0.985609	1.10655	0.857513	1.15291	0.743783	0.774939	-0.0977053	0.807719	0.618799	0.999242	0.996696	1.19181	0.823367	1.41258	0.582883	0.690853	-1.03854	-0.772031	0.973098	0.999996	0.999191
18489	7050	7574	TGIF1	TGFB-induced factor homeobox 1	0.963261	0.841594	0.874402	1.01849	1.17357	1.31624	1.05894	-5.53626	0.753969	0.0851306	-6.44879	0.612075	0.997601	-4.19824	1.16657	2.06983	1.23713	1.67308	1.77428	-2.84063	1	0.811812	0.999998	1	0.984703	1.49876	1.51856	0.986964	1.52204	-21.0874	0.999999	0.999999	-24.1568	1
18490	10552	4675	ARPC1A	actin related protein 2/3 complex, subunit 1A, 41kDa	1.03484	1.00183	1.02455	0.894133	0.966097	0.937838	1.09645	-5.19385	-6.75774	-5.93	0.241754	-5.17382	-2.53893	-0.575498	1.10614	1.18885	1.26403	0.940526	1.07478	-1.40797	-1.29307	0.79495	-0.592189	-4.14367	0.997234	0.760677	1.28099	0.593819	0.762786	-7.28193	1	0.998928	1	1
18491	8766	37903	RAB11A	RAB11A, member RAS oncogene family	1.00871	0.902324	1.00095	0.998931	1.04655	1.07197	1.00009	-6.69099	-1.16556	-6.7619	-6.76168	-5.01826	-3.30068	-6.76276	1.03204	1.02484	1.09874	0.932745	0.993026	-4.14877	-3.96393	-0.662858	0.233223	-4.0532	1.01804	0.979532	1.33998	0.731006	0.96217	-24.9644	-13.5943	0.999998	1	-12.5171
18492	6257	7923	RXRB	retinoid X receptor, beta	1.04911	1.06407	1.00648	0.980827	0.960555	1.03992	1.029	-2.72088	-1.28341	-6.65848	-5.87695	-3.61469	-3.74541	-4.96404	1.02175	1.5489	1.20799	1.28222	1.51593	-3.96393	1	0.990032	0.999956	1	0.957445	1.04454	1.14091	0.915527	1.09096	-4.01787	-17.0363	0.873928	0.546739	0.586519
18493	9261	56412	MAPKAPK2	mitogen-activated protein kinase-activated protein kinase 2	1.01247	1.02778	0.971448	1.03335	0.998159	0.985976	1.0223	-6.49423	-5.53897	-5.4086	-5.07243	-6.75673	-6.41612	-5.94522	0.946623	1.3773	1.22126	1.12777	1.45496	-1.85678	1	0.999914	0.993952	1	0.89315	1.17631	1.24138	0.947579	1.31703	0.999728	0.999999	1	0.576892	1
18494	1207	990	CLNS1A	chloride channel, nucleotide-sensitive, 1A	1.06714	1.01166	1.054	0.963523	1.01807	0.87287	0.88158	-3.55707	-6.63124	-4.47065	-5.51515	-6.45248	0.193106	-0.098241	1.13652	1.13154	1.14552	0.987797	0.995619	-0.711035	-1.82617	-0.964252	-3.91852	-3.73842	1.0804	0.796605	1.25784	0.633312	0.737323	-14.0614	0.916949	0.775165	0.999995	0.997969
18495	8270	4387	LAGE3	L antigen family, member 3	1.05646	0.935679	0.949187	1.03382	1.11442	1.22999	1.07564	-2.60749	-1.54245	-2.8867	-4.84707	0.562419	0.99934	-1.0374	1.10113	1.83988	1.26047	1.45967	1.6709	-0.835122	1	0.959021	0.999999	1	0.976034	1.44761	1.39764	1.03575	1.48315	-22.6329	0.999995	0.999994	-23.6915	1
18496	8269	48196	TMEM187	transmembrane protein 187	0.996641	0.999012	1.05956	0.966978	1.14305	1.06549	1.03508	-6.74969	-6.76164	-3.73404	-5.56538	0.393898	-3.28748	-5.50641	1.19425	1.32583	1.26274	1.04996	1.11018	-3.07297	-1.43705	-0.268271	-3.47042	-2.92904	1.16531	0.991993	1.3016	0.762134	0.851271	-21.5928	-11.7625	0.780457	-0.146769	-16.5697
18497	1819	1061	DRG2	developmentally regulated GTP binding protein 2	1.02266	1.05578	1.04171	0.952522	0.997968	0.944785	0.986723	-5.37415	-1.4868	-3.05068	-2.10142	-6.75014	-1.23742	-6.23592	1.03819	1.54883	1.1925	1.29881	1.49185	-1.18068	0.999998	0.815825	0.999941	1	1.03165	1.43562	1.31171	1.09446	1.39158	-24.6917	0.999988	0.994885	0.694329	1
18498	10919	48460	EHMT2	euchromatic histone-lysine N-methyltransferase 2	1.07721	1.01036	1.04842	0.882611	0.813726	0.660455	0.937886	-3.47256	-6.68033	-5.20418	-0.683336	0.856771	0.999991	-4.14731	0.84928	0.898372	0.858929	1.04592	1.0578	-1.01726	-0.0798455	-0.91201	-3.421	-3.29228	0.790634	0.521805	0.786585	0.66338	0.659983	-4.10278	0.999981	-4.10278	0.999878	0.999881
18499	999	20917	CDH1	cadherin 1, type 1, E-cadherin (epithelial)	1.09876	0.837022	1.08924	0.851096	0.987242	0.836974	1.01391	-1.36153	0.863864	-1.90241	0.730474	-6.58958	0.864194	-6.56279	0.919082	1.02317	0.994411	1.02892	1.11326	-2.25914	-4.14367	-4.16623	-4.15736	-2.10377	0.86165	0.867852	1.23003	0.705554	1.0072	-7.28193	-4.01787	0.996336	0.999999	-22.1883
18500	85359		DGCR6L	DiGeorge syndrome critical region gene 6-like	1.03856	1.07676	1.05726	0.963801	0.843331	0.81872	0.961959	-4.80829	-1.60097	-3.15585	-4.89296	0.9646	0.99418	-4.72349	1.02297	1.11289	1.16523	0.95508	1.0879	-4.06399	0.438283	0.961846	-1.26473	0.771958	1.07756	1.30275	1.15633	1.12663	1.20898	-19.1516	0.987779	0.780457	-7.28193	0.988388
18501	8192	4385	CLPP	ClpP caseinolytic peptidase, ATP-dependent, proteolytic subunit homolog (E. coli)	1.0287	0.97539	1.02944	0.991459	1.03671	1.04032	0.908753	-5.63415	-5.87206	-5.58117	-6.65125	-5.0182	-4.7182	-0.351579	0.999181	1.22181	1.19125	1.02565	1.22281	-3.81557	0.999964	0.99952	-0.592189	0.999997	1.08116	1.44408	1.23404	1.1702	1.33568	-5.10875	0.999996	0.994034	0.928417	0.999992
18502	22916	56377	NCBP2	nuclear cap binding protein subunit 2, 20kDa	1.06137	1.01364	0.969662	0.991346	1.01565	0.939432	0.964491	-0.873153	-6.19989	-4.27125	-6.52585	-6.03234	-0.630244	-3.56102	1.01908	1.10732	1.13317	0.977191	1.08659	-3.7969	0.526904	0.978612	-0.860552	0.834749	1.0596	1.06008	1.25316	0.845927	1.00045	-7.89372	-8.79385	0.993218	0.854125	-25.1161
18503	10438	89227	C1D		1.06329	1.02888	0.959366	0.952049	1.05179	0.973097	1.14953	-2.82351	-5.65555	-4.60513	-3.92036	-3.79746	-5.74062	0.761278	1.10182	1.07388	1.01215	1.06099	0.974645	-3.29228	-0.22883	0.0228017	-4.1319	-1.67437	1.13322	1.29543	1.25196	1.03473	1.14314	-9.19451	0.951971	0.986805	-22.7393	0.614179
18504	5708	2101	PSMD2	proteasome (prosome, macropain) 26S subunit, non-ATPase, 2	1.06147	1.11728	1.10152	1.03278	1.01199	1.1506	1.28392	-1.69889	0.765779	0.477615	-4.67846	-6.43702	0.9656	0.999996	1.05094	1.26975	1.28002	0.991974	1.20821	-4.16085	0.944305	0.988432	-3.23889	0.993798	0.947193	1.18682	1.32732	0.894146	1.25299	-6.24902	0.708345	0.999549	-0.0307244	0.99339
18505	60343	11042	FAM3A	family with sequence similarity 3, member A	1.01063	1.08298	1.10011	1.19966	1.26152	1.06062	0.978824	-6.58171	-1.09035	-0.205887	0.985449	0.999494	-2.76979	-6.04825	1.0393	1.06561	1.21895	0.874206	1.02531	-4.12523	-3.56541	0.978612	0.972738	-2.95818	1.08247	1.18261	1.3241	0.89314	1.09251	-20.2865	0.239846	0.999126	0.586519	-0.00882938
18506	1025	55566	CDK9	cyclin-dependent kinase 9	1.04937	1.02651	0.996433	1.00132	1.03546	1.05059	1.05015	-2.50258	-5.12633	-6.72843	-6.7581	-4.10648	-2.37164	-2.41897	0.953884	1.15376	1.19557	0.965026	1.20954	-1.29307	0.964484	0.996057	-2.44528	0.999889	0.93901	1.02758	1.27952	0.8031	1.09432	-2.05341	-23.0468	1	1	0.363537
18507	399	3180	RHOH	ras homolog gene family, member H	1.02904	1.02924	0.981818	1.00333	0.996511	0.912066	0.933097	-5.76649	-5.75366	-6.33615	-6.74836	-6.74536	-0.932544	-2.50546	0.953364	1.03185	1.08275	0.952984	1.08232	-0.809894	-4.06399	0.298995	0.323993	0.162617	1.05904	1.24039	1.24617	0.995366	1.17124	-20.9573	0.993218	0.999788	-10.7333	0.997749
18508	5813	4279	PURA	purine-rich element binding protein A	1.12696	1.01413	0.971091	1.09711	1.02335	1.04142	1.04342	0.414489	-6.47917	-5.60015	-0.597833	-6.02034	-4.69503	-4.52803	0.98382	1.20978	1.16737	1.03633	1.22968	-2.98716	0.994391	0.990277	-3.71812	0.999905	1.12962	1.31578	1.32688	0.991636	1.1648	0.679677	0.999998	0.999999	-25.1284	0.99965
18509	7849	2589	PAX8	paired box 8	0.965515	0.935769	1.03982	0.997919	0.976902	0.951186	1.01953	-6.07311	-4.57189	-5.91867	-6.76022	-6.44875	-5.42652	-6.54616	0.93821	0.978471	0.998387	0.980051	1.04291	-2.56851	-4.1319	-3.29228	-3.49466	-1.91821	0.945068	1.06389	1.25061	0.850692	1.12572	-4.82118	-11.465	0.999612	0.997165	0.758549
18510	8870	2894	IER3	immediate early response 3	0.989897	1.07284	1.04526	0.929275	0.890778	0.636049	0.90485	-6.68278	-3.74355	-5.37994	-3.5433	-1.08545	0.999999	-1.89099	0.788481	0.875926	1.00704	0.869801	1.1109	-0.500983	-1.49564	-3.15695	0.544898	-3.77782	0.776003	0.90539	0.973453	0.93008	1.16673	0.4684	-2.73383	-20.8259	0.656451	-14.2177
18511	10914	23389	PAPOLA	poly(A) polymerase alpha	0.989359	0.995573	1.08185	1.0812	1.04886	0.892856	0.901237	-6.61209	-6.73663	-1.73834	-1.78136	-4.27004	0.0705944	-0.287049	0.730622	0.79041	0.914811	0.864014	1.08183	0.924661	0.757073	-4.16623	0.954942	-3.49466	0.856618	1.1943	1.15366	1.03523	1.3942	-1.12078	-16.5697	0.721751	0.363537	0.955452
18512	54741	10582	LEPROT	leptin receptor overlapping transcript	0.994402	0.924628	1.06857	1.11327	1.20155	1.20672	1.13303	-6.73112	-2.53794	-3.41222	-0.809219	0.868388	0.890037	-0.0973384	1.00787	1.13329	1.07174	1.05743	1.12444	-2.41433	-0.349804	0.00622664	-4.08405	0.811812	1.08687	1.19598	1.24869	0.957784	1.10039	-9.06	0.256432	0.758549	-21.3432	-8.92644
18513	4673	4355	NAP1L1	nucleosome assembly protein 1-like 1	0.957861	0.906426	0.964157	1.00017	1.07971	0.927556	0.807981	-5.46328	-2.02681	-5.80416	-6.76275	-3.35751	-3.45431	0.883011	0.905722	1.3257	1.19334	1.11091	1.46369	0.102534	0.99952	0.815825	0.921112	1	0.99878	1.49851	1.35533	1.10564	1.50034	-19.1516	0.999658	0.903705	-0.196385	0.999592
18514	4665	4353	NAB2	NGFI-A binding protein 2 (EGR1 binding protein 2)	0.974958	0.926231	0.96079	1.0169	1.01039	0.878162	0.85538	-6.46728	-4.457	-6.04909	-6.6323	-6.71283	-1.85006	-0.843425	0.88481	2.24777	1.21136	1.85558	2.54039	-3.15695	1	-0.860552	0.999998	1	0.828808	2.85399	1.25066	2.28199	3.44349	0.0543529	1	0.839296	1	1
18515	4059	21149	BCAM	basal cell adhesion molecule (Lutheran blood group)	1.03118	1.02068	1.0547	0.910943	0.976007	0.922722	0.865686	-5.84618	-6.34092	-4.32829	-1.48401	-6.17565	-2.31343	0.454227	0.982554	1.16009	1.34668	0.861441	1.18069	-4.16946	0.987844	0.999992	0.942985	0.997958	0.950349	0.926822	1.1945	0.775905	0.975243	-24.6917	-2.34891	0.867634	0.999929	-1.38479
18516	6992	32520	PPP1R11	protein phosphatase 1, regulatory (inhibitor) subunit 11	0.858633	0.991327	0.893916	0.821537	0.933384	1.11495	1.00694	-0.555662	-6.721	-2.21643	0.439165	-4.54715	-2.38416	-6.7364	0.994396	1.13851	1.22286	0.931029	1.14493	-3.44586	0.675511	0.975847	-1.55475	0.394654	0.911695	0.870432	1.25071	0.695948	0.95474	-8.402	0.239846	0.876966	0.999973	-7.04472
18517	9053	20851	MAP7	microtubule-associated protein 7	1.06151	1.08387	1.32021	1.30829	1.51858	1.3679	1.09519	-3.04442	-1.39363	0.999932	0.999873	1	0.999994	-0.746793	1.23142	3.65767	1.51275	2.41789	2.9703	0.517682	1	0.991833	1	1	1.67653	5.19735	1.40275	3.70511	3.10007	1	1	0.999963	1	1
18518	5594	37670	MAPK1	mitogen-activated protein kinase 1	0.972697	0.994887	1.10042	0.894809	1.19391	1.10844	0.959621	-6.40633	-6.75026	-3.44844	-2.14417	-0.198916	-3.0787	-5.99532	1.00964	1.66659	1.25496	1.328	1.65067	-1.43705	0.999999	0.459094	0.999984	0.999999	1.19196	2.1189	1.24941	1.69592	1.77766	0.982081	1	0.418155	1	1
18519	2770	74417	GNAI1	guanine nucleotide binding protein (G protein), alpha inhibiting activity polypeptide 1	0.572275	0.766748	0.938264	0.993344	1.4985		0.95959	0.345716	-3.81103			-1.05034			0.813098	0.891857	1.15388	0.772921	1.09686	0.535976	-4.14877	-0.0275601	0.469255	0.700982	1.01762	1.25841	1.47111	0.855415	1.23663	-2.70989	-15.8197	-0.192202	0.912033	-4.75186
18520	2638	486	GC	group-specific component (vitamin D binding protein)	0.974701	1.08926	0.988914	0.892126	0.954053	0.754628	0.925999	-6.15385	-2.1662	-6.64355	-0.598663	-4.90034	0.99845	-2.751	1.0378	1.07583	1.10248	0.97583	1.03665	-1.94902	-1.04405	0.0391658	-3.49466	-3.90247	1.07735	0.978612	1.0786	0.907301	0.908354	-7.18366	-16.1213	-4.10483	-1.76683	-3.50871
18521	4818	4092	NKG7	natural killer cell group 7 sequence	1.07939	1.02907	1.04795	0.867001	1.01673	1.02923	0.922554	-2.21443	-5.84607	-4.55544	0.601422	-6.44223	-5.83674	-1.91333	1.04279	1.34441	1.36408	0.985577	1.28925	-2.92904	0.999688	0.999758	-4.16946	0.999469	1.13302	1.32536	1.27023	1.0434	1.16976	0.95909	0.999998	0.999885	-4.66823	0.958057
18522	2996	88655	GYPE	glycophorin E	0.84336	0.919655	0.938598	0.815902	1.07473	1.14926	0.888961	-1.30543	-4.76199	-5.54279	-0.394399	-5.22372	-2.43564	-3.32148	0.970642	1.09192	1.18887	0.918453	1.12495	-4.16623	-0.37074	0.741323	-2.22805	-0.569062	1.00422	1.01178	1.27772	0.791863	1.00753	-16.9355	-17.5844	0.99954	0.999885	-17.2967
18523	2998	56580	GYS2	glycogen synthase 2 (liver)	1.01233	1.03578	1.00468	0.967997	1.01265	0.839518	0.95274	-6.63398	-5.76688	-6.74394	-5.90166	-6.62739	0.69137	-4.98633	1.10135	1.14919	1.24467	0.92329	1.04343	0.79495	0.858262	0.996344	-0.662858	-3.90247	1.06353	1.00732	1.39089	0.724229	0.94715	-1.26573	-17.2578	0.999999	1	0.247086
18524	2997	113557	GYS1	glycogen synthase 1 (muscle)	1.04965	0.942294	1.09035	1.02783	1.21989	1.32572	1.28933	-4.54072	-3.68097	-1.68624	-5.96361	0.957872	0.999524	0.997656	0.881259	1.14507	1.12211	1.02046	1.29936	0.405816	0.59541	0.162617	-3.88597	0.996696	1.07828	1.29183	1.41946	0.910082	1.19805	-2.64841	0.988131	0.998655	-10.4409	-0.241608
18525	2950	660	GSTP1	glutathione S-transferase pi 1	0.927862	1.10884	1.08308	1.98421	2.04197	2.67591	2.26711	-6.17364	-5.35584	-5.88855	0.990801	0.998067	0.999995	0.999784	1.37652	1.13284	0.90006	1.25863	0.822975	-2.10377	-1.40797	-2.25914	-3.96393	-4.03013	2.16641	1.81209	1.33026	1.36221	0.836448	0.999906	0.999779	0.986172	-2.77215	-16.9868
18526	2937	148	GSS	glutathione synthetase	0.99449	1.1555	1.04898	1.08068	0.928427	1.06439	1.12887	-6.69187	0.97389	-2.93444	-0.339656	-0.546508	-1.4627	0.873577	1.09068	1.82851	1.31223	1.39344	1.67648	-3.69743	1	0.996525	0.999663	1	0.912053	1.40983	1.17753	1.19728	1.54578	0.162508	0.999961	0.974602	0.502526	1
18527	2953	37358	GSTT2	glutathione S-transferase theta 2	0.901084	1.1046	1.05286	1.10353	0.97875	1.03539	0.837154	-3.35675	-3.58104	-5.73318	-3.62798	-6.57265	-6.2745	-0.488342	0.902446	1.02137	1.06452	0.959467	1.13178	0.579137	-4.08405	-4.07427	-3.69743	0.873128	0.969999	1.22093	1.0822	1.1282	1.2587	-11.3387	-0.84174	-11.8957	-5.00742	0.857333
18528	2730	1557	GCLM	glutamate-cysteine ligase, modifier subunit	0.888438	1.02823	1.00877	1.0261	0.900381	1.0858	1.11103	-1.63767	-6.30469	-6.71641	-6.36852	-2.30876	-3.58007	-2.29034	0.990064	1.85813	1.26725	1.46627	1.87677	-3.99185	1	0.978084	0.999978	1	1.0274	2.19272	1.29628	1.69154	2.13424	-2.07536	1	0.999999	1	1
18529	2990	37271	GUSB	glucuronidase, beta	1.0268	1.01821	1.26513	1.08991	1.20448	1.12782	1.03541	-6.03187	-6.41325	0.992542	-1.76695	0.916762	-0.0706394	-5.54257	1.08426	1.88957	1.23798	1.52633	1.74272	-0.19027	1	0.989781	1	1	0.998969	1.96481	1.06852	1.83882	1.96684	-2.89898	1	0.936055	1	1
18530	2766	5009	GMPR	guanosine monophosphate reductase	1.06994	0.971905	0.974181	1.06849	0.958965	0.77724	0.597218	-5.42441	-6.50541	-6.54533	-5.47286	-6.21743	0.379702	0.999344	1.01057	1.18019	1.18748	0.99386	1.16785	-4.10207	0.917408	0.88906	-4.06399	0.935932	1.21652	1.36993	1.19851	1.14303	1.12611	0.180077	0.992694	0.887843	-6.98049	-0.705089
18531	2821	110434	GPI	glucose phosphate isomerase	0.787346	1.06227	0.821793	0.720134	0.934981	1.04827	1.01514	-3.72279	-6.01815	-3.77663	-0.183177	-6.49287	-5.91553	-6.73911	0.908817	1.05083	1.08135	0.971778	1.15626	-3.12917	0.469255	-1.18068	-1.76518	0.969976	0.866452	1.17348	1.37136	0.855709	1.35436	0.644941	-0.292795	0.991262	-0.37302	0.999923
18532	2632	129	GBE1	glucan (1,4-alpha-), branching enzyme 1	1.06052	0.93612	0.934375	0.973487	0.952555	1.07248	0.909861	-2.98639	-2.3558	-2.20053	-5.74445	-3.91191	-2.02989	-0.428697	1.01014	1.17723	1.08324	1.08678	1.16542	-2.78096	0.993952	0.371809	0.762129	0.993798	1.19343	1.50709	1.26241	1.19382	1.26283	0.885099	0.999998	0.989282	0.94207	0.995274
18533	2555	20217	GABRA2	gamma-aminobutyric acid (GABA) A receptor, alpha 2	0.894905	1.13599	1.04432	1.02448	1.0164	0.928062	0.981619	-0.929482	-0.255074	-5.2511	-6.25573	-6.52913	-3.10369	-6.46014	0.9298	1.85162	1.09287	1.69427	1.99141	-3.23889	1	-0.860552	1	1	0.921101	2.73961	1.11482	2.45745	2.97428	-1.71788	1	0.544938	1	1
18534	2560	20221	GABRB1	gamma-aminobutyric acid (GABA) A receptor, beta 1	1.07491	1.05094	0.887299	1.05642	1.11834	1.20466	1.03158	-3.53224	-5.01062	-0.818015	-4.68336	-1.17142	0.741926	-6.021	1.01056	1.51018	1.26874	1.19029	1.4944	-3.99185	1	0.995176	0.999071	1	0.976928	1.74885	1.3727	1.27403	1.79016	-17.6193	1	0.999999	0.999904	1
18535	10399	4446	GNB2L1	guanine nucleotide binding protein (G protein), beta polypeptide 2-like 1	0.953755	1.05062	1.00314	0.945881	0.881151	0.847175	0.864873	-4.78556	-4.63917	-6.75273	-4.17675	-0.0115911	0.745836	0.454009	0.966497	0.908075	1.28218	0.708227	0.939552	-3.12917	0.05532	0.991627	0.999992	-0.78487	0.916149	0.638155	1.19676	0.533234	0.696562	-0.950188	1	0.846729	1	1
18536	2920	105490	CXCL2	chemokine (C-X-C motif) ligand 2	1.04484	0.957306	0.942417	0.934556	1.19353	1.20877	1.05475	-5.75038	-5.76036	-5.01578	-4.57179	0.135479	0.367538	-5.31683	0.93686	0.927994	1.03758	0.89438	0.990537	-0.152588	-1.91821	-0.711035	0.891527	-2.89972	0.959187	0.832938	1.33992	0.621635	0.868379	-16.2635	0.98262	0.999986	1	0.994047
18537	4836	69027	NMT1	N-myristoyltransferase 1	1.06679	1.0187	1.08369	1.04051	1.032	1.07813	1.04518	-1.94801	-6.16076	-0.761674	-4.36746	-5.15116	-1.10878	-3.91899	0.871157	1.52605	1.22373	1.24705	1.75175	-0.24844	0.999974	0.735874	0.996525	1	0.950731	1.53123	1.4564	1.05138	1.61058	-17.5641	1	0.999996	0.644941	1
18538	2653	90880	GCSH	glycine cleavage system protein H (aminomethyl carrier)	1.00635	0.980423	0.905489	0.951125	0.980466	0.772558	0.771598	-6.72849	-6.43498	-1.66511	-4.8902	-6.43639	0.989093	0.989696	0.993666	0.855549	1.03139	0.829514	0.861002	-3.97812	0.675511	-4.16946	0.864391	0.751921	1.11135	0.705739	1.23834	0.569909	0.635031	-0.516326	0.999982	0.936055	1	1
18539	4257	10544	MGST1	microsomal glutathione S-transferase 1	1.11296	1.15404	1.2259	1.51112	1.69729	2.25246	1.68772	-3.56585	-2.01894	-0.186228	0.993305	0.999847	1	0.999814	1.05174	1.07018	1.56367	0.684401	1.01753	-3.07297	-3.99185	0.99996	0.999985	-3.63306	1.18101	0.800701	2.07501	0.385878	0.677982	0.997696	0.999685	1	1	1
18540	2729	1148	GCLC	glutamate-cysteine ligase, catalytic subunit	1.04988	0.985086	1.00383	1.10148	1.21729	1.28713	1.13126	-4.52841	-6.51443	-6.74642	-1.08165	0.952815	0.997379	0.0626819	1.0449	1.14647	1.17597	0.974912	1.0972	-2.32128	0.975254	0.994391	-3.26571	0.845232	1.17045	1.14826	1.47472	0.778632	0.981047	0.951299	0.978717	1	1	-14.7922
18541	6515	74302	SLC2A3	solute carrier family 2 (facilitated glucose transporter), member 3	1.01409	1.02821	1.00231	1.41341	1.5217	1.28049	1.37856	-6.67119	-6.40705	-6.76026	0.988262	0.999156	0.764074	0.973287	1.10971	2.85817	1.45107	1.96969	2.57559	0.260101	1	0.999985	1	1	1.09857	2.51537	1.62734	1.54569	2.28968	-0.0761616	1	1	1	1
18542	2764	37882	GMFB	glia maturation factor, beta	1.00137	0.985219	1.04017	1.29375	1.40625	1.5307	1.15855	-6.76159	-6.62481	-5.84928	0.943932	0.997789	0.999948	-0.415087	1.05737	1.21847	1.15732	1.05284	1.15235	-1.67437	0.891527	0.360123	-1.82617	0.448771	1.26884	1.47956	1.59405	0.928182	1.16608	0.973289	0.999967	0.999998	-9.43469	0.823224
18543	2934	147	GSN	gelsolin (amyloidosis, Finnish type)	1.03855	1.0623	1.00454	0.96442	0.888591	0.837212	1.02751	-3.14825	-0.6084	-6.69268	-3.36693	0.97152	0.999917	-4.61286	1.05252	1.50873	1.34689	1.12015	1.43345	-3.71812	0.999997	0.999022	0.942985	1	0.866683	1.18059	1.1114	1.06225	1.3622	0.981716	0.980272	-0.241608	-1.91788	1
18544	2647	1140	BLOC1S1	biogenesis of lysosomal organelles complex-1, subunit 1	1.00404	1.05066	0.99921	0.978986	0.923007	0.920901	1.01592	-6.7405	-4.0517	-6.76191	-6.16733	-1.54314	-1.38722	-6.42754	1.04203	1.30085	1.21195	1.07335	1.24837	-2.6297	0.991627	0.996859	-3.97812	0.993798	1.04552	0.929956	1.12152	0.829195	0.889466	-16.9868	-16.2635	-1.02542	0.770974	-12.0064
18545	2553	7723	GABPB1	GA binding protein transcription factor, beta subunit 1	0.998412	1.02698	0.93998	1.00634	1.04326	1.0074	0.888107	-6.75917	-5.81857	-2.87609	-6.70606	-4.59686	-6.68579	0.347374	1.08903	1.59668	1.35996	1.17406	1.46615	-1.1255	1	0.999997	0.945595	1	1.06701	1.20028	1.16479	1.03047	1.1249	-7.59684	0.998075	0.973954	-5.53912	0.995393
18546	2184	110	FAH	fumarylacetoacetate hydrolase (fumarylacetoacetase)	1.00952	1.12162	1.23012	1.42231	1.43968	1.89514	1.42222	-6.71544	-2.20469	0.52249	0.995442	0.997115	1	0.995431	1.21698	1.58806	1.56147	1.01703	1.30492	0.996344	1	1	-3.49466	0.999532	1.44846	1.79784	1.64962	1.08985	1.2412	0.999984	1	1	-4.92146	0.96566
18547	2271	115	FH	fumarate hydratase	1.09364	0.997882	0.986332	1.01348	1.07401	0.852696	0.895604	-1.47192	-6.75769	-6.55167	-6.56287	-2.72863	0.761881	-0.39088	0.947744	1.17436	1.21994	0.962635	1.23911	-1.153	-0.391896	0.416807	-3.51858	0.959984	0.973641	1.1981	1.36922	0.875022	1.23054	-17.6804	0.914154	0.999464	-1.39442	0.954801
18548	2517	20078	FUCA1	fucosidase, alpha-L- 1, tissue	0.991323	1.03658	1.03093	1.05316	1.02802	0.923631	0.865503	-6.68873	-5.59878	-5.90631	-4.544	-6.05039	-2.5372	0.376996	0.887067	1.05078	1.23925	0.847919	1.18456	-1.29307	-2.84063	0.746672	0.0712654	0.405816	1.03913	1.20348	1.26584	0.95073	1.15816	-1.06393	0.893143	0.94207	-17.3339	-4.75186
18549	2395	47908	FXN	frataxin	1.02176	1.04797	1.02108	0.895548	0.932002	0.811409	0.837027	-6.51726	-5.66895	-6.532	-2.37721	-4.51443	0.565882	0.0657648	0.772159	1.10288	1.07466	1.02626	1.42831	0.999703	-0.349804	-0.569062	-4.06399	1	0.708502	0.701195	1.05239	0.666288	0.989687	0.887843	0.968149	-8.44749	0.999919	-12.4459
18550	2321	20463	FLT1	fms-related tyrosine kinase 1 (vascular endothelial growth factor/vascular permeability factor receptor)	1.08099	1.07322	0.911654	0.979318	0.937003	1.02044	0.844894	-2.25316	-2.78638	-1.2926	-6.28518	-3.21839	-6.31423	0.838035	0.960537	1.08607	1.23743	0.877678	1.13069	-3.39583	0.311586	0.994391	0.553674	0.88906	0.917407	1.04011	1.25116	0.831316	1.13375	-10.5532	-14.6052	0.983894	0.98545	-2.41016
18551	2335	1533	FN1	fibronectin 1	0.991957	1.00057	1.07075	1.03347	0.997292	0.994381	0.992106	-6.61201	-6.76202	-0.965876	-4.61318	-6.74562	-6.689	-6.61751	1.00363	1.08379	1.03004	1.05219	1.07988	-4.16381	0.851879	0.921112	-4.07427	0.971389	0.942226	0.942721	0.912448	1.03318	1.00053	0.555007	-2.70989	-6.48329	-14.1209	-8.23209
18552	2261	55437	FGFR3	fibroblast growth factor receptor 3	1.08045	1.07746	0.964961	0.997362	0.880881	0.905052	0.863794	-1.35818	-1.56012	-5.00218	-6.75178	0.649721	-0.0990086	0.866267	0.971643	1.58378	1.31681	1.20274	1.63	-4.15736	0.999961	0.903115	0.990516	0.999998	0.881505	1.09506	1.06981	1.0236	1.24226	-5.09414	-8.44749	-17.0841	-9.1028	0.736631
18553	2246	625	FGF1	fibroblast growth factor 1 (acidic)	1.00991	0.970968	1.0551	1.07301	0.996433	0.987356	0.92695	-6.68951	-6.13338	-4.87091	-3.80089	-6.75311	-6.64114	-3.45161	0.944869	1.0955	1.13735	0.963203	1.15942	-2.16588	0.00622664	0.688476	-3.21182	0.891527	0.845808	0.746922	0.82518	0.905162	0.883087	0.593254	0.996783	0.544938	-0.913458	-1.10306
18554	2201	1515	FBN2	fibrillin 2	0.915946	0.881752	1.01815	0.890104	0.903504	0.851154	0.802919	-3.89578	-2.03425	-6.61293	-2.46812	-3.20036	-0.688805	0.513483	0.974801	1.11645	1.18883	0.93911	1.14531	-4.16085	0.233223	0.688476	-3.73842	0.405816	1.00918	0.912575	1.14959	0.793828	0.904276	-16.048	-2.07536	0.513458	0.996783	-0.0985391
18555	2200	30958	FBN1	fibrillin 1	1.05973	1.00269	1.10669	1.13115	1.20537	1.15007	1.04075	-3.21147	-6.75249	-0.246731	0.459501	0.976441	0.737639	-4.80028	0.944928	1.22858	1.22768	1.00073	1.30018	-3.51858	0.999966	0.999985	-4.14367	1	1.02286	1.17534	1.20327	0.976781	1.14907	-12.6633	0.929437	0.999925	0.711103	0.931151
18556	2235	113	FECH	ferrochelatase (protoporphyria)	1.05573	0.983065	0.998588	1.09603	1.1309	1.0886	0.897418	-4.14307	-6.45026	-6.76059	-1.42872	0.00995992	-1.85939	-0.556915	0.851601	0.860153	1.10383	0.779243	1.01004	0.700982	-0.434872	-0.990661	0.975254	-2.29022	0.972273	0.854465	1.35001	0.63293	0.878832	-17.5178	0.989552	0.999995	1	0.998391
18557	2350	627	FOLR2	folate receptor 2 (fetal)	0.895057	0.690705	0.639605	1.17288	0.761524	0.948143	1.27974	-5.59358	-0.254245	0.439409	-4.40428	-1.86333	-6.43587	-2.59812	0.800561	0.711911	0.851365	0.8362	0.889265	-3.21182	-3.58832	-4.17027	-3.21182	-4.11031	0.908438	0.90753	1.14817	0.790412	0.999001	-2.77215	-0.216686	0.986858	0.999997	-12.6633
18558	2286	40604	FKBP2	FK506 binding protein 2, 13kDa	1.08538	0.991993	0.901329	0.968332	0.959789	0.869096	0.989294	-1.56487	-6.6789	-0.334368	-5.52567	-4.85613	0.662959	-6.61308	0.990191	1.16095	1.23576	0.939461	1.17245	-0.546152	-1.1255	0.975847	0.762129	0.964484	0.959304	0.956392	1.22804	0.778797	0.996964	-8.12503	-11.7848	0.982174	0.999833	-16.5301
18559	2132	345	EXT2	exostoses (multiple) 2	1.03013	1.02038	0.989084	1.04284	0.964692	1.11872	0.9553	-5.19554	-5.99388	-6.5264	-3.95675	-4.58073	0.638742	-3.55891	0.962441	1.25422	1.13878	1.10136	1.30316	0.219494	0.999739	0.942985	0.827403	1	0.889787	1.09974	1.17751	0.933958	1.23596	0.951299	0.879417	0.999837	0.406601	0.999999
18560	2130	22438	EWSR1	Ewing sarcoma breakpoint region 1	1.0764	1.0036	1.06006	1.02156	1.03802	1.09537	0.867784	-1.74473	-6.7432	-3.02478	-6.10405	-4.92216	-0.603451	0.805452	0.9492	1.68237	1.25102	1.3448	1.77241	-3.44586	0.999993	0.91354	0.997014	1	1.00263	1.97079	1.35253	1.45711	1.96563	-0.486676	1	0.999999	1	1
18561	1977	84699	EIF4E	eukaryotic translation initiation factor 4E	1.11981	0.971717	0.976464	0.931305	1.09847	0.929516	0.83047	0.236533	-5.65025	-5.97726	-2.03475	-0.541235	-1.88506	0.97823	1.01821	1.32578	1.11418	1.18991	1.30207	-4.12523	0.991416	-0.17132	0.811812	0.998832	1.30774	2.0175	1.43205	1.40883	1.54274	0.978717	1	0.999762	0.999863	0.999999
18562	1938	100816	EEF2	eukaryotic translation elongation factor 2	1.00753	0.995043	1.00854	1.00864	1.00528	0.984525	0.988045	-6.69274	-6.73193	-6.67271	-6.67077	-6.72809	-6.46445	-6.5839	0.97931	0.98747	1.11213	0.887906	1.00833	-3.65489	-4.11803	0.570792	0.633731	-3.15695	0.881027	0.746916	0.988354	0.755718	0.847779	-2.5877	0.992505	-17.5844	0.996614	0.652936
18563	2060	100716	EPS15	epidermal growth factor receptor pathway substrate 15	1.0133	0.994997	1.04277	1.21234	1.26916	1.21631	1.02499	-6.5793	-6.73605	-5.10971	0.928666	0.992273	0.93848	-6.14144	0.944149	1.0588	1.18785	0.891356	1.12143	-1.26473	-1.153	0.996778	0.970691	0.91928	0.965109	0.87816	1.2487	0.703261	0.909908	-17.5844	0.46836	0.999899	1	0.690452
18564	1956	74545	EGFR	epidermal growth factor receptor (erythroblastic leukemia viral (v-erb-b) oncogene homolog, avian)	0.995171	0.961859	0.946334	0.964835	0.938706	0.837614	0.78613	-6.74854	-5.89758	-5.12302	-6.02285	-4.68433	0.268228	0.885672	0.945179	1.18107	1.29182	0.914263	1.24957	-0.711035	0.999618	0.999883	-3.91852	0.99864	0.986543	1.0808	1.29555	0.834243	1.09554	-8.44749	-12.1168	0.969709	0.907637	-16.5301
18565	2125	1506	EVPL	envoplakin	1.1175	1.10683	1.36258	2.13724	2.48402	3.43699	1.93631	-4.59308	-4.90279	0.33149	0.999968	0.999999	1	0.999582	1.28022	1.67948	1.97402	0.850793	1.31187	0.867363	0.999826	0.999996	-0.711035	0.900894	1.72483	1.43825	2.60687	0.551717	0.833852	1	1	1	1	0.990072
18566	2015	1493	EMR1	egf-like module containing, mucin-like, hormone receptor-like 1	0.996122	0.921857	0.914711	1.0356	1.29739	1.26847	1.19811	-6.76272	-4.55427	-4.19617	-6.295	0.702145	0.436888	-0.988135	0.966551	0.993155	1.10731	0.896908	1.02752	-4.13805	-3.77782	-0.860552	0.383319	-3.29228	1.02021	1.11636	1.4988	0.744833	1.09424	-15.3274	-9.3238	0.99906	0.994198	-14.0214
18567	50854		C6orf48	chromosome 6 open reading frame 48	1.10013	1.0605	1.00703	0.896894	0.834889	0.797436	0.949639	-0.3022	-2.89656	-6.6862	0.222391	0.979591	0.998916	-3.54782	1.0199	1.12148	1.32495	0.84643	1.09959	-2.44528	-4.00509	0.944305	0.975847	-0.990661	0.938878	0.734087	1.1158	0.6579	0.781877	-9.76871	0.97191	-11.5621	0.999391	0.873466
18568	2107	3475	ETF1	eukaryotic translation termination factor 1	0.957588	0.994482	0.922182	0.98448	0.87281	0.985063	0.841316	-5.06156	-6.73141	-2.2996	-6.51572	0.26083	-6.5338	0.809278	1.04795	1.23061	1.3249	0.928833	1.17431	-3.86903	-1.94902	0.883968	0.469255	-2.41433	0.93794	0.871776	1.32202	0.659426	0.929459	-10.5532	-1.81647	-0.0326119	0.99792	-8.01843
18569	2040	81681	STOM	stomatin	1.06119	1.01558	1.00714	0.971024	1.15813	1.00213	0.939062	-2.32524	-6.3239	-6.66764	-5.29204	0.938406	-6.7542	-2.00694	1.05137	1.58689	1.28823	1.23183	1.50935	-2.10377	0.999979	0.929703	0.994391	0.99999	1.04735	1.76813	1.35541	1.3045	1.6882	-2.5877	1	0.999999	1	1
18570	3998	4070	LMAN1	lectin, mannose-binding, 1	1.08167	0.93398	1.03254	0.893996	1.03945	0.855763	0.879462	-2.33879	-3.09002	-5.73474	-0.426565	-5.3105	0.680529	0.145415	1.1087	0.853118	1.17262	0.72753	0.769476	-0.711035	0.827403	-2.25914	0.990032	0.997682	1.23003	0.822103	1.39635	0.588752	0.668361	0.717694	0.704367	0.909861	0.999998	0.999992
18571	10945	86772	KDELR1	KDEL (Lys-Asp-Glu-Leu) endoplasmic reticulum protein retention receptor 1	1.02868	1.06116	0.998988	1.01067	0.940234	1.06098	1.07376	-5.53115	-2.65285	-6.76105	-6.57564	-2.44745	-2.66844	-1.64271	1.15599	1.12681	1.28376	0.877738	0.974755	0.34826	-0.456689	0.993479	0.845232	-3.61087	1.20082	0.91816	1.15516	0.794837	0.764608	0.970461	0.0694997	0.660763	0.999837	0.999989
18572	2532	48067	DARC	Duffy blood group, chemokine receptor	0.939878	0.975559	1.14065	1.1374	1.28295	1.25718	1.20933	-3.90787	-6.2127	-0.0386073	-0.129262	0.989986	0.974218	0.864902	0.926043	1.36789	1.23797	1.10495	1.47713	-0.152588	0.999985	0.996057	0.735874	1	1.12678	1.55871	1.44354	1.07978	1.38333	0.46836	1	0.999991	-2.41016	0.999975
18573	1839	1466	HBEGF	heparin-binding EGF-like growth factor	1.04448	1.07074	1.11811	1.0453	1.16248	1.03603	1.22925	-5.58054	-4.17268	-1.66033	-5.54099	-0.138677	-5.9581	0.768022	0.730359	1.66211	0.952379	1.74522	2.27574	-0.500983	0.999941	-0.0105603	0.999696	1	0.781414	2.51596	1.0935	2.30083	3.21975	-1.22412	1	0.555007	1	1
18574	1806	85	DPYD	dihydropyrimidine dehydrogenase	1.06027	0.976577	0.782197	1.12995	0.981372	0.816778	1.02897	-6.17936	-6.66382	-1.51765	-4.61433	-6.7626	-2.09016	-6.68226	0.947653	1.0925	1.17156	0.932518	1.15285	-1.76518	-2.59915	0.102534	-1.40797	0.05532	0.91213	0.94167	1.04944	0.897305	1.03238	0.338354	-6.09726	-3.8753	0.683266	-6.38578
18575	5860	271	QDPR	quinoid dihydropteridine reductase	0.952138	1.08958	1.0082	1.07303	1.03682	1.02103	0.92689	-4.85257	-2.29858	-6.70194	-3.34414	-5.65599	-6.3765	-2.96294	0.882958	1.36138	1.1449	1.18908	1.54184	-3.88597	1	0.998532	0.999992	1	1.05213	1.66759	1.26519	1.31805	1.58497	-2.29558	1	0.999998	1	1
18576	1738	84	DLD	dihydrolipoamide dehydrogenase	1.08517	1.11174	1.13003	1.2431	1.39678	1.49185	1.23421	-1.9009	-0.513596	0.103007	0.986551	0.999986	1	0.980462	1.15845	1.63331	1.42158	1.14894	1.40991	0.682052	1	0.999914	0.938847	0.999996	1.46115	1.92714	1.6923	1.13877	1.31892	1	1	1	0.818987	0.999999
18577	1841	6285	DTYMK	deoxythymidylate kinase (thymidylate kinase)	0.9814	1.08179	1.00661	0.901333	0.896939	0.66198	0.989952	-6.46495	-2.93836	-6.72545	-1.39792	-1.14666	0.999996	-6.67536	0.939971	1.31743	1.05438	1.24948	1.40156	-2.29022	0.999315	0.286219	0.980601	0.999996	0.704201	0.945151	0.823348	1.14794	1.34216	0.937613	-17.5178	-13.0923	-13.4081	0.981247
18578	1716	8456	DGUOK	deoxyguanosine kinase	1.1078	1.11623	1.055	0.961555	0.91216	0.954699	0.940036	0.27959	0.491692	-2.97424	-4.41176	-0.12467	-3.69296	-2.18916	1.02743	1.51077	1.33868	1.12856	1.47044	-3.69743	0.999978	0.998832	0.371809	1	0.975852	1.30334	1.19372	1.09183	1.33559	-7.38915	0.999595	0.986519	-4.66823	0.999995
18579	1604	479	CD55	CD55 molecule, decay accelerating factor for complement (Cromer blood group)	1.04695	0.965872	0.982929	1.04338	1.24893	1.40428	1.06078	-5.64307	-6.09951	-6.59396	-5.7928	0.754867	0.995753	-5.00277	1.08901	1.3977	1.17564	1.18888	1.28346	-1.26473	0.999997	0.986581	0.997435	0.999999	1.14971	1.53715	1.40324	1.09542	1.33699	-2.41016	0.999999	0.999852	0.619914	0.999998
18580	1643	83	DDB2	damage-specific DNA binding protein 2, 48kDa	1.05944	1.14222	1.07551	1.07575	0.978102	0.93257	1.20922	-3.39494	0.572768	-2.15838	-2.14165	-6.13485	-2.39165	0.972521	1.02726	2.68232	1.25743	2.13317	2.61115	-3.86903	1	0.831112	1	1	1.05922	3.89732	1.28997	3.02125	3.67943	-13.6155	1	0.998932	1	1
18581	5604	2063	MAP2K1	mitogen-activated protein kinase kinase 1	1.02292	1.082	1.03613	0.992557	1.02383	1.07714	1.15843	-6.03422	-1.40869	-5.09924	-6.67995	-5.9791	-1.73678	0.841196	0.910683	1.72991	1.15155	1.50225	1.89958	-2.75094	1	0.861358	0.999999	1	0.910829	2.22874	1.194	1.86662	2.44693	-2.64841	1	0.999151	1	1
18582	8531	2708	CSDA	cold shock domain protein A	1.13049	0.987589	1.04344	0.990191	0.994227	0.938736	0.762221	-0.526569	-6.62939	-5.35384	-6.67941	-6.7339	-3.99485	0.994388	1.01075	1.26488	1.31795	0.959734	1.25143	-3.85164	0.999972	0.999997	-2.59915	1	0.915251	1.05867	1.35727	0.780002	1.1567	-0.608342	-17.4342	0.999997	1	0.583989
18583	5423	2013	POLB	polymerase (DNA directed), beta	1.0029	0.929947	0.798003	0.892045	0.875113	0.872973	0.852792	-6.75811	-4.32776	0.752911	-2.08534	-1.22142	-1.12296	-0.326042	0.911346	1.16762	1.06054	1.10097	1.28121	0.0712654	0.858262	-2.56851	0.618799	0.999781	0.934511	1.44793	1.19511	1.21154	1.54939	-2.41016	0.999891	0.870386	0.893143	1
18584	1786	1055	DNMT1	DNA (cytosine-5-)-methyltransferase 1	0.93924	0.936483	0.918427	1.00652	1.18772	1.13263	1.07806	-3.42242	-3.19228	-1.77508	-6.71559	0.857233	0.105834	-2.46875	0.998845	1.15051	1.29445	0.888801	1.15184	-3.47042	0.989781	0.999864	-0.20944	0.996525	0.920016	0.840048	1.2209	0.688058	0.91308	-15.4126	0.46836	0.999966	1	0.984692
18585	2073	37265	ERCC5	excision repair cross-complementing rodent repair deficiency, complementation group 5	1.00889	1.01363	1.00639	1.06441	1.0448	1.07945	1.07601	-6.68039	-6.57173	-6.72003	-3.58905	-4.98372	-2.54096	-2.77264	0.991811	1.1766	1.03648	1.13518	1.18631	-3.44586	0.526904	-3.86903	0.383319	0.921112	1.11801	1.44911	1.30631	1.10932	1.29616	-0.806738	0.999964	0.99738	-1.18314	0.998471
18586	1603	1027	DAD1	defender against cell death 1	1.0238	1.10529	1.02638	1.07838	0.955774	1.06565	1.11364	-6.16456	-0.877138	-6.03665	-2.436	-4.77707	-3.34248	-0.513319	1.1246	1.3171	1.10745	1.18932	1.17117	-2.32128	0.997369	0.834749	0.286219	0.992231	1.19561	1.37737	1.06275	1.29605	1.15202	-3.50871	0.999326	-0.011428	0.924042	0.992694
18587	1352	80170	COX10	COX10 homolog, cytochrome c oxidase assembly protein, heme A: farnesyltransferase (yeast)	1.01849	1.01913	1.05489	1.07456	1.06948	1.13057	1.11088	-6.12955	-6.08701	-2.79236	-1.14861	-1.52307	0.787026	0.468701	1.06507	1.25775	1.21547	1.03478	1.1809	0.00622664	0.999996	0.999979	-2.56851	0.999868	1.10195	1.14698	1.3774	0.83271	1.04087	-3.50871	0.91825	1	0.99929	-1.66963
18588	1528	41475	CYB5A	cytochrome b5 type A (microsomal)	0.977501	1.03808	1.14712	1.56709	1.80213	2.22394	1.78614	-6.57986	-6.27941	-2.30034	0.997603	0.999978	1	0.99997	1.31945	2.15757	1.39033	1.55185	1.63521	-0.478727	0.998802	0.771958	0.855103	0.992035	1.90994	2.42132	1.96286	1.23356	1.26775	1	1	1	0.660763	0.995151
18589	1551	110443	CYP3A7	cytochrome P450, family 3, subfamily A, polypeptide 7	0.955841	0.966635	0.919889	1.11495	1.1126	1.15389	0.990344	-4.90782	-5.65168	-2.08376	-0.646227	-0.744673	0.443106	-6.66511	0.965434	1.26654	1.06763	1.18631	1.31188	-4.16623	0.78142	0.898626	-3.94926	0.953864	1.10549	1.05279	1.25166	0.841116	0.952327	-15.7408	-8.33958	0.96566	0.853879	-10.8902
18590	833	1328	CARS	cysteinyl-tRNA synthetase	1.05974	1.01625	1.02454	1.03458	1.18158	1.38275	0.894683	-4.7981	-6.58918	-6.37562	-6.02039	0.245107	0.997316	-1.69072	1.00772	1.13075	1.15821	0.976288	1.12209	-4.1319	-1.26473	0.0228017	-3.21182	-0.809894	1.11729	0.823674	1.2461	0.661004	0.737209	-5.44863	0.230814	0.991036	0.999997	0.991262
18591	1036	1365	CDO1	cysteine dioxygenase, type I	0.994422	0.924576	0.947427	0.888545	1.0007	1.04259	1.07199	-6.7258	-2.0814	-3.99051	0.00845676	-6.76219	-4.95964	-2.74638	0.997307	1.11747	1.05485	1.05936	1.12048	-3.47042	0.976426	0.219494	0.233223	0.978612	1.10377	1.20618	1.27464	0.946285	1.09278	-2.5877	0.994488	0.999743	-8.33958	0.867234
18592	1491	1432	CTH	cystathionase (cystathionine gamma-lyase)	1.01421	1.04984	1.0966	1.1154	1.09037	1.25965	0.980712	-6.45034	-3.78215	-0.410464	0.270856	-0.721159	0.999326	-6.17873	0.940093	1.34258	1.00163	1.34039	1.42813	-2.66016	0.999995	0.735874	0.999973	0.999999	1.15059	1.92456	1.19361	1.61238	1.67267	-0.0761616	1	0.984692	1	1
18593	1021	963	CDK6	cyclin-dependent kinase 6	1.10129	1.01994	1.35543	1.42261	1.69994	1.60934	1.12059	-2.21341	-6.47728	0.996744	0.99966	1	0.999999	-1.28918	1.37002	1.88525	1.56679	1.20326	1.37608	0.991199	0.999999	0.999955	0.526904	0.998155	1.77261	2.40577	1.83566	1.31057	1.35719	1	1	1	0.998817	0.999948
18594	894	37525	CCND2	cyclin D2	1.014	1.04339	1.0722	1.17612	1.31977	1.47304	1.04424	-6.64715	-5.74988	-4.33508	-0.0757165	0.96649	0.999579	-5.71347	1.24706	1.22576	1.14558	1.06999	0.982919	-0.0275601	0.845232	-0.569062	-0.615531	-1.94902	1.34734	1.57976	1.40537	1.12409	1.17251	0.999308	0.999999	0.999985	-4.92146	0.936055
18595	10395	4442	DLC1	deleted in liver cancer 1	1.05214	1.02575	0.92141	0.915328	0.981224	0.689586	0.756397	-5.4281	-6.40406	-3.77115	-3.3992	-6.56122	0.99871	0.95805	1.04394	1.03349	1.22772	0.841798	0.989989	-2.41433	-1.88746	0.989261	0.940257	-4.00509	0.97184	0.803807	1.32251	0.607788	0.827098	-15.1535	0.99973	1	1	0.999932
18596	1429	68210	CRYZ	crystallin, zeta (quinone reductase)	1.08846	1.05781	1.08626	1.01314	1.10425	1.17639	1.10415	-0.814783	-3.06134	-0.940104	-6.49325	-0.0805053	0.948755	-0.084306	0.917294	0.893831	1.16723	0.76577	0.974421	0.675511	0.724669	0.78142	0.999931	-4.06399	0.988041	0.980422	1.25651	0.780273	0.992288	-16.9355	-15.9733	0.995025	0.99986	-17.2967
18597	731	472	C8A	complement component 8, alpha polypeptide	1.02788	0.993011	1.00929	0.963471	0.957014	0.845441	0.705579	-6.09884	-6.71768	-6.68462	-5.59144	-5.18158	0.67174	0.999938	0.926911	1.14153	1.08163	1.05538	1.23155	0.757073	0.951632	0.489097	-0.886182	0.999995	0.928057	1.13546	1.13181	1.00322	1.22348	-3.16206	-0.428872	-0.516326	-17.4918	0.995624
18598	1441	601	CSF3R	colony stimulating factor 3 receptor (granulocyte)	0.993639	0.969206	0.956091	0.972822	0.932518	0.878643	0.849251	-6.71609	-5.71789	-4.7672	-5.93853	-2.79992	0.282165	0.810322	1.02632	1.12468	1.24445	0.903764	1.09584	-3.37036	0.786017	0.997682	0.05532	0.675511	0.967765	1.01606	1.21518	0.836143	1.04991	-16.9355	-16.5929	0.952494	0.974602	-13.0923
18599	80781	7673	COL18A1	collagen, type XVIII, alpha 1	0.979763	1.00224	0.998584	1.02925	0.997044	0.980083	0.994955	-5.51201	-6.74642	-6.7562	-4.47943	-6.73414	-5.54828	-6.67952	1.02755	0.992337	1.02082	0.972101	0.965734	-3.91852	-2.22805	-0.860552	-3.51858	-0.569062	1.00466	1.00259	0.996852	1.00575	0.997941	0.920227	0.0694997	-9.3238	-1.96965	-8.23209
18600	1306	1396	COL15A1	collagen, type XV, alpha 1	1.08658	1.14338	1.08866	0.964412	0.979659	0.907838	0.809186	-2.01721	0.295974	-1.88934	-5.46899	-6.31976	-1.17087	0.97308	1.01725	1.10099	1.26742	0.868684	1.08232	-4.16623	-0.835122	0.922906	-0.0798455	-0.500983	1.01957	0.791069	1.03211	0.766456	0.775882	-17.0363	0.976453	-15.9733	0.999326	0.99929
18601	2149	1510	F2R	coagulation factor II (thrombin) receptor	1.00007	1.07135	0.895107	0.973415	1.08745	1.04672	1.21284	-6.76277	-3.32511	-0.751561	-6.09361	-2.28037	-4.99679	0.894848	0.968149	0.973439	1.1269	0.863824	1.00546	-4.07427	-3.47042	0.00622664	0.611136	-3.90247	1.05008	0.893704	1.20992	0.738645	0.851083	-12.3366	0.864009	0.683266	0.999994	0.996944
18602	5908	68719	RAP1B	RAP1B, member of RAS oncogene family	1.04165	1.01864	1.08465	1.03158	0.985109	0.920056	0.820988	-4.16933	-6.13934	-0.598562	-5.12678	-6.34531	-0.477313	0.998043	1.00906	1.2031	1.27763	0.941666	1.1923	-4.00509	0.993314	0.998416	-3.56541	0.998155	0.953735	0.896809	1.06071	0.84548	0.940313	-12.5548	0.380112	-2.29558	0.999436	-0.216686
18603	163	68176	AP2B1	adaptor-related protein complex 2, beta 1 subunit	1.06304	0.927804	1.04722	1.07575	1.17015	1.15046	1.11056	-3.30704	-2.21733	-4.54149	-2.36133	0.806288	0.603044	-0.416796	0.954251	1.117	1.28249	0.870959	1.17055	-3.10118	0.05532	0.989781	0.469255	0.841807	1.03606	0.99208	1.37454	0.721756	0.957546	-7.18366	-17.6464	0.999998	0.999999	-6.98049
18604	1211	1384	CLTA	clathrin, light chain (Lca)	0.922644	0.882	0.980022	0.916707	1.10497	0.948325	0.862379	-3.4696	-1.06305	-6.49586	-3.08047	-2.33698	-5.10023	-0.249171	0.995449	1.15767	1.20433	0.96125	1.16296	-4.1319	0.762129	0.976426	-1.97988	0.875922	1.01399	0.905288	1.22663	0.738026	0.892798	-16.5929	0.263047	0.999669	1	0.895702
18605	1062	20429	CENPE	centromere protein E, 312kDa	0.939288	1.09577	0.976737	1.00846	0.809522	0.967428	0.672615	-5.90699	-5.05477	-6.63555	-6.75528	-1.10929	-6.51306	0.782559	0.937821	1.04498	1.04664	0.998413	1.11426	-2.44528	0.20557	0.827403	-1.6443	-0.78487	1.01712	1.06962	1.28361	0.83329	1.05162	-17.6193	-12.7713	0.90536	0.611213	-11.5621
18606	392	20909	ARHGAP1	Rho GTPase activating protein 1	1.04135	1.01148	0.962445	0.948188	0.913389	1.08674	1.01882	-2.5448	-6.28897	-2.85243	-1.03504	0.813034	0.674475	-5.56383	1.05746	1.45608	1.221	1.19253	1.37696	-1.6443	1	0.999978	0.994102	1	1.01383	1.16133	1.13655	1.02181	1.1455	-12.4459	0.644941	-0.457527	-10.7779	0.99551
18607	996	960	CDC27	cell division cycle 27 homolog (S. cerevisiae)	0.939109	0.962403	0.976621	1.04065	1.11269	1.12569	0.99242	-3.20924	-5.17254	-6.11196	-5.05912	-0.36973	0.0669932	-6.69268	0.990673	1.28181	1.22515	1.04625	1.29388	-2.87025	0.999997	1	-3.34461	1	1.06769	0.986354	1.22367	0.806064	0.923816	-10.4409	-0.457527	0.997511	0.770974	-2.77215
18608	1510	37551	CTSE	cathepsin E	1.00189	1.01664	1.02192	0.935596	0.951588	0.910921	0.787161	-6.76005	-6.55731	-6.41146	-4.03134	-5.09582	-2.33176	0.955722	0.985418	0.871486	1.07874	0.807876	0.884382	-3.23889	0.618799	-3.90247	0.841807	0.921112	1.04114	0.833784	1.23767	0.673675	0.800838	-10.3286	0.754368	0.644941	0.999975	0.993572
18609	1509	55616	CTSD	cathepsin D	0.863853	0.838862	0.953251	0.862757	0.995285	1.03373	0.745391	-0.337489	0.364495	-5.39851	-0.298313	-6.74812	-6.07388	0.988643	0.958156	0.977788	1.17348	0.833239	1.02049	-2.56851	-4.15333	-0.268271	0.323993	-2.41433	1.09601	1.13466	1.23949	0.915422	1.03527	0.0297861	-15.4966	-0.241608	-0.7723	-0.345811
18610	847	55514	CAT	catalase	1.05354	1.0207	0.943048	0.907888	0.973583	0.955	0.987422	-5.52813	-6.55758	-5.23759	-3.30164	-6.41576	-5.78202	-6.68377	1.01162	0.939017	1.15648	0.811964	0.928227	-1.82617	-1.61433	0.05532	0.91928	0.562305	1.03511	0.898399	1.25152	0.717846	0.867922	-9.21316	0.46836	0.890524	0.999989	0.990322
18611	1457	90874	CSNK2A1	casein kinase 2, alpha 1 polypeptide	1.05079	0.852697	1.09604	1.10506	1.12776	1.16468	0.924818	-4.52472	0.725682	-1.45933	-0.993686	-0.105423	0.640959	-2.35329	1.07059	1.38021	1.25707	1.09796	1.2892	-0.615531	0.999951	0.983658	0.848589	0.999655	1.07648	1.25326	1.36864	0.915697	1.16422	-2.23942	0.994488	0.999899	-4.26184	0.704367
18612	824	1326	CAPN2	calpain 2, (m/II) large subunit	0.963043	0.936233	0.928607	0.982998	0.950711	0.846606	0.828187	-6.02106	-4.71414	-4.27344	-6.60258	-5.47959	-0.155996	0.309242	0.912163	1.06257	1.17458	0.904642	1.1649	-3.71812	-0.592189	0.394654	-3.31858	0.469255	1.00371	1.3851	1.25409	1.10447	1.37998	-9.76871	0.999151	0.912033	-0.516326	0.998584
18613	821	1324	CANX	calnexin	1.1964	1.11667	1.17438	1.19652	1.29617	1.20461	1.11239	0.914035	-0.300136	0.802362	0.914407	0.998767	0.937749	-0.464061	0.955942	0.87704	1.14563	0.765555	0.917461	-4.06399	-0.288323	-1.70455	0.900894	-0.500983	1.21409	0.860656	1.30366	0.660186	0.708892	0.524168	-0.266976	0.846729	0.999873	0.999528
18614	3094	3904	HINT1	histidine triad nucleotide binding protein 1	0.902794	0.908307	0.97926	0.962636	1.14461	1.10776	1.00803	-1.52985	-1.87355	-6.39925	-5.628	-0.127846	-1.52567	-6.70873	0.98018	1.16731	1.23126	0.948061	1.19091	-4.08405	-0.456689	0.587343	-2.78096	0.459094	1.01848	1.05481	1.25673	0.839335	1.03568	-8.44749	-7.38915	0.294055	-4.66823	-17.4342
18615	5533	68475	PPP3CC	protein phosphatase 3 (formerly 2B), catalytic subunit, gamma isoform	0.952033	0.998974	1.01753	1.25165	1.48856	1.50532	1.18772	-4.91845	-6.76185	-6.50301	0.957068	0.999993	0.999996	0.67149	1.07917	1.7854	1.28464	1.3898	1.65442	-0.349804	0.999997	0.917408	0.998802	0.999991	1.38195	3.06608	1.56086	1.96436	2.21867	0.999999	1	1	1	1
18616	1009	1361	CDH11	cadherin 11, type 2, OB-cadherin (osteoblast)	0.978617	1.07766	1.11328	0.896016	1.17386	0.918863	0.971711	-6.5566	-4.63307	-3.02674	-3.80326	-0.8298	-4.15253	-6.40318	0.952899	1.07328	1.13453	0.946013	1.12633	-4.09331	0.298995	0.915494	-1.79563	0.544898	0.985677	0.999165	1.18625	0.842288	1.01368	-14.5102	-13.6155	-0.0761616	-1.86682	-17.5419
18617	1571	68089	CYP2E1	cytochrome P450, family 2, subfamily E, polypeptide 1	0.810574	0.923728	0.961965	0.922249	1.02976	1.1228	1.02676	0.242849	-4.50546	-6.14843	-4.42928	-6.40508	-2.74992	-6.47136	1.01167	1.038	1.0016	1.03634	1.02603	-3.67635	-2.98716	-4.07427	-2.35233	-3.99185	1.11564	1.23408	1.26085	0.978763	1.10616	-0.608342	0.997242	0.999701	-12.1168	0.619914
18618	3108	4464	HLA-DMA	major histocompatibility complex, class II, DM alpha	0.890292	1.07185	1.15718	1.12109	0.956936	0.779466	0.749322	-2.98446	-5.10949	-1.72786	-3.07097	-6.04778	0.59308	0.841609	0.876349	0.977323	0.883864	1.10574	1.11522	0.587343	-2.29022	-0.20944	-2.41433	-0.37074	0.851686	0.903898	0.980318	0.922046	1.0613	0.00936943	-15.4126	-17.5641	-15.3274	-0.192202
18619	1163	1380	CKS1B	CDC28 protein kinase regulatory subunit 1B	0.827614	0.910254	0.889548	0.990521	0.946891	0.967241	0.97591	-0.583258	-4.19995	-3.18219	-6.6841	-5.77862	-6.37994	-6.55508	0.931208	0.933322	0.816405	1.14321	1.00227	0.102534	-2.47618	-1.55475	-3.91852	-1.94902	0.958709	0.930368	1.03543	0.898529	0.970438	-16.1213	-17.6338	-0.457527	0.294055	-14.7922
18620	928	20420	CD9	CD9 molecule	1.06695	0.974729	1.10628	1.26605	1.29702	1.62314	1.58002	-5.07358	-6.47022	-3.29196	0.649217	0.81255	0.999904	0.99973	0.957052	1.07224	1.30408	0.822217	1.12035	-2.5378	-3.12917	0.98482	0.944305	-0.478727	0.947668	0.800121	1.58248	0.505611	0.844305	-0.577153	0.999893	1	1	0.994896
18621	925	1339	CD8A	CD8a molecule	0.89171	0.874316	0.903399	1.14632	1.09576	1.14263	1.15418	-3.10069	-2.24274	-3.69638	-2.15016	-4.16298	-2.28355	-1.87632	0.931181	1.02715	1.10586	0.928829	1.10306	0.508308	-2.89972	0.91928	0.648152	0.907419	0.937006	1.01659	1.26707	0.802318	1.08494	0.583989	-17.5641	0.999516	0.999908	0.885099
18622	966	56386	CD59	CD59 molecule, complement regulatory protein	1.01033	0.996957	0.933196	0.964698	1.13137	1.08977	1.08891	-6.67082	-6.75464	-3.54926	-5.71265	-0.46086	-2.41209	-2.46259	0.958685	0.897863	1.12857	0.795577	0.936557	-3.54217	-0.268271	-0.24844	0.955997	-1.67437	0.891639	0.654764	1.3076	0.500737	0.734337	0.711103	1	0.999985	1	0.999998
18623	962	1347	CD48	CD48 molecule	1.00284	1.05975	1.08013	1.04914	0.932286	0.653121	0.887128	-6.75706	-4.70987	-3.5246	-5.29067	-3.96285	0.999986	-1.14384	0.899662	1.06616	1.23993	0.859857	1.18507	-1.67437	-2.92904	0.416807	-0.391896	0.535976	0.801253	1.15041	1.13496	1.01362	1.43577	0.879417	-8.33958	-1.62207	-10.8902	0.999234
18624	790	1412	CAD	carbamoyl-phosphate synthetase 2, aspartate transcarbamylase, and dihydroorotase	1.05303	1.09112	1.08455	1.02613	0.955549	0.73882	0.918937	-4.86778	-2.5225	-2.9103	-6.23801	-5.24898	0.998165	-2.69206	0.919252	1.0707	1.22289	0.875543	1.16475	-2.72079	-2.6297	0.286219	-0.964252	0.20557	0.814721	0.989785	1.11486	0.88781	1.21488	0.770974	-6.98049	-7.59684	0.644941	-1.14279
18625	1231		CCR2	chemokine (C-C motif) receptor 2	1.08582	1.10347	1.07088	0.999334	0.937436	0.773946	0.772399	-2.60777	-1.61045	-3.55897	-6.76238	-3.83171	0.990437	0.991294	0.84716	0.939945	1.17142	0.8024	1.10952	-0.0798455	-3.39583	0.459094	0.942985	-0.91201	0.756336	0.964899	1.04257	0.925503	1.27575	0.294055	-14.6052	-12.8788	-5.00742	-0.400705
18626	672	5276	BRCA1	breast cancer 1, early onset	0.979797	1.048	1.06815	0.873646	0.977154	0.794663	0.895337	-6.29601	-4.60417	-3.09051	0.424186	-6.16957	0.992773	-0.325518	0.884046	0.98997	1.19043	0.831607	1.11982	-1.18068	-4.13805	0.675511	0.771958	-0.500983	0.894429	1.02928	1.23903	0.830716	1.15077	-2.89898	-16.9355	0.958057	0.961083	-0.640057
18627	613	3192	BCR	breakpoint cluster region	0.986246	1.05485	0.992708	0.966086	0.845948	0.753657	0.912282	-6.44881	-3.22731	-6.67375	-5.01377	0.967828	0.99999	-0.333225	0.850078	0.965595	1.16979	0.825442	1.13589	0.675511	-2.87025	-0.0275601	0.928058	0.233223	0.706147	0.820334	1.0244	0.800798	1.1617	0.998171	0.993572	-15.3274	0.999921	-16.4657
18628	627	7245	BDNF	brain-derived neurotrophic factor	0.975222	1.00446	0.957865	0.960954	0.899389	0.899889	1.06155	-6.21582	-6.7449	-5.26371	-5.45965	-1.16144	-1.18986	-4.14337	0.937439	1.13178	1.21205	0.933772	1.20731	-4.14367	0.972738	0.998416	-1.58448	0.996937	0.94079	1.05283	1.20202	0.875885	1.1191	-7.70149	-5.00742	0.999036	0.988131	0.796317
18629	654	1300	BMP6	bone morphogenetic protein 6	1.02426	0.939387	0.96139	0.966965	0.978623	0.935159	0.947288	-6.17013	-3.54076	-5.26842	-5.64298	-6.27746	-3.19448	-4.18739	0.865317	1.18802	1.06386	1.1167	1.37293	0.944305	0.972738	-2.50702	0.966145	1	0.886636	1.26877	1.12895	1.12385	1.43099	-9.43469	0.999993	0.999841	-2.46858	1
18630	5993	388	RFX5	regulatory factor X, 5 (influences HLA class II expression)	1.06102	0.950804	0.963437	0.913532	0.966296	1.02678	1.00251	-4.34375	-4.91822	-5.69343	-2.27444	-5.84635	-6.20398	-6.75755	0.918691	1.03137	1.03865	0.992996	1.12265	-0.478727	-1.85678	-4.06399	-0.391896	-3.37036	0.868936	0.875352	1.10313	0.793514	1.00738	-6.68027	0.898202	0.882291	1	0.53466
18631	65012	66953	SLC26A10	solute carrier family 26, member 10	1.00484	1.04927	1.0957	0.943105	1.05237	1.10132	1.0536	-6.74591	-5.25893	-2.59267	-4.64305	-5.09151	-2.29241	-5.02334	0.736503	0.747712	0.878739	0.850893	1.01522	0.987228	0.980601	-2.56851	0.963625	-4.16623	0.857238	0.969061	1.12227	0.863481	1.13045	-3.36767	-10.5532	0.513458	0.992879	-11.8957
18632	2965	3885	GTF2H1	general transcription factor IIH, polypeptide 1, 62kDa	1.04844	0.976604	1.03275	1.16013	1.15091	1.00517	0.969992	-5.35245	-6.38159	-6.07165	-0.138218	-0.383028	-6.74427	-6.142	1.12807	1.23744	0.848121	1.45904	1.09696	-3.99185	0.815825	-3.94926	0.883968	0.873128	1.18598	2.02531	1.09341	1.85228	1.70771	-4.26184	1	-1.71788	1	1
18633	7127	4583	TNFAIP2	tumor necrosis factor, alpha-induced protein 2	0.916643	0.955198	0.859346	1.0885	1.00123	0.909323	0.985226	-3.07875	-5.48471	-0.401479	-3.21263	-6.76177	-2.60875	-6.61652	1.05631	0.934811	0.918402	1.01787	0.884977	-1.52513	-2.6297	-2.98716	-0.478727	-3.81557	1.10786	1.06142	1.11859	0.948888	0.95808	-17.2578	-11.6735	0.998959	0.997242	-12.3366
18634	604	7640	BCL6	B-cell CLL/lymphoma 6	1.0873	0.969459	1.06634	1.00839	0.931764	0.94771	1.05799	-2.45617	-5.93721	-3.80706	-6.69965	-3.34988	-4.54837	-4.36333	1.01385	1.29891	1.21926	1.06533	1.28117	-1.46628	0.999826	0.974646	0.675511	0.999455	0.993395	1.39444	1.17603	1.18571	1.40371	-15.4126	1	0.916226	0.999951	1
18635	267	888	AMFR	autocrine motility factor receptor	1.07428	0.997409	1.06638	1.12689	1.05489	1.21063	1.15411	-2.78968	-6.75539	-3.35427	-0.102633	-4.19895	0.933505	0.513582	1.04022	1.30238	1.26971	1.02574	1.25203	-2.92904	0.998832	0.99453	-2.44528	0.998945	0.949717	1.18208	1.27082	0.93017	1.24467	-11.4505	0.927681	0.998755	-3.72627	0.993893
18636	432	1263	ASGR1	asialoglycoprotein receptor 1	0.841482	0.956825	0.904875	0.985784	0.965922	0.880679	0.882365	0.742203	-5.13668	-1.37014	-6.57241	-5.71307	-0.168087	-0.233978	0.898925	1.01617	1.0417	0.975495	1.13043	-0.0798455	-3.90247	-3.44586	-4.03013	0.360123	0.927973	1.03041	1.25809	0.819027	1.11039	-12.4459	-12.0064	-0.486676	-3.72627	-2.184
18637	383	29	ARG1	arginase, liver	1.0162	0.981706	1.09827	1.10257	1.04272	0.830308	0.803631	-6.62749	-6.58479	-3.29426	-3.08556	-5.89276	0.193727	0.645396	0.997718	0.925461	0.942144	0.982293	0.927578	-1.67437	0.0391658	-3.01595	-1.04405	-2.5378	1.01568	0.904105	1.09923	0.822488	0.89015	-15.5793	-1.14279	-4.58537	0.986858	0.724144
18638	348	30951	APOE	apolipoprotein E	0.777218	1.00551	1.03341	0.855446	0.611856	0.922048	1.08925	-2.2137	-6.75947	-6.64556	-5.4848	0.265989	-6.31519	-6.12152	1.21819	0.96627	0.974789	0.991261	0.793201	-2.29022	-3.71812	-1.91821	-3.21182	-3.51858	0.960492	0.887228	1.13684	0.780433	0.923722	-14.3173	-4.58537	-4.66823	0.796317	-11.0024
18639	345	81615	APOC3	apolipoprotein C-III	0.950638	0.923027	0.884832	1.07291	1.00241	0.996388	1.05448	-3.96308	-1.56502	0.376901	-2.29006	-6.75485	-6.74492	-3.75149	0.964176	1.02515	1.18923	0.862031	1.06324	-3.90247	-3.58832	0.975254	0.975254	-2.29022	0.978798	0.985641	1.23614	0.797351	1.00699	-17.1745	-12.6633	0.999991	1	-13.9211
18640	501	913	ALDH7A1	aldehyde dehydrogenase 7 family, member A1	1.00882	0.980304	0.877339	1.10732	1.34211	1.22566	1.46886	-6.74587	-6.67649	-5.09143	-4.0212	0.25955	-1.4652	0.843848	1.13877	0.960007	0.948944	1.01166	0.843018	-3.86903	-2.29022	-3.73842	-0.546152	-0.735439	1.25978	0.923492	1.34457	0.686829	0.733057	-0.241608	-15.9733	0.978172	0.987511	-0.486676
18641	4288	1814	MKI67	antigen identified by monoclonal antibody Ki-67	0.968808	1.0685	1.30684	1.42912	1.55791	1.80661	1.49931	-6.32559	-5.03023	0.83852	0.989194	0.999479	0.999998	0.997911	0.954277	0.993517	1.13192	0.877725	1.04112	-3.54217	-4.17027	0.286219	0.360123	-3.51858	1.43137	1.44946	1.59932	0.906298	1.01264	0.998171	0.997242	0.999966	-2.96357	-17.6727
18642	311	22759	ANXA11	annexin A11	1.0476	0.950737	0.9997	0.934055	0.96778	0.927549	0.975085	-5.49824	-5.29427	-6.76271	-4.30177	-6.10658	-3.88684	-6.36614	1.05843	0.700842	0.707091	0.991163	0.662153	-1.09817	0.997905	0.59541	0.724669	0.974646	1.19526	0.638373	0.990405	0.644558	0.534086	-12.6633	0.999947	-0.266976	1	0.999999
18643	310	36149	ANXA7	annexin A7	1.17227	0.98291	1.28888	1.54457	2.00074	1.9329	1.48756	0.0757314	-6.56397	0.954955	0.999984	1	1	0.999905	0.90961	0.687273	1.19982	0.572814	0.755569	-4.01786	0.994102	0.87866	1	0.998997	1.14367	0.814784	1.7731	0.459524	0.712431	-1.06393	0.0694997	0.99996	1	0.999595
18644	307	68164	ANXA4	annexin A4	0.948393	1.04647	1.02322	1.00882	1.0455	1.17798	1.05945	-3.81865	-4.4638	-6.09385	-6.66101	-4.54192	0.891453	-3.40954	0.984741	1.19764	1.12428	1.06525	1.2162	-4.0532	0.999703	0.992793	-0.0798455	0.999995	0.934875	1.13681	1.18091	0.962659	1.216	-1.30798	0.969709	0.995151	-13.82	0.999996
18645	301	563	ANXA1	annexin A1	0.998363	0.971521	0.939415	1.00492	0.940641	1.08761	1.08526	-6.76186	-6.64011	-5.54908	-6.75463	-5.59512	-4.61664	-4.80416	0.956975	1.06102	1.07008	0.991528	1.10872	-0.91201	-3.67635	0.323993	0.11786	0.508308	1.01075	0.960279	1.16627	0.823375	0.950063	-2.89898	-2.02214	0.823224	0.999935	-16.9355
18646	334	20396	APLP2	amyloid beta (A4) precursor-like protein 2	0.962656	1.09978	0.956106	0.882708	0.940603	0.928568	0.896369	-5.12471	-0.820764	-4.58552	0.331788	-3.21926	-2.19155	-0.156787	1.00885	1.31155	1.20874	1.08505	1.30005	-4.16381	0.999996	0.999297	0.845232	1	0.98988	1.15576	1.1177	1.03405	1.16758	-17.5641	0.999011	0.994198	-9.65717	0.99996
18647	325	110951	APCS	amyloid P component, serum	1.06479	0.927744	1.03452	0.764666	0.845619	0.770296	0.774545	-5.25566	-4.70737	-6.28715	0.64114	-0.720786	0.771376	0.737305	0.951809	1.01414	0.927434	1.09349	1.06549	-3.90247	0.730323	-4.15736	0.90529	0.855103	1.08485	1.44082	1.07177	1.34433	1.32812	-5.00742	0.999849	-3.16206	0.999107	0.999563
18648	211	55478	ALAS1	aminolevulinate, delta-, synthase 1	1.02077	1.08748	1.02244	0.798536	0.944026	0.981743	0.892985	-6.34907	-2.16033	-6.2829	0.979371	-4.06286	-6.42846	-0.540549	1.04265	1.27248	1.19729	1.0628	1.22042	-4.03013	0.999781	0.992231	0.05532	0.999992	0.908303	1.10027	1.07257	1.02582	1.21134	0.53466	0.96734	0.853879	-11.5621	0.999999
18649	1307	1397	COL16A1	collagen, type XVI, alpha 1	0.836799	0.922309	0.815133	0.792522	0.891951	0.723901	0.808634	-1.79869	-5.27289	-1.04176	-0.393955	-4.07784	0.693022	-0.839916	0.880916	0.836272	0.911607	0.91736	0.949321	-1.82617	-0.329089	-1.29307	-3.47042	-2.92904	0.910682	0.991009	0.966705	1.02514	1.0882	-16.654	-17.1302	-17.464	-15.7408	-17.6028
18650	223	55483	ALDH9A1	aldehyde dehydrogenase 9 family, member A1	1.0424	0.98897	1.08707	0.938102	1.01252	0.923413	0.975247	-5.4488	-6.66044	-2.69386	-4.01325	-6.63429	-2.94391	-6.25459	0.964941	1.25474	1.17537	1.06753	1.30033	-0.835122	0.999441	0.985902	-0.546152	0.999998	0.906477	1.09579	1.09146	1.00397	1.20884	-0.011428	-2.07536	0.263047	-12.9858	0.998391
18651	128	68076	ADH5	alcohol dehydrogenase 5 (class III), chi polypeptide	0.985277	0.965369	0.949646	0.823021	0.897409	0.766737	0.936917	-6.58973	-5.83649	-4.91184	0.798928	-1.39176	0.987964	-4.03932	0.876808	0.995408	0.971503	1.02461	1.13526	0.260101	-4.0532	-3.1845	-3.63306	0.162617	0.967677	1.36195	0.993905	1.3703	1.40744	-14.1209	0.711103	-13.6155	0.991698	0.990072
18652	158	12	ADSL	adenylosuccinate lyase	1.04369	1.06772	1.06772	1.08058	1.17555	1.14004	1.12376	-4.52353	-2.51248	-2.51251	-1.57554	0.916351	0.633158	0.326456	1.02577	1.04087	1.2903	0.806687	1.01472	-3.93412	-4.16381	0.99261	0.997852	-3.96393	1.00967	0.803002	1.35917	0.590803	0.795311	-14.4142	0.999998	1	1	1
18653	272	408	AMPD3	adenosine monophosphate deaminase (isoform E)	0.97941	0.954408	1.00377	1.11024	1.20087	1.40662	1.32269	-6.50932	-5.57141	-6.75436	-2.39368	0.34016	0.996834	0.967106	1.01673	1.05439	1.17385	0.898232	1.03704	-3.51858	-2.04175	0.91354	0.611136	-3.15695	1.00004	0.948861	1.25881	0.753778	0.948822	-17.6571	0.697484	0.999994	1	0.960099
18654	132	4891	ADK	adenosine kinase	0.999379	0.958993	0.977719	1.04222	1.2423	1.33985	1.23948	-6.7624	-5.23892	-6.2855	-5.27257	0.963888	0.999165	0.959977	0.948062	1.05915	1.01898	1.03943	1.11718	-1.07102	-3.73842	-4.16623	-3.65489	-1.79563	0.95543	1.12684	1.27975	0.880514	1.17941	-14.5102	-15.2411	0.999779	0.999959	-17.6338
18655	324	30950	APC	adenomatous polyposis coli	0.862281	0.893685	0.901164	1.07427	1.19201	1.13621	1.09601	-2.95167	-3.93684	-4.26423	-5.5793	-1.60171	-3.63077	-4.99576	0.863935	0.751633	0.930719	0.807583	0.870011	0.648152	0.867363	-4.14367	0.945595	-3.51858	0.971523	1.08595	1.14662	0.947088	1.11778	-7.28612	-17.4026	0.947533	0.99615	-6.77973
18656	37	5	ACADVL	acyl-Coenzyme A dehydrogenase, very long chain	1.12467	0.939404	0.934835	0.865453	0.931615	0.70873	0.692721	-2.41359	-5.13768	-4.90942	-1.25971	-4.74337	0.987182	0.99412	0.939903	0.87605	1.04905	0.835093	0.932065	-3.63306	-0.20944	-3.44586	0.79495	0.751921	1.0933	0.960475	1.12432	0.854268	0.878509	-4.83627	-9.43469	-11.6735	-0.950188	0.583989
18657	33	37498	ACADL	acyl-Coenzyme A dehydrogenase, long chain	0.885248	0.922522	0.893774	0.800315	0.500119	0.662654	1.02512	-5.19862	-6.20736	-6.38026	-2.84698	0.74147	-0.0880855	-6.75167	0.982765	0.915897	1.07596	0.85124	0.931959	-2.10377	-2.07274	-1.52513	0.648152	-4.16623	1.15666	1.06078	1.2565	0.844237	0.917108	0.419454	-2.3525	0.998876	0.96651	-11.4505
18658	34	3	ACADM	acyl-Coenzyme A dehydrogenase, C-4 to C-12 straight chain	1.04091	1.00045	1.07432	0.967461	0.930658	0.760027	0.888634	-5.37631	-6.76258	-3.15779	-5.78885	-3.14512	0.997508	-0.470141	0.968951	1.11932	1.21558	0.92081	1.15519	-4.15333	-1.40797	0.20557	-2.75094	-0.592189	1.05792	1.50416	1.14493	1.31376	1.42181	-6.38578	0.999991	-3.02895	0.999901	0.999967
18659	29	11081	ABR	active BCR-related gene	1.02529	1.04122	1.08387	0.991473	0.885813	0.639219	0.944798	-6.36322	-5.76218	-3.50164	-6.71467	-1.29001	0.999988	-4.91346	0.997248	1.17346	1.26929	0.924497	1.1767	-4.09331	-1.29307	0.553674	-1.88746	-1.09817	0.892375	1.01823	1.14986	0.885527	1.14104	-2.96357	-17.4918	-1.62207	-0.168151	-2.64841
18660	214	1229	ALCAM	activated leukocyte cell adhesion molecule	1.21134	0.991676	1.1285	1.28836	1.46722	1.50548	1.3725	0.876731	-6.69744	-0.393938	0.99214	0.999993	0.999998	0.9997	1.1099	0.92841	1.19272	0.778397	0.836479	0.11786	-1.23655	0.579137	0.991416	0.974646	1.74558	1.68603	1.53506	1.09835	0.965886	0.999997	0.999944	0.998432	-5.18163	-8.44749
18661	171568	6337	POLR3H	polymerase (RNA) III (DNA directed) polypeptide H (22.9kD)	1.05479	0.983614	1.0616	1.05522	1.46618	1.49167	1.55982	-5.98678	-6.68461	-5.80132	-5.97547	0.946891	0.96509	0.988867	0.984108	0.956578	1.00662	0.950289	0.972025	-4.13805	-3.26571	-2.75094	-4.09331	-2.66016	1.3334	1.14962	1.53597	0.748465	0.86217	0.996248	-1.35088	0.999981	0.998391	0.564869
18662	528	1281	ATP6V1C1	ATPase, H+ transporting, lysosomal 42kDa, V1 subunit C1	1.15441	0.975509	1.15497	1.16055	1.13997	1.20626	1.00004	-1.21144	-6.47162	-1.19322	-1.01634	-1.71981	0.0593917	-6.76277	1.14216	0.952581	1.07582	0.885444	0.834014	0.735874	-0.569062	-3.81557	0.587343	0.999022	1.26568	1.37525	1.39853	0.983349	1.08656	0.628433	0.846729	0.857333	-17.6464	-15.3274
18663	488	80167	ATP2A2	ATPase, Ca++ transporting, cardiac muscle, slow twitch 2	1.14423	1.03805	0.913681	0.988551	1.35311	0.890508	1.14545	-1.93065	-6.04565	-5.3974	-6.35174	0.209987	-6.53481	-4.93659	1.00976	0.939124	1.15586	0.812488	0.93005	-2.98716	-1.1255	-4.14877	-0.349804	-3.10118	0.913692	0.947939	1.19581	0.792718	1.03748	-13.9211	-17.2578	-0.428872	0.432053	-15.6607
18664	7538	2558	ZFP36	zinc finger protein 36, C3H type, homolog (mouse)	0.636813	0.814516	1.12414	0.942725	1.18897	0.765647	1.09423	0.661068	-2.1596	-4.07676	-6.71858	-2.22639	-1.81316	-5.5145	0.985537	1.00056	1.00663	0.993974	1.01525	-3.39583	-2.47618	-2.78096	-4.09331	-3.71812	1.05062	1.18565	1.34114	0.884067	1.12853	-7.91229	-0.546483	0.885099	-7.91229	-7.18366
18665	7584	2568	ZNF35	zinc finger protein 35	0.919616	1.14176	0.76647	0.993602	0.73754	1.10097	1.30449	-5.26555	-3.55395	0.0402865	-6.75788	0.0932883	-4.56581	-0.527582	0.988701	0.941099	1.04551	0.900136	0.951854	-4.00509	-2.56851	-2.81086	-0.24844	-3.31858	0.961753	0.996427	1.19873	0.831238	1.03605	-15.8197	-17.6659	-1.18314	-1.18314	-16.048
18666	7528	2556	YY1	YY1 transcription factor	1.03907	0.822635	0.877756	0.831719	1.06193	0.684462	0.586914	-6.58849	-4.00498	-4.97486	-4.16621	-6.62503	-0.319145	0.810934	0.920529	0.88759	0.758207	1.17064	0.964218	-3.37036	-1.6443	0.858262	-0.152588	-3.23889	0.996144	1.05563	1.16006	0.909979	1.05972	-11.1146	-2.77215	-1.18314	-16.8825	-9.21316
18667	7508	3401	XPC	xeroderma pigmentosum, complementation group C	1.10343	0.904063	1.01366	0.980216	1.03689	1.0216	1.13035	-0.762278	-0.639158	-6.54165	-6.29162	-5.32205	-6.22658	0.196106	0.967278	1.59983	0.935066	1.71093	1.65396	-3.69743	0.999909	-4.13805	0.999996	0.99998	0.983109	1.64199	1.01033	1.62521	1.6702	-9.65717	0.999996	-2.52776	0.999993	0.999999
18668	7414	7594	VCL	vinculin	0.961629	1.0686	1.05121	1.12589	1.22051	1.20295	1.38467	-5.59974	-3.879	-4.96181	-0.80611	0.849904	0.746959	0.999442	0.936615	1.26757	1.31443	0.964349	1.35335	-2.01079	0.999161	0.99952	-4.15333	0.999993	0.90586	1.09253	1.45862	0.749016	1.20607	-1.48347	-3.2298	1	0.999997	0.976453
18669	7431	2538	VIM	vimentin	0.858177	1.09672	0.969215	1.02506	1.24499	1.25142	1.2904	0.211161	-3.5951	-6.02967	-6.29466	0.915164	0.930453	0.98001	0.932792	1.21936	1.27264	0.95813	1.30721	-0.391896	0.999577	0.99996	-2.50702	1	0.915778	1.26546	1.33386	0.94872	1.38184	0.126353	0.986858	0.999995	0.91825	1
18670	527	68199	ATP6V0C	ATPase, H+ transporting, lysosomal 16kDa, V0 subunit c	1.04847	1.12396	1.07444	1.00603	0.873524	0.659599	0.876488	-4.33142	0.156506	-2.29268	-6.71564	0.587773	1	0.526488	0.947497	1.13268	1.22848	0.922018	1.19544	-3.81557	-2.47618	-0.456689	-2.78096	-0.78487	0.808186	1.08312	1.06783	1.01433	1.34019	0.644941	-11.3387	-11.2267	-17.6814	0.977613
18671	4605	1847	MYBL2	v-myb myeloblastosis viral oncogene homolog (avian)-like 2	1.10144	1.0734	1.11259	0.978287	0.945058	0.645417	0.905232	-3.25865	-4.61356	-2.73917	-6.52362	-5.31291	0.999762	-3.10499	0.871406	0.998479	1.15671	0.863208	1.14583	-2.22805	-3.75832	0.11786	-0.0798455	-0.349804	0.790127	1.03572	1.08564	0.954019	1.31083	0.839246	-17.0363	-7.70149	-3.29834	0.900644
18672	10987	55992	COPS5	COP9 constitutive photomorphogenic homolog subunit 5 (Arabidopsis)	0.942887	1.02665	1.01713	0.981725	0.867782	0.651258	0.908517	-5.18196	-6.41617	-6.6162	-6.59025	-1.11518	0.999706	-3.25092	0.880318	1.09537	1.24748	0.878064	1.24428	-2.50702	-2.13482	0.489097	-1.01726	0.469255	0.84686	1.08055	1.1291	0.957004	1.27595	-1.81647	-15.1535	-5.26988	-10.7779	0.704367
18673	2064	3273	ERBB2	v-erb-b2 erythroblastic leukemia viral oncogene homolog 2, neuro/glioblastoma derived oncogene homolog (avian)	0.967285	1.0749	1.06186	0.870603	0.778398	0.684232	0.879634	-5.94351	-3.60467	-4.40716	-0.186479	0.975111	0.999943	-0.542053	0.829254	1.01294	1.17542	0.86177	1.22151	-0.268271	-1.52513	0.883968	0.233223	0.968496	0.757588	0.933067	0.973531	0.958435	1.23163	0.989005	-0.292795	-17.5178	0.717694	-0.608342
18674	25	3783	ABL1	c-abl oncogene 1, receptor tyrosine kinase	1.01223	0.984484	1.0542	1.06674	1.0181	1.05842	0.915948	-6.52639	-6.37536	-3.35507	-2.27869	-6.25712	-2.98052	-0.611057	0.926429	1.12859	1.28611	0.877517	1.21821	0.448771	-0.735439	0.994248	0.942985	0.997958	0.844119	1.02081	1.24179	0.822044	1.20932	0.97704	-5.00742	0.972608	0.999959	0.652936
18675	5328	55670	PLAU	plasminogen activator, urokinase	0.921927	1.09125	1.12277	1.09386	0.940602	1.21163	1.27469	-2.52182	-2.12388	-0.595288	-1.97284	-3.94435	0.878831	0.987046	0.973485	1.32471	1.217	1.08851	1.3608	-4.17054	0.978612	0.62633	-0.268271	0.997622	0.985842	1.44607	1.20582	1.19924	1.46684	-2.23942	0.999993	0.999272	0.0694997	0.99999
18676	7372	319	UMPS	uridine monophosphate synthetase	1.01888	1.0052	1.01385	0.984963	1.08377	1.04086	1.06922	-6.17615	-6.71591	-6.43987	-6.37263	-0.876008	-4.4243	-1.88397	0.989441	1.43562	1.08421	1.32412	1.45094	-3.15695	1	-0.115782	1	1	0.982155	1.27917	1.26436	1.01171	1.30241	-16.9868	0.998985	0.999253	-17.6464	0.9998
18677	7329	5574	UBE2I	ubiquitin-conjugating enzyme E2I (UBC9 homolog, yeast)	0.962969	1.0148	1.00582	1.0567	1.04258	0.928553	0.956006	-5.19938	-6.5018	-6.72141	-3.81138	-4.8998	-2.28946	-4.64139	0.890263	1.26166	1.14604	1.10089	1.41718	0.819761	0.993314	0.996937	-4.10207	1	0.828234	1.08754	1.01223	1.0744	1.31308	0.78145	0.981247	0.99615	-15.0648	1
18678	7319	68308	UBE2A	ubiquitin-conjugating enzyme E2A (RAD6 homolog)	0.967062	0.96258	1.06937	1.00874	0.984401	0.942983	0.942476	-5.69663	-5.41046	-3.31196	-6.68565	-6.51366	-3.94208	-3.90141	0.781369	1.08285	0.986233	1.09796	1.38584	0.900894	0.976992	-1.01726	0.896309	1	0.906638	1.26684	1.10907	1.14226	1.3973	-2.96357	0.99981	0.989552	-0.608342	1
18679	7317	22002	UBA1	ubiquitin-like modifier activating enzyme 1	0.987846	1.08458	1.1385	1.05811	0.974182	1.06951	1.15813	-6.61974	-2.45685	-0.0274139	-4.23364	-6.13026	-3.44964	0.403798	0.702173	0.916052	0.974259	0.940255	1.3046	0.966947	-2.87025	-4.1319	-2.75094	0.941636	0.746345	0.960538	1.06406	0.90271	1.28699	0.230814	-4.18294	-6.48329	0.927681	-8.33958
18680	8266	8594	UBL4A	ubiquitin-like 4A	0.975535	1.0001	0.917803	0.930408	0.809825	0.834134	0.77494	-5.81834	-6.76276	-0.699114	-1.62967	0.997832	0.985133	0.999905	1.02677	0.883796	1.03761	0.851762	0.860756	-3.7969	-2.98716	-2.32128	0.0391658	-1.37902	0.897944	0.935593	1.08299	0.8639	1.04193	-2.41016	-2.89898	-7.49273	0.90303	-17.6804
18681	7386	4378	UQCRFS1	ubiquinol-cytochrome c reductase, Rieske iron-sulfur polypeptide 1	0.994883	1.0671	1.06192	0.993595	0.975956	0.904528	0.885305	-6.70888	-1.59409	-2.03059	-6.67839	-5.63875	0.395313	0.806014	1.06096	1.45303	1.22143	1.18962	1.36954	-2.56851	1	0.999781	0.994927	1	1.0284	1.1776	1.16922	1.00716	1.14508	-17.6338	0.999194	0.999308	-17.6659	0.99975
18682	7157	460	TP53	tumor protein p53	1.02155	1.00809	0.933994	0.828513	0.842112	0.786876	0.86921	-6.3559	-6.70328	-3.49027	0.846208	0.71569	0.983039	0.174435	1.06727	1.16829	1.07272	1.08909	1.09465	-2.56851	0.707067	-2.19696	0.102534	0.311586	0.823615	1.18125	0.917521	1.28743	1.43422	0.393489	-4.18294	-11.8957	0.628433	0.998548
18683	6890	495	TAP1	transporter 1, ATP-binding cassette, sub-family B (MDR/TAP)	1.08497	1.1036	1.06944	1.00038	0.909063	0.909054	0.989205	-0.293575	0.413513	-1.27821	-6.76247	0.311476	0.31182	-6.51302	1.00385	1.19683	1.14493	1.04533	1.19223	-4.06399	0.91928	0.799289	-3.26571	0.966947	0.891482	1.15365	1.06794	1.08025	1.29408	0.879417	0.907637	-0.705089	-6.38578	0.999991
18684	7048	2435	TGFBR2	transforming growth factor, beta receptor II (70/80kDa)	1.12436	0.835353	0.858702	0.869495	0.926825	1.01964	1.06856	-0.20938	0.884352	0.641655	0.430659	-2.50277	-6.3637	-3.22652	0.920332	0.623298	0.909915	0.685006	0.677253	-1.49564	0.999997	-1.23655	0.999981	0.999985	0.817152	0.603094	0.987865	0.610502	0.738044	0.0297861	0.999863	-16.8825	0.999991	0.978172
18685	7037	2429	TFRC	transferrin receptor (p90, CD71)	1.09989	0.999882	1.04566	1.05852	1.10389	0.997665	0.952487	-0.251973	-6.76275	-4.14606	-2.99607	-0.0916174	-6.75397	-3.76545	1.0205	1.09547	1.25098	0.875693	1.07347	-3.88597	-1.79563	0.931311	0.489097	-2.50702	0.988415	0.788008	1.27897	0.616126	0.797244	-12.2268	0.999815	0.999915	1	0.999824
18686	7080	2488	NKX2-1	NK2 homeobox 1	1.02104	1.06509	1.21781	1.11071	1.28831	1.01897	0.875431	-6.6707	-6.37191	-1.64666	-4.11241	-0.397022	-5.81811	-3.5563	0.990887	0.766574	0.85408	0.897544	0.773624	-4.04191	0.611136	0.20557	-3.49466	0.60334	1.02883	0.917193	1.01374	0.904762	0.89149	-17.464	-11.2267	-17.4026	-9.3238	-11.8957
18687	6938	40774	TCF12	transcription factor 12	1.00804	0.978786	0.932177	0.930062	1.18269	1.02862	0.965797	-6.69719	-6.30523	-3.07161	-2.90444	0.767203	-5.98802	-5.61662	1.02498	1.32266	1.10283	1.19933	1.29042	-3.77782	0.998416	-0.0977053	0.981069	0.999718	1.19921	2.08388	1.30851	1.59256	1.73771	0.162508	1	0.964789	0.999995	1
18688	6924	37746	TCEB3	transcription elongation factor B (SIII), polypeptide 3 (110kDa, elongin A)	1.11507	1.01384	1.00974	1.05378	1.17469	1.08913	0.863867	-0.972777	-6.59134	-6.67707	-4.62269	0.579331	-2.32058	0.315505	1.01946	1.2458	0.943197	1.32082	1.22201	-3.73842	0.688476	-4.16085	0.861358	0.641005	1.11719	2.07808	1.3041	1.59349	1.86009	-14.4142	0.999999	0.968939	0.999677	1
18689	2547	37483	XRCC6	X-ray repair complementing defective repair in Chinese hamster cells 6	1.12509	1.01602	1.34604	1.71374	2.03499	2.11064	1.49689	-1.75018	-6.6152	0.98169	0.999999	1	1	0.999747	1.065	0.948656	1.44848	0.65493	0.890754	-1.76518	-1.73482	0.999972	1	0.751921	1.31783	1.20373	2.11111	0.570187	0.913414	0.991698	0.162508	1	1	-1.10306
18690	7296	55733	TXNRD1	thioredoxin reductase 1	1.09973	1.01638	1.44358	2.11922	2.55961	2.38246	1.59575	-3.79776	-6.65356	0.988	1	1	1	0.999601	1.14834	0.522418	1.14579	0.455944	0.454934	-1.23655	0.999495	-0.0447737	1	0.999999	1.52963	0.814443	1.99675	0.407885	0.532445	0.870386	-1.91788	0.999908	1	0.999921
18691	4071	7409	TM4SF1	transmembrane 4 L six family member 1	0.955973	0.897941	0.987875	0.947125	1.14573	1.25317	1.01982	-5.31125	-1.42323	-6.64532	-4.74588	-0.23535	0.936488	-6.46262	0.787258	0.763992	0.99792	0.765584	0.970447	-1.07102	-0.115782	-3.61087	0.751921	-3.44586	0.789243	0.432444	1.28295	0.337071	0.547923	-0.577153	1	0.998985	1	1
18692	7277	68496	TUBA4A	tubulin, alpha 4a	1.03966	0.981551	0.989476	1.03603	1.13568	1.03274	1.04443	-4.31616	-6.11442	-6.54705	-4.67154	0.829783	-4.98395	-3.84087	1.00433	1.28719	1.18939	1.08222	1.28164	-3.21182	1	0.999998	0.900894	1	0.980387	1.073	1.18788	0.903288	1.09446	-6.38578	0.931151	0.999969	0.890524	0.999904
18693	10963	4965	STIP1	stress-induced-phosphoprotein 1	1.00579	1.08389	1.03598	0.975287	0.919083	0.908743	0.887992	-6.68801	-0.249867	-4.41335	-5.47611	-0.052961	0.391067	0.832535	1.08161	1.47919	1.21608	1.21636	1.36759	-1.40797	1	0.999349	0.998375	1	1.04352	1.22884	1.20816	1.01711	1.17759	-16.1931	0.973289	0.78145	-8.23209	0.999107
18694	7035	4579	TFPI	tissue factor pathway inhibitor (lipoprotein-associated coagulation inhibitor)	1.08534	0.961497	0.943213	0.693925	0.765614	0.657635	0.723548	-3.70154	-5.91231	-5.00562	0.99866	0.944572	0.999863	0.99291	1.05512	1.12086	1.01175	1.10784	1.06231	-4.16623	-4.0532	-2.75094	-1.67437	-3.93412	1.17905	1.334	0.973262	1.37065	1.13142	-6.68027	0.736631	-12.5548	0.991907	-1.10306
18695	7980	38194	TFPI2	tissue factor pathway inhibitor 2	0.933186	1.18951	1.0076	1.04014	0.831648	0.769259	0.806325	-5.80022	-2.4053	-6.75045	-6.43648	-2.06835	-0.220282	-1.20501	0.925419	0.887944	0.99803	0.889697	0.959505	-0.569062	0.713042	-4.03013	0.694786	-1.91821	0.988961	1.0861	1.06831	1.01665	1.09822	-13.0923	-8.23209	-4.42203	-16.1213	-1.22412
18696	9168		TMSB10	thymosin beta 10	0.988261	0.907276	1.00549	0.917526	1.09149	0.986578	0.861348	-6.63277	-1.51915	-6.73464	-2.20644	-2.11172	-6.593	0.413321	1.04934	1.21398	1.22007	0.995008	1.15689	-1.37902	0.999981	0.999349	0.246758	0.999985	0.981308	1.19721	1.14131	1.04897	1.22001	-16.2635	0.999359	0.996248	-8.99273	0.99999
18697	6811	2381	STX5	syntaxin 5	0.897745	0.904765	0.965368	0.943564	1.04847	0.879585	0.919759	-0.790052	-1.18623	-5.61403	-4.0345	-4.8193	0.00553262	-2.1852	0.932557	1.31223	1.1848	1.10755	1.40713	-2.04175	0.999986	0.997905	0.807719	1	0.866583	1.12831	1.07894	1.04576	1.30202	-0.705089	0.998786	0.934459	-1.529	1
18698	6383	2253	SDC2	syndecan 2	1.07211	0.994553	0.996943	0.840498	0.837327	0.689852	0.736929	-3.73979	-6.73905	-6.75531	0.592169	0.639388	0.999926	0.99804	1.00644	0.785512	1.10105	0.713417	0.780485	-3.88597	0.98519	-1.20853	0.999775	0.993641	0.924821	0.577467	1.01571	0.568536	0.62441	-2.12931	1	-17.0841	1	1
18699	6647	392	SOD1	superoxide dismutase 1, soluble	1.04102	1.13801	1.09612	1.0106	1.14526	1.16538	1.16966	-4.59647	0.689796	-0.466512	-6.58919	0.771454	0.906579	0.923376	1.07349	1.03712	1.29848	0.798719	0.966123	-3.75832	-3.31858	0.997301	0.999934	-1.52513	1.02858	0.77781	1.39336	0.558226	0.756199	-15.3274	0.998075	0.999991	1	0.999958
18700	6390	2255	SDHB	succinate dehydrogenase complex, subunit B, iron sulfur (Ip)	1.05888	0.950363	1.10717	1.15727	1.35064	1.25162	1.1378	-2.83378	-3.43435	0.121084	0.896849	0.999998	0.999319	0.748146	1.034	1.10415	1.24854	0.884348	1.06784	-3.69743	0.730323	0.999854	0.969245	0.741323	1.08156	1.04203	1.43334	0.726994	0.963456	-4.34154	-17.6804	1	1	-2.184
18701	6389	3073	SDHA	succinate dehydrogenase complex, subunit A, flavoprotein (Fp)	0.955559	1.01111	1.1264	1.25206	1.35614	1.35894	1.24072	-3.55306	-6.51986	0.760403	0.999855	1	1	0.999699	1.00404	1.0919	1.33811	0.816002	1.08751	-3.39583	-0.78487	0.999978	0.999703	0.526904	1.05299	1.0448	1.54168	0.6777	0.992218	-9.3238	-12.4459	1	1	-16.8825
18702	6710	295	SPTB	spectrin, beta, erythrocytic	0.835649	0.865268	0.88868	0.920685	0.838186	1.01492	1.0158	-0.912235	-2.10069	-3.20314	-5.26345	-1.00197	-6.68739	-6.67838	0.926117	1.02971	1.03973	0.99036	1.11186	-1.07102	-3.73842	-2.22805	-3.21182	0.219494	0.979693	1.17106	1.19566	0.979427	1.19534	-11.3387	-0.0326119	0.99551	0.180077	-1.39442
18703	6709	2353	SPTAN1	spectrin, alpha, non-erythrocytic 1 (alpha-fodrin)	0.962422	0.981447	1.02203	0.967173	1.13785	1.35382	1.29346	-5.77971	-6.51509	-6.42941	-6.00382	-0.725349	0.995541	0.970316	0.803582	1.18849	1.10583	1.07476	1.47899	0.928058	0.260101	0.132981	-4.06399	0.999977	0.904652	1.28261	1.26451	1.01432	1.4178	-1.71788	0.999999	1	-15.6607	1
18704	6642	99716	SNX1	sorting nexin 1	0.899391	0.928444	0.952078	0.9573	1.0814	0.973738	0.864722	-0.149264	-1.99644	-4.0993	-4.56786	-1.70111	-5.85725	0.763878	1.04695	1.65656	1.12704	1.46984	1.58227	-3.56541	1	0.893943	1	1	0.884329	1.56114	1.14447	1.36408	1.76534	-1.86682	1	0.939134	0.999996	1
18705	6628	21719	SNRPB	small nuclear ribonucleoprotein polypeptides B and B1	1.02444	1.01954	1.00677	0.901917	0.965451	0.870334	0.903579	-5.98906	-6.2563	-6.69933	-0.204599	-5.21578	0.710926	-0.284104	0.877639	1.36153	1.05231	1.29386	1.55136	-0.592189	0.987228	0.618799	0.323993	0.999994	1.0393	1.20619	1.31696	0.915893	1.16058	-15.1535	-14.0214	0.987511	0.992112	-5.18163
18706	6638	68297	SNRPN	small nuclear ribonucleoprotein polypeptide N	0.957366	0.891932	0.939137	0.875596	0.88778	0.86316	0.988805	-5.55711	-1.47317	-4.47296	-0.675418	-1.2529	-0.195879	-6.67554	0.991002	1.15355	1.05584	1.09254	1.16403	-4.16623	0.999907	0.898626	0.98482	0.999998	0.973267	1.0776	1.0667	1.01022	1.1072	-17.5844	-2.184	-0.319071	-15.7408	-0.0761616
18707	6629	37728	SNRPB2	small nuclear ribonucleoprotein polypeptide B''	1.13065	0.999419	1.03153	1.23654	1.56895	1.87073	1.43261	-1.89144	-6.7626	-6.2806	0.555194	0.999886	1	0.995934	1.12157	1.10083	1.21899	0.903068	0.98151	-2.6297	-2.47618	0.730323	-0.115782	-4.15333	1.30417	1.31597	1.88089	0.699653	1.00905	-0.913458	0.338354	0.999913	0.939134	-14.8841
18708	6742	74462	SSBP1	single-stranded DNA binding protein 1	1.07054	0.978811	1.07099	1.16643	1.25678	1.09559	0.909053	-2.55984	-6.18113	-2.52646	0.822342	0.996707	-0.945254	-0.720517	1.08825	1.11143	1.05387	1.05462	1.0213	-4.17027	-2.69053	-2.5378	-4.16381	-2.56851	1.17753	1.20918	1.35691	0.891131	1.02688	-5.72229	0.611213	0.996614	-1.43862	-2.52776
18709	6734	2364	SRPR	signal recognition particle receptor ('docking protein')	1.00642	1.01247	1.08522	1.05062	1.03024	0.868733	0.779125	-6.6861	-6.47914	-0.602372	-3.32464	-5.26579	0.909027	0.999961	0.898327	1.23548	1.25949	0.98093	1.37531	-4.03013	0.999787	0.993641	0.11786	0.999997	0.936888	1.24451	1.37339	0.906158	1.32834	-16.654	0.380112	0.943485	-9.76871	0.867234
18710	6729	2362	SRP54	signal recognition particle 54kDa	0.960403	0.969671	1.00159	0.911588	0.917321	0.970289	0.864891	-5.46798	-5.9808	-6.76057	-2.01555	-2.40692	-6.0112	0.200314	1.01769	1.6441	1.18889	1.38288	1.61552	-2.13482	0.999999	0.903115	0.99996	1	1.22387	1.78051	1.15122	1.54662	1.45482	0.864009	1	-2.41016	0.999999	0.999966
18711	6722	31135	SRF	serum response factor (c-fos serum response element-binding transcription factor)	1.04259	0.958795	0.87674	1.01585	0.991537	0.92839	0.749165	-4.48827	-4.45465	0.708015	-6.38751	-6.65117	-1.61854	0.999986	1.03904	1.5206	1.19717	1.27016	1.46346	-4.01786	0.999732	0.746672	0.945595	0.999902	1.15401	1.68715	1.41382	1.19333	1.46198	-5.90836	1	0.999986	0.963896	1
18712	7307	14345	U2AF1	U2 small nuclear RNA auxiliary factor 1	0.998421	0.98818	1.10457	1.11762	1.10256	1.07649	0.969299	-6.75645	-6.41303	0.637296	0.823296	0.596728	-0.387985	-4.66181	1.08725	1.42602	1.26864	1.12405	1.31158	-0.0977053	0.999987	0.976992	0.985902	0.999821	0.979306	1.41971	1.09159	1.30058	1.44971	-14.1209	0.999992	0.544938	0.99954	0.999999
18713	6651	10551	SON	SON DNA binding protein	1.03528	1.01758	1.23124	1.22844	1.31211	1.12708	0.971262	-4.55699	-6.13126	0.999695	0.999632	0.999999	0.818126	-5.12572	1.20707	2.53375	1.27838	1.98199	2.09909	0.489097	1	0.562305	1	1	1.65696	3.78746	1.35039	2.8047	2.28578	0.996944	1	-0.987506	1	1
18714	6539	2292	SLC6A12	solute carrier family 6 (neurotransmitter transporter, betaine/GABA), member 12	0.910432	0.901583	0.95263	1.03869	1.00776	0.9525	0.866668	-0.880259	-0.390626	-4.27718	-5.12635	-6.68663	-4.26576	0.683061	1.18262	1.6346	1.05339	1.55175	1.38218	0.535976	0.999972	-1.29307	0.999988	0.999071	1.24263	1.75831	1.06473	1.65141	1.41499	0.944867	1	-0.319071	1	0.999999
18715	6594	55711	SMARCA1	SWI/SNF related, matrix associated, actin dependent regulator of chromatin, subfamily a, member 1	1.04634	1.04924	1.0163	1.00572	1.13732	0.905963	0.905455	-5.132	-4.95356	-6.53234	-6.73368	-0.219292	-1.57275	-1.54119	0.97695	1.11373	1.01365	1.09873	1.14001	-3.85164	0.967731	-1.46628	0.827403	0.982836	1.2357	1.53528	1.17722	1.30416	1.24244	0.885099	0.999997	0.801056	0.998349	0.998349
18716	6772	21428	STAT1	signal transducer and activator of transcription 1, 91kDa	0.999933	0.984225	0.979482	1.02616	1.01968	0.860208	0.931351	-6.76277	-6.37854	-6.12134	-5.79107	-6.19327	0.887909	-1.85762	0.896642	1.14746	1.22631	0.935707	1.27973	0.989261	0.9999	0.999994	-1.76518	1	0.989033	1.0455	1.25422	0.833591	1.0571	-16.3324	-15.1535	0.999852	0.999824	-9.65717
18717	6418	55707	SET	SET nuclear oncogene	1.09751	1.14304	1.04132	1.06318	1.10815	0.904182	0.847179	-1.32558	0.320999	-5.15492	-3.57599	-0.799602	-0.89978	0.802347	0.974749	1.02464	1.15678	0.885764	1.05118	-2.44528	-4.12523	0.323993	0.587343	-2.72079	1.12713	1.13425	1.28685	0.881412	1.00631	-12.8788	-5.90836	0.711103	-3.02895	-13.1982
18718	90	7	ACVR1	activin A receptor, type I	0.926152	0.888599	0.869477	1.05965	1.01353	1.1468	0.902617	-3.15547	-0.802361	-0.0216347	-4.42661	-6.61374	-0.107046	-1.56977	0.970086	1.18383	1.07661	1.09959	1.22034	-3.81557	0.946857	0.553674	-1.61433	0.992423	0.96011	1.08376	1.23238	0.879408	1.12879	-2.96357	-11.1146	0.988131	0.948819	0.668425
18719	5127	7878	PCTK1	PCTAIRE protein kinase 1	0.957273	1.00569	1.01574	1.02991	1.0459	0.923855	0.876182	-4.8501	-6.72561	-6.4857	-5.82168	-4.7581	-2.0919	0.360273	1.06237	1.03262	1.26883	0.813839	0.971998	-3.23889	-3.56541	0.99774	0.998802	-1.09817	1.05966	0.85449	1.12976	0.756344	0.80638	-4.18294	0.983894	-8.77356	0.999962	0.853879
18720	191	554	AHCY	S-adenosylhomocysteine hydrolase	0.98816	1.01178	0.998362	0.960904	0.951928	0.90667	0.895114	-6.35244	-6.3659	-6.75478	-3.24655	-2.10703	0.757664	0.90135	1.13268	1.0279	1.26895	0.810035	0.907487	-2.25914	-4.06399	0.989261	0.993798	-2.6297	1.02183	0.692657	1.11282	0.622433	0.67786	-17.6193	0.999551	-2.77215	0.999998	0.999837
18721	4144	38112	MAT2A	methionine adenosyltransferase II, alpha	1.02148	1.04394	1.04609	1.0629	0.964438	0.924225	0.936009	-5.95382	-3.96022	-3.74842	-2.17371	-4.64662	-0.770786	-1.72045	1.0252	0.953832	1.08488	0.879203	0.930388	-4.11803	-4.03013	0.273254	0.405816	-4.1319	0.999767	0.70299	1.02785	0.683942	0.703154	-4.66823	0.924042	-15.6607	0.97191	0.380112
18722	6015	68283	RING1	ring finger protein 1	0.927553	1.0175	1.02641	0.997205	0.948778	0.89162	0.884798	-1.245	-6.25708	-5.66919	-6.74916	-3.20549	0.532682	0.676781	1.02139	0.99939	1.18435	0.843831	0.978457	-2.81086	-3.54217	0.993641	0.995853	-3.93412	0.974493	0.780126	1.177	0.662812	0.800546	-17.6193	0.927681	0.574528	0.999997	0.98545
18723	6195	55703	RPS6KA1	ribosomal protein S6 kinase, 90kDa, polypeptide 1	1.03985	1.10246	1.22994	1.23265	1.21815	1.23328	1.18898	-3.9117	0.500175	0.99983	0.99986	0.999611	0.999866	0.997109	1.29521	3.13557	1.47242	2.12954	2.42089	0.682052	1	0.993641	1	1	1.79508	4.97785	1.52846	3.25676	2.77305	0.999998	1	0.99998	1	1
18724	23386	9097	NUDCD3	NudC domain containing 3	1.02346	1.08867	1.09819	1.1077	0.969196	0.923758	0.862857	-5.43663	0.310379	0.580165	0.752897	-4.52428	0.0684611	0.991065	1.1847	1.98345	1.33964	1.48058	1.67423	0.219494	1	0.999532	0.999999	1	1.31117	1.87059	1.08064	1.731	1.42666	0.999966	1	0.835685	1	1
18725	5018	31281	OXA1L	oxidase (cytochrome c) assembly 1-like	0.99576	1.11549	1.04214	1.0008	0.923509	0.970048	0.887415	-6.71549	0.824507	-3.385	-6.7611	0.0195553	-4.68593	0.911365	1.10001	1.54243	1.28949	1.19615	1.40219	-0.0105603	1	0.999696	0.99261	1	1.11447	1.31878	1.15421	1.14258	1.18332	0.591375	0.999997	0.942892	0.994646	0.99948
18726	6050	2204	RNH1	ribonuclease/angiogenin inhibitor 1	1.02215	1.09353	1.09343	1.0105	0.965254	0.869821	0.80029	-6.18431	-1.19311	-1.19862	-6.62731	-5.34717	0.608069	0.993553	1.06105	1.49763	1.31411	1.13965	1.41146	-4.14367	0.999999	0.999857	0.870275	1	1.08358	1.08177	1.15092	0.939911	0.998324	-11.7612	-8.61211	0.650138	-0.55175	-11.4028
18727	6059	2205	ABCE1	ATP-binding cassette, sub-family E (OABP), member 1	0.953262	1.09933	1.12251	1.15126	1.10343	1.00442	0.895144	-5.4126	-2.69994	-1.59188	-0.543825	-2.48927	-6.75013	-1.82957	1.04791	1.41588	1.07557	1.31639	1.35114	-2.92904	0.997561	-1.18068	0.981974	0.996344	1.5042	2.30659	1.29235	1.78481	1.53344	0.999945	1	0.994913	1	1
18728	390	21074	RND3	Rho family GTPase 3	0.979276	0.940784	1.00281	0.904366	0.876723	0.729208	0.781014	-6.13531	-2.82214	-6.751	-0.180542	0.669492	0.999997	0.99961	1.02125	1.0424	1.08646	0.959446	1.02071	-4.07427	-3.39583	-1.76518	-3.31858	-3.73842	1.02341	0.855493	1.14087	0.749859	0.835921	-9.43464	0.7926	-0.833451	0.999854	0.993596
18729	5983	2188	RFC3	replication factor C (activator 1) 3, 38kDa	1.01564	1.10438	0.979248	0.947789	0.935572	0.844427	0.794589	-6.27629	0.386405	-5.89883	-2.61902	-1.41177	0.991634	0.999929	0.890027	0.996185	1.26041	0.790369	1.11927	-0.639088	-4.11803	0.827403	0.909503	0.162617	0.877965	0.758335	1.1854	0.639729	0.863742	-0.0742846	0.999998	0.989336	1	0.999984
18730	780	68212	DDR1	discoidin domain receptor tyrosine kinase 1	1.04659	1.10932	1.0256	1.02947	0.967631	0.987317	0.94012	-2.16686	0.903133	-4.87118	-4.37212	-3.84425	-6.22756	-0.523643	1.08491	1.0056	1.26711	0.793613	0.926895	-4.17027	-4.15333	-0.964252	-0.523459	-4.13805	0.901683	0.681851	1.05612	0.645619	0.756198	-9.2726	0.974182	-8.77875	0.999871	0.980417
18731	7936	2178	RDBP	RD RNA binding protein	1.03027	1.0081	1.0182	1.01589	0.972918	1.0224	0.904007	-5.06592	-6.62337	-6.09098	-6.24378	-5.2971	-5.77275	0.483012	0.98442	0.827333	1.008	0.820766	0.840427	-2.59915	-1.18068	0.0712654	-3.21182	-3.21182	0.986706	0.826927	1.13234	0.730283	0.838068	-12.3614	-0.735237	-4.0541	0.989336	-0.332488
18732	6259	68287	RYK	RYK receptor-like tyrosine kinase	1.00909	1.00103	0.998739	0.970341	1.05027	0.94913	0.84048	-6.55485	-6.76003	-6.75867	-4.75693	-2.53398	-2.18795	0.9986	1.0607	1.01025	1.05062	0.961577	0.952442	-4.16623	-4.04191	-2.78096	-1.91821	-4.07427	1.0661	0.811588	1.12935	0.718635	0.76127	-10.2937	0.370339	0.756347	0.999949	0.955355
18733	5928	21153	RBBP4	retinoblastoma binding protein 4	1.03637	1.02962	1.05336	0.919719	0.935534	0.767503	0.852438	-5.64763	-5.99882	-4.59521	-2.34759	-3.5415	0.995681	0.594782	1.12707	1.20955	1.22622	0.986404	1.07319	-0.964252	0.688476	0.757073	-4.16381	-1.32157	1.14263	0.934427	1.20764	0.773761	0.817787	0.544	-5.54213	0.928846	0.999176	0.991942
18734	5927	3419	JARID1A	jumonji, AT rich interactive domain 1A	1.01476	0.923831	0.983024	0.851917	0.858032	0.810214	0.804092	-6.55601	-2.55922	-6.48167	0.639118	0.534093	0.953046	0.966653	0.975811	0.970216	1.0278	0.943972	0.994267	-3.12917	-3.86903	-3.81557	-2.6297	-3.83382	1.20614	0.858822	1.06208	0.808624	0.712039	0.469242	-1.35275	-6.67867	0.857318	0.997979
18735	4218	100934	RAB8A	RAB8A, member RAS oncogene family	1.0524	1.15983	1.03784	0.941955	0.911955	0.854115	0.817419	-3.09063	0.948161	-4.52265	-2.23681	-0.0122223	0.971486	0.998683	1.0938	1.39987	1.27274	1.09989	1.27981	-0.0622019	1	0.999989	0.724669	1	0.969322	1.02082	1.12234	0.909547	1.05313	-8.19254	-10.589	0.680113	-0.0118359	-2.66545
18736	5906	105323	RAP1A	RAP1A, member of RAS oncogene family	1.09084	1.04304	1.00064	0.957137	0.988322	0.860621	0.888499	-0.0652097	-3.80956	-6.76191	-3.62885	-6.47725	0.970257	0.782153	1.01347	1.23993	1.15931	1.06954	1.22345	-3.26571	0.998333	0.982836	-0.964252	0.999279	0.939322	0.971485	1.10703	0.877557	1.03424	-5.3073	-13.0447	0.953095	0.993086	-3.38795
18737	5862	20628	RAB2A	RAB2A, member RAS oncogene family	1.00671	1.04051	1.00439	1.01284	1.084	1.12403	1.04308	-6.68694	-4.50074	-6.73015	-6.4901	-0.921762	0.555803	-4.2645	1.00966	1.14859	1.12962	1.01679	1.1376	-4.16946	0.991416	0.983658	-4.00509	0.993479	1.12603	1.15089	1.31693	0.873918	1.02208	0.687226	0.989061	1	0.99732	-2.23167
18738	4835	696	NQO2	NAD(P)H dehydrogenase, quinone 2	1.05669	1.16373	1.04364	0.994645	0.884853	0.838972	0.811666	-4.05525	0.649726	-4.99713	-6.73105	0.00385767	0.869291	0.971774	1.03237	1.17562	1.10427	1.06461	1.13876	-3.58832	0.997796	0.968496	-0.78487	0.999222	0.898016	0.918274	1.06994	0.858246	1.02256	0.609028	-0.901405	0.913613	0.999972	-8.86174
18739	5162	712	PDHB	pyruvate dehydrogenase (lipoamide) beta	0.990265	0.990857	0.978885	0.849614	0.858081	0.841112	0.787657	-6.70155	-6.70878	-6.47586	0.0679645	-0.187621	0.280701	0.902163	1.15645	1.11702	1.06769	1.0462	0.965901	-0.990661	-1.55475	-3.44586	-2.72079	-4.09331	1.20342	0.925683	1.1216	0.825323	0.769209	0.523684	-3.01599	-1.5639	0.980417	0.998437
18740	5160	37282	PDHA1	pyruvate dehydrogenase (lipoamide) alpha 1	1.03615	1.02833	0.951272	1.02554	1.00144	0.933546	0.838961	-4.74948	-5.44446	-3.29865	-5.66944	-6.75894	-1.55804	0.989275	0.940128	1.11412	1.19721	0.930599	1.18507	0.162617	0.508308	0.997499	0.718909	0.998971	1.03417	0.983383	1.29045	0.762047	0.950894	-6.10301	-12.8358	0.999998	1	-3.2616
18741	5832	2142	ALDH18A1	aldehyde dehydrogenase 18 family, member A1	1.08302	0.966725	0.979947	1.03135	1.07404	1.00187	0.777674	-2.47027	-5.70424	-6.36492	-5.87097	-3.06262	-6.7593	0.994023	1.0647	1.10395	1.13009	0.976876	1.03687	-3.96393	-0.760051	0.655175	-2.16588	-1.32157	1.032	1.09848	1.24308	0.883674	1.06441	-12.6963	-0.466231	0.998851	0.772556	-0.140036
18742	5552	2043	SRGN	serglycin	1.00084	1.00608	0.889618	1.05221	1.03236	1.01402	0.918571	-6.76173	-6.70878	0.354581	-3.7689	-5.40846	-6.48272	-1.03745	0.994499	1.17925	1.10317	1.06896	1.18577	-1.88746	0.974025	0.987228	-4.10207	0.99992	1.10184	1.05682	1.14684	0.921509	0.959141	-8.27671	-5.22985	0.982738	0.85391	-11.465
18743	4486	1835	MST1R	macrophage stimulating 1 receptor (c-met-related tyrosine kinase)	0.995545	1.08626	1.20583	1.10801	0.949125	0.897118	1.03164	-6.75832	-5.37882	-1.88088	-4.06464	-6.17777	-4.54051	-6.64125	0.980933	0.941809	1.04405	0.902071	0.960116	-1.35022	-2.35233	-4.16811	-1.58448	-3.86903	0.962805	0.817237	1.10214	0.741501	0.848809	-10.589	0.884765	-0.867177	0.999802	0.750708
18744	5792	20623	PTPRF	protein tyrosine phosphatase, receptor type, F	0.984213	1.07154	1.08007	1.08115	0.976379	0.965955	1.0484	-6.41552	-2.31415	-1.70564	-1.63352	-6.00179	-5.25343	-4.19684	1.0348	0.970778	1.2826	0.756886	0.938134	-4.08405	-2.35233	0.999838	0.999998	-2.50702	1.08145	0.628557	1.23304	0.509762	0.581214	-11.2756	0.999994	0.977791	1	0.999999
18745	5787	2125	PTPRB	protein tyrosine phosphatase, receptor type, B	1.0261	1.09175	1.02513	0.97427	1.00877	1.08455	1.03424	-6.18698	-2.21228	-6.22698	-6.17397	-6.69434	-2.64494	-5.80648	1.10749	1.05656	1.40138	0.753941	0.954014	-4.17054	-3.39583	0.998201	0.99996	-3.04456	1.04077	0.673786	1.21018	0.556765	0.647392	-2.33651	1	-1.31218	1	1
18746	5782	37691	PTPN12	protein tyrosine phosphatase, non-receptor type 12	1.11474	0.919698	0.932448	1.05482	1.18771	1.03989	0.969561	0.214573	-0.94934	-1.93852	-3.3925	0.966353	-4.70945	-5.40489	0.951008	0.989683	1.12711	0.878068	1.04067	-4.1319	-0.500983	0.964484	0.371809	-0.0977053	1.02773	1.00098	1.2904	0.77571	0.973971	-12.8358	-10.589	0.99732	0.99808	-7.85509
18747	5531	2038	PPP4C	protein phosphatase 4 (formerly X), catalytic subunit	1.03751	1.00351	0.995824	0.990225	0.98605	0.920668	0.695411	-6.0364	-6.75584	-6.75291	-6.70861	-6.65241	-3.74762	0.998061	1.07844	0.894781	1.22146	0.732552	0.829697	-3.49466	-2.07274	0.132981	0.87866	-0.686841	1.07644	0.66771	1.25234	0.53317	0.620294	-11.2756	0.977226	-0.0531076	0.999978	0.997106
18748	5520	2035	PPP2R2A	protein phosphatase 2 (formerly 2A), regulatory subunit B, alpha isoform	1.05211	0.914374	1.03175	0.975051	1.01653	1.00868	0.887216	-4.53721	-1.75275	-5.82753	-6.1378	-6.49289	-6.68674	-0.247834	0.971077	1.33989	1.17545	1.13989	1.3798	-3.75832	0.99261	0.771958	-0.413274	0.99889	1.01068	1.1108	1.25085	0.888034	1.09906	-13.0447	-4.26474	0.846863	-1.39386	-3.71395
18749	5515	37660	PPP2CA	protein phosphatase 2 (formerly 2A), catalytic subunit, alpha isoform	1.00497	1.1056	1.02999	1.05693	1.04982	0.9447	0.938033	-6.69696	0.712873	-4.74645	-1.73707	-2.46341	-1.5857	-0.946361	1.07361	1.5046	1.23634	1.21698	1.40144	-2.47618	1	0.998674	0.999655	1	1.06946	1.54391	1.24175	1.24333	1.44363	-11.0782	0.999999	0.986933	0.993758	1
18750	5589	2056	PRKCSH	protein kinase C substrate 80K-H	1.06618	1.11674	1.05497	1.02211	0.938729	0.913013	0.827682	-2.4941	0.229108	-3.43947	-6.06545	-2.56781	-0.585664	0.986037	1.00277	1.3015	1.27738	1.01889	1.29791	-4.16811	0.999022	0.999047	-3.99185	0.999951	0.965443	0.991755	1.14385	0.867034	1.02725	-9.43464	-11.9794	0.239567	0.720641	-11.9265
18751	5683	2081	PSMA2	proteasome (prosome, macropain) subunit, alpha type, 2	0.973124	0.966245	0.991995	1.01056	1.07799	1.00568	1.04222	-6.02945	-5.63165	-6.69591	-6.64895	-2.68217	-6.72953	-5.17901	1.07097	1.46613	1.32316	1.10805	1.36898	-2.19696	0.993144	0.815825	-0.0105603	0.999964	1.13236	1.53214	1.19207	1.28528	1.35306	-3.0765	0.99983	0.860649	0.911501	0.999453
18752	5037	37637	PEBP1	phosphatidylethanolamine binding protein 1	1.01765	0.944434	0.940609	0.902041	0.928028	0.799318	0.855885	-6.36627	-3.45513	-3.10945	-0.323801	-2.02731	0.995925	0.840691	1.0057	1.24066	1.25863	0.985724	1.23363	-4.16946	0.976426	0.993144	-3.69743	0.996696	0.974237	0.911229	1.19754	0.760921	0.935326	-6.43043	0.911501	0.921584	1	0.726912
18753	5126	37640	PCSK2	proprotein convertase subtilisin/kexin type 2	0.978758	0.98764	0.971063	0.868197	0.937547	0.822699	0.910935	-6.30964	-6.60759	-5.93752	0.362827	-3.53195	0.921771	-1.54517	0.994519	1.24422	1.21702	1.02235	1.25108	-0.288323	0.998201	0.998945	-4.16811	0.999999	0.999798	1.03873	1.24462	0.834579	1.03895	-12.8596	-9.67475	0.999992	0.999998	-6.5957
18754	5617	732	PRL	prolactin	1.00466	0.923703	1.06968	1.04898	1.09314	0.921527	0.834394	-6.74602	-3.15887	-3.94519	-5.17936	-2.54547	-3.0069	0.654639	0.973089	0.715036	0.78639	0.909264	0.734811	-3.04456	0.988432	0.448771	-0.760051	0.917408	1.03105	0.929181	1.19601	0.776901	0.9012	-11.704	-2.83802	0.980905	0.999943	-4.55293
18755	5245	1980	PHB	prohibitin	1.10271	1.03611	1.053	1.10432	1.14052	1.31684	1.14065	0.828578	-3.56459	-1.54778	0.845979	0.989139	1	0.98925	0.921479	1.04436	1.2519	0.834222	1.13335	-0.886182	-2.59915	0.997088	0.995053	0.82362	0.94399	0.883764	1.26884	0.696514	0.936201	-9.59514	-2.38983	0.999952	1	0.756347
18756	5134	1951	PDCD2	programmed cell death 2	0.96142	1.00974	1.02286	1.07336	1.22259	1.24364	0.892884	-4.47055	-6.59874	-5.91251	-1.53662	0.997392	0.999227	0.520325	1.06374	1.06748	1.01137	1.05548	1.00351	-3.75832	-3.91852	-2.98716	-3.65489	-2.66016	1.28832	1.37568	1.3645	1.00819	1.06781	-1.88344	0.701014	0.989061	-3.98496	-4.19399
18757	5033	30998	P4HA1	procollagen-proline, 2-oxoglutarate 4-dioxygenase (proline 4-hydroxylase), alpha polypeptide I	0.980743	1.01379	1.19445	0.985763	0.99599	0.978832	0.886055	-6.35473	-6.55739	0.88355	-6.53805	-6.74488	-6.27167	-0.0286328	1.22669	1.55062	1.39053	1.11513	1.26407	0.05532	0.999948	0.99968	-1.82617	0.999412	1.24619	1.37954	1.32579	1.04054	1.10701	-0.0322929	0.996162	0.997979	-13.0097	0.726912
18758	5664	386	PSEN2	presenilin 2 (Alzheimer disease 4)	1.03063	1.02002	1.07979	1.10625	1.17123	1.12661	0.974796	-5.26092	-6.0736	-0.982967	0.239154	0.964826	0.680384	-5.65453	1.17673	2.8413	1.45954	1.94672	2.41458	-0.809894	1	0.987844	0.999994	1	1.86442	4.66563	1.30563	3.57346	2.50245	1	1	0.999974	1	1
18759	5430	721	POLR2A	polymerase (RNA) II (DNA directed) polypeptide A, 220kDa	1.03601	1.10227	1.329	1.35736	1.30799	1.43179	1.1276	-5.23666	-0.537497	0.999929	0.999983	0.999793	1	0.316133	1.36792	2.36552	1.89283	1.24973	1.72929	0.59541	0.999999	0.999905	0.59541	0.999975	1.5032	2.46975	1.68853	1.46266	1.64299	0.999997	1	1	1	1
18760	100132247	109427	LOC100132247		0.990532	0.998512	1.30906	1.31402	1.36274	1.24627	1.01794	-6.50452	-6.75634	1	1	1	0.999994	-5.89819	1.18262	4.19689	1.48055	2.83469	3.54882	-1.01726	1	0.992793	1	1	1.26074	3.98334	1.40942	2.82622	3.15953	-0.332488	1	0.992536	1	1
18761	26986	37638	PABPC1	poly(A) binding protein, cytoplasmic 1	1.00614	0.942142	1.2348	1.30018	1.30273	1.15428	0.946219	-6.69241	-2.31237	0.999231	0.999987	0.999989	0.92397	-2.72537	1.78124	4.79804	1.96704	2.43922	2.69365	0.931311	1	0.98519	1	1	1.76012	7.50958	1.54662	4.85547	4.26652	0.970741	1	0.881984	1	1
18762	5764	2117	PTN	pleiotrophin	0.994641	1.0467	1.17646	1.07345	1.1842	1.05675	0.971771	-6.72781	-4.61417	0.837334	-2.57505	0.879128	-3.83888	-5.83048	1.2477	2.25641	1.14151	1.97669	1.80845	0.489097	1	-0.523459	0.999999	0.999994	1.50106	3.03041	1.24519	2.43369	2.01885	0.999972	1	0.959563	1	1
18763	5155	74303	PDGFB	platelet-derived growth factor beta polypeptide (simian sarcoma viral (v-sis) oncogene homolog)	0.985693	1.01282	1.11961	1.42181	1.29063	1.56366	1.22965	-6.68424	-6.70129	-3.18169	0.968812	0.623916	0.998345	-0.0274102	1.19995	3.6756	1.29256	2.84366	3.06313	0.1479	1	0.935932	1	1	1.5414	5.38292	1.53351	3.5102	3.49224	1	1	1	1	1
18764	5055	20571	SERPINB2	serpin peptidase inhibitor, clade B (ovalbumin), member 2	0.994764	0.865429	0.887852	1.17237	0.960304	0.82272	1.11015	-6.75339	-2.14625	-3.19799	-1.61013	-6.22392	-1.14517	-4.52105	0.87272	0.900296	1.08862	0.827007	1.0316	0.360123	-1.01726	-0.152588	0.950478	-2.75094	0.902854	0.835604	1.08027	0.773517	0.925514	-4.0541	0.940023	-3.38795	0.999587	0.0665081
18765	2618	637	GART	phosphoribosylglycinamide formyltransferase, phosphoribosylglycinamide synthetase, phosphoribosylaminoimidazole synthetase	1.03681	0.992071	0.935142	1.01182	1.0088	0.974079	0.888475	-5.17339	-6.67671	-2.55575	-6.57656	-6.6587	-5.87734	0.269408	0.964498	1.25154	1.15612	1.08253	1.29761	0.416807	0.999332	0.944305	0.448771	1	1.01773	1.34597	1.31984	1.01979	1.32252	-12.4448	0.994646	0.99326	-12.4846	0.999687
18766	5634	56138	PRPS2	phosphoribosyl pyrophosphate synthetase 2	0.959924	1.07168	0.919304	0.881863	1.05098	0.864139	0.974761	-5.84786	-4.42768	-3.58255	-1.42361	-5.45068	-0.631438	-6.39119	0.956793	0.82857	0.977386	0.84774	0.865986	-2.78096	0.907419	-4.16085	0.968496	0.79495	0.989059	0.724846	1.05052	0.689991	0.732865	-13.0447	0.995167	-3.13761	0.999989	0.999133
18767	5350		PLN	phospholamban	0.892823	0.935973	1.13391	0.99366	1.1131	0.868086	0.811509	-3.48065	-5.42994	-2.95679	-6.73408	-3.74878	-2.31336	-0.251149	1.11575	1.10711	1.13933	0.97172	0.992261	-1.18068	-0.0977053	0.903115	-1.153	-3.29228	1.07568	0.999105	1.2037	0.83003	0.928816	-13.0447	-11.2756	0.923464	0.997454	-10.2183
18768	5226	68268	PGD	phosphogluconate dehydrogenase	1.03975	1.07336	1.01919	1.05438	0.929635	0.907342	0.853287	-3.61692	-0.446443	-5.8547	-1.99646	-0.306947	0.64813	0.996166	1.08402	1.09598	1.36805	0.801127	1.01104	-3.1845	-3.67635	0.999954	0.999989	-4.0532	1.00832	0.738073	1.2639	0.583963	0.731985	-12.9864	0.999951	0.998476	1	0.9999
18769	5236	1979	PGM1	phosphoglucomutase 1	1.02042	1.07137	1.11734	1.20552	1.11306	1.13995	1.01213	-5.88815	-0.990584	0.741911	0.998819	0.678525	0.925279	-6.43949	1.10252	1.65843	1.27006	1.30578	1.50421	-2.44528	0.999999	0.981974	0.999555	1	1.27324	1.80698	1.17059	1.54365	1.41919	-1.65232	1	-1.52054	1	1
18770	5214	20579	PFKP	phosphofructokinase, platelet	1.05887	1.0785	1.36713	1.38131	1.42426	1.28449	1.06396	-1.30923	0.0349388	1	1	1	1	-0.87778	1.35423	4.00045	1.60649	2.49018	2.95403	0.675511	1	0.999365	1	1	1.26886	3.29943	1.48404	2.22328	2.60031	0.657866	1	0.999914	1	1
18771	5250	37649	SLC25A3	solute carrier family 25 (mitochondrial carrier; phosphate carrier), member 3	1.01866	1.02519	1.28964	1.39464	1.40222	1.27134	1.1217	-6.1278	-5.65261	0.999981	1	1	0.999938	0.658943	1.32779	4.39475	1.68543	2.60749	3.30983	0.867363	1	0.999994	1	1	1.34795	4.00748	1.53591	2.6092	2.97302	0.946948	1	0.999993	1	1
18772	5828	269	PXMP3	peroxisomal membrane protein 3, 35kDa	1.01649	0.986462	1.30413	1.27337	1.27804	1.10259	0.989837	-6.37022	-6.48784	0.999899	0.999474	0.99959	-0.287446	-6.6071	1.29623	3.35083	1.30831	2.56119	2.58505	0.544898	1	0.807719	1	1	1.85607	5.34168	1.41085	3.78615	2.87795	1	1	0.999987	1	1
18773	8763	38129	CD164	CD164 molecule, sialomucin	1.09956	1.05501	1.02081	1.0073	0.954104	0.874002	0.864932	-0.877839	-3.90451	-6.24943	-6.69671	-4.44772	0.523804	0.688852	1.04527	1.32662	1.18678	1.11783	1.26917	-4.16381	0.999999	0.996937	0.993314	1	1.12266	1.29031	1.17066	1.10221	1.14934	-1.15539	0.999961	0.996162	-0.641377	0.998589
18774	9801	8851	MRPL19	mitochondrial ribosomal protein L19	0.978275	1.00874	0.975347	1.09994	0.938806	0.998401	0.862614	-6.36535	-6.69902	-6.25348	-1.93352	-4.04169	-6.76061	0.214143	1.07366	1.30223	1.11633	1.16653	1.21289	-2.89972	0.987228	-0.809894	0.87866	0.98241	1.35284	1.71504	1.26218	1.3588	1.26773	0.999968	1	0.999911	0.999982	0.999939
18775	6421	3714	SFPQ	splicing factor proline/glutamine-rich (polypyrimidine tract binding protein associated)	1.0564	1.03076	1.14207	1.14489	1.14291	1.11215	0.98513	-3.50655	-5.56962	0.63394	0.67153	0.645524	-0.0596935	-6.4517	1.01663	2.08232	1.28909	1.61534	2.04825	-4.09331	1	0.986581	1	1	1.11807	2.89726	1.44869	1.99991	2.59131	0.121736	1	0.999671	1	1
18776	5686	2084	PSMA5	proteasome (prosome, macropain) subunit, alpha type, 5	0.98526	0.997146	1.03045	1.08544	1.15912	1.12997	0.921174	-6.35186	-6.74714	-5.22197	-0.54452	0.944747	0.759318	-0.537567	1.14737	1.38349	1.19241	1.16025	1.2058	-0.711035	0.997561	0.776734	0.713042	0.98754	1.24208	1.54954	1.38381	1.11977	1.24754	0.553859	0.999985	0.999792	-3.13761	0.998908
18777	5684	2082	PSMA3	proteasome (prosome, macropain) subunit, alpha type, 3	1.0997	0.969246	1.01522	1.01813	1.10932	1.07948	0.939022	-0.476705	-5.45927	-6.43519	-6.30366	-0.0855156	-1.62238	-2.70828	1.00992	1.03335	1.15139	0.897477	1.0232	-2.92904	-3.61087	0.803545	0.76709	-0.835122	1.39989	1.33669	1.5128	0.883584	0.954852	0.782795	0.772556	0.997031	-1.5639	-12.9864
18778	6429	25624	SFRS4	splicing factor, arginine/serine-rich 4	0.996149	0.950491	0.9505	1.02691	1.10786	0.9931	0.884094	-6.72431	-2.32445	-2.3255	-5.14061	0.716199	-6.63962	0.92754	0.960869	1.2057	1.20013	1.00464	1.2548	-4.14877	0.694786	-0.569062	-1.79563	0.811812	0.955191	0.840178	1.16593	0.720606	0.879592	-12.5964	0.777731	-0.522793	0.99988	0.970001
18779	6428	55708	SFRS3	splicing factor, arginine/serine-rich 3	1.05544	1.00959	0.966598	1.03825	1.06896	1.01829	0.903636	-2.83141	-6.59105	-4.85571	-4.50475	-1.65817	-6.16193	0.308581	0.947621	1.11008	1.24192	0.893846	1.17144	-2.25914	-0.19027	0.989261	0.682052	0.935932	0.992435	0.920382	1.31204	0.701489	0.927397	-12.631	0.761867	0.999587	1	0.85391
18780	6426	31411	SFRS1	splicing factor, arginine/serine-rich 1	0.979982	1.01138	0.964206	1.04355	1.0101	1.00179	0.842859	-6.13497	-6.56013	-4.90724	-4.34628	-6.60257	-6.75766	0.968046	1.05694	1.07626	1.10854	0.970884	1.01828	-4.11803	-0.22883	-0.391896	-4.09331	0.05532	1.0414	0.971812	1.22964	0.790321	0.933181	-11.0782	-2.60912	0.972168	0.99997	0.433929
18781	5089	48115	PBX2	pre-B-cell leukemia homeobox 2	1.06378	0.959458	1.02262	1.0415	1.01636	0.931527	0.894588	-3.21478	-4.89533	-6.16155	-4.95137	-6.43994	-2.48421	-0.117965	1.11635	1.26714	1.24535	1.0175	1.13507	-0.456689	0.999985	0.999985	-3.58832	0.999977	1.17247	1.20317	1.21681	0.988786	1.02619	0.609028	0.870207	0.997927	-2.95607	-9.98849
18782	5167	38151	ENPP1	ectonucleotide pyrophosphatase/phosphodiesterase 1	1.01219	0.965199	1.07698	0.956652	1.00423	0.85523	0.867003	-6.54844	-5.11542	-1.76703	-4.34849	-6.73637	0.898229	0.79874	1.10736	1.36972	1.20027	1.14117	1.23692	-1.01726	0.999959	0.987844	0.82362	0.999812	1.33508	1.51098	1.1179	1.35163	1.13176	0.999751	0.999998	0.950724	0.998936	0.544
18783	4953	1906	ODC1	ornithine decarboxylase 1	1.05807	0.998274	1.06973	1.00654	0.962869	0.961229	0.877957	-3.3963	-6.7586	-2.46262	-6.70353	-5.00466	-4.86482	0.574773	1.02262	1.23083	1.26	0.976854	1.20361	-3.31858	0.999182	0.998059	-3.31858	0.999555	1.14515	1.22804	1.16819	1.05123	1.07238	0.93223	0.965161	0.839494	-8.44471	-11.5262
18784	4942	231	OAT	ornithine aminotransferase (gyrate atrophy)	1.00119	1.01141	1.07518	1.05015	1.15687	1.16742	1.04578	-6.76034	-6.54581	-1.49155	-3.59971	0.899405	0.939863	-4.00676	1.03509	1.06762	1.04289	1.02372	1.03143	-3.65489	-2.32128	-2.01079	-4.14877	-3.421	1.1641	1.21455	1.23079	0.986798	1.04334	-1.78925	0.634197	0.982297	-5.54213	-4.62624
18785	55219	14449	TMEM57	transmembrane protein 57	0.995089	0.997231	1.08073	1.00552	1.16491	1.10666	1.02883	-6.73316	-6.75336	-2.04541	-6.72579	0.756994	-0.603459	-5.83586	1.07148	1.19075	1.2132	0.981495	1.11131	-3.39583	0.969245	0.982836	-4.12523	0.969245	1.21646	1.20645	1.36104	0.886418	0.991768	0.987891	0.995856	1	0.993431	-9.5151
18786	3836	55642	KPNA1	karyopherin alpha 1 (importin alpha 5)	0.982936	0.929292	0.977322	1.08224	1.0784	1.05736	1.0176	-6.42634	-2.50839	-6.17554	-2.09223	-2.34897	-3.89031	-6.41745	0.968233	1.02227	1.08117	0.945523	1.05581	-1.85678	-3.90247	-4.15333	-3.63306	-2.59915	1.00347	1.07076	1.20805	0.886359	1.06706	-12.727	-11.3397	0.156941	-0.833451	-12.3614
18787	6672	90788	SP100	SP100 nuclear antigen	1.14589	1.05689	1.16606	1.20024	1.20486	1.31906	1.28586	-2.00371	-5.62251	-1.33078	-0.440477	-0.343742	0.816021	0.656684	1.08681	1.15093	0.964281	1.19356	1.059	-3.63306	0.59541	-1.79563	-1.46628	0.845232	1.14212	1.45134	1.32904	1.09202	1.27075	-2.12921	0.999902	0.999237	-6.84523	0.998268
18788	4690	38148	NCK1	NCK adaptor protein 1	1.04608	0.996115	0.944517	0.988897	1.04284	0.936348	0.969558	-4.01444	-6.7373	-2.86068	-6.55575	-4.31295	-2.08204	-5.31382	0.956827	1.17425	1.14323	1.02713	1.22723	-2.04175	0.980601	0.981974	-4.08405	0.999821	1.07768	1.1335	1.2323	0.91982	1.05179	-6.10301	0.930558	0.999991	0.974182	0.701014
18789	4886	700	NPY1R	neuropeptide Y receptor Y1	0.893819	1.04011	1.06122	1.0534	1.00875	1.00081	0.814565	-1.64714	-5.78789	-4.71969	-5.14064	-6.71174	-6.76233	0.753229	0.978186	1.02644	1.02217	1.00418	1.04933	0.286219	-2.13482	0.162617	-2.01079	0.961846	1.07232	1.09699	1.20556	0.909944	1.02301	-6.76185	-0.411439	0.999493	0.900181	-6.26616
18790	4756	1870	NEO1	neogenin homolog 1 (chicken)	1.04013	1.0513	1.06739	1.01854	1.07255	1.0499	0.956288	-4.42683	-3.3615	-1.93299	-6.1776	-1.53373	-3.49373	-3.8949	1.01992	1.31825	1.19966	1.09886	1.2925	-4.11803	1	0.999988	0.903115	1	1.04578	1.14538	1.16968	0.979225	1.09524	-10.8033	0.980417	1	0.999275	0.993596
18791	4924	4507	NUCB1	nucleobindin 1	0.958722	1.04991	1.02694	1.13414	0.955171	1.05126	1.09742	-5.6497	-5.31503	-6.29875	-1.00783	-5.46373	-5.24608	-2.68442	0.896608	1.20154	1.32138	0.909306	1.34009	-0.546152	0.718909	0.994102	-0.0105603	0.999117	0.88985	0.848651	1.13351	0.748694	0.953701	-1.69738	0.969242	-1.31218	0.999981	0.22364
18792	4734	88807	NEDD4	neural precursor cell expressed, developmentally down-regulated 4	1.04602	1.07756	1.06685	1.00819	1.03774	0.897254	1.02249	-4.58852	-2.16555	-2.94936	-6.67891	-5.21017	-0.209764	-6.16159	0.978447	0.961277	1.16049	0.828338	0.982452	-0.456689	-0.592189	0.993952	0.999981	-4.17027	1.05865	0.869394	1.27243	0.683256	0.821226	-5.22985	0.993758	0.999997	1	0.999976
18793	9235		IL32	interleukin 32	1.02154	1.03602	1.07257	1.14273	1.04022	1.07024	1.04901	-6.23494	-5.39561	-2.65942	0.446702	-5.10426	-2.82944	-4.45264	1.05805	1.18016	1.28409	0.919059	1.11541	-3.7969	0.997435	0.999978	0.233223	0.999117	1.06318	0.921298	1.18718	0.776037	0.866553	-5.07621	0.756347	-0.438616	0.999958	-0.209218
18794	10797	21321	MTHFD2	methylenetetrahydrofolate dehydrogenase (NADP+ dependent) 2, methenyltetrahydrofolate cyclohydrolase	1.06294	0.932246	0.966867	0.894329	1.06489	0.882493	0.551713	-5.22648	-4.80264	-6.25694	-2.73364	-5.14376	-2.1117	0.999999	1.14121	0.621744	1.22297	0.508389	0.544809	-3.31858	0.827403	-1.32157	0.98754	0.954942	1.13958	0.298511	1.2295	0.242791	0.261949	-8.02393	1	-3.19931	1	1
18795	4599	1844	MX1	myxovirus (influenza virus) resistance 1, interferon-inducible protein p78 (mouse)	1.03958	0.921358	0.967502	0.992516	0.976025	0.960235	0.773628	-5.17403	-1.83866	-5.57528	-6.69624	-6.09681	-5.04511	0.99864	1.07322	0.985401	1.22973	0.801317	0.918171	-4.10207	-3.69743	0.675511	0.926378	-3.15695	1.06722	0.741846	1.18565	0.625686	0.695118	-12.273	0.995525	0.314928	0.999999	0.999687
18796	4082	40623	MARCKS	myristoylated alanine-rich protein kinase C substrate	1.04732	0.957083	1.01325	1.01517	1.02267	0.993312	0.913614	-3.65616	-3.8983	-6.44532	-6.35015	-5.87872	-6.67894	-0.154365	0.995328	1.20956	1.17249	1.03161	1.21524	-4.1319	0.996436	0.998771	-3.94926	0.999792	1.06902	1.00462	1.20076	0.836655	0.939757	-9.75392	-7.77064	0.986933	0.999857	-1.11754
18797	4534	37279	MTM1	myotubularin 1	1.00186	0.977178	1.07875	1.03948	1.23625	1.17548	1.11194	-6.76004	-6.35046	-3.33254	-5.65987	0.892964	0.402615	-1.50295	1.00704	1.37555	1.19453	1.15154	1.36593	-4.14367	0.999441	0.911543	0.641005	0.999854	1.12432	1.76233	1.30071	1.3549	1.56747	-0.0958286	1	0.999871	0.999986	1
18798	4627	68257	MYH9	myosin, heavy chain 9, non-muscle	1.04715	0.996298	1.10883	1.05675	1.09272	1.05091	0.882239	-3.61045	-6.73638	0.382192	-2.68531	-0.177939	-3.24179	0.798629	0.998217	1.45637	1.25527	1.16021	1.45898	-3.97812	1	0.999349	0.995527	1	1.02216	1.51994	1.27887	1.18851	1.48698	-7.18035	0.999999	0.981844	0.967669	0.999988
18799	140465	86887	MYL6B	myosin, light chain 6B, alkali, smooth muscle and non-muscle	0.927412	1.04395	1.07449	1.07447	1.18864	1.14263	1.22361	-3.63481	-5.5559	-3.8558	-3.85669	0.135087	-0.590134	0.768775	1.05057	1.71717	1.24123	1.38343	1.63451	-3.1845	1	0.98555	0.999976	1	1.11967	2.12039	1.41149	1.50223	1.89376	0.739063	1	0.999997	1	1
18800	4332	74438	MNDA	myeloid cell nuclear differentiation antigen	0.846701	0.855981	0.769477	0.831496	1.04785	1.06117	0.848716	-0.761163	-1.11674	0.777053	-0.265622	-5.88662	-5.40016	-0.834997	1.17555	1.07685	1.02645	1.0491	0.91604	-4.14367	-3.37036	-4.11031	-3.44586	-3.29228	1.26105	1.02625	1.15077	0.891791	0.813806	-2.89675	-12.3614	-4.77434	-0.833451	0.0474355
18801	648	3797	BMI1	BMI1 polycomb ring finger oncogene	1.0426	1.02435	0.979792	1.02418	1.17685	1.04846	0.993384	-4.95125	-6.10452	-6.28266	-6.11292	0.828046	-4.51717	-6.7105	0.919289	1.04044	1.06955	0.972784	1.13179	-0.478727	-3.37036	-2.29022	-3.77782	0.655175	1.08815	1.24249	1.26413	0.982884	1.14184	-1.88344	0.881984	0.827809	-12.9029	-3.2616
18802	4221	7418	MEN1	multiple endocrine neoplasia I	0.969649	0.982702	1.02809	0.979019	0.951013	0.908727	0.882542	-4.49666	-5.94664	-4.87132	-5.58929	-2.13071	0.674574	0.957928	1.12492	1.15375	1.21951	0.946077	1.02562	0.870275	0.982836	0.999868	0.233223	-1.32157	1.05529	0.92386	1.06459	0.867812	0.875454	-9.10916	-7.01249	0.270553	0.98138	-0.641377
18803	4232	1800	MEST	mesoderm specific transcript homolog (mouse)	1.00672	1.01928	0.918559	1.02722	1.15227	0.85871	0.976048	-6.73703	-6.55581	-3.56849	-6.35901	-0.815681	-0.458688	-6.37789	0.974638	0.955569	1.18424	0.806905	0.980435	-1.04405	-2.44528	0.893943	0.995176	-3.54217	0.96514	0.759555	1.222	0.621568	0.786989	-11.8725	0.996537	0.999087	1	0.999969
18804	4179	7832	CD46	CD46 molecule, complement regulatory protein	1.11822	1.02865	1.16913	1.00935	1.15195	0.980618	1.10115	-0.807752	-6.05689	0.521199	-6.68278	0.223152	-6.41528	-1.60913	1.02634	0.622805	1.02095	0.610026	0.60682	-4.09331	0.991627	-4.03013	0.99889	0.998674	1.05675	0.551256	1.19309	0.462039	0.521652	-2.07887	0.999999	0.85391	1	1
18805	4351	1825	MPI	mannose phosphate isomerase	1.01015	1.10904	1.15592	0.918909	0.964604	0.802162	0.977915	-6.59662	0.129645	0.877174	-0.76928	-4.90175	0.998875	-5.98514	1.07374	1.09244	1.18994	0.918063	1.01741	-3.421	-3.15695	0.873128	0.771958	-4.11031	1.10627	0.850048	1.11019	0.765675	0.76839	-4.12377	0.93223	0.563522	0.999982	0.999311
18806	4637	69080	MYL6	myosin, light chain 6, alkali, smooth muscle and non-muscle	1.03248	1.01187	1.00494	0.947031	1.10119	0.880554	0.923227	-5.09251	-6.50997	-6.71797	-2.86698	0.0804814	0.792293	-0.76476	1.13461	1.1801	1.07929	1.0934	1.04009	-1.85678	-0.0447737	-1.52513	-3.04456	-2.69053	1.20741	0.78028	1.12635	0.692748	0.646241	0.950724	0.999995	0.980417	1	1
18807	4205	4080	MEF2A	myocyte enhancer factor 2A	1.07058	1.03376	1.09099	1.02543	1.10912	1.11625	1.00651	-0.559658	-4.26467	0.407907	-5.21312	0.783046	0.858408	-6.64784	1.22951	1.55111	1.26554	1.22565	1.26156	0.990277	1	0.999966	0.999992	1	1.18073	1.4351	1.28305	1.1185	1.21543	0.975445	1	0.999995	-0.800222	0.99992
18808	2058	5870	EPRS	glutamyl-prolyl-tRNA synthetase	0.998502	0.974666	0.978271	0.96106	0.986435	0.984639	0.970311	-6.75977	-5.9327	-6.145	-4.92461	-6.5177	-6.4494	-5.64225	1.23492	1.31354	1.07018	1.2274	1.06366	0.864391	0.999905	0.948091	0.940257	0.981527	1.13596	1.43704	1.03017	1.39495	1.26505	-1.5639	0.998963	0.457698	0.884765	0.986933
18809	994	41451	CDC25B	cell division cycle 25 homolog B (S. pombe)	1.06198	1.102	1.28475	1.55303	1.6757	1.44619	1.37005	-3.63761	-1.06219	0.997046	1	1	0.999998	0.999931	1.20051	1.1901	1.39055	0.855849	0.991331	0.834749	0.803545	0.999802	0.929703	-4.17027	1.62831	1.40818	1.69029	0.8331	0.864808	1	0.999999	1	0.999996	0.999542
18810	4015	1741	LOX	lysyl oxidase	1.05499	1.15444	1.09912	1.50165	1.61736	1.33274	1.20824	-4.71324	0.0855803	-2.01617	0.999993	1	0.996687	0.791594	1.18796	1.04758	0.961124	1.08996	0.881833	0.873128	0.579137	0.298995	-3.71812	-3.31858	1.3108	1.39707	1.15739	1.20708	1.06582	0.999991	0.999998	0.999979	-2.83802	-6.02188
18811	3916	4061	LAMP1	lysosomal-associated membrane protein 1	1.03382	1.01578	1.22997	1.37915	1.53273	1.26658	1.28983	-5.54794	-6.47468	0.980111	0.999978	1	0.995967	0.998586	0.943664	0.994361	0.959498	1.03633	1.05372	-0.523459	0.90529	0.965324	-3.81557	0.1479	1.25017	1.08321	1.14971	0.942164	0.86645	0.999738	0.750708	0.99985	0.917691	0.839494
18812	4043	37612	LRPAP1	low density lipoprotein receptor-related protein associated protein 1	1.02568	1.02124	1.01459	1.01785	0.928861	0.949216	1.03903	-5.12035	-5.59144	-6.18205	-5.91269	-0.0982339	-1.87981	-3.52713	1.04223	1.27178	1.3001	0.978217	1.22024	-2.41433	0.999918	0.999941	-4.11803	0.999975	1.0184	1.14873	1.16536	0.985729	1.12798	-12.727	-0.411439	0.963384	-1.60782	0.761867
18813	2180	37561	ACSL1	acyl-CoA synthetase long-chain family member 1	1.00391	1.02266	1.02221	0.971854	0.993659	1.03346	1.10786	-6.73592	-5.92425	-5.95506	-5.44971	-6.69146	-5.07016	0.222437	1.03652	1.18598	1.06003	1.11882	1.14419	-2.07274	0.984442	0.311586	0.438283	0.959021	1.08127	1.18964	1.22154	0.97388	1.10022	-7.68618	0.480562	0.978343	-3.98496	-0.641377
18814	3978	197	LIG1	ligase I, DNA, ATP-dependent	0.987246	1.05133	1.06409	0.907164	0.851817	0.873553	0.99807	-6.48572	-3.48777	-2.35269	-0.0253253	0.956885	0.823034	-6.75638	1.04332	1.2245	1.12048	1.09284	1.17365	-3.7969	0.999469	0.980601	-0.152588	0.999758	1.03732	1.08206	1.08258	0.999523	1.04314	-9.3538	-0.672187	0.480562	-10.8033	-3.64761
18815	4048	6820	LTA4H	leukotriene A4 hydrolase	0.970913	1.04273	0.979089	0.961709	0.962928	0.917342	0.80713	-5.60176	-4.61103	-6.14346	-4.85032	-4.95648	-1.00017	0.995779	1.04806	0.972051	1.14791	0.846798	0.92748	-3.86903	-3.01595	0.562305	0.934425	-1.61433	1.02153	0.888851	1.24299	0.715093	0.870114	-12.9225	0.83179	0.999732	1	0.940023
18816	4053	369	LTBP2	latent transforming growth factor beta binding protein 2	0.873668	0.978047	1.12744	1.01596	1.4477	1.08377	1.04458	-1.84582	-6.55173	-2.50756	-6.65469	0.99145	-4.41602	-5.98022	1.0453	1.17847	1.08883	1.08233	1.1274	-3.75832	-1.37902	-2.47618	-3.67635	0.087003	1.25342	1.59759	1.45144	1.1007	1.27459	-0.117744	0.999982	0.999217	-0.494289	0.999775
18817	4052	522	LTBP1	latent transforming growth factor beta binding protein 1	0.973274	1.02493	1.06734	1.00713	1.08325	0.961188	0.974945	-5.85133	-6.0013	-2.79492	-6.69629	-1.66002	-4.94927	-5.95684	0.98054	1.17512	1.1402	1.03062	1.19844	-4.01786	0.996344	0.996696	-4.10207	0.999455	1.15515	1.3773	1.20559	1.14243	1.19231	-0.833451	0.999994	0.997703	0.850426	0.999974
18818	84823	7818	LMNB2	lamin B2	0.955602	1.02237	1.10003	1.10132	1.17473	1.1116	1.00341	-3.97466	-5.98031	-0.146623	-0.0952193	0.955428	0.250938	-6.7432	1.02379	1.48553	1.2701	1.16962	1.45101	-4.11031	0.999999	0.999566	0.973389	1	1.18026	1.68866	1.26533	1.33456	1.43075	0.99985	1	1	1	1
18819	3912	1722	LAMB1	laminin, beta 1	1.11339	1.07756	1.05176	0.963621	1.12746	0.842606	0.862503	0.254211	-1.44235	-3.5537	-4.81564	0.570686	0.972045	0.894211	1.00795	1.24688	1.1957	1.0428	1.23704	-3.86903	0.459094	-0.329089	-3.10118	0.88906	1.05229	1.50203	1.2575	1.19446	1.42739	-12.9029	0.995748	0.207418	0.343157	0.998851
18820	4000	41321	LMNA	lamin A/C	1.12585	1.06537	1.0767	1.05708	1.06269	0.970372	0.970577	0.843977	-1.41246	-0.598039	-2.14951	-1.63842	-4.93976	-4.96195	0.993588	1.24406	1.20359	1.03363	1.25209	-4.14367	1	0.999981	0.815825	1	1.08314	1.38809	1.34502	1.03202	1.28154	-9.98849	0.998552	0.999834	-10.1422	0.999671
18821	3939	56495	LDHA	lactate dehydrogenase A	0.987374	1.14	1.10467	1.13753	1.04294	1.17718	1.16053	-6.45673	0.857433	0.276179	0.838723	-4.01237	0.980455	0.951027	0.909887	1.31902	1.23437	1.06858	1.44965	0.718909	0.999988	0.999758	0.00622664	1	0.935789	1.207	1.15062	1.04899	1.28982	-6.84523	0.968465	0.969242	-12.8358	0.999842
18822	3949	55469	LDLR	low density lipoprotein receptor	1.01887	0.908219	0.926343	0.893283	0.956962	1.13318	1.11691	-6.4813	-1.95908	-3.20592	-1.07912	-5.33016	-0.553175	-1.18957	0.806535	1.32721	1.00912	1.31522	1.64557	0.562305	0.998333	-0.268271	0.986245	1	0.661035	0.915773	1.02339	0.894843	1.38536	0.999983	-7.09636	0.933863	0.999738	0.999991
18823	3880	105650	KRT19	keratin 19	0.966402	1.00595	1.01449	0.950693	0.988122	1.03255	1.1468	-5.38219	-6.71698	-6.4973	-4.06493	-6.5786	-5.53559	0.613021	0.762642	1.10139	1.01046	1.08999	1.44417	0.951632	0.62633	0.668852	-4.15333	0.999996	0.765244	1.05058	1.08274	0.970299	1.37287	0.982738	-4.62624	0.733052	-1.35275	0.999975
18824	3858	105136	KRT10	keratin 10	0.912376	0.805145	0.933297	0.996888	1.08165	0.918357	0.88851	-4.45771	-0.142412	-5.35463	-6.70812	-4.99459	-4.72703	-3.33283	1.16678	1.49094	1.24758	1.19506	1.27782	-4.09331	0.981069	-0.592189	0.838313	0.999182	1.05223	1.23725	1.04072	1.18884	1.17584	-10.3685	0.835685	-2.49828	-1.39386	0.782795
18825	9554	3597	SEC22B	SEC22 vesicle trafficking protein homolog B (S. cerevisiae)	1.00733	1.0883	0.971684	0.966013	1.08054	1.06402	0.895893	-6.7278	-3.25729	-6.23907	-6.01591	-3.68829	-4.61137	-1.83599	1.03921	1.20734	1.11759	1.08031	1.16179	-2.95818	0.961846	-0.17132	0.34826	0.948091	1.27682	1.74081	1.41531	1.22998	1.3634	0.950724	0.999999	0.999064	0.95751	0.999439
18826	3799	55829	KIF5B	kinesin family member 5B	0.973244	0.86355	0.960406	0.992907	1.18306	1.14046	0.908682	-5.96518	0.62068	-5.10612	-6.70491	0.843429	0.327987	-1.06526	1.06886	1.11137	1.09083	1.01883	1.03977	0.668852	0.962746	0.997905	-1.32157	-0.91201	1.14	0.852573	1.12235	0.75963	0.747868	-8.69553	-6.43043	-3.13761	0.881984	0.156941
18827	3728	1680	JUP	junction plakoglobin	0.978314	0.877687	0.948763	1.08268	1.16668	1.11334	0.957355	-5.73357	0.92659	-2.45555	-0.264148	0.986059	0.694549	-3.44277	1.13986	1.14462	1.20582	0.949251	1.00418	-0.964252	-0.0977053	0.994666	0.875922	-3.34461	1.19274	0.881595	1.22763	0.718129	0.739133	-2.02913	0.00826808	0.687226	0.999954	0.998515
18828	3727	3910	JUND	jun D proto-oncogene	0.980101	0.981834	1.05217	1.43893	1.364	1.46654	1.21995	-6.44705	-6.49917	-4.95684	0.999894	0.998492	0.99996	0.827869	1.19817	1.91069	1.39445	1.37021	1.59467	-0.735439	1	0.999441	0.999996	1	1.04862	1.59586	1.35178	1.18056	1.52187	-5.22985	1	0.999976	0.959563	1
18829	3601	1650	IL15RA	interleukin 15 receptor, alpha	0.904986	0.969287	0.973928	1.11711	1.1907	1.1342	0.987092	-3.40364	-6.34127	-6.45801	-2.87022	-0.418679	-2.16601	-6.68791	1.03525	1.41566	1.16917	1.21083	1.36746	-3.86903	0.999984	0.935932	0.995176	0.999999	1.08703	1.43823	1.48754	0.96685	1.32308	-7.68618	0.999998	1	-3.51662	0.999995
18830	3659	1658	IRF1	interferon regulatory factor 1	1.08883	1.00792	1.123	1.24438	1.33051	1.2043	1.00721	-2.10639	-6.70101	-0.446948	0.970673	0.999008	0.875841	-6.71152	1.26387	1.36354	1.19269	1.14325	1.07886	0.999588	0.999999	0.995176	0.999139	0.983252	1.36161	1.6777	1.27395	1.31693	1.23215	0.999176	1	0.995856	0.992343	0.955355
18831	3682	113560	ITGAE	integrin, alpha E (antigen CD103, human mucosal lymphocyte antigen 1; alpha polypeptide)	1.08956	1.08106	0.981424	0.910753	0.935723	0.878855	0.825003	-1.734	-2.27079	-6.37888	-1.25661	-3.1326	0.232883	0.942818	0.990909	1.71162	1.24654	1.37309	1.72732	-4.15736	0.999998	0.867363	0.999877	1	0.853857	1.80654	1.11711	1.61717	2.11575	0.970741	1	-0.0958286	1	1
18832	3482	676	IGF2R	insulin-like growth factor 2 receptor	1.07408	1.02106	1.08449	1.00937	1.1497	1.16539	1.09752	-1.62628	-6.06827	-0.935594	-6.61831	0.848004	0.927538	-0.264026	1.07796	1.24723	1.18814	1.04973	1.15702	-0.349804	0.996251	0.911543	-0.0275601	0.972071	0.980051	1.54208	1.22679	1.25701	1.57347	-11.4028	0.999725	0.982738	-0.257307	0.999998
18833	3636	1204	INPPL1	inositol polyphosphate phosphatase-like 1	1.1113	0.933386	1.07216	0.964417	1.05476	1.08344	1.12212	0.0587736	-2.09714	-2.03764	-5.00536	-3.46564	-1.25764	0.361802	0.978372	1.44246	1.21839	1.18391	1.47435	-4.08405	1	0.997435	0.999696	1	0.903162	1.3937	1.26942	1.09791	1.54314	-0.0322929	1	0.999998	-2.66545	1
18834	4170	7413	MCL1	myeloid cell leukemia sequence 1 (BCL2-related)	0.97445	0.917949	0.885465	0.993728	1.37086	1.20823	0.825369	-6.35693	-3.33648	-1.42399	-6.73816	0.993376	0.498552	0.535734	0.882141	1.2573	0.817156	1.53863	1.42528	-2.87025	0.973389	-0.964252	0.999918	0.999469	0.830824	1.67457	0.972524	1.72188	2.01555	-6.76185	0.998851	-8.52849	0.999424	0.999998
18835	3512	16958	IGJ	immunoglobulin J polypeptide, linker protein for immunoglobulin alpha and mu polypeptides	0.936809	0.827746	0.998293	1.13	0.996386	0.860213	0.824803	-5.40499	-0.606675	-6.76175	-2.97806	-6.75817	-2.49481	-0.515702	0.802428	0.862435	0.811662	1.06255	1.07478	0.60334	-1.37902	-1.26473	-4.14877	-1.91821	0.949598	1.13928	1.11176	1.02476	1.19975	-10.8033	-1.47775	-3.71395	-11.5262	0.457698
18836	3064	1593	HTT	huntingtin	1.12638	0.997217	0.94765	1.15887	1.0808	1.14959	1.06619	-2.89696	-6.7598	-5.73516	-1.71273	-4.77519	-2.02752	-5.34588	1.11836	1.0075	1.1256	0.895082	0.900873	-2.5378	-4.12523	0.985902	0.996696	-1.79563	1.02363	0.743892	1.1692	0.636242	0.726716	-11.465	0.99061	0.687226	0.999997	0.980417
18837	7341	105656	SUMO1	SMT3 suppressor of mif two 3 homolog 1 (S. cerevisiae)	1.10385	1.02597	1.00645	0.975807	1.07103	0.940602	1.16038	-0.508301	-5.93194	-6.70755	-6.00079	-2.48251	-3.09296	0.785948	1.02619	1.08531	1.14953	0.944135	1.0576	-3.90247	-2.56851	0.448771	-0.615531	-3.12917	1.27073	1.45342	1.3831	1.05084	1.14377	0.694192	0.997582	0.992343	-9.67475	0.139497
18838	7353	39090	UFD1L	ubiquitin fusion degradation 1 like (yeast)	1.00907	1.04597	1.1474	1.06813	1.17948	1.12104	0.979515	-6.62526	-4.00128	0.839645	-2.03989	0.96639	0.494876	-6.06774	1.03428	1.50216	1.12712	1.33275	1.45238	-4.06399	0.999242	-1.153	0.995956	0.999834	1.27455	1.94428	1.34583	1.44466	1.52546	0.533943	0.999998	0.958549	0.997643	0.99988
18839	10131	9457	TRAP1	TNF receptor-associated protein 1	1.01427	1.17502	1.06966	1.041	0.952944	0.846984	0.810185	-6.5302	0.808703	-2.93279	-5.08285	-4.46878	0.844811	0.981792	0.995584	1.19962	1.29681	0.925058	1.20494	-4.16085	0.929703	0.99889	-0.0105603	0.98482	0.953677	1.11381	1.17828	0.945284	1.16791	-7.34867	-1.78925	0.772556	-5.07621	0.777731
18840	90411	44552	MCFD2	multiple coagulation factor deficiency 2	1.01652	1.06531	1.06067	1.09414	1.12949	1.22868	1.3285	-6.07116	-0.987717	-1.37547	0.474549	0.933479	0.999951	1	0.997196	1.23577	1.26543	0.97656	1.23924	-3.88597	0.990032	0.995853	-4.03013	0.999598	1.04359	1.45493	1.45128	1.00251	1.39415	-12.9864	0.999998	1	-10.0656	1
18841	3842	5358	TNPO1	transportin 1	1.04823	0.975314	1.07107	1.0029	1.21225	1.302	1.24489	-4.42616	-6.01502	-2.64544	-6.75223	0.967506	0.999461	0.992298	0.921519	1.18967	1.16845	1.01815	1.29099	-0.91201	0.815825	0.427629	-2.66016	0.999427	0.999799	1.69589	1.51475	1.11958	1.69623	-12.5604	1	0.999998	0.657866	1
18842	1201	37259	CLN3	ceroid-lipofuscinosis, neuronal 3	1.06713	1.0758	1.06288	0.961341	1.04157	1.05925	1.00975	0.144267	0.509737	-0.103585	-2.38087	-2.19926	-0.356669	-6.37697	1.04507	1.10739	1.2443	0.889974	1.05963	-0.523459	-1.153	0.982836	0.864391	-4.01786	0.984313	0.969308	1.30509	0.742712	0.984756	-12.9573	-2.44376	1	1	-0.438616
18843	3691	179	ITGB4	integrin, beta 4	1.02498	1.02397	1.06842	0.868356	0.961309	0.890294	0.90179	-5.93753	-5.99887	-2.49116	0.759078	-4.82851	0.293959	-0.146011	0.942631	1.34668	1.13127	1.19041	1.42864	-3.31858	0.999381	-0.0977053	0.99261	0.999998	0.952248	1.3051	1.16181	1.12333	1.37054	-2.07887	0.999439	0.91966	-0.0958286	0.999999
18844	9595	3167	CYTIP	cytohesin 1 interacting protein	1.03689	0.923489	0.742595	1.08472	1.0494	1.07115	0.911944	-6.3245	-4.8694	0.805585	-4.79847	-6.00364	-5.49297	-4.33878	1.01274	1.00738	1.11314	0.90499	0.994715	-2.81086	-3.99185	0.311586	0.815825	-3.47042	0.997235	0.976685	1.245	0.784487	0.979393	-11.465	-12.227	0.996624	0.999155	-12.882
18845	6777	55718	STAT5B	signal transducer and activator of transcription 5B	0.952117	0.915463	0.999056	1.02147	1.10147	1.11684	1.08797	-3.46378	-0.340098	-6.76117	-5.99215	0.0410805	0.48093	-0.559685	0.978674	1.16198	1.1791	0.98548	1.1873	-2.41433	0.987844	0.998971	-2.10377	0.999961	1.00518	0.962565	1.10129	0.874035	0.957604	-12.0312	-5.62119	0.967669	0.801988	-6.84523
18846	7024	4134	TFCP2	transcription factor CP2	0.983327	1.03924	1.00536	0.983029	1.09057	0.932526	1.0536	-6.40242	-5.05631	-6.72551	-6.38967	-1.2495	-2.45339	-3.92398	0.925894	1.09119	1.0592	1.0302	1.17853	0.427629	-3.61087	-0.592189	-1.26473	0.942985	1.05991	1.07317	1.23928	0.865963	1.01251	-0.672187	0.846863	0.999993	0.994781	-3.58183
18847	7265	2485	TTC1	tetratricopeptide repeat domain 1	1.10029	1.01643	1.00508	1.08039	0.952103	1.08541	1.14456	-2.20269	-6.56258	-6.74321	-3.33575	-5.13033	-3.0379	-0.360534	0.837242	1.18385	1.06044	1.11638	1.41399	0.999968	-0.268271	-3.12917	-1.04405	0.999817	0.830366	1.18637	1.1963	0.991705	1.42874	0.815324	0.857318	0.998552	-0.800222	0.999999
18848	8887	4395	TAX1BP1	Tax1 (human T-cell leukemia virus type I) binding protein 1	1.1301	0.981085	1.09752	0.971949	1.18214	1.0286	0.986151	0.493249	-6.24076	-0.551233	-5.65274	0.943234	-5.67089	-6.47972	1.12284	1.02693	1.04813	0.979781	0.914584	-1.67437	-4.11803	-2.59915	-2.72079	-1.37902	1.29641	1.2245	1.08974	1.12367	0.944532	0.907129	0.951923	-1.27217	-0.735237	-11.7612
18849	9097	3780	USP14	ubiquitin specific peptidase 14 (tRNA-guanine transglycosylase)	1.05166	0.950375	1.03223	1.05039	1.13994	1.05652	0.97295	-3.35452	-3.30266	-5.16391	-3.47442	0.808943	-2.90391	-5.53278	1.04395	1.23146	1.20533	1.02168	1.17962	-2.66016	0.935932	0.90529	-3.93412	0.831112	1.14996	1.3314	1.38397	0.962015	1.15778	0.491662	0.999275	0.999861	-10.8732	0.767269
18850	9341	3511	VAMP3	vesicle-associated membrane protein 3 (cellubrevin)	1.03353	0.990842	1.09694	0.912878	1.08866	1.02886	1.0306	-4.89603	-6.5977	0.0477422	-0.0107392	-0.31096	-5.32464	-5.16819	1.0457	1.00265	1.11022	0.903113	0.958828	-0.500983	-3.61087	0.675511	0.360123	-1.58448	1.03064	0.946866	1.21431	0.779758	0.918712	-8.36077	-1.19378	0.887483	0.999931	0.900181
18851	8406	4598	SRPX	sushi-repeat-containing protein, X-linked	0.936144	0.894679	0.881448	0.84889	1.32153	1.12016	0.946914	-5.60674	-3.91818	-3.32253	-2.76049	0.505642	-4.137	-6.08406	0.951469	0.856685	0.984118	0.870511	0.900381	-3.39583	-0.349804	-4.13805	-0.662858	-2.07274	1.08613	0.904631	1.24188	0.728434	0.832897	-3.01599	-3.01599	0.956446	0.999645	0.89014
18852	8648	7859	NCOA1	nuclear receptor coactivator 1	0.990049	0.936738	1.15841	1.03802	1.12779	1.02659	1.02156	-6.62469	-2.64192	0.79755	-5.0525	0.355147	-5.8619	-6.15493	1.11784	0.766629	1.07853	0.710807	0.685815	-1.32157	0.955997	-2.07274	0.99774	0.998802	1.19963	0.786133	1.2155	0.646758	0.655312	0.928846	0.975445	0.956446	1	1
18853	6430	87833	SFRS5	splicing factor, arginine/serine-rich 5	1.01819	0.980323	0.961091	0.927859	0.979017	0.951542	0.976105	-6.19335	-6.07626	-4.3752	-1.14108	-5.98615	-3.37355	-5.76869	1.09329	1.32809	1.12874	1.17661	1.21476	-2.98716	0.323993	-2.59915	-1.18068	-0.809894	1.11371	0.598252	1.27089	0.470736	0.53717	-0.117744	1	0.995167	1	1
18854	8683	20819	SFRS9	splicing factor, arginine/serine-rich 9	1.05271	1.01052	1.05146	1.06751	1.0642	1.10377	0.99814	-2.7592	-6.52988	-2.88413	-1.42268	-1.69468	0.420706	-6.75529	1.13368	1.31674	1.20218	1.0953	1.16148	0.950478	1	0.999957	0.964484	0.999993	1.06178	1.62111	1.25037	1.2965	1.52678	-8.02393	0.999999	0.999954	0.0474355	1
18855	483	37510	ATP1B3	ATPase, Na+/K+ transporting, beta 3 polypeptide	1.05282	1.0278	1.04396	0.969479	1.05636	1.08414	0.994923	-3.05288	-5.44561	-3.92282	-5.12261	-2.71685	-0.605267	-6.71305	1.13769	1.38714	1.21331	1.14327	1.21926	0.945595	1	0.999985	0.981527	0.999999	1.14466	1.33455	1.32694	1.00573	1.16589	0.672851	0.999995	1	-8.77875	0.999687
18856	10944	8606	C11orf58	chromosome 11 open reading frame 58	1.14645	0.990032	1.05901	1.0052	1.19797	1.15551	1.0611	0.89194	-6.5734	-2.49352	-6.71162	0.993633	0.932309	-2.30653	1.17182	1.10692	0.98575	1.12293	0.944616	-0.268271	-1.23655	-4.07427	-1.32157	-3.75832	1.32525	2.09341	1.31399	1.59317	1.57963	0.767269	0.999999	0.93223	0.999732	0.999941
18857	2273	31038	FHL1	four and a half LIM domains 1	1.05536	1.11349	1.25382	1.51254	1.58413	1.39095	1.29569	-4.50797	-1.02663	0.969251	0.999999	1	0.999831	0.993349	1.16238	1.17271	1.36304	0.860363	1.00889	0.688476	0.648152	0.999202	0.838313	-4.17027	1.59445	1.30281	1.69934	0.766653	0.81709	1	0.999825	1	0.999998	0.999797
18858	10541	21286	ANP32B	acidic (leucine-rich) nuclear phosphoprotein 32 family, member B	1.00206	0.973545	1.06297	1.11003	1.27922	1.01632	0.946087	-6.75069	-4.96375	-1.02652	0.820019	1	-6.04915	-1.5572	1.08515	0.9564	1.03219	0.926573	0.881352	-0.329089	-3.56541	0.508308	0.336217	-0.990661	1.15606	0.951698	1.09285	0.870841	0.823227	0.984788	-11.1449	0.98138	0.999695	0.999764
18859	9612	31370	NCOR2	nuclear receptor co-repressor 2	1.04804	1.02904	1.34199	1.41199	1.49963	1.56345	1.42499	-1.66435	-2.09668	0.999082	0.99993	0.999997	1	0.999957	1.16515	1.73452	1.17548	1.47558	1.48866	0.898626	0.999958	0.881341	0.996436	0.993641	1.70951	2.38244	1.34424	1.77233	1.39364	1	1	0.999991	1	0.999409
18860	3635	4046	INPP5D	inositol polyphosphate-5-phosphatase, 145kDa	1.06772	1.00314	0.956533	1.17631	0.955418	1.01678	1.14059	-0.382346	-2.37977	-1.2351	0.979716	-1.18662	-2.19395	0.89322	1.07071	1.51951	1.34358	1.13094	1.41916	-3.1845	0.999905	0.989524	0.562305	0.999941	1.14395	1.36389	1.08884	1.2526	1.19226	-0.901405	0.996793	-1.60782	0.876229	0.801988
18861	8027	37788	STAM	signal transducing adaptor molecule (SH3 domain and ITAM motif) 1	0.92618	0.908819	0.815486	0.839304	0.682799	0.76128	0.838354	-1.12789	-0.649669	0.853545	0.676561	0.999809	0.984716	0.685889	0.938524	1.17915	0.993032	1.18742	1.25638	-0.478727	0.713042	-3.61087	0.961846	0.99829	0.865501	0.959948	0.896276	1.07104	1.10912	0.356877	-5.07621	-2.49828	-11.9794	-4.0541
18862	22929	56558	SEPHS1	selenophosphate synthetase 1	0.973119	0.977762	1.10249	0.968786	0.930653	0.91744	0.879754	-1.8265	-1.99393	0.638982	-1.65174	0.0156743	0.417606	0.921153	0.992905	1.1694	1.19478	0.978754	1.17776	-3.85164	0.97963	0.995747	-3.31858	0.98241	1.02218	0.938994	1.23141	0.762533	0.918623	-9.3538	0.857318	0.999994	1	0.993086
18863	6158	768	RPL28	ribosomal protein L28	1.09672	1.03264	1.02494	0.932311	1.04454	0.893573	1.00514	-0.245144	-1.99502	-2.15033	-0.894607	-1.70208	0.224901	-2.37618	1.14073	1.45503	1.25443	1.15991	1.27553	-3.54217	0.997622	0.668852	0.82362	0.999349	1.264	1.69961	1.46203	1.1625	1.34463	0.343157	0.999998	0.997106	0.970001	0.999969
18864	6157	110454	RPL27A	ribosomal protein L27a	1.02689	0.944569	1.01592	1.1461	1.05645	1.15616	0.999528	-2.05103	-1.0974	-2.26361	0.758494	-1.1711	0.826771	-2.38668	0.961396	1.31534	1.26824	1.03713	1.36815	-1.61433	0.999995	0.998707	0.91928	1	1.13384	1.39574	1.30858	1.06661	1.23098	-5.86057	0.999996	0.998727	0.867093	0.999999
18865	9094	3778	UNC119	unc-119 homolog (C. elegans)	0.909765	1.07644	0.946514	0.962036	0.984607	1.00722	0.869052	0.359972	-0.218817	-0.908612	-1.54515	-2.23426	-2.35337	0.902998	0.928471	1.25656	1.18306	1.06213	1.35337	0.49878	0.999646	0.991416	-0.0977053	1	1.12158	1.32047	1.24368	1.06175	1.17733	-7.18035	0.999971	0.99911	-1.04341	0.999992
18866	6000	2193	RGS7	regulator of G-protein signaling 7	1.04323	1.00896	1.04659	0.978209	0.95005	0.994933	0.968133	-1.82712	-2.35967	-1.74794	-2.22463	-1.59981	-2.37797	-2.04641	0.893595	1.24507	1.09782	1.13413	1.39333	-0.24844	0.998108	-0.735439	0.966145	0.999993	0.842804	1.40635	1.20923	1.16302	1.66866	0.990119	0.999991	0.911501	0.995525	1
18867	8659	6081	ALDH4A1	aldehyde dehydrogenase 4 family, member A1	1.02864	1.15623	1.0953	1.09743	1.07084	1.08136	1.0679	-1.91296	0.920047	0.266693	0.312334	-0.412083	-0.085982	-0.511588	0.905703	1.24485	1.14429	1.08788	1.37446	-2.81086	0.988432	0.819761	-0.413274	0.999918	0.930287	1.17624	1.24035	0.948316	1.26438	-4.19399	-3.58183	0.944276	-0.117744	0.917691
18868	60485	32517	SAV1	salvador homolog 1 (Drosophila)	1.03233	1.1003	1.1402	1.15053	1.03406	1.20672	1.12118	-1.74567	0.463209	0.884725	0.92655	-1.68436	0.995208	0.749345	0.88039	1.24993	1.09199	1.14464	1.41975	-1.82617	0.999688	0.977545	0.641005	1	1.04333	1.35395	1.26953	1.0665	1.29773	-8.52849	0.999565	0.999941	-10.1422	0.999834
18869	6503	36206	SLA	Src-like-adaptor	1.04284	1.10828	1.04621	1.0847	1.02597	1.18296	1.19076	-1.80382	-0.108525	-1.72084	-0.676081	-2.15566	0.812432	0.849328	0.878244	1.25001	1.1497	1.08724	1.4233	0.562305	0.985902	0.694786	-0.308595	0.999996	0.916706	1.10538	1.17663	0.93945	1.20582	-4.92436	-3.91638	0.83179	-1.31218	0.839494
18870	3094	3904	HINT1	histidine triad nucleotide binding protein 1	1.01407	1.00772	1.08526	0.966668	1.04765	1.06943	1.05744	-2.25961	-2.34781	0.0623758	-1.70579	-1.22133	-0.418032	-0.848818	0.846542	1.15649	1.13703	1.01711	1.36614	0.771958	0.838313	0.718909	-3.58832	0.999992	0.919365	1.25981	1.20749	1.04333	1.3703	-3.58183	0.314928	0.881984	-9.10916	0.998268
18871	3052	3897	HCCS	holocytochrome c synthase (cytochrome c heme-lyase)	0.944963	1.02093	1.07665	1.17647	1.21253	1.15124	1.14947	-0.32191	-1.98091	0.305127	0.996862	0.999722	0.984604	0.982861	0.936032	1.35358	1.25231	1.08086	1.44608	0.611136	0.999745	0.997905	-1.1255	1	1.09408	1.3965	1.25604	1.11183	1.27641	-12.0819	0.999907	0.973527	0.756347	0.999995
18872	7336	55739	UBE2V2	ubiquitin-conjugating enzyme E2 variant 2	1.11552	1.01314	1.11662	0.920685	1.11233	0.924964	0.882357	0.145959	-2.31937	0.166461	-0.529403	0.0843369	-0.666232	0.436164	1.19072	1.19506	1.03236	1.1576	1.00364	0.311586	0.336217	-3.58832	0.087003	-4.11031	1.30235	1.73591	1.15388	1.50441	1.3329	0.787751	0.999934	-2.02913	0.999311	0.969242
18873	1785	90883	DNM2	dynamin 2	0.980218	1.15008	0.96477	0.92756	0.90394	0.935365	0.91747	-1.97787	0.988939	-1.24178	0.424471	0.850982	0.171571	0.661923	1.04805	1.36125	1.32287	1.02901	1.29884	-1.67437	1	0.999993	-0.711035	0.999999	1.05229	1.31693	1.22961	1.07102	1.2515	-4.62624	0.999978	0.999587	-3.64761	0.999857
18874	8073	20744	PTP4A2	protein tyrosine phosphatase type IVA, member 2	1.00878	0.905281	0.988055	1.00817	1.12202	1.05752	0.917587	-2.3127	0.780574	-2.24819	-2.32254	0.908242	-0.387968	0.571757	1.16237	1.06369	1.15822	0.918379	0.915098	-0.478727	-4.16811	0.88906	0.980121	0.260101	1.19016	0.853355	1.21867	0.700237	0.717011	-1.47775	0.0280237	0.797345	0.999854	0.998268
18875	23613	32679	ZMYND8	zinc finger, MYND-type containing 8	1.11564	1.01211	1.00405	0.919739	1.05149	0.939064	0.849113	0.642103	-2.29246	-2.37604	0.108151	-1.08004	-0.582494	0.97224	1.09131	1.78183	1.13694	1.56722	1.63274	-3.39583	1	0.713042	0.999874	0.999999	1.15526	1.4604	1.26693	1.15271	1.26414	-2.49828	0.999725	0.972168	-1.04341	0.991076
18876	5094	74536	PCBP2	poly(rC) binding protein 2	0.972443	0.93218	1.0397	1.22696	1.20242	1.20384	1.14249	-2.1331	-1.07819	-1.91236	0.93193	0.863536	0.868778	0.393876	1.08945	1.6176	1.28922	1.25471	1.48478	-2.29022	1	0.999981	0.999969	1	1.05366	1.33768	1.32969	1.00601	1.26956	-10.0656	0.99953	0.997179	-7.01249	0.999816
18877	23532	48404	PRAME	preferentially expressed antigen in melanoma	1.02651	1.01438	1.06313	1.18121	1.2457	1.11485	1.10539	-2.144	-2.31252	-1.25948	0.808385	0.973005	0.0378452	-0.159176	1.10075	1.34973	1.13635	1.18777	1.22619	-1.01726	0.995638	-0.0798455	0.79495	0.922906	1.84283	2.08837	1.45171	1.43856	1.13324	0.999997	1	0.991734	0.998176	-3.91638
18878	1912	75090	PHC2	polyhomeotic homolog 2 (Drosophila)	1.11007	1.06254	0.994255	0.872734	0.905234	0.903152	0.838251	-0.0232751	-1.24909	-2.37423	0.544456	-0.138577	-0.0830068	0.87464	0.956967	1.48231	1.15114	1.28768	1.54897	-4.17054	0.999971	-0.24844	0.999781	0.999999	0.848773	2.13114	1.07771	1.97748	2.51085	0.83179	1	-6.18444	1	1
18879	5339	384	PLEC1	plectin 1, intermediate filament binding protein 500kDa	1.06521	1.06561	1.03244	1.11863	1.08146	1.0931	1.03139	-0.0721037	-0.0575242	-1.51403	0.895778	0.411331	0.64023	-1.5612	1.03801	1.619	1.23671	1.30911	1.55972	-0.20944	1	0.999911	0.999998	1	1.0811	1.96005	1.2175	1.6099	1.81301	-4.55293	1	0.996354	1	1
18880	51763	75059	INPP5K	inositol polyphosphate-5-phosphatase K	1.12295	1.05343	0.982264	1.0694	1.08545	1.13088	1.09942	0.841852	-0.779562	-2.13646	-0.171289	0.296683	0.88985	0.577662	1.03449	1.24363	1.12435	1.10608	1.20216	-1.76518	0.987228	0.508308	0.336217	0.959984	0.925449	1.46826	1.18775	1.23617	1.58654	-1.93142	0.999998	0.979918	0.995748	1
18881	991	37459	CDC20	cell division cycle 20 homolog (S. cerevisiae)	1.04927	1.02507	1.01579	0.98602	1.11084	1.10378	1.10911	-0.6613	-1.79951	-2.13761	-2.18409	0.869665	0.812291	0.857271	1.05129	1.5046	1.28614	1.16986	1.43119	-4.03013	1	0.999969	0.998455	1	0.963402	1.46112	1.21645	1.20113	1.51662	-12.0312	1	0.999999	0.986253	1
18882	10234	55929	LRRC17	leucine rich repeat containing 17	1.01017	0.888113	0.928817	0.922349	1.11235	1.0387	0.877965	-2.35038	0.206037	-0.914771	-0.712312	-0.047306	-1.9097	0.40358	0.868828	1.20207	0.847562	1.41827	1.38355	-2.47618	0.999868	-1.46628	1	1	0.725857	1.32681	0.939434	1.41235	1.82792	0.992145	0.999924	-3.2616	0.999892	1
18883	3431	82192	SP110	SP110 nuclear body protein	0.995409	0.9001	0.924425	1.11845	1.06647	0.944495	1.00157	-2.37857	0.0250273	-0.680765	0.168846	-1.11299	-1.33459	-2.38584	0.932611	1.39152	0.987755	1.40877	1.49207	-1.88746	0.99983	-4.15333	0.999986	1	0.786875	1.13148	1.03906	1.08894	1.43794	0.772556	0.956446	0.744948	-6.43043	1
18884	4781	88724	NFIB	nuclear factor I/B	0.987372	1.11139	0.982452	1.29068	0.80306	1.11382	0.970058	-2.37465	-1.64513	-2.36326	0.176761	-0.183463	-1.61811	-2.31789	0.967552	0.849232	0.979381	0.867111	0.877712	-3.07297	-1.52513	-3.85164	0.360123	-3.47042	0.960015	0.90968	1.12074	0.811677	0.947568	-10.1422	-3.71395	0.255203	0.990368	-8.19254
18885	29966	82078	STRN3	striatin, calmodulin binding protein 3	1.06398	1.0239	1.01543	0.983714	1.16767	1.13848	1.02451	-0.67874	-2.0558	-2.24349	-2.22245	0.945744	0.823298	-2.03997	1.06191	1.71233	1.13644	1.50676	1.6125	-4.14877	0.999997	-1.04405	0.999997	1	1.21112	2.60703	1.42804	1.8256	2.15258	-1.27217	1	0.980905	1	1
18886	4671	113589	NAIP	NLR family, apoptosis inhibitory protein	0.997271	0.921243	0.983508	1.07678	0.950129	0.942816	1.01189	-2.38355	-0.444613	-2.26866	-0.690812	-1.42441	-1.17664	-2.32659	0.945911	1.18843	1.15641	1.02769	1.25639	-1.01726	0.929703	0.82362	-3.21182	0.999792	1.12139	1.73633	1.49867	1.15858	1.54837	-2.23167	1	0.999996	0.797345	1
18887	103910	23407	MRLC2		0.956394	1.08956	1.10892	1.07948	1.14768	1.28289	1.52502	-1.70963	-0.495587	-0.0406289	-0.765174	0.569767	0.99362	0.999999	1.0113	1.35311	1.31782	1.02678	1.338	-4.04191	0.997561	0.987228	-2.13482	0.999895	1.04033	1.63739	1.46287	1.1193	1.57391	-9.10916	1	1	0.99152	1
18888	4638	14202	MYLK	myosin light chain kinase	1.00936	1.03492	1.03827	1.13191	1.21763	1.53482	1.70277	-2.36233	-2.06974	-2.01109	0.0352064	0.843382	0.999985	1	1.0753	1.46645	1.32719	1.10493	1.36376	-3.88597	0.999182	0.981974	-0.391896	0.99983	1.092	1.81888	1.61732	1.12462	1.66563	-11.0782	1	0.999984	-0.209218	1
18889	10548	4671	TM9SF1	transmembrane 9 superfamily member 1	1.00508	1.00262	1.03205	0.995377	0.939999	1.08308	1.14758	-2.35593	-2.37854	-1.37927	-2.36095	0.109169	0.620706	0.992314	1.06415	1.2879	1.3687	0.940964	1.21027	-2.44528	0.999996	1	-0.569062	1	0.929443	1.10915	1.34437	0.825035	1.19335	-1.52054	0.739063	1	0.999994	0.999892
18890	7994	4924	MYST3	MYST histone acetyltransferase (monocytic leukemia) 3	1.0238	0.953816	1.09219	1.0284	1.14392	1.13677	1.1399	-1.7667	-0.507873	0.777767	-1.54339	0.991474	0.985976	0.988708	0.972768	1.28502	1.27869	1.00495	1.32099	-0.860552	0.995956	0.997301	-4.17027	0.999996	1.01155	1.10531	1.3391	0.825418	1.09269	-12.5604	-0.281956	1	1	0.255203
18891	4085	1768	MAD2L1	MAD2 mitotic arrest deficient-like 1 (yeast)	1.01635	0.970549	1.04355	1.02921	1.04969	0.953028	1.01376	-2.21331	-1.83398	-1.36006	-1.87075	-1.12395	-1.13935	-2.26264	0.994002	1.15833	1.18694	0.975894	1.16532	-3.37036	0.958036	0.991627	-3.26571	0.998802	1.0612	1.22226	1.31995	0.925986	1.15177	-5.54213	0.996874	0.999994	0.491662	0.990846
18892	4329	4082	ALDH6A1	aldehyde dehydrogenase 6 family, member A1	1.00047	0.893897	0.996688	1.0788	1.13624	1.03847	0.992714	-2.38661	0.829238	-2.3775	0.167865	0.92564	-1.37721	-2.34185	1.03575	1.22955	1.1974	1.02686	1.18712	-1.97988	0.998918	0.999544	-4.09331	0.999297	1.09822	1.05355	1.1565	0.910982	0.959331	0.634197	0.174073	0.974821	-2.23167	-12.227
18893	8751	2829	ADAM15	ADAM metallopeptidase domain 15	1.02088	1.07367	1.12521	1.0333	0.959943	0.957748	1.06681	-2.19755	-0.727219	0.450536	-1.93177	-1.70595	-1.63724	-0.937619	0.97889	1.0866	1.19232	0.911328	1.11003	-1.61433	-3.77782	0.974025	0.983252	0.0391658	0.911489	0.914402	1.10449	0.827893	1.0032	-2.02913	-12.9406	0.91966	0.989061	-1.2327
18894	3855	4058	KRT7	keratin 7	1.07692	1.11488	1.00083	1.02117	1.00899	1.15828	1.17239	-0.60013	0.720379	-2.38628	-2.0754	-2.3277	0.95865	0.979351	0.81982	1.09694	1.12837	0.97214	1.33802	0.49878	0.633731	0.903115	-3.23889	0.999846	0.70136	0.994462	1.2609	0.78869	1.4179	0.998129	-11.704	0.99985	0.99998	0.999988
18895	7812	5179	CSDE1	cold shock domain containing E1, RNA-binding	0.929278	0.976378	1.05842	1.03233	1.09066	1.08259	1.07257	-0.182311	-2.02313	-0.794415	-1.77041	0.215751	0.00821815	-0.294656	0.793371	1.0111	1.00864	1.00244	1.27444	0.979127	-2.78096	-2.47618	-4.15333	0.999718	0.800438	1.0625	1.23182	0.862545	1.3274	0.999986	0.609028	0.999976	0.995525	1
18896	23164	9034	MPRIP	myosin phosphatase Rho interacting protein	0.988819	0.891067	0.891094	1.13079	1.14815	1.09803	0.885491	-2.34596	0.0295125	0.0289057	0.177784	0.427208	-0.480421	0.153362	1.02262	1.04493	1.06698	0.979339	1.02182	-2.29022	-0.662858	-2.16588	-3.26571	-3.12917	1.03408	0.95544	1.22893	0.777456	0.923951	-3.01599	-13.0454	0.999064	0.999857	-1.83605
18897	4681	3924	NBL1	neuroblastoma, suppression of tumorigenicity 1	1.10066	1.11391	1.33406	1.61283	1.53861	2.05701	1.44495	-1.29266	-1.06918	0.881158	0.999261	0.996981	1	0.982805	1.59654	1.78845	1.41941	1.26	1.12021	0.999637	0.999993	0.99261	0.746672	-1.01726	2.24455	2.28074	1.7179	1.32763	1.01612	1	1	1	0.986933	-10.8033
18898	7095	2449	SEC62	SEC62 homolog (S. cerevisiae)	1.10309	0.912128	1.07084	1.11494	1.25271	1.08024	1.02333	-0.426761	-0.582306	-1.21677	-0.173915	0.953939	-0.977745	-2.22671	1.03173	0.922626	0.92705	0.995228	0.894251	-4.16381	-2.10377	-1.46628	-4.0532	-1.70455	1.18622	1.21614	1.27832	0.951355	1.02522	0.329175	0.860649	0.996354	-3.58183	-9.2726
18899	6595	2308	SMARCA2	SWI/SNF related, matrix associated, actin dependent regulator of chromatin, subfamily a, member 2	0.94631	1.07933	1.08778	1.10262	1.04473	1.07715	1.02644	-1.60781	-1.05805	-0.851231	-0.504568	-1.87288	-1.11175	-2.19381	0.968745	0.858465	1.0731	0.799985	0.886162	-3.37036	0.0228017	-2.25914	0.861358	-1.40797	1.04513	0.888666	1.08662	0.817828	0.850296	-5.94106	-0.438616	-6.51295	0.850426	0.873252
18900	6769	2371	STAC	SH3 and cysteine rich domain	0.946002	0.992476	1.03676	0.936596	0.959399	0.945513	0.904452	-1.40492	-2.36528	-1.92873	-1.10484	-1.79692	-1.38965	-0.120516	1.04689	1.23319	1.1344	1.08709	1.17796	-1.49564	-1.6443	-4.16623	-0.760051	0.861358	1.11534	1.56939	1.21723	1.28931	1.4071	-11.6457	0.986933	-1.97998	0.750708	0.994219
18901	7263	37759	TST	thiosulfate sulfurtransferase (rhodanese)	0.747234	0.830818	0.832973	0.796309	1.02882	0.814932	0.813796	0.870929	0.135773	0.103134	0.559183	-2.27742	0.354048	0.0815526	0.959397	1.02832	1.08672	0.946264	1.07184	-4.16811	0.776734	0.88654	-4.01786	0.950478	1.04781	0.962626	1.07619	0.894472	0.918705	-5.86057	-11.0782	-1.78925	-3.64761	-9.5151
18902	5954	20637	RCN1	reticulocalbin 1, EF-hand calcium binding domain	0.965123	0.85093	0.879067	1.01876	1.13679	1.01074	0.857846	-1.97573	0.739921	0.357293	-2.26855	0.346129	-2.34725	0.66893	0.981892	1.16853	1.14179	1.02342	1.19008	-4.0532	0.98754	0.996937	-3.56541	0.998569	1.05822	0.851544	1.00957	0.843468	0.804698	0.966017	-11.5865	0.953095	0.967669	0.985539
18903	2664	37487	GDI1	GDP dissociation inhibitor 1	0.740305	0.8725	0.931742	0.932753	0.843698	0.947838	0.930777	0.534211	-1.22704	-2.02425	-2.09556	-0.770845	-2.21437	-2.01417	0.872533	0.932248	1.04225	0.894456	1.06844	0.535976	-4.01786	-0.391896	0.562305	0.517682	1.017	0.886012	1.10671	0.800582	0.871199	-12.6643	0.445929	-6.02188	0.989865	0.563522
18904	5801	2135	PTPRR	protein tyrosine phosphatase, receptor type, R	0.929192	0.821883	1.02715	0.991349	1.05598	1.02423	0.886873	-0.891882	0.933013	-2.1322	-2.35903	-1.45498	-2.18177	0.267496	0.971112	1.08087	1.07511	1.00536	1.11302	-3.10118	0.992971	0.980601	-2.92904	0.997232	1.06648	0.980294	1.08961	0.899674	0.919188	-1.31218	-6.02188	0.609028	-1.19378	-8.52849
18905	245973	15866	ATP6V1C2	ATPase, H+ transporting, lysosomal 42kDa, V1 subunit C2	0.958397	0.90444	0.985301	1.06068	1.02622	0.925678	0.919001	-1.78791	-0.160404	-2.30747	-1.33263	-2.15045	-0.789507	-0.581441	0.949644	1.20956	1.06108	1.13993	1.27369	-3.63306	-1.35022	0.864391	0.11786	0.459094	1.1584	0.882734	1.27184	0.694058	0.762027	-5.22985	-1.04341	0.940023	0.99999	0.984788
18906	10954	4957	PDIA5	protein disulfide isomerase family A, member 5	0.957818	1.05563	0.978626	0.936083	0.940967	0.89116	0.934119	-1.0451	-0.533931	-1.98112	-0.0495918	-0.249531	0.890319	0.0253694	1.13316	1.05044	1.20182	0.874045	0.927002	-2.07274	-4.12523	0.311586	0.526904	-2.04175	1.00247	0.560655	1.14181	0.491022	0.559275	-12.882	1	-0.233062	1	1
18907	8872	4394	CDC123	cell division cycle 123 homolog (S. cerevisiae)	1.06333	1.04222	0.968809	1.01536	1.06042	1.0571	0.82962	-0.594481	-1.40098	-1.76597	-2.23144	-0.701427	-0.826435	0.99397	1.08181	1.14662	1.20887	0.948508	1.05991	-0.288323	0.998802	0.999964	-0.809894	0.992035	1.05222	0.950367	1.23368	0.770353	0.903198	-5.70063	-12.1798	0.999982	1	-1.43553
18908	5695	2093	PSMB7	proteasome (prosome, macropain) subunit, beta type, 7	0.980487	1.06158	0.993403	0.995538	0.945855	0.972415	1.04038	-1.8604	0.257967	-2.32271	-2.35738	0.096915	-1.41208	-0.722846	0.967628	1.24687	1.15927	1.07556	1.28858	0.416807	0.989524	0.966947	-3.01595	0.999996	1.01278	1.18715	1.26694	0.93702	1.17216	-9.2726	0.870207	0.999636	-0.281956	0.989336
18909	5715	2106	PSMD9	proteasome (prosome, macropain) 26S subunit, non-ATPase, 9	0.940912	1.06456	1.03833	1.10999	1.08993	1.16397	1.00757	-0.888794	-0.829437	-1.70705	0.370314	-0.0660258	0.893044	-2.35632	1.05549	1.78549	1.40123	1.27423	1.69162	-3.61087	0.999995	0.983252	0.994798	1	0.893289	1.93225	1.25944	1.53421	2.16307	-0.140036	1	0.99732	1	1
18910	4946	7455	OAZ1	ornithine decarboxylase antizyme 1	1.06948	1.1621	1.06219	1.013	0.897914	0.899994	0.866206	-0.395376	0.948731	-0.652768	-2.27592	0.634779	0.599858	0.928159	0.994948	1.10946	1.22566	0.905191	1.11509	-4.00509	0.718909	0.998455	0.633731	0.945595	0.907725	0.91783	1.13304	0.810063	1.01113	-0.703472	-4.0541	0.329175	0.977226	-9.91081
18911	3032	153	HADHB	hydroxyacyl-Coenzyme A dehydrogenase/3-ketoacyl-Coenzyme A thiolase/enoyl-Coenzyme A hydratase (trifunctional protein), beta subunit	0.979252	1.00865	1.08178	0.961806	1.00107	0.978097	0.91539	-2.20215	-2.35488	-0.554967	-1.79249	-2.3863	-2.18147	-0.269607	1.0777	1.23848	1.18153	1.0482	1.14919	-4.0532	0.713042	-0.0977053	-2.25914	0.838313	0.878675	0.936434	1.08407	0.863814	1.06573	0.421694	-11.0782	-2.83802	0.156941	-0.0742846
18912	2804	68401	GOLGB1	golgin B1, golgi integral membrane protein	0.993666	1.03077	1.01843	1.25284	1.08815	1.02574	1.19773	-2.37343	-2.09593	-2.27807	0.965905	-0.697469	-2.17941	0.835949	1.0186	1.14328	1.19982	0.952877	1.1224	-3.31858	-3.58832	0.88906	0.861358	-1.29307	1.07312	0.906236	1.29014	0.70243	0.844491	-5.46346	-4.77434	0.999217	0.999996	0.672851
18913	1808	74392	DPYSL2	dihydropyrimidinase-like 2	0.99734	1.01873	0.912062	1.01523	0.869043	0.862281	0.940449	-2.38552	-2.32521	-1.16344	-2.3458	-0.206821	-0.0748741	-1.77218	0.887105	0.725658	0.973032	0.74577	0.818006	-0.835122	0.984442	-3.51858	0.966145	0.694786	0.93158	0.520678	0.986553	0.527774	0.558919	0.139497	1	-2.66545	1	1
18914	1176	4254	AP3S1	adaptor-related protein complex 3, sigma 1 subunit	1.06029	0.981249	1.0311	0.925491	1.13923	1.17637	1.0354	-0.855053	-2.17837	-1.86875	-0.190888	0.808186	0.956111	-1.97314	1.11611	1.18786	1.2305	0.965347	1.06429	-1.40797	0.926378	0.995296	-2.01079	0.416807	1.12724	1.0728	1.33666	0.802598	0.95171	-0.140036	-5.22985	0.999998	0.999996	-6.26616
18915	463	21366	ZFHX3	zinc finger homeobox 3	1.07562	0.82609	1.3557	0.940341	0.873847	1.12563	0.72742	-1.68902	-0.568096	0.769711	-2.01685	-1.23682	-1.03674	0.822755	1.01157	1.00906	1.1184	0.902239	0.997522	-3.85164	-2.98716	-0.413274	-2.01079	-3.67635	1.08467	0.934838	1.21417	0.76994	0.861866	-9.98849	-7.77064	0.887483	0.433929	-12.0312
18916	5887	37704	RAD23B	RAD23 homolog B (S. cerevisiae)	1.11549	1.00774	1.0074	0.940538	1.15022	1.00123	0.928396	0.502076	-2.35355	-2.35639	-0.827948	0.844577	-2.38595	-0.37501	1.0418	1.14631	1.12737	1.0168	1.10032	-4.01786	-1.01726	-0.500983	-4.07427	-1.1255	1.09185	1.09217	1.3002	0.840003	1.00029	-9.3538	-8.27671	0.970001	0.879139	-12.8358
18917	7444	55966	VRK2	vaccinia related kinase 2	0.964107	0.931239	1.00023	1.05314	1.28653	1.22902	1.09051	-1.95208	-1.01668	-2.38678	-1.57253	0.99081	0.94311	-0.578016	1.02299	1.23124	1.20885	1.01852	1.20357	-4.16623	0.999868	0.999718	-3.04456	0.999998	1.04753	0.957801	1.20958	0.791847	0.914339	-6.92878	-6.76185	0.997582	0.990119	-12.9987
18918	6631	31131	SNRPC	small nuclear ribonucleoprotein polypeptide C	0.951527	1.05047	0.98731	0.995703	0.99636	0.982113	0.865555	-0.81289	-0.833009	-2.24848	-2.37077	-2.37529	-2.11633	0.97486	1.0475	1.29964	1.27274	1.02114	1.2407	-0.639088	1	0.999999	-0.523459	1	1.05112	1.09158	1.13368	0.962865	1.03849	-6.34817	-0.581163	0.93223	-3.01599	-5.00006
18919	9518	3576	GDF15	growth differentiation factor 15	0.816632	0.877485	0.87668	0.980038	1.00448	0.937775	0.849859	0.895493	0.242825	0.258231	-2.26523	-2.38072	-1.34172	0.656987	1.03623	1.16542	1.27534	0.913812	1.12468	-4.08405	0.965324	0.993641	-3.10118	0.994798	1.10103	1.07351	1.18974	0.902311	0.97501	-5.15281	-5.22985	0.815324	-0.332488	-13.0447
18920	6388	5045	SDF2	stromal cell-derived factor 2	0.993753	1.04924	0.993638	0.932261	0.949754	1.03012	1.05403	-2.36572	-1.35104	-2.36494	-0.565061	-1.22639	-1.94542	-1.18806	1.02366	1.53426	1.16428	1.31778	1.4988	-4.16946	0.999999	0.941636	0.999696	1	0.924585	1.09759	1.11808	0.981667	1.18711	-1.27217	-1.27217	0.756347	-6.26616	0.98758
18921	10397	55953	NDRG1	N-myc downstream regulated 1	0.989038	0.921273	0.925625	1.03836	1.08282	1.1079	0.850821	-2.33152	-0.380847	-0.524273	-1.79692	-0.453914	0.155823	0.879976	0.917894	0.96468	1.11289	0.866828	1.05097	-4.15736	0.633731	0.881341	-3.58832	0.948091	0.955978	0.922304	0.987366	0.934105	0.964775	-10.9423	-8.10827	-0.867177	-4.70005	-11.4028
18922	11011	4993	TLK2	tousled-like kinase 2	1.01072	0.909718	1.16447	1.12383	1.21555	1.16021	0.85464	-2.36002	-0.82467	0.299481	-0.327685	0.734725	0.24636	0.365017	0.975039	1.44075	1.06662	1.35077	1.47763	-4.08405	0.999161	-3.97812	0.999718	0.999781	1.09279	1.91365	1.26807	1.5091	1.75117	-7.77064	0.999995	0.396508	0.998176	0.999977
18923	537	914	ATP6AP1	ATPase, H+ transporting, lysosomal accessory protein 1	0.710356	1.29056	0.875106	1.06915	1.18539	0.996089	0.923926	0.151027	0.266225	-1.6568	-1.2633	-1.01598	-2.3529	-1.68905	1.04618	1.03123	1.08022	0.954652	0.985711	-3.83382	-1.07102	-2.16588	-3.47042	-1.26473	1.09709	1.04213	1.22022	0.854052	0.949903	-2.07887	-12.5964	0.756347	0.733052	-2.83802
18924	2530	9650	FUT8	fucosyltransferase 8 (alpha (1,6) fucosyltransferase)	0.87648	0.880555	1.16126	1.02238	0.977835	0.868148	0.910709	-0.664186	-0.747015	-0.246268	-2.31884	-2.19007	-0.969957	-1.36348	0.961594	0.804403	0.863041	0.932056	0.836531	-2.29022	0.819761	-0.592189	-1.29307	0.102534	1.13457	0.990751	1.05022	0.943379	0.873237	-0.735237	-12.9029	-10.7326	-11.4028	-0.522793
18925	11047	10513	ADRM1	adhesion regulating molecule 1	0.710952	0.971518	1.03081	1.27157	0.951803	0.815367	0.741431	0.504136	-2.33041	-2.33979	-0.443608	-2.0168	-0.66562	0.197202	0.934152	0.904696	1.05252	0.859556	0.968467	-3.47042	-1.1255	0.713042	-1.23655	0.611136	1.11668	1.02411	1.1231	0.911863	0.917104	0.968465	-1.11754	0.999542	0.984788	-0.466231
18926	158471		PRUNE2	prune homolog 2 (Drosophila)	1.00516	0.881679	1.01481	1.00723	1.29504	0.954143	0.813665	-2.38046	-0.128168	-2.33547	-2.3744	0.957574	-1.89986	0.806081	0.959161	1.08562	1.12482	0.965147	1.13184	-4.16623	0.999892	0.999964	-4.01786	0.999998	1.09768	0.955399	1.0789	0.885528	0.870383	0.739063	-3.84834	0.680113	-2.49828	-1.88344
18927	9870	8885	KIAA0317	KIAA0317	1.0377	0.99156	1.08645	1.07797	1.09403	1.06265	0.91325	-1.93362	-2.36131	-0.658093	-0.883284	-0.46601	-1.30266	-0.442476	1.0785	0.900926	1.33307	0.675826	0.835348	-1.07102	-0.938034	0.851879	0.998861	0.932885	0.93298	0.531594	1.32041	0.402597	0.569781	-4.12377	1	0.999542	1	1
18928	10075	45994	HUWE1	HECT, UBA and WWE domain containing 1	1.08584	0.956149	1.09625	0.949061	1.04213	1.06002	0.931383	0.331175	-1.07419	0.54468	-0.742486	-1.23448	-0.485882	-0.00284693	1.03901	0.971159	1.17068	0.829567	0.934698	-1.91821	-0.639088	0.861358	0.999412	0.909503	0.973854	0.772203	1.18348	0.652488	0.792936	-12.4037	0.993915	0.726912	1	0.99948
18929	9771	56563	RAPGEF5	Rap guanine nucleotide exchange factor (GEF) 5	0.991471	0.860632	0.871146	0.984528	0.950753	1.0066	0.921787	-2.35237	0.828234	0.732325	-2.2741	-1.37936	-2.36648	-0.363886	0.973664	1.16673	1.12733	1.03495	1.19829	-0.760051	0.99998	0.9999	-1.58448	0.999983	1.0751	0.980709	1.09838	0.89287	0.9122	0.701014	-2.02913	0.992145	0.815324	-4.77434
18930	9896	6713	FIG4	FIG4 homolog (S. cerevisiae)	0.972951	0.864889	1.01997	0.804499	1.04107	1.11936	0.811673	-2.14233	0.555434	-2.25731	0.957563	-1.88277	0.0217675	0.941132	0.993374	1.12379	1.09421	1.02703	1.13129	-4.14367	0.694786	0.870275	-3.83382	0.909503	1.00969	0.905869	1.08278	0.836615	0.897177	-3.78087	-12.1315	0.895276	0.993915	-0.35838
18931	5064	1937	PALM	paralemmin	0.919152	0.846479	0.949611	0.719977	1.00622	0.961881	0.867881	-1.80716	-0.778153	-2.17487	0.572894	-2.38335	-2.26352	-1.27857	0.976472	0.975695	1.13029	0.863228	0.999204	-2.25914	-3.81557	-0.91201	-1.35022	-0.434872	0.962735	0.896339	1.23756	0.724278	0.931034	-10.589	-12.6643	0.998223	0.9999	-11.7612
18932	375056	85165	MIA3	melanoma inhibitory activity family, member 3	0.926057	1.09344	0.995598	1.0364	0.975961	1.04678	1.05899	-1.61057	-1.38317	-2.38388	-2.20044	-2.29914	-2.08762	-1.92903	0.920112	1.01672	1.10799	0.917625	1.10499	-0.662858	-3.83382	-0.809894	-1.6443	0.360123	0.975921	0.878941	1.1693	0.751683	0.900628	-12.8358	-7.43297	0.99808	0.999991	-4.0541
18933	23107	41006	MRPS27	mitochondrial ribosomal protein S27	0.980491	0.996057	1.04479	0.979623	0.939211	0.904564	0.861665	-2.20159	-2.37914	-1.567	-2.18509	-0.925031	0.184704	0.839861	0.957974	1.05632	1.13292	0.932383	1.10266	-2.81086	-3.49466	-0.735439	-2.07274	-0.938034	0.92546	0.635682	1.06821	0.595088	0.686882	-3.2616	1	-3.58183	1	0.999999
18934	23042	22858	PDXDC1	pyridoxal-dependent decarboxylase domain containing 1	1.06353	1.00654	0.961429	1.06807	1.05021	1.07222	1.12076	-0.687497	-2.36016	-1.54417	-0.529553	-1.17562	-0.390806	0.667625	1.02176	1.38935	1.35102	1.02837	1.35976	-4.15736	0.997682	0.974646	-1.04405	0.999877	1.02757	1.2022	1.32031	0.910549	1.16995	-4.92436	0.951923	0.999424	-1.83605	0.61759
18935	23172	12970	FAM175B	family with sequence similarity 175, member B	0.94744	0.840205	1.01153	1.05365	1.14981	1.02913	1.02048	-1.64728	0.712553	-2.34921	-1.68856	0.322434	-2.15814	-2.27073	0.951858	1.1043	1.03756	1.06432	1.16015	-3.88597	-0.662858	-4.11031	-1.153	-0.0622019	0.968887	1.12005	1.18212	0.947493	1.15602	-12.5964	-0.35838	0.7926	-8.19254	-0.233062
18936	9962	68440	SLC23A2	solute carrier family 23 (nucleobase transporters), member 2	1.04279	1.08285	1.42399	2.0053	2.07325	1.89488	1.39894	-1.99726	-1.18454	0.998362	1	1	1	0.996812	1.36062	1.49375	1.84031	0.811683	1.09785	0.924661	0.98241	0.999983	0.921112	-2.38335	1.93244	1.85596	2.14322	0.865969	0.960424	1	1	1	0.480562	-9.3538
18937	9780	8835	FAM38A	family with sequence similarity 38, member A	1.13206	0.808022	0.804858	1.04829	0.853178	0.78995	0.973126	-1.4388	-0.207995	-0.16339	-2.21308	-0.902959	-0.169727	-2.3501	0.921559	0.963759	1.09985	0.876263	1.04579	-4.16946	-0.711035	0.718909	-1.70455	0.0228017	0.858318	0.799428	1.04372	0.765944	0.931389	-3.91638	-2.18014	-0.735237	0.995961	-11.7612
18938	9778	19716	KIAA0232	KIAA0232	1.19564	0.956643	0.966724	0.859866	1.02343	1.03793	0.917605	0.121044	-2.11142	-2.22334	-0.284809	-2.3092	-2.19003	-1.46448	1.02179	0.967637	1.09542	0.88335	0.947002	-3.49466	-1.43705	-4.06399	-0.329089	-2.6297	0.985693	0.92955	1.35303	0.687015	0.943042	-12.4846	-7.34867	0.995042	0.999914	-8.86174
18939	23165	45971	NUP205	nucleoporin 205kDa	0.97327	0.873126	0.990114	1.02793	1.13061	0.846	0.971661	-2.14267	0.451882	-2.35286	-2.13481	0.243627	0.777883	-2.11325	0.96015	1.23045	1.21904	1.00936	1.28152	-3.34461	0.544898	0.827403	-3.65489	0.966947	1.07243	1.18354	1.30119	0.909582	1.1036	-7.34867	0.480562	0.937016	-8.02393	-1.15539
18940	9797	8848	TATDN2	TatD DNase domain containing 2	0.978831	1.02995	0.931661	0.928536	0.841224	0.84976	0.850914	-2.13357	-1.92202	-0.462727	-0.349808	0.968836	0.948841	0.945409	0.876412	1.13677	1.15724	0.982315	1.29708	-1.46628	-0.0275601	0.707067	-2.98716	0.981527	0.772263	0.816585	1.19882	0.681157	1.05739	0.976647	0.867093	0.744948	0.999968	-9.67475
18941	23185	18195	LARP5	La ribonucleoprotein domain family, member 5	0.568411	1.00581	1.15567	0.97975	1.33774	0.707763	0.43851	0.761686	-2.38555	-1.37531	-2.19336	0.0554775	-1.10294	0.981258	0.858958	0.925016	1.02092	0.906064	1.0769	-4.16946	-2.6297	-0.115782	-1.82617	-2.10377	1.04158	0.913044	1.38312	0.660135	0.876592	-11.1449	-0.0322929	0.98758	0.999999	-0.233062
18942	399687	7977	MYO18A	myosin XVIIIA	1.02631	0.981826	1.07078	1.02697	1.09924	1.12456	1.06982	-2.00637	-2.19112	-0.496261	-1.98836	0.277118	0.675305	-0.52816	1.03469	2.20205	1.28095	1.71908	2.12822	-1.35022	1	0.949298	0.999999	1	1.06391	2.09446	1.20564	1.73722	1.96864	-10.3685	1	0.7926	1	1
18943	4216	31346	MAP3K4	mitogen-activated protein kinase kinase kinase 4	0.862542	0.833553	0.892572	1.07892	0.998108	0.831416	0.996787	-0.551162	-0.0451281	-1.13005	-1.75054	-2.38636	-0.0114764	-2.38553	0.8296	1.12085	1.02659	1.09182	1.35108	0.394654	0.246758	-4.00509	0.815825	0.999071	0.948301	1.0192	1.14684	0.888706	1.07477	-12.1315	-12.273	-2.23167	-2.95607	-9.10916
18944	2887	3882	GRB10	growth factor receptor-bound protein 10	0.958573	0.900183	0.950929	1.02636	1.09694	1.04367	0.901193	-1.63246	0.261625	-1.37302	-2.07822	-0.0345529	-1.61897	0.237983	1.12236	1.25907	1.2781	0.985107	1.1218	-3.31858	0.976992	0.966947	-3.81557	0.989524	0.851613	0.805171	0.936232	0.860012	0.945466	-11.0107	-12.9406	-1.35275	0.285622	-11.1449
18945	10808	21322	HSPH1	heat shock 105kDa/110kDa protein 1	1.06892	0.927935	0.917063	0.993875	1.11308	1.06905	1.00169	-0.615728	-0.337685	0.0181781	-2.3653	0.480867	-0.611672	-2.38517	1.03799	1.12539	1.23925	0.908119	1.0842	-2.50702	0.851879	0.928058	-4.01786	0.998201	1.03776	0.871344	1.12974	0.771278	0.839642	-2.66545	-11.4028	0.973527	0.998727	0.480562
18946	9100	31294	USP10	ubiquitin specific peptidase 10	1.07201	0.947421	1.0328	1.00002	1.0924	0.922682	0.846438	-0.2048	-0.807452	-1.70223	-2.3868	0.35105	0.144777	0.986182	1.06579	1.55766	1.15485	1.3488	1.46151	-1.46628	0.999978	0.562305	0.999182	0.999964	1.10877	1.48086	1.23177	1.20222	1.33558	-0.833451	1	0.99671	0.999597	1
18947	23196	8752	FAM120A	family with sequence similarity 120A	1.04801	1.05408	1.01465	1.06502	1.06457	1.04622	0.861436	-1.47838	-1.28529	-2.28615	-0.932648	-0.946795	-1.5342	0.834099	1.04654	1.02728	1.24801	0.823133	0.981592	-3.26571	-3.97812	0.827403	0.790527	-3.83382	1.10589	1.11782	1.3408	0.833696	1.01078	-9.10916	-9.5151	0.992145	0.990119	-13.0425
18948	8243	4597	SMC1A	structural maintenance of chromosomes 1A	1.09651	0.945281	1.09261	1.00974	1.01423	0.89371	0.905234	0.40975	-0.74365	0.328416	-2.32	-2.24656	0.738969	0.555348	0.996388	0.880941	1.04371	0.844051	0.884134	-4.17054	-0.22883	-3.58832	0.438283	-0.288323	1.09181	0.734046	1.13135	0.648825	0.67232	-0.117744	0.999916	0.839494	1	1
18949	9798	8849	KIAA0174	KIAA0174	1.12628	1.0378	1.06232	0.9716	1.10455	0.887703	0.932607	0.260054	-1.91044	-1.2688	-2.09072	-0.15967	0.263764	-0.988484	1.08285	0.996601	1.16621	0.854563	0.92035	-0.91201	-4.09331	0.102534	0.371809	-0.434872	1.07848	0.752712	1.26149	0.596684	0.69794	-3.0765	0.999994	0.999738	1	1
18950	9774	8832	BCLAF1	BCL2-associated transcription factor 1	1.12985	0.955587	1.06799	1.00214	1.20426	0.945579	0.719475	0.25972	-1.73083	-1.16042	-2.38518	0.888312	-1.44459	0.999771	1.05285	0.946078	1.08388	0.872864	0.898591	-3.7969	-3.1845	-1.61433	-0.0105603	-1.97988	1.22297	1.10637	1.22361	0.904185	0.904655	0.835685	-1.19378	0.91966	-2.49828	-4.70005
18951	6830	40661	SUPT6H	suppressor of Ty 6 homolog (S. cerevisiae)	1.17864	0.987401	1.13675	1.02796	1.11808	0.797103	0.806178	0.864355	-2.319	0.540775	-2.07818	0.264586	0.990258	0.983592	0.980909	1.07531	1.08868	0.987718	1.09623	-0.91201	-1.09817	0.851879	-0.686841	0.922906	1.12719	1.17081	1.34441	0.870867	1.0387	-1.15539	0.51322	0.999861	0.949495	-7.51733
18952	23512	32256	SUZ12	suppressor of zeste 12 homolog (Drosophila)	1.02677	0.986075	0.985708	0.885365	1.05612	0.928205	0.614088	-2.21578	-2.33768	-2.33506	-0.148403	-1.71604	-1.24855	0.999997	1.09585	1.1541	0.966601	1.19398	1.05315	-1.88746	0.336217	-3.77782	0.799289	-1.76518	1.17871	1.24332	1.22365	1.01607	1.05482	-3.84834	0.0474355	-0.0118359	-13.0192	-7.26446
18953	9761	8823	KIAA0152	KIAA0152	0.977891	0.937787	0.982432	0.829488	0.778381	0.653365	0.826726	-2.20166	-1.13619	-2.26919	0.915742	0.994001	0.999999	0.925622	1.10002	0.808012	1.21207	0.666638	0.734542	-2.92904	0.961846	0.1479	0.99997	0.999071	1.0984	0.459948	1.14892	0.40033	0.418745	-1.93142	1	0.797345	1	1
18954	9898	40988	UBAP2L	ubiquitin associated protein 2-like	1.0339	0.917704	0.918202	0.893684	0.883007	0.888235	0.909416	-1.84527	-0.0856836	-0.101049	0.504944	0.67357	0.597658	0.152112	1.00909	1.37862	1.10577	1.24675	1.36621	-3.10118	0.999998	-0.569062	0.999994	0.999999	0.928462	1.1507	1.04755	1.09847	1.23936	-11.2107	0.973527	-1.47775	0.370339	0.999394
18955	8874	2895	ARHGEF7	Rho guanine nucleotide exchange factor (GEF) 7	0.764929	0.876426	0.92149	0.99157	1.08515	1.42229	0.980176	-0.162948	-1.40647	-1.9829	-2.38611	-2.12421	0.595467	-2.36992	0.951896	1.038	1.19213	0.87071	1.09046	-2.07274	-1.35022	0.935932	0.34826	0.845232	1.01671	0.905745	1.18202	0.766268	0.890856	-10.8732	-5.15281	0.923464	0.999197	-0.800222
18956	23515	32257	MORC3	MORC family CW-type zinc finger 3	0.957566	0.982618	0.957614	0.912642	1.02446	0.855202	0.936606	-2.07769	-2.33413	-2.07838	-1.21864	-2.28752	0.00192505	-1.72372	0.996514	1.16623	1.13796	1.02485	1.17031	-3.51858	-3.7969	-4.08405	-4.01786	-2.19696	1.0867	0.961794	1.15254	0.834497	0.88506	-5.46346	-12.4448	-0.971382	-1.60782	-7.34867
18957	9354	3517	UBE4A	ubiquitination factor E4A (UFD2 homolog, yeast)	0.932598	0.944347	1.0092	1.01784	1.00811	1.04907	1.02949	-1.44825	-1.72094	-2.36783	-2.31659	-2.37202	-1.90516	-2.20054	0.948896	0.934211	1.10568	0.844916	0.984523	-2.75094	-1.26473	-0.990661	0.870275	-3.421	0.977608	0.980101	1.08639	0.90216	1.00255	-11.1449	-13.0447	-6.67867	-6.02188	-10.8033
18958	9686	18603	VGLL4	vestigial like 4 (Drosophila)	1.08127	0.921561	0.963227	0.966497	1.14232	1.13177	1.14375	-1.01047	-0.916325	-2.00166	-2.06482	0.2349	0.069302	0.255648	1.04363	1.14336	1.17009	0.977157	1.09556	-1.04405	0.98241	0.983658	-4.10207	0.917408	0.992789	0.925391	1.17744	0.785936	0.932112	-11.465	-10.589	0.998908	0.999542	-12.7842
18959	23011	8991	RAB21	RAB21, member RAS oncogene family	0.878746	0.866326	1.01968	1.04305	0.984718	1.01474	0.750193	-0.486142	-0.231238	-2.32314	-1.85125	-2.34689	-2.35073	0.929889	0.895918	1.05006	1.0126	1.03699	1.17205	-1.88746	-3.29228	-3.44586	-4.14877	0.11786	1.23203	1.13413	1.19927	0.945682	0.920533	-0.703472	-1.74303	-3.58183	-11.4028	-12.6643
18960	10318	31355	TNIP1	TNFAIP3 interacting protein 1	0.926298	1.04117	1.04175	1.46425	1.47026	1.38525	0.948545	-1.13918	-1.97902	-1.96838	0.999794	0.999827	0.997899	-1.71893	0.894044	1.08546	1.10614	0.981301	1.2141	-3.49466	0.162617	0.762129	-3.10118	0.891527	1.0586	0.994689	1.30605	0.761601	0.939627	-1.11754	-13.0272	0.999922	0.999991	-0.384695
18961	23212	41014	RRS1	RRS1 ribosome biogenesis regulator homolog (S. cerevisiae)	0.997418	1.12892	0.866152	1.08716	0.867762	1.13635		-2.25092	-0.73961	-1.90418	-0.562292	-2.16292	-1.92699		0.846589	0.915026	0.99383	0.920706	1.08084	0.323993	-2.66016	-3.51858	-3.75832	-1.153	0.968105	0.878127	1.16706	0.752426	0.907058	-10.1422	0.750708	0.314928	0.999978	0.687226
18962	9588	3606	PRDX6	peroxiredoxin 6	1.00064	1.05187	1.02733	0.968513	0.888749	0.849155	0.846791	-2.38632	-0.448964	-1.65385	-1.40407	0.956209	0.998693	0.998968	1.0751	1.23056	1.39288	0.883464	1.14461	-2.56851	0.986245	0.999977	0.819761	0.968496	0.946098	0.908471	1.17512	0.773088	0.960229	-6.67867	-2.07887	0.64225	0.998129	-9.5151
18963	9589	68422	WTAP	Wilms tumor 1 associated protein	1.0415	1.00368	0.923975	0.985874	1.03922	1.11838	1.00772	-0.931979	-2.37119	0.572076	-2.16008	-1.04822	0.938348	-2.31881	0.968609	1.35669	1.19384	1.13641	1.40066	-1.18068	0.999397	0.713042	0.915494	0.999998	1.04093	1.2706	1.28041	0.992338	1.22064	-11.9794	0.995638	0.999764	-6.51295	0.998515
18964	9789	8842	SPCS2	signal peptidase complex subunit 2 homolog (S. cerevisiae)	1.08323	0.977428	1.05578	1.00364	1.3009	1.10535	1.01954	-0.791636	-2.21377	-1.52105	-2.38229	0.993504	-0.254287	-2.2616	0.857039	1.21961	1.20469	1.01239	1.42305	-0.0447737	0.977545	0.974025	-4.04191	0.999978	1.08717	1.33664	1.42161	0.940233	1.22948	-3.84834	0.997031	0.999597	-9.2726	0.9253
18965	9768	8829	KIAA0101	KIAA0101	1.03697	0.993363	0.976674	0.898012	0.895624	0.599726	0.744107	-2.12109	-2.37749	-2.27175	-0.665618	-0.608147	0.999992	0.976689	1.04366	0.982863	1.14555	0.857982	0.941745	-3.90247	-2.38335	0.662074	0.991416	-0.662858	1.17403	1.03254	1.1685	0.883642	0.879483	-0.494289	-13.0454	0.0474355	0.553859	0.207418
18966	9793	8844	CKAP5	cytoskeleton associated protein 5	1.0486	0.983584	0.985824	1.03599	1.07308	1.07768	0.97232	-0.87653	-2.15002	-2.20896	-1.43682	0.0667082	0.202631	-1.75092	0.949339	1.15011	1.1919	0.964934	1.21148	-2.84063	0.999022	0.996611	-2.5378	0.999672	0.992027	1.014	1.07686	0.941627	1.02215	-0.936139	0.572994	0.960553	-6.5957	-6.84523
18967	8720	2808	MBTPS1	membrane-bound transcription factor peptidase, site 1	0.959546	1.04479	1.00938	0.981182	0.97332	0.950479	0.915286	-1.48376	-1.38941	-2.33324	-2.17079	-1.96387	-1.12131	0.163826	1.08706	1.05295	1.20378	0.874708	0.968626	-1.46628	-1.61433	0.88654	0.34826	-4.17027	1.05447	0.762359	1.09941	0.693428	0.722981	-0.672187	0.860649	0.797345	0.999998	0.999958
18968	23171	56097	GPD1L	glycerol-3-phosphate dehydrogenase 1-like	0.908697	0.917517	0.969014	0.904946	0.942818	0.821953	0.85855	0.399772	0.170295	-1.79521	0.48235	-0.739286	0.995672	0.949582	0.996015	1.20802	1.2048	1.00267	1.21286	-2.56851	0.996611	0.926378	-0.391896	0.995176	0.846721	0.855061	1.08698	0.78664	1.00985	0.0474355	-0.384695	-2.07887	0.996162	-12.9225
18969	23193	5426	GANAB	glucosidase, alpha; neutral AB	0.997772	1.00692	1.01531	0.940293	0.934873	0.906217	0.801376	-2.38225	-2.34359	-2.18249	-0.239773	-0.0215348	0.723717	0.999939	0.966039	1.45935	1.30292	1.12006	1.51065	-2.19696	1	0.999996	0.946857	1	0.951506	1.16735	1.18606	0.984224	1.22684	-12.1798	-0.936139	0.992536	0.61759	0.733052
18970	23180	18745	RFTN1	raftlin, lipid raft linker 1	1.02423	0.891597	0.922844	0.95797	1.04582	0.856416	0.881815	-2.26646	-0.491471	-1.26012	-2.01516	-1.98426	0.228916	-0.2677	0.943746	0.719317	0.836209	0.860212	0.762193	-4.14367	0.995747	0.762129	-0.268271	0.991627	1.05006	0.747233	1.08273	0.690136	0.71161	-2.72237	0.955355	-3.51662	0.999797	0.999861
18971	23070	9003	FTSJD2	FtsJ methyltransferase domain containing 2	1.03033	1.00726	1.03953	0.969356	1.01744	0.88188	0.916527	-1.75873	-2.34621	-1.39976	-1.71114	-2.1616	0.890914	0.382416	0.969389	1.45583	1.21503	1.19818	1.5018	-2.6297	1	0.999986	0.999864	1	0.945835	1.18716	1.17019	1.01451	1.25515	-2.49828	0.665436	0.867093	-12.1798	0.999014
18972	9632	3615	SEC24C	SEC24 family, member C (S. cerevisiae)	1.03334	1.02223	1.00327	1.05105	1.10787	1.12865	0.971335	-1.48502	-1.94581	-2.37635	-0.666916	0.811907	0.935468	-1.65412	1.02332	1.33091	1.16763	1.13983	1.30057	-4.16811	0.995053	-0.0447737	0.929703	0.999637	0.92593	1.02325	1.24124	0.824381	1.10511	-5.62119	-8.94449	0.996447	0.985539	-0.35838
18973	23198	113742	PSME4	proteasome (prosome, macropain) activator subunit 4	1.07237	0.988554	1.09788	1.10284	1.23733	1.0867	0.991506	-0.759524	-2.32649	-0.0621362	0.0506323	0.987315	-0.34573	-2.35355	1.10153	1.28376	1.2105	1.06052	1.16544	0.162617	0.993952	0.675511	0.371809	0.799289	1.12533	1.38867	1.38222	1.00467	1.23401	-2.60912	0.997251	0.998268	-13.0272	0.944276
18974	9820	56683	CUL7	cullin 7	1.00936	1.03087	0.980405	0.991968	0.90279	0.987617	1.01755	-2.34627	-1.97997	-2.20783	-2.35637	0.178661	-2.31464	-2.24766	0.927834	1.3728	1.31353	1.04512	1.47957	-2.35233	0.995176	0.811812	0.336217	0.999976	0.8745	0.85046	1.19365	0.712485	0.97251	0.00826808	0.863907	0.544	0.999991	-6.02188
18975	23186	32246	RCOR1	REST corepressor 1	1.03917	1.09916	0.987097	1.03568	1.12138	0.981348	0.894419	-1.8026	-0.0960947	-2.31413	-1.89263	0.344284	-2.23592	0.288193	1.00616	1.36707	0.975353	1.40162	1.3587	-1.85678	0.988991	-3.71812	0.980121	0.999628	1.10287	2.10417	1.19547	1.76012	1.90791	-9.5151	1	0.977791	1	1
18976	3735	4053	KARS	lysyl-tRNA synthetase	1.05444	0.918086	0.968788	0.915065	0.985403	0.938326	0.896818	-1.03306	0.0850898	-1.81859	0.172556	-2.25534	-0.626778	0.583907	1.03151	0.958039	1.1103	0.862863	0.928773	-3.37036	-2.29022	-1.18068	0.730323	-0.24844	1.08544	0.88686	1.23469	0.718286	0.817054	-4.12377	0.582277	0.895276	0.999992	0.997643
18977	23191	22628	CYFIP1	cytoplasmic FMR1 interacting protein 1	1.05967	0.974913	1.03522	0.967953	1.18656	1.17815	1.12099	-0.553786	-1.91109	-1.55901	-1.64201	0.993013	0.988956	0.816862	1.08037	1.52641	1.35558	1.12602	1.41285	-1.88746	0.999998	0.999868	0.59541	0.999999	1.08134	1.16869	1.35869	0.860162	1.08078	-0.936139	0.981844	1	0.997582	0.22364
18978	9929	8917	JOSD1	Josephin domain containing 1	0.964818	0.931579	0.969346	0.984675	0.933577	0.881482	0.917368	-1.45705	0.0172316	-1.65663	-2.18977	-0.0563877	0.920679	0.448087	1.07966	1.46936	1.35664	1.08309	1.36095	-0.990661	1	0.999979	0.757073	1	0.937559	1.05059	1.09267	0.961494	1.12056	-6.67867	-3.51662	0.797345	-1.74303	0.815324
18979	23516	15037	SLC39A14	solute carrier family 39 (zinc transporter), member 14	1.00405	0.927046	0.95639	0.959881	1.03433	1.00909	0.890225	-2.37941	-0.588825	-1.59979	-1.7094	-1.90966	-2.34998	0.413492	0.950199	1.10884	1.12453	0.986053	1.16696	-1.1255	0.999427	0.998674	-3.07297	0.999117	0.967696	0.889448	1.00329	0.886532	0.91914	-1.60782	-11.5865	0.139497	0.085246	-2.44376
18980	9697	8183	TRAM2	translocation associated membrane protein 2	1.05215	1.01647	0.962631	0.990795	0.905115	0.872427	0.876173	-1.42219	-2.27102	-1.80462	-2.34923	0.0478066	0.672123	0.623206	0.949281	1.42734	1.33786	1.06689	1.50361	-1.37902	0.999999	0.999953	0.469255	1	0.946287	1.07762	1.20186	0.89663	1.13879	-3.78087	-5.70063	0.954239	0.563522	0.900181
18981	10714	38202	POLD3	polymerase (DNA-directed), delta 3, accessory subunit	1.08895	0.912225	0.98721	0.944201	1.12825	0.999164	0.901244	0.146418	0.3134	-2.27956	-0.797208	0.772805	-2.38634	0.554883	0.932572	1.22591	1.0992	1.11527	1.31455	-0.686841	0.641005	-2.13482	-0.308595	0.997301	1.1596	1.89512	1.18161	1.60385	1.63428	-2.23167	0.999997	-1.65232	0.999984	0.999988
18982	9221	68818	NOLC1	nucleolar and coiled-body phosphoprotein 1	0.809057	0.800185		0.87436	0.809139			-1.13323	-0.782071		-1.90064	-1.91797			0.973024	0.769278	0.930733	0.826529	0.790605	-3.7969	0.60334	-3.39583	0.489097	0.177133	1.02949	0.91302	1.21155	0.753598	0.88687	-9.3538	-6.67867	0.329175	0.942892	-1.19378
18983	440026	42740	TMEM41B	transmembrane protein 41B	1.01348	0.905068	0.922067	0.957506	0.984965	0.947533	0.819852	-2.31036	0.0205437	-0.481626	-1.66638	-2.28928	-1.345	0.967308	1.00083	1.08596	1.03365	1.05061	1.08507	-4.13805	-0.17132	-3.65489	0.807719	0.535976	0.933517	1.15271	1.16954	0.985607	1.2348	-5.3073	0.103654	0.544	-12.5232	0.986253
18984	4171	3325	MCM2	minichromosome maintenance complex component 2	1.00975	1.02718	1.04822	1.03953	0.815006	0.600348	0.811668	-2.37121	-2.26953	-2.03846	-2.14654	0.533914	0.999916	0.568728	1.40157	2.08159	1.76427	1.17986	1.48518	-0.711035	0.999945	0.981974	0.921112	0.999902	1.16098	1.53615	1.20825	1.27139	1.32315	-2.12921	0.999663	-0.936139	0.99061	0.995961
18985	9933	5762	KIAA0020	KIAA0020	1.01855	0.993663	1.03157	1.03421	1.10535	1.02329	0.824415	-2.31229	-2.3778	-2.17828	-2.14386	-0.762037	-2.27069	0.679673	0.994636	1.11599	1.05704	1.05576	1.12201	-1.97988	-2.72079	-3.67635	-3.71812	0.416807	0.872124	0.982163	1.18276	0.830402	1.12617	-2.44376	-9.5151	0.979406	0.966853	0.687226
18986	1718	8850	DHCR24	24-dehydrocholesterol reductase	1.04833	0.915541	0.934492	1.03224	1.08154	1.09496	0.900783	-1.70654	-0.558408	-1.13785	-2.0598	-0.832559	-0.491928	-0.14693	1.02381	1.21753	1.21276	1.00393	1.18922	-1.82617	0.997161	0.997958	-4.15736	0.996778	1.03616	0.902149	1.07489	0.839291	0.870667	-4.33601	-11.1449	-0.332488	-0.833451	-7.18035
18987	9690	8783	UBE3C	ubiquitin protein ligase E3C	0.979874	0.976101	1.02974	1.00338	1.18622	1.14358	1.00772	-2.22978	-2.16676	-2.06888	-2.38236	0.858472	0.541423	-2.36383	0.97729	0.977654	1.12243	0.871018	1.00037	-2.19696	-2.29022	-0.886182	0.82362	-4.17054	1.14263	0.955012	1.26598	0.754363	0.835804	0.409222	-7.85509	0.990119	0.999751	0.971463
18988	9650	8763	MTFR1	mitochondrial fission regulator 1	1.09498	0.899142	0.959829	0.936807	1.14723	0.85073	0.825401	-0.527175	-0.140974	-1.87344	-1.23663	0.436932	0.709928	0.887682	0.934558	0.85714	1.0558	0.811841	0.917161	-1.40797	0.98519	-1.67437	0.999967	0.942985	1.03967	0.647476	1.22606	0.528092	0.622773	-9.83261	0.999998	0.714236	1	1
18989	9787	8840	DLGAP5	discs, large (Drosophila) homolog-associated protein 5	1.05016	0.96422	0.978593	0.950122	1.14611	0.945086	1.00682	-1.29134	-1.72554	-2.13642	-1.21018	0.814832	-1.01499	-2.36121	1.00094	1.10878	1.08194	1.02481	1.10774	-3.26571	-2.59915	-3.88597	-3.21182	-0.17132	1.14005	2.06976	1.30615	1.58463	1.8155	-5.62119	0.999974	0.457698	0.99671	0.999947
18990	9689		BZW1	basic leucine zipper and W2 domains 1	1.13816	0.978197	0.992059	0.90933	1.11686	1.00847	0.968314	0.701479	-2.14723	-2.35441	0.108644	0.435121	-2.35062	-1.89675	1.02612	1.23064	1.25129	0.983499	1.19931	-4.16811	0.0391658	-0.835122	-3.56541	0.286219	1.18577	2.00677	1.30193	1.54138	1.69237	-0.581163	0.999995	0.533943	0.999466	0.999902
18991	9975	3763	NR1D2	nuclear receptor subfamily 1, group D, member 2	1.01927	0.875031	0.971564	1.00649	1.05142	0.913453	0.950783	-2.28241	0.240103	-2.15311	-2.37462	-1.73023	-0.687588	-1.72262	0.96482	1.16172	1.09387	1.06203	1.20408	-1.52513	0.00622664	-2.50702	-1.61433	0.969976	1.17024	2.12353	1.26373	1.68037	1.81461	-3.51662	0.999988	0.22364	0.999197	0.999951
18992	10559	38181	SLC35A1	solute carrier family 35 (CMP-sialic acid transporter), member A1	1.01731	1.02791	0.983386	0.903284	0.873763	0.802208	0.961337	-2.12972	-1.76544	-2.14131	0.761715	0.963236	0.999931	-1.23786	0.995816	0.968371	1.05604	0.916987	0.97244	-1.91821	-1.52513	-4.0532	-1.46628	-4.0532	0.936532	0.881793	1.01847	0.865801	0.941551	-6.67867	0.156941	-12.9406	0.810975	-2.28379
18993	4016	4074	LOXL1	lysyl oxidase-like 1	1.07588	1.09603	0.984799	0.942419	0.86983	0.90535	0.827216	-0.341957	0.199521	-2.25002	-0.836584	0.866767	0.374488	0.989029	1.11852	2.98703	1.32159	2.26019	2.67052	-1.6443	1	0.978612	1	1	0.965484	2.76172	1.21432	2.27429	2.86045	-8.36077	1	0.998437	1	1
18994	11343	38298	MGLL	monoglyceride lipase	0.966752	0.96632	1.01922	0.897304	0.946486	1.13561	1.33691	-2.0681	-2.06007	-2.28223	-0.246552	-1.60946	0.137658	0.995025	1.05744	0.903321	1.12241	0.804808	0.85425	-2.25914	-0.615531	-0.391896	0.976426	0.861358	0.928411	0.657258	1.01194	0.649505	0.707939	-1.39386	1	-10.0656	1	1
18995	10554	55973	AGPAT1	1-acylglycerol-3-phosphate O-acyltransferase 1 (lysophosphatidic acid acyltransferase, alpha)	0.963808	1.02648	0.95437	1.01899	1.03451	1.00527	1.02756	-1.24117	-1.74999	-0.750525	-2.03997	-1.38621	-2.35829	-1.70355	1.04775	1.27211	1.19584	1.06377	1.21414	-1.55475	0.999998	0.999877	0.570792	0.999999	0.99187	0.996097	1.1624	0.856933	1.00426	-5.82402	-8.43704	0.98733	0.986675	-3.78759
18996	6575	68531	SLC20A2	solute carrier family 20 (phosphate transporter), member 2	1.07494	0.932762	1.05703	1.18801	1.41653	1.44072	1.20069	-0.652928	-0.739825	-1.21506	0.928872	0.999995	0.999998	0.954942	1.12749	1.10564	1.16953	0.945375	0.980624	0.49878	0.790527	0.942985	-3.39583	-3.29228	1.19542	1.35889	1.43375	0.947783	1.13674	0.895621	0.999481	0.999996	-0.233425	0.569814
18997	8975	68372	USP13	ubiquitin specific peptidase 13 (isopeptidase T-3)	1.07144	0.942922	1.00766	0.958787	1.09552	1.07007	1.03075	-1.02653	-1.33135	-2.36539	-1.7949	-0.388224	-1.06474	-2.06557	1.07552	1.12009	1.19694	0.935795	1.04144	0.448771	0.955997	0.999222	-0.413274	-0.569062	1.15874	1.17635	1.35615	0.867421	1.0152	0.939715	0.982864	0.999998	0.981983	-6.66823
18998	3428	48354	IFI16	interferon, gamma-inducible protein 16	1.17689	0.953775	1.05427	1.14499	1.10265	1.04552	0.986033	0.786847	-1.6541	-1.49974	0.512593	-0.214461	-1.72947	-2.31438	1.07985	1.21199	1.11382	1.08814	1.12237	-1.82617	0.924661	0.0228017	-0.288323	0.76709	1.08737	1.3615	1.19523	1.13912	1.25211	-0.103401	0.99999	0.996796	0.681784	0.999664
18999	8761	37855	PABPC4	poly(A) binding protein, cytoplasmic 4 (inducible form)	1.00057	1.0598	0.988991	0.960684	1.06414	1.0367	0.99586	-2.38657	-0.723301	-2.30377	-1.44908	-0.563725	-1.60597	-2.37501	1.07021	1.05989	1.14026	0.929522	0.990365	-2.5378	-2.78096	-0.22883	-2.04175	-4.16085	1.09097	1.08857	1.46364	0.743742	0.997807	-5.99723	-3.67598	0.998937	0.995297	-7.4752
19000	3096	1596	HIVEP1	human immunodeficiency virus type I enhancer binding protein 1	1.07679	0.913545	0.953956	1.19523	1.13586	1.08996	0.890374	-1.31934	-0.927338	-1.90263	0.599508	-0.117757	-1.02947	-0.344429	1.23469	1.32861	0.82166	1.61698	1.07606	-1.49564	0.929703	-1.32157	0.997682	0.246758	1.15226	1.50116	1.09787	1.36734	1.3028	-1.11385	1	0.985986	0.999995	1
19001	2314	11092	FLII	flightless I homolog (Drosophila)	1.03423	1.05013	1.09632	1.09199	1.14028	1.34967	1.27881	-1.48585	-0.768948	0.637518	0.565202	0.957912	1	0.999994	0.89395	1.22417	1.28046	0.956036	1.36939	-3.49466	0.98482	0.987228	-4.12523	0.999646	0.980132	1.44191	1.52098	0.948011	1.47114	-8.73997	0.999992	0.999999	-5.76595	1
19002	81855	23394	SFXN3	sideroflexin 3	1.06492	0.979172	1.10132	1.05578	1.12511	1.15898	1.53368	-1.15316	-2.2182	-0.17871	-1.41573	0.288991	0.69583	1	0.914844	0.781152	0.898381	0.869511	0.853864	-0.938034	0.990977	-2.13482	0.967731	0.90529	0.872634	0.767048	0.948495	0.808699	0.879003	0.293899	0.996713	-7.82471	0.99899	0.738992
19003	23438	40819	HARS2	histidyl-tRNA synthetase 2, mitochondrial (putative)	0.981626	0.926496	0.97194	0.899816	1.1688	1.03158	1.00467	-2.14781	-0.00361438	-1.85143	0.654774	0.971423	-1.75842	-2.37118	0.980664	1.37662	1.12815	1.22025	1.40377	-0.288323	0.999094	0.360123	0.983252	1	0.953594	1.05683	1.2299	0.859276	1.10826	-3.45584	0.733138	0.983289	-3.34745	0.999088
19004	3069	38035	HDLBP	high density lipoprotein binding protein	1.0696	0.983459	1.05267	0.989046	1.07144	0.959868	1.00085	-0.867269	-2.2694	-1.42887	-2.33507	-0.862072	-1.73946	-2.38649	0.981774	0.942993	1.20455	0.78286	0.960499	-4.15736	-2.01079	0.682052	0.978612	-2.07274	1.00127	0.770114	1.30814	0.588709	0.769139	-4.07063	0.999978	0.999995	1	1
19005	10949	74582	HNRNPA0	heterogeneous nuclear ribonucleoprotein A0	0.894683	1.04434	0.986083	0.884562	1.11508	0.976348	1.05849	-0.513943	-1.99237	-2.34325	-0.276976	-0.565265	-2.26137	-1.73928	0.95865	1.28169	1.16229	1.10272	1.33697	-0.456689	0.999874	0.981527	0.707067	1	0.933038	1.30291	1.36365	0.95546	1.39642	0.848425	0.999989	1	-1.36557	1
19006	10951	89116	CBX1	chromobox homolog 1 (HP1 beta homolog Drosophila )	1.12136	0.971804	0.983996	0.958001	0.991158	0.873608	1.12447	0.678957	-1.9077	-2.22609	-1.40544	-2.33724	0.86602	0.712543	1.07029	1.05466	1.19463	0.882834	0.985401	-1.79563	-2.50702	0.91928	0.713042	-4.04191	1.05491	0.784534	1.20965	0.648562	0.743699	-8.53555	0.999088	0.987954	1	0.999967
19007	3306	68564	HSPA2	heat shock 70kDa protein 2	0.974877	1.08691	1.1549	1.11004	1.19287	1.33438	1.19245	-2.04533	-0.104367	0.865712	0.405596	0.969734	0.999956	0.969206	1.10017	1.22536	1.54106	0.79514	1.11379	-3.90247	0.762129	0.999997	0.999646	0.98555	1.02896	1.08596	1.67854	0.646964	1.05539	-4.41654	-8.77653	1	1	-3.51047
19008	439	31513	ASNA1	arsA arsenite transporter, ATP-binding, homolog 1 (bacterial)	0.845303	0.891757	0.964995	0.931532	0.874804	0.867821	0.967157	0.826566	0.179884	-1.94373	-0.950809	0.501892	0.603509	-1.99427	0.942162	1.30837	1.08817	1.20236	1.38869	-0.478727	0.999555	-0.964252	0.99829	1	0.850486	0.955288	1.10617	0.863599	1.12323	0.999347	-4.30059	0.387111	0.985262	0.996877
19009	2987	665	GUK1	guanylate kinase 1	0.9935	1.0715	1.05818	1.03451	0.986972	0.921721	0.946832	-2.34769	0.0534515	-0.431921	-1.4772	-2.23152	0.418032	-0.5154	0.987692	1.36947	1.3049	1.04948	1.38653	-4.13805	1	0.999968	0.942985	1	0.959629	1.1624	1.164	0.998629	1.2113	-4.64998	0.871125	0.975075	-6.88122	0.998937
19010	10276	4283	NET1	neuroepithelial cell transforming 1	1.05927	1.00929	1.07505	1.10347	1.16549	0.988293	1.04102	-1.47939	-2.35955	-1.07259	-0.373209	0.600827	-2.34269	-1.90802	1.04659	1.2554	1.18788	1.05684	1.19951	-3.73842	0.79495	0.219494	-2.6297	0.741323	1.41266	1.9008	1.41769	1.34077	1.34555	0.999681	1	0.999238	0.99904	0.99739
19011	3486	500	IGFBP3	insulin-like growth factor binding protein 3	0.98395	0.975383	1.08174	1.10987	1.23944	1.11709	1.10393	-2.27834	-2.13525	-0.586763	0.0968185	0.982029	0.234448	-0.0285992	1.16338	1.40112	1.2806	1.09411	1.20435	0.00622664	0.999161	0.974646	-0.17132	0.981527	1.3944	1.5396	1.45631	1.0572	1.10413	0.999887	0.999998	0.99994	-0.585616	0.052066
19012	2803	68224	GOLGA4	golgi autoantigen, golgin subfamily a, 4	1.10863	1.07983	1.14981	1.1152	1.19252	0.887502	1.0092	-0.289831	-0.97488	0.408983	-0.153357	0.779228	0.0639492	-2.36068	1.05214	0.921269	0.945012	0.974876	0.875611	-3.71812	-0.964252	-3.65489	0.132981	-2.01079	1.19806	1.03887	1.34488	0.772466	0.867131	0.34857	-6.16865	0.999956	0.999928	-1.07955
19013	9446	37971	GSTO1	glutathione S-transferase omega 1	1.01554	0.983143	1.1299	1.07219	1.14907	1.09926	1.1161	-2.19445	-2.15457	0.893496	-0.0490407	0.958664	0.595769	0.799955	1.01075	1.15258	1.31943	0.873545	1.14032	-2.44528	0.668852	0.999739	0.954942	0.990277	1.09709	1.2155	1.35173	0.89922	1.10794	-2.15189	0.994518	0.999951	-0.585616	0.941155
19014	10099	21168	TSPAN3	tetraspanin 3	1.04298	1.0084	1.03126	0.995686	1.06432	0.979816	1.10923	-1.32013	-2.33623	-1.76446	-2.37322	-0.485995	-2.09765	0.633802	0.948103	1.15203	1.12257	1.02625	1.21509	-1.94902	0.05532	-0.0622019	-4.11803	0.954942	1.00644	1.02737	1.11036	0.925259	1.0208	-8.35368	-8.72832	0.721067	0.925148	-7.56645
19015	11103	5114	KRR1	KRR1, small subunit (SSU) processome component, homolog (yeast)	0.947765	0.989393	1.02234	1.04655	1.03121	0.990668	1.08119	-0.684748	-2.2936	-2.00502	-1.04601	-1.68848	-2.31451	0.213052	0.939549	1.18785	1.10323	1.0767	1.26427	0.851879	-0.17132	-1.18068	-3.23889	0.999861	1.0051	1.05092	1.16796	0.899792	1.04559	-8.41014	-0.789196	0.999739	0.984887	0.335261
19016	5876	3371	RABGGTB	Rab geranylgeranyltransferase, beta subunit	1.07098	0.92326	0.895862	0.918729	1.11891	0.92212	0.721458	-0.858854	-0.505994	0.258443	-0.360805	0.304962	-0.468926	0.999957	1.12034	0.817705	0.94769	0.86284	0.729872	-2.6297	-0.288323	-3.81557	-1.18068	0.724669	1.27229	1.12399	1.26205	0.890606	0.883438	0.629615	-3.24024	0.727164	-1.32836	-1.93046
19017	3005	38028	H1F0	H1 histone family, member 0	1.0301	0.926226	1.04849	1.07104	1.15949	0.952665	0.865507	-1.85743	-0.10827	-1.19994	-0.378104	0.935852	-1.15447	0.923494	1.0707	1.28141	1.23475	1.03779	1.1968	0.087003	0.999999	0.99999	-0.886182	0.999998	1.04655	1.05109	1.15763	0.907969	1.00434	0.458224	0.952707	0.999943	0.837591	-2.24329
19018	5747	7314	PTK2	PTK2 protein tyrosine kinase 2	1.13065	0.995218	1.02478	1.00509	1.1053	0.867052	0.943418	0.80579	-2.37134	-2.00673	-2.36948	0.508788	0.923975	-0.736955	0.971222	0.808752	1.13589	0.712002	0.832716	-4.00509	0.998009	0.978084	1	0.999202	1.06453	0.81184	1.13268	0.716746	0.762631	0.708496	0.9999	0.995966	1	1
19019	2823	3864	GPM6A	glycoprotein M6A	1.03379	1.05496	1.00297	1.04358	1.05454	1.07197	1.04451	-1.48188	-0.523008	-2.37838	-1.03288	-0.540974	0.109742	-0.989876	1.06269	1.04736	1.2263	0.854083	0.985574	-1.73482	-3.94926	0.992035	0.996057	-2.25914	0.973077	0.837981	1.24572	0.672689	0.861165	-5.64938	0.985986	0.998791	1	0.941155
19020	2146	37926	EZH2	enhancer of zeste homolog 2 (Drosophila)	0.953584	0.755069	0.695852	0.698835	0.581742	0.484884	0.692367	-1.74228	0.995421	0.999887	0.999861	1	1	0.999911	0.946218	1.60015	0.776399	2.06099	1.6911	-2.44528	0.999989	0.952761	1	0.999999	0.893606	1.25705	0.685987	1.83247	1.40672	0.953847	0.938242	0.999999	1	0.999999
19021	10988	4981	METAP2	methionyl aminopeptidase 2	1.07602	0.98924	1.03134	1.00576	1.13881	0.935758	0.749483	-0.688541	-2.33521	-1.98974	-2.37215	0.600507	-0.909971	0.999686	1.0556	1.30568	1.09884	1.18824	1.23691	-3.54217	0.997905	-0.22883	0.969245	0.999071	1.17411	1.92183	1.40638	1.36651	1.63684	0.139518	0.999999	0.99393	0.99155	0.999982
19022	6607	292	SMN2	survival of motor neuron 2, centromeric	1.02425	0.952993	1.00554	0.947618	1.00099	0.740465	0.79308	-2.12348	-1.44581	-2.37224	-1.25684	-2.38633	0.999915	0.996051	1.03244	1.25898	1.0379	1.213	1.21942	-4.13805	0.974025	-4.12523	0.996611	0.993314	1.13811	1.62784	1.0865	1.49824	1.4303	0.105398	1	-4.53303	1	1
19023	8525	37831	DGKZ	diacylglycerol kinase, zeta 104kDa	1.02719	0.918457	0.949243	0.952978	1.01947	0.970217	0.8271	-2.06428	-0.257611	-1.32671	-1.45624	-2.21611	-1.9828	0.96711	0.998756	1.33747	1.16847	1.14463	1.33914	-4.13805	0.999703	0.700982	0.952761	0.999962	1.10199	1.71978	1.29409	1.32895	1.56061	-2.10679	1	0.965613	0.999543	0.999999
19024	1155	981	TBCB	tubulin folding cofactor B	0.975617	1.05863	0.955619	0.916152	1.08592	1.11889	1.27779	-2.27027	-1.8119	-2.00909	-1.1863	-1.29745	-0.653902	0.870941	1.00113	1.12187	1.03222	1.08686	1.1206	-4.17054	-1.67437	-3.93412	-2.6297	-1.70455	0.879455	1.12371	1.22941	0.91402	1.27773	0.879838	0.629615	0.99866	0.307928	0.999905
19025	1019	55429	CDK4	cyclin-dependent kinase 4	1.07147	1.06005	1.07738	0.913665	0.874838	0.837689	0.876015	-0.266077	-0.672544	-0.0790963	0.358516	0.901138	0.991132	0.894313	0.958091	1.18071	1.20394	0.980706	1.23235	-4.11031	0.954942	0.954942	-4.0532	0.996057	0.883803	1.0566	1.1931	0.885587	1.19551	0.781733	-2.62458	0.990647	0.755852	0.994082
19026	24142	36325	NAT6	N-acetyltransferase 6 (GCN5-related)	1.04217	0.957745	0.970565	1.01042	1.12258	0.992306	0.989343	-1.77769	-1.72737	-2.05258	-2.34461	0.258776	-2.36333	-2.34178	0.991238	1.08821	1.03678	1.04961	1.09783	-1.01726	-4.13805	-4.16946	-4.10207	-0.500983	0.986222	0.894867	1.07476	0.832622	0.907369	-8.67181	-2.97773	-1.14857	0.968845	-2.06209
19027	8904	36501	CPNE1	copine I	0.978097	0.954468	1.03475	0.942248	0.946047	0.814353	0.988463	-2.17175	-1.53582	-1.89802	-1.11662	-1.24979	0.980701	-2.3263	0.996158	1.05981	0.93431	1.13433	1.0639	-0.308595	-3.04456	-4.06399	-3.421	0.751921	0.94969	0.986273	1.13076	0.872221	1.03852	-7.1875	-2.38338	0.999962	0.999395	0.578858
19028	10000	55904	AKT3	v-akt murine thymoma viral oncogene homolog 3 (protein kinase B, gamma)	1.03894	1.03943	1.01327	0.918683	1.12946	0.9875	0.963049	-1.59873	-1.58193	-2.28128	0.0613142	0.744797	-2.29055	-1.61841	1.00117	1.96485	1.29258	1.5201	1.96255	-3.83382	1	0.999739	1	1	1.01979	1.93507	1.3699	1.41257	1.89752	-6.44929	1	1	1	1
19029	3460	4041	IFNGR2	interferon gamma receptor 2 (interferon gamma transducer 1)	1.02878	1.08519	1.03229	1.06806	1.10603	0.957799	0.93024	-1.92429	-0.0223875	-1.81733	-0.548912	0.440843	-1.41539	-0.321538	0.989167	2.10662	1.26531	1.6649	2.12969	-4.14367	1	0.997958	1	1	1.01235	2.23276	1.40373	1.59059	2.20552	-8.5123	1	1	1	1
19030	7993	4149	UBXN8	UBX domain protein 8	1.02807	0.967822	0.970379	1.10495	1.0185	0.972051	0.863039	-2.0614	-1.94153	-2.00631	0.0648404	-2.23985	-2.04636	0.780204	0.92489	1.09109	0.986462	1.10606	1.17969	0.618799	-0.546152	-3.96393	-0.990661	0.995053	1.03663	1.05458	1.17037	0.901072	1.01732	-5.88194	-4.3585	0.858579	-0.042777	-8.29373
19031	7158	4137	TP53BP1	tumor protein p53 binding protein 1	1.13758	0.934032	0.975128	1.00984	1.11505	1.01933	0.985712	-0.0444923	-1.42402	-2.23524	-2.36344	-0.45581	-2.29838	-2.33653	0.788768	0.887648	1.00072	0.887012	1.12536	0.964484	-0.639088	-3.63306	0.49878	0.405816	1.01157	1.10985	1.23152	0.901205	1.09716	-8.75062	0.0879105	0.879838	-4.94375	0.750347
19032	53635	9687	PTOV1	prostate tumor overexpressed 1	1.06148	1.06107	1.07298	1.11233	0.951032	1.00212	1.1253	-0.690074	-0.705085	-0.291207	0.608844	-1.06676	-2.38381	0.756514	1.00529	1.28666	1.3087	0.983156	1.27989	-4.09331	0.999966	0.999992	-3.67635	0.999998	0.984102	0.976352	1.22196	0.799005	0.992125	-6.39373	-8.53555	0.95496	0.982864	-3.90016
19033	9989	81737	PPP4R1	protein phosphatase 4, regulatory subunit 1	1.14172	1.11809	1.093	0.817076	1.04044	0.962145	1.22157	0.228182	-0.177564	-0.724496	0.878614	-1.95809	-1.97905	0.871289	0.872869	1.2395	1.14533	1.08222	1.42003	0.246758	0.988141	0.633731	-0.592189	0.999951	0.832626	1.05063	1.15868	0.906753	1.26183	0.973147	-2.38338	0.956047	0.139518	0.999752
19034	81614	11368	NIPA2	non imprinted in Prader-Willi/Angelman syndrome 2	0.934952	0.975783	1.00917	0.938987	1.07796	1.17373	0.975714	-1.02121	-2.16068	-2.35447	-1.15372	-0.782931	0.79713	-2.15943	1.0293	0.868992	1.14353	0.759918	0.844256	-2.59915	0.730323	0.553674	0.999555	0.988715	1.01744	0.754574	1.35378	0.557383	0.741641	-8.46304	0.999998	0.999994	1	1
19035	8613	15410	PPAP2B	phosphatidic acid phosphatase type 2B	1.04194	0.974953	0.868951	0.915638	0.825369	0.745834	0.794609	-1.81708	-2.15669	0.578965	-0.464448	0.922728	0.999044	0.982835	0.89321	1.43104	1.06116	1.34856	1.60213	0.162617	0.999974	-3.1845	0.999979	1	0.865894	1.36972	1.22015	1.12258	1.58185	0.957109	0.999851	0.936734	0.708496	1
19036	9764	8825	KIAA0513	KIAA0513	1.09382	1.16234	1.10306	1.02061	0.946492	0.932217	0.959078	0.170118	0.924101	0.365393	-2.14385	-0.980124	-0.419743	-1.48151	1.03647	1.07015	1.10667	0.967004	1.0325	-4.1319	-3.12917	0.311586	-0.456689	-2.29022	1.0872	1.10639	1.08413	1.02054	1.01765	-7.56645	-3.08176	-0.53091	-6.77553	-5.76595
19037	29901	40867	SAC3D1	SAC3 domain containing 1	1.0342	1.08763	1.03818	0.968767	0.953677	0.835443	1.02043	-2.01744	-0.659627	-1.93471	-2.05582	-1.69284	0.852693	-2.24809	0.964073	1.16002	1.17646	0.986021	1.20325	-2.35233	0.323993	0.858262	-2.75094	0.962746	0.975931	1.18528	1.12758	1.05117	1.21451	-3.56537	0.871125	0.796017	-8.73997	0.991968
19038	22872	42056	SEC31A	SEC31 homolog A (S. cerevisiae)	1.01441	0.911928	1.13706	0.897491	1.01507	0.988183	1.11627	-2.29872	-0.155723	0.565008	0.22104	-2.29066	-2.32572	0.258463	0.886377	1.23142	1.11233	1.10705	1.38927	-1.26473	0.966145	0.718909	-1.32157	0.99988	1.0217	1.46989	1.25331	1.1728	1.43868	-2.47871	1	0.999982	0.931996	1
19039	89927	13236	C16orf45	chromosome 16 open reading frame 45	0.829845	0.903837	1.03077	0.79958	1.22167	0.858792	0.99872	0.688435	-0.646326	-2.17196	0.812926	0.779823	0.131868	-2.3864	0.948531	0.767494	0.910012	0.843389	0.80914	-1.76518	0.713042	-1.01726	-0.990661	-0.17132	1.07815	1.20443	1.27752	0.942789	1.11713	-1.14857	0.637514	0.992927	-1.18369	-4.0136
19040	829	24376	CAPZA1	capping protein (actin filament) muscle Z-line, alpha 1	1.04347	1.0104	0.972647	1.00127	1.25058	1.21145	1.08019	-1.36627	-2.31533	-1.90663	-2.3857	0.999368	0.995157	-0.0590449	1.10873	1.13001	1.11483	1.01362	1.0192	-0.523459	0.20557	0.260101	-4.16381	-3.34461	1.149	1.2522	1.25633	0.99672	1.08982	0.156158	0.968066	0.964755	-8.55787	-1.25519
19041	6645	4911	SNTB2	syntrophin, beta 2 (dystrophin-associated protein A1, 59kDa, basic component 2)	0.963554	0.867044	0.891086	0.824596	1.06061	0.947326	0.90545	-1.91376	0.604365	0.181618	0.925213	-1.32432	-1.46259	-0.173145	1.01678	1.18378	0.993026	1.19209	1.16424	-4.1319	0.992793	-4.14877	0.998674	0.998569	0.981794	1.32018	1.24984	1.05628	1.34466	-4.41654	1	0.999976	-0.042777	1
19042	1411	3815	CRYBA1	crystallin, beta A1	0.98602	0.951905	0.986028	0.929945	1.16838	0.820993	0.776359	-2.27394	-1.24147	-2.27407	-0.392246	0.929869	0.991628	0.999698	1.10808	1.26999	1.16827	1.08707	1.14611	0.11786	0.996344	0.851879	0.087003	0.875922	1.02943	1.5102	1.17121	1.28943	1.46702	-8.79946	0.999914	0.122599	0.997181	0.999996
19043	4247	1806	MGAT2	mannosyl (alpha-1,6-)-glycoprotein beta-1,2-N-acetylglucosaminyltransferase	0.98649	0.835391	1.00094	0.808533	0.942008	0.7374	1.11489	-2.37116	-0.929959	-2.36394	-0.466302	-2.09799	0.401976	-1.83735	0.995539	0.973213	1.02504	0.949435	0.977574	-2.84063	-4.14367	-3.99185	-4.08405	-3.04456	0.922854	1.05703	1.14372	0.924202	1.14539	-3.13426	-2.77379	0.681784	-2.38338	0.800582
19044	23644	40937	EDC4	enhancer of mRNA decapping 4	1.11962	1.09905	1.02806	0.999677	0.966548	0.942977	0.987101	0.971541	0.889044	-1.48504	-2.38665	-1.12386	0.13805	-2.16287	1.00869	1.33533	1.16166	1.1495	1.32382	-3.26571	0.999469	0.82362	0.91928	0.999842	0.946985	1.5585	1.1352	1.37288	1.64574	-3.78759	0.99997	0.156158	0.999065	1
19045	9766	40980	KIAA0247	KIAA0247	1.01301	1.03689	1.03164	1.0236	1.08003	0.996761	0.979815	-2.17533	-1.04949	-1.33406	-1.74707	0.626184	-2.37307	-1.88579	1.07133	1.44849	1.26679	1.14343	1.35205	0.219494	1	0.999931	0.997682	1	1.02292	1.18662	1.29135	0.918896	1.16003	-6.88122	0.987646	0.999966	0.48025	0.990407
19046	10549	4672	PRDX4	peroxiredoxin 4	1.02545	1.1471	1.05492	0.993224	1.04023	0.974476	0.980909	-1.76598	0.986337	-0.369078	-2.3368	-1.06164	-1.73335	-2.00583	1.10381	1.04824	1.05114	0.99724	0.949654	-1.23655	-3.54217	-3.83382	-4.07427	-2.41433	1.0801	1.04029	1.21119	0.858899	0.96314	-3.34745	-8.71568	0.999646	0.999905	-3.29369
19047	5093	68506	PCBP1	poly(rC) binding protein 1	1.08901	1.01057	1.01122	1.0658	1.23972	1.20599	1.15278	0.418921	-2.29458	-2.28311	-0.249035	0.999801	0.998429	0.968014	1.08108	1.12187	1.19333	0.940113	1.03773	-2.6297	0.633731	0.98241	-0.760051	0.177133	1.23675	1.33586	1.34967	0.98977	1.08014	0.923335	0.99813	0.999543	-7.90529	-0.729081
19048	1265	3215	CNN2	calponin 2	1.13317	1.03202	1.08684	1.06606	1.01777	1.01102	1.0531	0.985921	-1.31491	0.738	0.271701	-2.00584	-2.23376	-0.228074	1.03003	1.10058	1.08437	1.01495	1.06849	-4.16085	-2.6297	-1.61433	-3.86903	-1.85678	0.964183	1.16473	1.21326	0.959997	1.208	-1.44124	0.399505	0.335261	-8.63768	0.998694
19049	8100	4761	IFT88	intraflagellar transport 88 homolog (Chlamydomonas)	1.05976	1.01046	1.09024	0.95832	1.22689	1.01291	1.09443	-0.0133937	-2.25542	0.751003	-0.758674	0.999985	-2.18934	0.80133	1.10606	1.00414	1.16028	0.865428	0.907847	-0.809894	-3.77782	0.973389	0.963625	-1.6443	1.20363	0.867231	1.33346	0.650362	0.720516	0.999276	0.969606	1	1	1
19050	2958	3304	GTF2A2	general transcription factor IIA, 2, 12kDa	1.05477	1.00926	1.07576	0.968028	1.19697	1.05937	1.14405	-0.310011	-2.29051	0.415667	-1.37171	0.9997	-0.118461	0.987284	0.947126	1.27291	0.913439	1.39353	1.34397	-2.38335	0.999555	0.0228017	1	0.999998	0.861396	1.62769	1.06423	1.52946	1.8896	-4.0136	1	0.995861	1	1
19051	91137	14518	SLC25A46	solute carrier family 25, member 46	1.09841	1.00562	0.990273	1.04362	1.14975	1.17848	1.26783	-0.431287	-2.37627	-2.35485	-1.82808	0.478679	0.738525	0.979701	0.976741	1.61901	0.951824	1.70095	1.65756	-4.01786	1	-3.91852	1	1	1.0504	2.32097	1.1647	1.99276	2.2096	0.971074	1	0.999995	1	1
19052	10519	4654	CIB1	calcium and integrin binding 1 (calmyrin)	1.07518	1.05615	1.05246	1.02092	0.945417	1.05997	1.10724	0.227176	-0.449895	-0.608486	-1.99358	-0.384082	-0.293723	0.804261	1.03427	1.26138	1.22876	1.02655	1.21958	-3.99185	0.974025	0.985902	-4.10207	0.985902	0.965666	1.13268	1.303	0.869288	1.17295	-3.08176	0.335261	0.999588	0.882616	0.982864
19053	6453	2277	ITSN1	intersectin 1 (SH3 domain protein)	1.14889	1.02675	1.0142	0.976499	1.07737	1.03123	1.0473	0.660869	-2.10637	-2.30419	-2.15728	-0.712341	-2.01207	-1.60049	0.989202	1.30798	1.22566	1.06717	1.32226	-3.85164	0.999974	0.997088	0.427629	0.999998	0.981157	1.25113	1.24522	1.00475	1.27516	-3.13426	0.999997	0.999998	-8.75062	1
19054	5825	2140	ABCD3	ATP-binding cassette, sub-family D (ALD), member 3	1.04946	1.02607	1.08758	1.31094	1.49981	1.59595	1.45302	-1.68803	-2.17095	-0.693119	0.995013	0.999992	1	0.999962	1.16561	1.13029	1.23817	0.912872	0.969695	0.790527	0.655175	0.997435	0.427629	-3.94926	1.25531	0.966604	1.61952	0.596846	0.770015	0.999994	-4.0136	1	1	1
19055	10556	38180	RPP30	ribonuclease P/MRP 30kDa subunit	0.99315	0.984347	0.954363	0.983874	0.975432	0.826171	0.949168	-2.37413	-2.32061	-1.85006	-2.31657	-2.22473	0.785423	-1.73142	1.00755	1.06568	0.985573	1.08128	1.0577	-3.47042	-4.0532	-2.07274	-0.938034	-2.56851	0.958233	1.29999	1.26077	1.03111	1.35666	-4.88488	0.999884	0.999689	-7.33386	0.999998
19056	8692	7776	HYAL2	hyaluronoglucosaminidase 2	1.02698	1.06481	0.988924	0.99977	0.815865	0.824599	0.846255	-1.96211	-0.61886	-2.30813	-2.38676	0.996789	0.993916	0.973729	0.957023	1.50177	1.0686	1.40536	1.56921	-1.94902	0.999412	-0.639088	0.994248	0.999996	0.826302	1.05439	1.00873	1.04526	1.27604	0.99111	-7.78335	-6.05459	-8.16368	0.998881
19057	23479	6991	ISCU	iron-sulfur cluster scaffold homolog (E. coli)	1.08156	1.0261	1.18646	1.27642	1.43359	1.69447	1.34636	-0.564785	-2.11288	0.898116	0.996025	0.999993	1	0.999756	1.10631	0.995152	1.25596	0.792345	0.899525	-1.26473	-2.5378	0.961846	0.999022	0.694786	1.23212	0.917358	1.62138	0.565788	0.744539	0.997762	0.446904	1	1	0.999999
19058	840	11168	CASP7	caspase 7, apoptosis-related cysteine peptidase	0.911864	1.0502	0.947407	0.992045	1.04786	1.08306	0.908065	0.244332	-1.20199	-1.00757	-2.34798	-1.28737	-0.0950515	0.339773	0.976	1.18206	1.10974	1.06517	1.21112	-4.10207	0.999797	0.988432	0.562305	0.999998	1.03654	1.10372	1.1692	0.944	1.06481	-8.19744	0.895621	0.996167	-2.57558	0.957109
19059	3091	1171	HIF1A	hypoxia-inducible factor 1, alpha subunit (basic helix-loop-helix transcription factor)	1.06576	1.01089	1.13499	1.06448	1.29341	1.11558	0.964969	0.156985	-2.25022	0.980406	0.113322	1	0.933282	-1.17446	1.00671	0.896374	1.26132	0.710666	0.890402	-4.03013	-0.662858	0.986581	0.999933	0.20557	0.99089	0.905922	1.449	0.625205	0.914251	-8.55787	0.674766	0.999999	1	0.781733
19060	10197	2111	PSME3	proteasome (prosome, macropain) activator subunit 3 (PA28 gamma; Ki)	1.12852	1.03301	1.02489	1.04219	1.03535	1.02497	0.947137	0.982056	-1.24581	-1.67427	-0.746501	-1.11774	-1.67026	-0.0886584	0.969914	1.10418	1.15196	0.95852	1.13843	-3.10118	0.762129	0.928058	-3.49466	0.99261	0.968639	1.2231	1.35865	0.900231	1.2627	-2.52696	0.99876	1	0.973805	0.999989
19061	2305	7318	FOXM1	forkhead box M1	0.986161	0.974647	0.957256	0.950466	0.997086	0.909046	0.992317	-2.32096	-2.16855	-1.79418	-1.61181	-2.38388	-0.369376	-2.36649	1.02215	1.04013	1.2534	0.829848	1.01759	-2.72079	-4.17054	0.971389	0.994248	-2.16588	1.06969	0.987001	1.35901	0.726264	0.922699	-8.71568	-2.15189	0.999998	1	-0.188754
19062	8451	81724	CUL4A	cullin 4A	1.02292	0.936757	0.983261	1.11694	1.21483	1.1097	1.11059	-2.14517	-0.840836	-2.25043	0.390244	0.977524	0.261985	0.27876	0.946519	1.19827	1.13439	1.05632	1.26598	0.746672	0.99998	0.986245	0.976992	1	1.06188	1.1051	1.15807	0.954266	1.0407	0.939715	0.998791	0.999808	-7.08732	-0.0828758
19063	8454	2663	CUL1	cullin 1	0.966452	0.85513	1.1037	1.07293	1.37139	1.29127	1.06663	-1.84092	0.897019	0.196168	-0.614451	0.999983	0.999333	-0.815888	0.917012	1.24205	1.18801	1.04549	1.35446	0.870275	0.995053	0.974025	-1.91821	1	1.04938	1.17023	1.16758	1.00227	1.11516	-2.06209	0.99933	0.972472	-0.42598	0.997252
19064	10456	4463	HAX1	HCLS1 associated protein X-1	0.99253	1.08402	0.965001	0.971301	0.861349	0.988384	0.782636	-2.35867	-0.309362	-1.80712	-1.98721	0.852419	-2.3189	0.998598	0.997626	1.0565	1.19819	0.881751	1.05902	-3.51858	-2.47618	0.951632	0.841807	-0.308595	0.902502	0.824721	1.05526	0.781533	0.913817	0.613346	0.995966	-2.67395	0.999928	-0.585616
19065	8228	37946	PNPLA4	patatin-like phospholipase domain containing 4	1.00047	1.00076	0.954644	1.02597	0.974741	0.874267	0.981044	-2.38667	-2.38648	-1.39666	-2.04638	-2.04773	0.789893	-2.19252	1.01526	1.29645	1.19081	1.08871	1.27697	-3.7969	0.999861	0.978612	0.641005	0.999945	0.947265	1.15155	1.24039	0.928377	1.21566	-1.59763	0.931996	0.997874	-2.57558	0.999835
19066	57475	24741	PLEKHH1	pleckstrin homology domain containing, family H (with MyTH4 domain) member 1	1.0792	0.887046	0.968203	0.884185	0.873067	0.92455	0.804589	0.189547	0.888974	-1.60566	0.906877	0.954787	0.253907	0.999849	1.0977	1.13825	1.13875	0.999563	1.03695	-0.478727	0.246758	0.20557	-4.15736	-3.56541	0.992561	1.00818	1.19285	0.845183	1.01573	-8.09374	-8.75062	0.962057	0.987954	-7.4752
19067	397	20318	ARHGDIB	Rho GDP dissociation inhibitor (GDI) beta	0.866081	1.2448	1.05273	1.00527	0.979575	0.958237	0.974937	-0.240133	0.653642	-1.9732	-2.38218	-2.31626	-2.09582	-2.28068	1.05105	0.993124	1.15849	0.857259	0.944889	-4.16381	-4.06399	0.641005	0.815825	-3.94926	1.22173	1.11643	1.25911	0.886682	0.913811	0.976285	0.122599	0.99798	0.490962	-1.47971
19068	2648	41343	KAT2A	K(lysine) acetyltransferase 2A	1.01452	0.95779	0.979786	0.843298	0.899672	0.889166	0.962692	-2.24885	-1.33873	-2.11572	0.983296	0.608835	0.758985	-1.53877	1.03301	1.14709	1.08909	1.05326	1.11044	-4.09331	0.909503	0.688476	-2.95818	0.937405	1.1834	1.10786	1.07953	1.02624	0.936164	0.279623	-1.4032	0.0337019	-7.42867	-6.61402
19069	10146	38096	G3BP1	GTPase activating protein (SH3 domain) binding protein 1	1.10471	1.01052	1.03741	1.04398	1.19489	1.12649	1.08456	0.473655	-2.31572	-1.61082	-1.37034	0.987233	0.755483	0.0295118	1.047	0.923563	1.09356	0.844551	0.882104	-3.88597	-1.46628	-3.421	0.298995	-0.0622019	1.12485	0.891753	1.38431	0.644185	0.792773	-1.59763	-0.451659	0.999481	1	0.993612
[truncated: 8,550 more rows]
