# Supplementary material for: Differences in TCDD-elicited gene expression profiles in human HepG2, mouse Hepa1c1c7 and rat H4IIE hepatoma cells
Source: BMC Genomics. 2011 Apr 15;12:193. doi: 10.1186/1471-2164-12-193 (PMC3089798; doi:10.1186/1471-2164-12-193)
Supplement: Additional File 2 — Hepa1c1c7 TCDD time course and cycloheximide cotreatment cDNA microarray data. A table containing the expression ratios relative to the time matched vehicle control for the time course study. Ratios for the cycloheximide studies are relative to the treatment condition. P1(t)-values represent posterior probabilities of activity on a per gene and time-point basis or treatment condition using the model-based t-value. [file 1471-2164-12-193-S2.XLS]

## Sheet: Table 3
Additional File 2: Hepa1c1c7 TCDD time course and cycloheximide cotreatment cDNA microarray data. Ratios for the time course represent expression relative to the time matched vehicle control. Ratios for the cycloheximide studies are relative to the treatment condition. P1(t)-values represent posterior probabilities of activity on a per gene and time-point basis or treatment condition using the mo…																																							Supplementary Table 2: HepG2 TCDD time course and cycloheximide cotreatment cDNA microarray data. Ratios for the time course represent expression relative to the time matched vehicle control. Ratios for the cycloheximide studies are relative to the treatment condition. P1(t)-values represent posterior probabilities of activity on a per gene and time-point basis or treatment condition using the mo…
CloneID	Entrez Gene ID	Homologene ID	Gene Symbol	Gene Name	Time course														4 hour cycloheximide										12 hour cycloheximide
					1hr ratio	2hr ratio	4hr ratio	8hr ratio	12hr ratio	24hr ratio	48hr ratio	1hr P1(t)	2hr P1(t)	4hr P1(t)	8hr P1(t)	12hr P1(t)	24hr P1(t)	48hr P1(t)	(CHX+T)/CHX ratio	(CHX+T)/V ratio	T/V ratio	(CHX+T)/T ratio	CHX/V ratio	(CHX+T)/CHX P1(t)	(CHX+T)/V P1(t)	T/V P1(t)	(CHX+T)/T P1(t)	CHX/V P1(t)	(CHX+T)/CHX ratio	(CHX+T)/V ratio	T/V ratio	(CHX+T)/T ratio	CHX/V ratio	(CHX+T)/CHX P1(t)	(CHX+T)/V P1(t)	T/V P1(t)	(CHX+T)/T P1(t)	CHX/V P1(t)
1	22349	5169	Vil1	villin 1	1.08061	0.943849	1.09997	1.00973	0.977007	0.930482	1.07338	-1637.3	-6140.31	-389.851	-33952.3	-13313.7	-1218	-885.538	0.994714	1.20146	1.15684	1.03857	1.20784	-24332.9	-542.725	-3857.52	-11576.5	-365.979	1.05728	2.73691	0.930089	2.94263	2.58863	-24222.5	0.997494	-22428.7	0.999642	0.998328
2	13030	37550	Ctsb	cathepsin B	1.07974	0.969286	1.14835	1.08039	1.01129	0.999885	1.07863	-706.371	-7294.83	-4.01503	-1016.42	-11173.6	-11912.4	-758.262	1.02168	1.81259	1.17355	1.54454	1.77413	-21126.1	0.999349	-295.142	0.997	0.999951	0.990425	4.10613	1.27831	3.21215	4.14582	-25397.4	0.999994	-623.723	0.999992	1
3	15251	1171	Hif1a	hypoxia inducible factor 1, alpha subunit	1.05212	0.91577	1.05539	0.925347	0.999405	0.970513	1.04678	-7052.39	-1215.22	-2095.42	-717.658	-5954.98	-4295.38	-2797.09	0.963761	1.04913	1.02188	1.02667	1.08858	-6172.07	-1107.77	-1945.07	-1179.5	-1300.09	1.13509	1.48208	1.34417	1.10259	1.30568	-8265.25	-11.3584	-249.207	-5798.06	-1.45257
4	17210	7413	Mcl1	myeloid cell leukemia sequence 1	1.10313	0.940786	1.13275	1.01495	0.978387	0.972391	1.09646	-2588.98	-4300.63	-1575.55	-5841.57	-5710.98	-5559.42	-2856.25	1.0567	1.03198	1.05711	0.97623	0.97661	-732.446	-345.512	-143.196	-1790.74	-1624.16	1.12758	1.35876	1.23289	1.10209	1.20502	-3277.11	-17.6943	-256.233	-2197.79	-68.7784
5	66256	2369	Ssr2	signal sequence receptor, beta	1.14233	0.912215	1.09835	0.976309	1.00901	0.971659	1.18557	-12.1501	-246.479	-218.396	-4102.06	-4950.2	-3729.73	0.43384	0.992344	0.901855	1.62069	0.556464	0.908813	-1863.53	-922.806	-0.571493	0.973133	-336.912	1.0811	1.13202	1.32119	0.856823	1.0471	-5815.4	-6256.21	-567.201	-348.522	-2724.67
6	14073	68184	Faah	fatty acid amide hydrolase	1.08795	0.929005	1.07903	0.960284	0.94648	1.01764	1.1788	-1906.19	-2160.3	-2102.71	-2868.64	-2584.94	-3173.69	-452.652	1.09858	1.06275	0.887934	1.19688	0.967388	-116.159	-49.9705	-1536.87	-30.162	-1336.69	1.15694	1.36071	1.3479	1.0095	1.17613	-2523	-37.2118	-20.1729	-6332.59	-52.1789
7	15945	1203	Cxcl10	chemokine (C-X-C motif) ligand 10	0.997263	0.973266	1.03666	0.930823	0.884889	0.943173	1.00683	-3239.96	-2541.56	-2110.22	-613.147	-27.7837	-893.934	-2705.87	0.935916	0.725896	1.1663	0.622393	0.775599	-414.025	0.999994	-48.9082	1	0.999997	0.903039	0.346933	1.12095	0.309499	0.384185	-392.069	1	-1274.5	1	1
8	17191	2918	Mbd2	methyl-CpG binding domain protein 2	1.00269	0.994024	1.04981	0.964535	0.937695	0.956967	0.981	-2738.69	-2700.83	-897.015	-1472.32	-399.433	-1094.72	-2300.68	0.992555	1.07179	1.0144	1.05658	1.07983	-1611.07	-1525.67	-1461.84	-967.925	-1575.97	1.08025	1.07095	1.25632	0.852445	0.991391	-1887.27	-765.405	-17.6536	-174.56	-965.509
9	21413	2407	Tcf4	transcription factor 4	1.04585	0.981041	1.0705	0.970657	1.0141	1.00839	1.01244	-1306.95	-2395.95	-510.357	-1509.43	-1952.34	-2047.03	-1984.25	1.06827	1.08845	1.15557	0.941917	1.01889	-103.573	-184.962	-27.6171	-847.928	-1319.49	1.21794	1.25424	1.18767	1.05606	1.02981	-2049.05	-1635.78	-3134.84	-2404.57	-650.692
10	17750	107018	Mt2	metallothionein 2	1.00034	1.00001	1.00007	1.00049	0.99943	0.999381	0.998431	-2101.3	-2101.38	-2101.38	-2101.21	-2101.15	-2101.11	-2099.6	0.955599	0.952678	0.999836	0.952834	0.996944	-1174.14	-1110.95	-1374.25	-1019.21	-1362.74	0.960099	0.980974	1.10361	0.888879	1.02174	-1460.17	-3423.32	-58.2901	-45.1145	-464.764
11	78330	10885	1500032D16Rik	RIKEN cDNA 1500032D16 gene	1.07134	0.988162	1.0872	0.999564	0.965726	0.985224	1.00188	-1159.58	-2063.97	-880.258	-2101.33	-1802.09	-2037.62	-1487.52	0.961267	1.00871	1.10582	0.91218	1.04935	-1230.87	-1367.69	-111.938	-60.0847	-1253.63	1.12222	0.919671	0.893505	1.02928	0.81951	-2724.54	-2716.41	-2824.16	-2577.03	-2338.54
12	15979	359	Ifngr1	interferon gamma receptor 1	1.14296	0.962421	1.06541	1.01874	1.02144	0.970871	1.1844	-13.2587	-979.65	-481.853	-1348.06	-1308.05	-1159.12	-0.258664	0.957941	0.934826	1.08431	0.862138	0.97587	-1373.74	-938.556	-685.466	-111.938	-1238.91	0.906124	1.24552	1.03414	1.2044	1.37456	-1048.88	-8.41016	-3657.48	-16.3296	0.870596
13	68011	107116	Snrpg	small nuclear ribonucleoprotein polypeptide G	1.21412	0.938404	1.26496	1.19687	1.0793	0.975325	1.06372	0.997324	-239.606	0.999965	0.988112	-111.317	-1112.52	-264.418	0.9699	0.867056	1.348	0.643218	0.893965	-2174.65	-596.054	-45.2996	0.587905	-495.084	1.13898	0.929291	1.35131	0.687696	0.815901	-3372.22	-2247.09	-69.6925	0.429178	-362.309
14					1.13066	0.982805	1.05758	0.98695	0.974262	0.933017	1.10405	-11.2448	-1338.73	-504.922	-1400.45	-1172.35	-288.816	-58.1598	0.923483	0.887441	1.26161	0.703419	0.960972	-1651.66	-456.912	-52.8138	0.80723	-975.727	1.02231	1.29932	1.45045	0.895806	1.27097	-2768.4	-146.414	-4.67517	-1015.23	-4.8073
15	20823	2366	Ssb	Sjogren syndrome antigen B	1.11238	0.938091	1.06798	0.966058	0.95652	0.981012	1.09074	-331.529	-857.585	-664.165	-1012.09	-910.256	-1132.17	-433.999	1.09835	1.10015	0.914945	1.20242	1.00164	-263.424	-82.2394	-669.881	-7.57165	-848.55	1.15755	1.25596	1.18759	1.05757	1.08501	-941.226	-69.7385	-246.306	-1179.91	-259.724
16	15388	1174	Hnrnpl	heterogeneous nuclear ribonucleoprotein L	1.00574	0.962764	0.98577	0.887071	0.829817	0.934571	1.07521	-1158.78	-375.493	-1006.37	0.917565	0.999992	-35.4543	-21.6162	0.79666	1.47619	0.942567	1.56614	1.85298	0.60162	0.997698	-29.8248	0.999999	1	0.787649	2.07362	1.05973	1.95676	2.63267	0.999828	1	-1168.96	1	1
17	20375	2346	Sfpi1	SFFV proviral integration 1	1.09123	1.0038	1.07988	0.981999	0.899162	0.951123	1.07582	-0.0995671	-1172.26	-3.48629	-839.812	0.930364	-93.6024	-6.26149	0.953928	1.41915	1.11749	1.26995	1.48769	-252.466	1	0.179372	0.999962	1	1.042	1.48986	1.24297	1.19863	1.42981	-683.031	0.999998	-0.48857	0.99994	1
18	665775	45109	A230054D04Rik	RIKEN cDNA A230054D04 gene	1.18254	0.995555	0.954332	0.914147	0.885474	0.814019	0.897719	0.996657	-1176.25	-331.264	-13.5294	0.377895	0.999965	-1.58204	0.723964	1.1599	1.13276	1.02396	1.60215	0.582622	-191.217	-279.503	-816.249	0.998959	0.804303	1.48751	1.10711	1.3436	1.84944	0.91745	0.973594	-2117.87	0.999484	1
19	19184	2098	Psmc5	protease (prosome, macropain) 26S subunit, ATPase 5	0.989063	0.92549	0.952621	1.08263	0.949061	0.966501	1.01539	-1053.14	-4.26529	-121.072	-3.11113	-42.1956	-187.676	-469.683	0.63558	1.95523	1.02765	1.90262	3.0763	0.999986	1	-689.149	1	1	0.608941	2.23825	1.22465	1.82765	3.67564	1	1	0.999823	1	1
20	21928	4583	Tnfaip2	tumor necrosis factor, alpha-induced protein 2	1.10074	0.984524	1.06232	0.985779	0.922413	1.01663	0.971232	-15.841	-537.301	-134.829	-545.897	-44.2265	-530.9	-417.557	0.950896	1.05385	1.02993	1.02323	1.10828	-852.299	-830.248	-830.248	-870.357	-738.994	1.16515	1.20616	1.07536	1.12163	1.0352	-523.917	-246.846	-1179.12	-234.841	-1225.49
21	22221	8435	Ubp1	upstream binding protein 1	1.13933	0.996885	1.05202	1.01808	1.00499	0.89545	1.04448	-3.80042	-592.859	-268.399	-537.702	-590.059	-16.103	-330.229	1.2105	1.21834	0.981029	1.2419	1.00648	-304.073	-114.569	-938.491	-235.303	-816.912	0.895863	1.37452	1.17556	1.16925	1.5343	-77.7424	0.998982	-1.44314	0.191306	1
22	18667	713	Pgr	progesterone receptor	1.1463	0.988473	1.12559	1.09378	1.05096	0.969451	1.12568	0.649993	-558.431	-0.822623	-17.1408	-191.746	-380.354	-0.810474	1.03261	1.2488	1.18385	1.05486	1.20936	-341.396	0.51841	-0.0154711	-832.618	-1.34555	0.996208	1.59267	1.17249	1.35836	1.59873	-658.559	0.998137	-56.1444	0.970194	0.999287
23	59050	5844	5730427N09Rik	RIKEN cDNA 5730427N09 gene	1.0992	1.02438	1.18283	1.06209	1.00558	0.954411	1.04861	-36.0227	-491.506	0.767793	-184.655	-588.634	-292.935	-285.931	0.89285	0.674834	1.02002	0.661591	0.75582	-911.799	-0.7347	-955.077	0.786466	-0.407048	1.05918	0.816769	1.28483	0.6357	0.771136	-1271.59	-14.6098	-30.2362	0.999078	-0.730022
24	19124	4670	Procr	protein C receptor, endothelial	1.1496	0.916239	1.053	0.984093	0.896914	1.01332	1.10884	-131.847	-325.264	-481.1	-582.605	-235.235	-586.429	-257.303	1.08823	1.02426	0.830445	1.23338	0.941213	-231.611	-417.228	-661.594	-49.4328	-919.819	0.93421	1.15706	1.07084	1.08051	1.23854	-1096.54	-77.6675	-129.448	-765.351	-93.6869
25	21408	55921	Zfp354a	zinc finger protein 354A	1.18432	0.970896	1.05703	0.992194	1.04705	0.939966	1.02476	-1.77379	-495.21	-313.673	-587.036	-382.486	-268.64	-524.475	0.939992	0.859245	1.40606	0.6111	0.914098	-778.707	-63.0984	-8.89037	0.996646	-110.416	0.98899	1.11738	1.34175	0.832783	1.12982	-827.666	-488.844	-3.98121	-13.766	-229.116
26	53357	2635	Pla2g6	phospholipase A2, group VI	1.09085	1.05983	1.20095	1.06236	0.968117	0.973988	1.11212	0.649479	-15.1481	1	-11.2114	-181.874	-269.955	0.981972	1.37146	1.89309	1.17589	1.60993	1.38035	0.999136	1	-0.722133	1	0.999997	1.17904	2.38481	1.35905	1.75476	2.02267	-3.25183	1	0.96391	1	1
27	22339	2534	Vegfa	vascular endothelial growth factor A	1.01802	0.934317	1.02268	0.953597	0.96675	0.952226	1.0183	-453.619	-14.5875	-388.495	-92.5763	-228.164	-82.8915	-449.771	0.965301	1.26946	1.13066	1.12276	1.31509	-944.022	0.984048	-29.6208	-1.3835	0.999338	0.964322	1.52266	1.44069	1.0569	1.579	-91.9691	0.999385	0.992829	-161.529	1
28	12802	1389	Cnr2	cannabinoid receptor 2 (macrophage)	1.1398	1.05084	1.33609	1.18907	1.13732	1.1848	1.34071	-3.50005	-217.671	0.999992	0.84182	-3.11289	0.790402	0.999994	1.12843	1.1645	1.18191	0.985266	1.03197	0.201659	0.396501	0.929663	-700.6	-968.555	1.27038	1.45048	1.49545	0.969931	1.14177	-17.7164	0.961418	0.992353	-700.863	-3.06336
29	269682	4308	Golga3	golgi autoantigen, golgin subfamily a, 3	0.9866	0.937624	1.07964	1.00437	0.901462	0.975664	1.00507	-441.389	-120.21	-96.0041	-466.267	-15.1623	-382.788	-465.248	0.936314	1.35622	1.06518	1.27323	1.44847	-827.179	0.945237	-838.494	0.827809	0.991923	0.99815	1.46162	1.11269	1.3136	1.46433	-575.568	-9.87501	-678.273	-16.1766	0.651818
30	18458	37638	Pabpc1	poly A binding protein, cytoplasmic 1	0.940875	1.02907	0.963631	0.978027	0.929626	0.903884	0.963157	-146.985	-361.475	-303.776	-400.982	-90.1456	-21.1811	-300.291	1.14324	0.997887	0.964645	1.03446	0.872857	-28.9797	-786.335	-935.218	-983.24	-84.8332	1.03189	1.10106	1.33756	0.823182	1.06703	-682.867	-793.361	-0.983922	-0.851804	-943.894
31	19223	37374	Ptgis	prostaglandin I2 (prostacyclin) synthase	1.07584	1.00153	1.06217	0.989455	0.980158	0.949201	0.94478	-21.4837	-468.605	-55.9654	-438.328	-368.053	-94.4807	-70.6634	0.974773	0.868091	1.13712	0.76341	0.890558	-983.24	-345.262	-8.88591	0.936404	-51.6696	1.00707	1.00033	1.05687	0.9465	0.993302	-931.413	-748.604	-876.687	-397.743	-758.852
32	14688	55532	Gnb1	guanine nucleotide binding protein (G protein), beta 1	1.00165	0.998767	1.04491	1.06285	0.988026	0.994397	1.05161	-468.455	-468.811	-139.652	-47.4592	-427.543	-459.847	-96.6165	1.00088	1.0004	1.00004	1.00036	0.999526	-420.417	-472.715	-320.744	-332.025	-395.502	0.860239	0.888877	1.14201	0.778342	1.03329	-23.1422	-39.6387	-47.7624	0.976417	-929.7
33	18674	37649	Slc25a3	solute carrier family 25 (mitochondrial carrier, phosphate carrier), member 3	1.13298	0.95239	1.10466	0.940239	0.94102	1.03541	1.13167	-212.045	-415.018	-282.44	-385.837	-387.857	-440.799	-215.115	1.02431	1.12626	0.881886	1.2771	1.09952	-102.18	-1.78116	-434.296	-0.642214	-45.2619	1.01966	1.41924	1.20018	1.18252	1.39187	-504.111	0.0280674	-38.8168	-93.1911	0.995316
34	15251	1171	Hif1a	hypoxia inducible factor 1, alpha subunit	1.03745	1.00627	1.05871	1.04483	0.986937	1.0311	1.09268	-83.2481	-445.692	-8.06021	-41.1809	-373.787	-139.744	0.914764	0.970785	1.30675	1.01988	1.28127	1.34608	-402.633	0.999927	-348.697	0.999988	0.999999	0.84793	1.33504	1.25524	1.06357	1.57447	0.912131	0.999993	0.99186	0.776866	1
35	22352	2538	Vim	vimentin	1.12953	0.891578	1.17847	1.08951	1.06661	0.868619	0.925686	-57.4904	-72.2562	-11.0495	-162.714	-256.393	-29.1031	-198.063	0.904477	0.728981	1.25032	0.583036	0.805969	-385.649	-41.1045	-74.197	0.787704	-88.071	1.03452	0.849818	1.01201	0.839733	0.821464	-829.73	-335.011	-509.662	-18.5342	-453.6
36	27354	1858	Nbn	nibrin	0.962213	0.899939	1.02673	0.931888	0.943486	1.01467	0.955271	-427.003	-233.309	-448.936	-342.405	-378.575	-462.973	-410.787	1.29001	1.17897	1.14627	1.02852	0.913921	0.995815	0.98942	-0.0834103	-16.1674	-465.389	0.964479	0.980432	0.839618	1.16771	1.01654	-850.972	-785.75	-76.202	-100.828	-768.911
37	67268	21230	2900073G15Rik	RIKEN cDNA 2900073G15 gene	1.02376	1.00507	1.00409	0.96128	0.951627	1.16687	1.23374	-361.591	-463.596	-465.574	-225.977	-149.615	0.955244	0.999864	0.90299	1.55934	0.988772	1.57705	1.72686	-5.38411	-397.905	-76.8249	-121.601	-4.97394	0.850598	1.5464	1.3281	1.16438	1.81802	0.659728	0.999997	0.992353	0.929351	1
38	72993	32143	Appl1	adaptor protein, phosphotyrosine interaction, PH domain and leucine zipper containing 1	1.04937	0.988534	1.0599	1.10109	0.972048	1.01648	1.13619	-5.89297	-360.539	-0.248563	0.999464	-99.1212	-277.058	0.999999	1.02886	2.29018	1.10078	2.0805	2.22594	-418.3	1	-141.369	1	1	0.872741	1.6101	1.10698	1.45449	1.84488	-15.8107	0.999997	-66.5906	0.999994	1
39	14923	665	Guk1	guanylate kinase 1	1.21604	1.03816	1.16186	0.956482	0.858201	0.887353	1.05107	0.99976	-167.047	0.96885	-125.9	0.976882	0.377701	-98.6821	1.01288	0.837582	1.18355	0.707684	0.826932	-411.762	-12.9185	-4.46612	0.999653	0.421582	1.06949	0.897012	1.13383	0.791137	0.838727	-473.667	-243.27	-164.231	-1.5182	-16.1766
40	19166	2081	Psma2	proteasome (prosome, macropain) subunit, alpha type 2	0.944271	1.01635	0.944619	0.976667	0.967819	0.967435	0.972264	-141.714	-313.416	-143.266	-289.812	-253.027	-251.288	-272.392	1.36658	1.03321	0.920243	1.12276	0.756057	-20.102	-407.254	-472.715	-424.554	-54.6372	1.08028	1.33715	1.32957	1.0057	1.23779	-193.167	0.869804	0.422291	-519.414	-0.235843
41	15569	20930	Elavl2	ELAV (embryonic lethal, abnormal vision, Drosophila)-like 2 (Hu antigen B)	1.16313	1.15226	1.14081	1.03238	0.95615	0.977095	1.10341	0.999586	0.998502	0.99423	-150.429	-69.8668	-219.101	0.595741	1.16169	1.97621	1.14534	1.72543	1.70116	0.995123	1	0.628556	1	1	1.19947	2.02283	1.16078	1.74265	1.68643	-49.4606	0.99992	-41.1554	0.999685	0.999751
42	15395	7365	Hoxa10	homeo box A10	1.00355	0.949581	1.10282	1.05441	0.962338	1.00616	1.06448	-332.131	-28.1225	0.863101	-25.0058	-83.8827	-324.174	-9.23576	0.955443	0.581079	1.32931	0.43713	0.608178	-439.707	0.999997	0.914204	1	1	1.05927	0.775612	1.29069	0.60093	0.732211	-302.322	-4.29273	0.686361	0.999994	0.955062
43	110198	2737	Akr7a5	aldo-keto reductase family 7, member A5 (aflatoxin aldehyde reductase)	1.17613	0.96469	1.09094	1.01777	0.946222	0.95228	1.10582	0.63717	-228.425	-37.335	-306.244	-135.999	-165.176	-18.2784	0.937576	1.11896	1.11721	1.00156	1.19346	-230.248	-268.907	-213.182	-173.556	-237.993	0.905007	0.834937	1.01991	0.818636	0.922575	-409.99	-115.648	-302.322	-3.8439	-147.099
44	54152	38094	Dnalc4	dynein, axonemal, light chain 4	1.00142	1.03268	1.05284	0.95927	0.852522	0.862923	0.891531	-335.838	-201.71	-92.3995	-143.847	0.987107	0.955249	-0.0233996	0.98584	1.08186	1.02163	1.05896	1.0974	-112.27	-7.14441	-49.1874	-116.641	-41.3443	0.937361	1.14448	1.11948	1.02233	1.22096	-296.641	-1.15726	-18.9084	-193.359	0.964928
45	20826	88808	Nhp2l1	NHP2 non-histone chromosome protein 2-like 1 (S. cerevisiae)	1.15383	0.971564	1.11089	1.02819	0.96183	1.01604	1.17553	-31.4849	-304.187	-91.6374	-306.37	-280.322	-326.092	-16.6437	1.11517	1.06818	0.976366	1.09404	0.957865	-27.028	-36.4631	-196.187	-78.2082	-270.157	1.02228	1.21493	1.09659	1.10792	1.18845	-293.799	-7.02723	-16.5986	-388.924	-14.865
46					1.00312	0.997765	1.01289	0.938225	0.920815	0.965843	0.995089	-333.117	-334.596	-288.274	-8.80182	-0.176009	-110.523	-328.605	0.997962	0.590136	1.01155	0.583399	0.591341	-230.248	0.999999	-271.185	1	1	0.939465	0.49133	1.18401	0.41497	0.522989	-46.0956	1	-83.4786	1	1
47					1.07638	1.01693	1.09927	0.867958	0.888752	0.924384	1.04468	-86.4109	-312.703	-36.6246	-2.19828	-11.14	-71.6867	-206.633	1.17524	1.15723	1.07933	1.07218	0.984681	0.994072	0.962716	-2.06269	-12.9377	-208.65	0.855226	1.0936	0.962627	1.13606	1.27873	-299.482	-21.4927	-434.285	-15.1986	0.556835
48	14422	7329	B4galnt2	beta-1,4-N-acetyl-galactosaminyl transferase 2	1.00972	1.0106	1.0874	1.07825	1.09093	1.14462	1.19446	-317.121	-313.692	-5.09846	-11.5089	-3.56578	0.969017	0.999804	0.993706	1.24246	1.08093	1.14944	1.25033	-269.262	0.998307	-41.3443	0.993222	0.999965	1.02371	1.54321	1.39816	1.10375	1.50747	-265.509	0.99992	0.998492	-46.0956	1
49	20813	37738	Srp14	signal recognition particle 14	0.959044	0.98838	1.04423	0.972799	0.904961	0.951545	1.07141	-139.659	-313.551	-131.341	-228.63	-2.36678	-98.116	-32.5439	0.983372	0.948877	1.03537	0.916462	0.964922	-173.556	-3.97265	-110.831	-25.0123	-9.25283	0.963372	1.05453	1.33695	0.788753	1.09462	-16.2385	-235.095	-0.0150021	0.994955	-90.7949
50					1.08785	1.01005	1.0185	0.910255	0.85722	0.825947	1.00042	-24.8041	-323.523	-295.591	-13.2393	0.847736	0.994511	-336.152	1.07407	1.11091	1.17789	0.943139	1.0343	-50.8841	-9.04217	-4.30761	-263.859	-134.863	0.924825	0.998127	1.03141	0.967727	1.07926	-37.2757	-251.555	-472.343	-173.98	0.44197
51	233575	8715	Frag1	FGF receptor activating protein 1	1.26544	0.970074	1.2252	1.1234	1.11507	1.12896	1.22904	0.974461	-277.003	0.792811	-21.982	-30.544	-17.458	0.829824	1.16464	1.77501	1.32662	1.338	1.52409	-73.6317	0.989612	-6.64353	-3.2672	0.782173	1.23825	1.17961	1.19826	0.984432	0.952638	-130.734	-181.117	-117.464	-450.505	-460.458
52	57312	4255	Mrps31	mitochondrial ribosomal protein S31	1.02284	0.970997	0.977876	0.868326	0.839847	0.949927	1.132	-241.512	-192.174	-243.003	0.989444	0.999822	-63.2281	0.921292	0.964893	1.15747	1.05471	1.09743	1.19958	-158.859	-12.6589	-268.525	-8.43386	0.459932	0.967785	0.92242	1.12683	0.818595	0.953125	-138.758	-90.7949	-7.35709	0.990944	-367.289
53	66043	37514	Atp5d	ATP synthase, H+ transporting, mitochondrial F1 complex, delta subunit	0.935708	0.957419	1.08455	1.0253	0.985961	0.928124	0.926247	-69.0822	-168.765	-32.5584	-267.302	-312.322	-46.3528	-41.6966	0.910299	1.59101	1.09698	1.45036	1.74779	-141.158	0.999741	-213.182	0.999766	0.999994	0.916998	2.03821	1.317	1.54761	2.22269	-41.6727	0.999956	-4.06585	0.998304	1
54	11908	3790	Atf1	activating transcription factor 1	0.970063	0.964883	0.963748	0.988441	0.95677	0.994204	1.04641	-268.935	-165.385	-162.024	-217.935	-140.692	-223.365	-137.192	0.960745	0.957037	0.947185	1.0104	0.99614	-267.678	-186.572	-79.381	-202.48	-214.672	0.862346	0.858271	1.34323	0.638959	0.995275	-1.71542	-13.473	-4.65395	0.999244	-295.069
55	22401	32545	Zmat3	zinc finger matrin type 3	1.105	0.961237	1.12486	1.03445	1.00049	1.03445	1.10093	-64.8016	-184.606	-40.4097	-194.609	-225.199	-194.604	-70.8241	1.00872	1.02337	0.974782	1.04984	1.01451	-42.8292	-15.3591	-77.0468	-136.428	-204.035	1.09112	1.39528	1.29386	1.07838	1.27876	-401.662	-0.199144	-1.37201	-339.441	0.927289
56	16194	474	Il6ra	interleukin 6 receptor, alpha	1.07684	0.957862	1.15667	1.02001	1.04118	0.936914	1.0149	-46.8348	-131.25	0.0930445	-200.7	-140.06	-66.2883	-211.193	1.0234	1.13425	1.24086	0.914084	1.10832	-241.631	-149.146	-2.8227	-16.0204	-194.597	1.01063	0.905783	1.41745	0.639024	0.896259	-254.121	0.927289	0.855546	1	0.954877
57	16998	7405	Ltbp3	latent transforming growth factor beta binding protein 3	1.04548	0.995983	1.07047	1.02634	0.992629	1.00908	1.07502	-28.8631	-221.326	-1.50362	-110.082	-212.375	-206.337	-0.486257	1.01708	1.03233	1.3018	0.792999	1.01499	-231.58	-211.681	0.967526	0.954111	-266.721	0.894269	0.99431	1.25477	0.792423	1.11187	-51.1028	-275.972	0.583457	0.994147	-146.975
58	21917	31144	Tmpo	thymopoietin	0.977823	0.990941	0.934098	0.849053	0.817068	0.902521	0.983288	-128.804	-205.254	-1.05466	0.999999	1	0.98419	-164.042	0.968866	0.885768	0.889015	0.996348	0.914232	-202.48	-2.06269	-1.50443	-271.085	-3.76055	0.942419	0.540486	1.09801	0.492243	0.573509	-54.9365	1	-187.598	1	1
59	14998	4464	H2-DMa	histocompatibility 2, class II, locus DMa	1.12352	0.962276	1.05292	0.98113	0.98811	1.01267	1.07775	0.982513	-64.943	-24.7379	-165.174	-199.212	-196.611	-1.85579	0.996511	1.01486	1.20931	0.839208	1.01842	-186.572	-211.681	0.743554	0.636261	-268.115	0.946833	1.06365	1.14576	0.928335	1.12338	-3.74161	-249.25	-213.104	-18.2794	-13.7758
60					1.00061	0.999965	0.999718	0.999016	1.00051	1.00016	1.00078	-225.171	-225.206	-225.199	-225.116	-225.182	-225.204	-225.15	0.999811	0.99996	0.999566	1.00039	1.00015	-262.531	-270.399	-234.195	-240.437	-254.39	0.998226	1.05167	1.04666	1.00479	1.05354	-137.17	-35.7629	0.369425	-44.9197	0.781492
61	13798	50663	En1	engrailed 1	1.10247	0.993635	1.00865	0.917222	0.942865	1.03334	1.09759	-12.2197	-222.304	-219.957	-22.7083	-76.4311	-160.288	-15.7922	1.06423	1.20275	1.0489	1.14668	1.13016	-44.3555	-0.826085	-263.859	0.394827	-32.8696	1.13239	1.39468	1.09004	1.27947	1.23162	-131.482	0.369425	-118.792	-2.55306	-1.9048
62	11770	36067	Fabp4	fatty acid binding protein 4, adipocyte	1.00004	1.00069	1.00032	1.00042	1.00133	1.00422	1.00071	-225.206	-225.148	-225.194	-225.184	-224.995	-223.083	-225.145	1.08058	0.981822	1.0375	0.946336	0.908606	-102.757	-194.527	-102.757	-105.06	-106.216	1.03675	1.03436	1.03573	0.998682	0.997697	-311.284	-318.038	-125.942	-249.25	-103.704
63	22791	31656	Dnajc2	DnaJ (Hsp40) homolog, subfamily C, member 2	1.2362	1.07517	1.03324	0.851587	0.853768	0.73663	0.74838	0.353814	-104.489	-192.302	-5.59845	-6.32207	0.988893	0.989688	1.00435	1.31722	1.12347	1.17246	1.31152	-187.641	-9.90272	-134.39	-38.9949	-12.2921	0.917229	1.20393	1.21977	0.98701	1.31257	-222.634	-57.9614	-92.9311	-363.929	-0.145506
64	20184	9455	Uimc1	ubiquitin interaction motif containing 1	0.919267	0.939838	1.11204	0.979039	0.932877	0.906263	0.878534	-44.5424	-92.4488	-17.515	-202.714	-74.0354	-24.9461	-4.97608	1.04975	0.973658	0.916808	1.06201	0.927515	-180.517	-181.962	-128.53	-167.827	-145.873	0.905882	0.798783	1.22898	0.649958	0.881773	-37.17	0.990538	0.868216	1	0.809672
65	22190	39626	Ubc	ubiquitin C	1.10082	0.991432	1.07651	0.932325	0.884864	0.910953	1.00272	0.991202	-203.436	0.654472	0.39819	0.999917	0.985793	-222.927	0.950692	0.887544	1.15363	0.769347	0.933577	-109.703	0.380702	-0.259596	0.999983	-0.767574	0.894707	1.07553	1.19993	0.896328	1.2021	-10.9974	-5.63582	0.992493	-2.01173	0.998859
66	16188	48088	Il3ra	interleukin 3 receptor, alpha chain	0.99873	1.01774	0.994677	0.881517	0.792349	0.804622	0.825788	-225.048	-196.944	-222.434	0.469456	0.999982	0.999916	0.998843	0.980146	1.68403	1.04158	1.6168	1.71815	-195.052	0.999793	-181.962	0.999971	0.999989	1.12205	2.52232	1.2105	2.0837	2.24796	-212.5	1	-26.72	1	1
67	100043869	44649	LOC100043869	translocase of outer mitochondrial membrane 20 homolog (yeast) pseudogene	1.02556	0.995682	1.00172	1.00381	0.999771	1.00009	0.999909	-142.77	-222.186	-224.728	-222.876	-225.197	-225.205	-225.205	1.00971	0.752841	0.981762	0.766826	0.745604	-193.82	0.422132	-195.299	0.351473	0.220391	0.946215	0.571692	1.02083	0.560025	0.604189	-246.373	0.744109	-327.619	0.988073	0.827018
68	19752	7919	Rnase1	ribonuclease, RNase A family, 1 (pancreatic)	1.1165	0.948251	1.0486	1.00556	0.993434	0.993892	1.10689	0.8499	-32.4725	-47.6793	-220.365	-218.4	-219.307	0.603951	0.790418	1.32798	1.09002	1.21831	1.6801	-0.443044	0.923654	-32.8696	-0.288514	0.999998	0.892379	1.12177	1.11204	1.00875	1.25706	-23.23	-261.612	-99.7621	-196.372	-0.220857
69	18575	3682	Pde1c	phosphodiesterase 1C	1.1569	0.94564	1.16659	1.0767	1.03382	0.858993	0.931943	-4.32282	-124.453	-2.54753	-80.461	-182.294	-2.93353	-88.1814	0.878499	0.783932	1.22167	0.64169	0.892354	-148.112	-24.6364	-34.0321	0.766313	-67.8135	1.01247	1.02243	1.4739	0.693688	1.00983	-257.867	-274.299	0.278814	0.977728	-334.457
70	16477	7390	Junb	Jun-B oncogene	1.22458	1.13485	1.10104	1.16579	1.12629	1.04407	1.14609	0.999072	0.178001	-6.47304	0.913233	-0.481196	-108.615	0.629871	1.81792	3.47151	1.1512	3.01557	1.90961	0.999998	1	-34.0321	1	0.999999	1.46721	3.35024	1.25175	2.67644	2.28341	0.439927	1	-42.9675	1	1
71					0.929829	1.02311	0.988527	0.998186	0.96506	0.903066	0.98703	-41.4057	-189.764	-215.56	-224.962	-149.004	-8.36288	-212.937	1.01964	0.997893	0.806378	1.2375	0.978672	-193.82	-195.516	-14.5265	-15.4456	-192.933	1.03918	1.11757	1.10843	1.00825	1.07544	-334.88	0.278814	0.984076	-68.6253	0.904798
72	75705	83162	Eif4b	eukaryotic translation initiation factor 4B	1.04641	0.981466	1.09696	0.964785	0.94232	0.995017	1.08495	-123.874	-203.257	-19.9144	-154.825	-81.3835	-223.563	-33.915	1.03984	1.02295	0.863112	1.18519	0.983759	-6.71347	-14.5265	-83.9138	0.899039	-185.902	0.983487	1.17681	1.04569	1.12538	1.19657	-314.398	-42.1905	-111.95	-234.575	-32.4626
73	12043	527	Bcl2	B-cell leukemia/lymphoma 2	1.044	0.936248	1.11311	1.13382	1.00633	0.925583	0.938353	-105.369	-39.1083	-1.97509	0.29361	-221.512	-20.514	-43.8681	0.74647	1.14084	1.19152	0.957465	1.52832	0.981792	-34.0321	-6.71347	-135.555	0.999969	0.536716	1.46433	1.35532	1.08043	2.72832	0.999995	0.172377	-2.2922	-216.536	1
74	12568	3623	Cdk5	cyclin-dependent kinase 5	1.15237	0.958851	1.16658	1.08724	1.0274	0.970674	1.08098	0.970633	-87.9483	0.992085	-5.81035	-152.05	-139.975	-9.55718	0.972476	0.797913	1.24467	0.641065	0.820496	-87.1257	-25.566	0.973701	0.999987	0.668677	0.953708	0.869044	1.27449	0.681873	0.911226	-230.593	-47.028	-0.307235	0.999435	-99.7621
75	71819	11491	Kif23	kinesin family member 23	1.01001	0.95713	1.00544	0.923218	0.884432	0.98732	0.979092	-208.386	-51.9308	-220.067	-1.45388	0.984296	-198.296	-159.095	0.874103	1.16	0.997701	1.16268	1.32708	-23.7338	0.853395	-182.66	0.956277	0.999915	0.844629	1.44555	1.26759	1.1404	1.71146	-7.76064	0.999292	-7.04691	0.966595	1
76	110119	1825	Mpi	mannose phosphate isomerase	1.11303	0.954032	1.15417	1.05022	1.01569	0.948277	1.06467	0.641497	-55.5038	0.994122	-49.4456	-192.566	-29.0518	-14.62	0.992146	1.0145	1.2099	0.838499	1.02253	-181.962	-194.312	-5.13179	-2.2893	-187.079	1.09052	1.15497	1.38007	0.836898	1.0591	-261.612	-35.6983	0.966595	-0.337341	-58.0246
77	12579	55859	Cdkn2b	cyclin-dependent kinase inhibitor 2B (p15, inhibits CDK4)	1.17913	1.5593	2.38244	1.78289	1.59954	1.63099	1.94975	-33.9212	0.990056	1	0.999934	0.996073	0.998088	0.999998	3.11801	4.35827	2.11407	2.06155	1.39777	1	1	1	1	0.999953	2.95028	4.88052	1.83593	2.65833	1.65425	1	1	0.999608	1	0.99895
78	228836	8935	Dlgap4	discs, large homolog-associated protein 4 (Drosophila)	1.04807	1.09683	1.08286	1.05283	0.976561	1.03672	1.18844	-20.6651	0.872998	0.328269	-13.5255	-99.2738	-48.7443	0.999999	1.26069	1.75381	1.07263	1.63505	1.39115	0.988202	1	-193.248	1	0.999957	0.99246	1.49371	1.26901	1.17706	1.50505	-309.559	0.99998	0.942412	0.782226	0.999999
79	12122	923	Bid	BH3 interacting domain death agonist	1.14253	0.989998	1.02865	1.02049	0.961699	0.993205	1.09047	0.326171	-166.445	-130.254	-149.185	-101.075	-169.685	-13.1959	1.22188	1.22982	1.13474	1.08379	1.0065	0.422132	-0.348296	-89.2969	-4.28773	-187.641	1.06079	1.16018	1.20809	0.960341	1.09369	-321.761	-208.463	-135.333	-300.078	-101.237
80	74255	10079	Smu1	smu-1 suppressor of mec-8 and unc-52 homolog (C. elegans)	1.12912	0.973037	1.1048	1.02709	0.985265	1.02205	1.10753	-5.24126	-143.924	-16.5846	-145.069	-163.506	-153.688	-14.7641	1.13367	1.20528	1.22761	0.981813	1.06317	-80.7588	-18.4917	-10.5756	-190.628	-101.61	1.13945	1.51904	1.42695	1.06454	1.33314	-289.434	0.667112	0.747537	-261.832	0.92368
81	234734	1213	Aars	alanyl-tRNA synthetase	1.12365	0.986093	0.924093	0.939788	0.900909	0.809069	1.02733	-21.8461	-167.285	-66.0375	-94.8977	-32.7296	0.623768	-153.98	1.02754	1.59404	1.24663	1.27868	1.55132	-152.514	0.999999	0.508482	0.999859	1	0.987542	2.18554	1.21802	1.79435	2.21311	-127.426	1	-2.21851	1	1
82	19217	739	Ptger2	prostaglandin E receptor 2 (subtype EP2)	1.17415	1.01022	1.17611	1.03249	1.0039	0.907883	1.03241	-10.573	-170.517	-9.97045	-153.9	-172.206	-61.7729	-153.985	1.04153	1.16374	1.21713	0.956133	1.11733	-179.771	-36.4502	-12.2921	-159.925	-72.646	1.17418	1.27708	1.52758	0.836015	1.08764	-254.001	-191.292	-5.30479	-13.7036	-209.084
83	19293	2137	Pvalb	parvalbumin	1.18079	0.961046	0.966615	0.924517	0.896438	0.88736	0.99066	0.942294	-100.39	-116.059	-21.7576	-2.89459	-0.983218	-167.323	0.937675	1.06989	1.11488	0.959641	1.141	-109.703	-114.387	-64.0869	-172.395	-12.5549	1.03013	1.36615	1.14047	1.19788	1.32619	-191.292	-6.31352	-148.93	-20.7187	0.833259
84	14705	32032	Bscl2	Bernardinelli-Seip congenital lipodystrophy 2 homolog (human)	1.13208	0.941369	1.00692	0.98433	0.953631	0.893971	1.03908	0.561402	-32.4813	-168.893	-154.457	-64.48	-0.184163	-90.5051	0.968301	1.14149	1.0367	1.10109	1.17886	-69.7237	-163.961	-184.007	-101.61	-11.7799	0.96163	1.3846	1.43937	0.961951	1.43985	-31.6491	0.651416	0.723154	-261.832	0.999777
85	21766	6131	Tex261	testis expressed gene 261	1.00069	0.972917	0.983055	0.992165	1.00033	0.938789	1.01811	-172.463	-125.809	-152.58	-168.064	-172.49	-33.5227	-150.666	1.04851	0.871151	0.969379	0.89867	0.830851	-143.611	-32.8696	-194.722	-24.1817	-5.2621	0.909303	0.810581	1.20925	0.670319	0.891432	-34.0667	0.659354	-0.173983	0.999988	-11.2707
86	15401	37583	Hoxa4	homeo box A4	0.969809	0.955292	1.03581	0.973328	0.935273	0.934664	0.852757	-136.478	-102.67	-126.749	-143.75	-57.3833	-56.1812	0.361886	0.998315	0.874029	1.02812	0.850122	0.875504	-127.353	0.973088	-69.7237	0.896658	0.974885	0.794425	0.801956	1.19664	0.670173	1.00948	0.854778	0.780145	-4.66587	0.99995	-262.164
87	16780	191	Lamb3	laminin, beta 3	1.01882	0.957361	1.00749	0.894538	0.871608	0.813838	0.779769	-159.432	-112.48	-170.335	-11.2549	-2.43666	0.945063	0.997123	0.946029	2.57598	1.09788	2.34633	2.72294	-129.706	0.999964	-195.547	0.999997	0.999999	0.741226	3.74891	1.25273	2.99259	5.05772	0.667112	1	-29.9284	1	1
88	19222	7496	Ptgir	prostaglandin I receptor (IP)	0.95215	0.957175	1.0617	1.01976	0.911076	0.86599	0.84816	-98.8508	-110.598	-75.4746	-157.742	-24.0311	-1.15843	0.357882	1.14055	0.932603	1.00577	0.927255	0.817675	-28.0114	-53.2927	-97.377	-23.4608	-0.159118	0.976729	0.782737	1.20734	0.648315	0.801386	-114.242	0.999529	-61.9502	1	0.999806
89	16590	187	Kit	kit oncogene	1.2646	0.983276	1.17204	1.13592	1.03766	1.01392	1.13823	0.999996	-150.815	0.988728	0.772678	-90.9603	-157.603	0.811223	0.962431	1.08439	1.30987	0.827859	1.12672	-97.8937	-56.5168	0.227054	-4.1059	-17.7678	0.967498	1.37557	1.21694	1.13035	1.42178	-222.734	-0.407425	-25.7093	-44.4731	0.97199
90	12315	55876	Calm3	calmodulin 3	1.02546	1.04104	1.06029	0.962524	0.932963	0.965522	0.990112	-110.382	-55.6774	-16.2007	-62.1161	-6.16198	-72.7122	-160.801	0.768435	1.57505	1.08451	1.45231	2.04968	0.810061	0.999884	-80.5944	0.999868	1	0.717084	2.51365	1.12847	2.22748	3.50538	0.165883	0.999959	-152.069	0.99994	1
91					1.01011	0.981328	0.932632	0.789454	0.751104	0.735787	0.740265	-161.287	-136.324	-7.47119	1	1	1	1	1.02042	0.943104	1.02994	0.915687	0.92423	-60.4644	-16.2209	-105.432	-2.3701	0.542686	0.871054	0.978659	1.14838	0.852211	1.12353	0.999948	0.995573	-262.386	0.999882	-18.7329
92	14425	55827	Galnt3	UDP-N-acetyl-alpha-D-galactosamine:polypeptide N-acetylgalactosaminyltransferase 3	0.964994	1.01419	0.927566	1.01987	0.899541	0.862878	0.944455	-150.281	-168.813	-93.8162	-165.387	-52.1283	-17.3633	-121.156	1.01761	0.943906	1.05533	0.894415	0.927576	-42.933	-51.3923	-110.968	-47.0724	-4.65195	0.989149	0.89862	1.1736	0.765694	0.908478	-227.799	-12.8481	-9.00145	0.995573	-16.2218
93	66711	6438	Sbds	Shwachman-Bodian-Diamond syndrome homolog (human)	1.04753	0.953874	1.05122	1.09207	1.06582	1.16747	1.19654	-44.5762	-42.5906	-36.1732	-0.932675	-13.8141	0.998739	0.999938	0.704279	1.22099	1.09429	1.11579	1.73368	1	0.993237	-56.5168	0.995077	1	0.840052	1.11318	1.55921	0.713939	1.32513	0.580916	-230.234	0.996438	0.998581	0.97815
94	54725	8641	Cadm1	cell adhesion molecule 1	1.16126	0.936919	1.13509	1.00208	0.969331	0.828131	0.910383	-0.021445	-58.9001	-2.89589	-172.307	-134.497	0.923289	-19.0503	0.946765	0.942143	1.16232	0.81057	0.995118	-99.3991	-82.5519	-41.7865	-10.5978	-106.821	0.927378	0.832391	1.22512	0.679434	0.897575	-163.115	-73.4364	-42.9577	0.769773	-177.32
95	12750	56895	Clk4	CDC like kinase 4	1.03041	0.986131	1.04474	1.01397	1.03822	1.08132	1.1825	-71.5399	-142.152	-26.9648	-142.503	-43.821	0.213753	0.999998	0.925869	1.06465	1.17238	0.908113	1.1499	-1.66678	-88.2434	-19.083	-0.765739	-3.42194	0.824019	1.46155	1.51685	0.963544	1.77369	0.988067	0.999997	0.999997	-227.799	1
96	11605	90852	Gla	galactosidase, alpha	1.07722	0.93867	1.04405	0.965786	0.941255	0.945847	0.994089	-9.19594	-20.5709	-63.4797	-89.5722	-24.5779	-33.0365	-169.215	0.895643	0.935247	1.05394	0.887384	1.04422	-52.0227	-41.7865	-30.3484	0.532067	-107.455	1.10362	0.895638	1.12633	0.795183	0.811544	-186.677	-21.5607	-115.676	0.74165	0.0861087
97	268977	522	Ltbp1	latent transforming growth factor beta binding protein 1	1.16813	1.04475	0.877775	0.845085	0.746706	0.661714	0.828964	0.0161063	-109.222	-3.07136	0.554424	0.999933	1	0.871741	1.55088	2.27151	1.02296	2.22052	1.46466	0.994731	1	-109.566	1	0.987458	1.36423	2.64804	0.777612	3.40535	1.94105	-12.573	0.999913	-54.4412	1	0.999467
98	14313	7324	Fst	follistatin	1.24672	1.03284	0.915415	0.75661	0.791406	0.657749	0.885482	0.945829	-140.33	-37.9752	0.998783	0.976738	1	-10.0495	1.72069	2.33036	0.88027	2.64732	1.35431	0.999841	1	-23.8557	1	0.917892	1.27501	2.15234	0.761984	2.82465	1.68809	-3.00788	0.999973	-35.9754	1	0.999538
99	56697	32452	Akap10	A kinase (PRKA) anchor protein 10	1.10572	0.934791	1.11705	1.09188	1.0554	1.03094	1.21399	-4.91842	-34.737	-2.05104	-11.5547	-61.4291	-123.581	0.996159	0.897578	1.12899	1.18251	0.954744	1.25782	-72.5814	-6.92398	-4.88478	-111.392	0.730976	0.872072	1.15025	0.947208	1.21436	1.31899	-101.729	-13.7036	-262.012	-2.16534	0.938042
100	18749	100955	Prkacb	protein kinase, cAMP dependent, catalytic, beta	1.18813	0.999081	1.12743	1.14942	1.14112	1.02681	1.18844	0.997297	-172.428	0.566827	0.926878	0.855289	-123.873	0.99737	0.895407	0.797061	1.07628	0.740569	0.890167	-62.4636	-2.58991	-91.8415	0.209345	-23.4608	0.918657	0.944675	1.21709	0.776173	1.02832	-43.861	-76.3235	-4.63931	0.974567	-174.413
101	15109	68229	Hal	histidine ammonia lyase	0.984989	1.008	1.00385	1.01795	0.963487	1.00417	1.10413	-146.188	-164.745	-170.661	-137.224	-64.2547	-170.341	0.649414	0.930858	0.995648	0.971201	1.02517	1.0696	-24.2552	-93.5679	-49.5203	-79.2766	-40.6567	1.02082	1.18266	1.16812	1.01245	1.15855	-9.43348	-91.9654	-101.895	-185.381	0.95705
102					0.971917	0.997251	0.967416	1.03306	0.935343	0.915005	0.944923	-115.521	-171.848	-100.422	-102.377	-19.9373	-3.65928	-36.2846	1.01812	0.931077	0.910672	1.02241	0.914502	-111.392	-78.6143	-65.8224	-109.566	-70.5537	0.815113	1.06467	1.20297	0.885032	1.30616	0.837141	-34.7898	-2.09724	-77.3236	0.999496
103	217737	8106	Ahsa1	AHA1, activator of heat shock protein ATPase homolog 1 (yeast)	1.04749	1.02443	1.01764	0.975511	0.941459	0.985351	1.23806	-69.0074	-134.246	-151.182	-132.412	-37.1363	-157.026	0.999897	0.917733	0.91998	1.06054	0.867461	1.00245	-3.42194	0.573146	-111.658	0.968391	-34.2496	0.959883	0.573983	1.1712	0.490079	0.597972	-56.9851	1	-8.82525	1	1
104	13424	1053	Dync1h1	dynein cytoplasmic 1 heavy chain 1	1.053	0.928252	1.08967	1.04804	0.963874	0.959651	1.01248	-70.8389	-27.7456	-15.3305	-82.5978	-109.448	-97.656	-163.743	0.880852	0.795947	1.17348	0.678279	0.903611	-2.03133	0.984212	-1.8436	0.999999	-1.05765	1.03183	1.10013	1.3506	0.814546	1.06619	-165.511	-179.773	-2.37826	-0.785971	-114.367
105	69019	40915	Spcs1	signal peptidase complex subunit 1 homolog (S. cerevisiae)	0.9872	0.989074	1.04315	1.06466	1.0825	1.01748	1.12057	-164.319	-166.509	-102.748	-55.7747	-28.7299	-157.996	-4.20736	0.915908	0.908972	1.20624	0.753561	0.992427	-76.6159	-19.4229	-0.547281	0.997601	-47.679	0.811457	1.27009	1.47358	0.861908	1.5652	0.00398931	-1.77718	0.99277	-3.66211	0.999941
106	101568	9509	Vrk3	vaccinia related kinase 3	0.916414	1.03075	1.06508	1.04946	0.992876	0.891916	0.881707	-1.4577	-69.3104	-11.0945	-29.6775	-117.636	0.877132	0.964322	0.899681	0.946819	0.921359	1.02763	1.05239	-3.24255	-15.6315	-5.63602	-98.9049	-84.4822	0.722993	0.68325	1.1578	0.590126	0.945029	0.995551	0.999744	-5.13221	1	-30.2826
107	12912	3223	Creb1	cAMP responsive element binding protein 1	1.2116	0.976356	1.10505	1.11254	1.0135	0.984757	1.19735	-23.9523	-118.313	-77.7358	-73.0686	-120.421	-120.117	-29.0087	1.18888	1.16681	0.914624	1.27573	0.981438	-4.65195	-6.32643	-71.2299	0.592338	-111.392	0.828549	1.01754	0.880593	1.15552	1.2281	-180.37	-10.7526	-76.3235	-57.8295	-0.909166
108	12483	31052	Cd22	CD22 antigen	0.950704	0.950059		1.1213	0.886072	0.849089	0.962523	-110.572	-115.878		-93.2008	-87.4166	-65.0092	-117.028	1.46616	1.40774	1.0142	1.38803	0.960155	-6.92398	-9.76372	-110.832	-15.9241	-108.597	0.816481	0.749871	0.660949	1.13454	0.918419	-113.224	-72.3905	-46.0075	-180.95	-174.413
109	11911	1266	Atf4	activating transcription factor 4	0.960899	1.02709	1.0805	0.830263	0.781407	0.750008	0.985877	-62.3088	-89.8247	-10.159	0.998588	0.999997	1	-111.442	1.19613	3.74857	0.969419	3.86682	3.13392	-4.21112	1	-99.3991	1	1	1.04265	2.78883	0.940332	2.9658	2.67474	-88.7357	1	-117.8	1	1
110	11486	37249	Ada	adenosine deaminase	1.07262	0.983267	0.996901	0.96441	0.894489	0.992052	1.25086	-50.9071	-115.365	-121.19	-96.0309	-13.7823	-120.022	0.937205	1.02617	1.41166	0.893814	1.57937	1.37566	-100.364	0.998681	-2.82294	1	0.999669	1.05184	0.974372	1.0656	0.914386	0.926351	-185.782	-177.882	-189.59	-175.138	-148.995
111	12638	55465	Cftr	cystic fibrosis transmembrane conductance regulator homolog	1.18997	1.06645	1.10531	1.01485	0.982637	0.997295	1.04281	-0.638204	-63.6717	-25.8564	-117.319	-115.678	-121.259	-92.1659	1.00411	1.45429	0.8352	1.74125	1.44834	-80.5944	0.997706	-10.8147	0.999997	0.997806	1.03596	1.5566	1.14356	1.36119	1.50257	-179.773	0.999463	-83.4593	0.99963	0.999991
112	15374	7364	Hn1	hematological and neurological expressed sequence 1	0.972314	1.02573	0.926859	0.878063	0.812458	0.774695	0.899268	-90.4224	-95.3606	-14.6333	0.544455	0.999445	0.999994	-1.554	0.914394	0.984316	0.892251	1.10318	1.07647	-11.259	-74.6035	0.411701	-1.78347	-43.5125	0.778477	0.825585	1.01974	0.809607	1.06051	0.95504	0.804163	-181.513	0.928893	-161.89
113	16601	931	Klf9	Kruppel-like factor 9	1.57741	1.98991	1.9192	1.56159	1.47621	1.23862	1.45602	0.999999	1	1	0.999998	0.999943	0.44519	0.999876	1.85616	2.98932	1.60406	1.86359	1.61048	0.999284	1	0.936466	0.999608	0.958223	1.21556	1.88135	1.52421	1.23431	1.54772	-0.305685	0.99987	0.996426	-16.284	0.981054
114	17105	37278	Lyz2	lysozyme 2	1.10169	0.938863	1.12844	0.981431	1.03676	0.964309	1.09848	-63.4151	-92.0194	-44.3897	-118.454	-110.84	-110.703	-65.8839	1.27652	1.36558	1.1099	1.23036	1.06976	-4.88478	-1.29351	-67.1723	-4.88478	-87.006	1.01631	1.35229	1.14448	1.18158	1.33059	-147.944	-36.6046	-157.118	-52.0868	-1.54411
115	18260	1905	Ocln	occludin	1.11771	1.02719	1.29646	1.27391	1.2233	1.12433	1.25809	0.740934	-80.6759	1	1	0.999988	0.855653	1	1.019	1.2808	1.13488	1.12858	1.25692	-99.3991	0.724673	-10.8147	-15.0587	0.697972	0.909516	1.66962	1.15799	1.44182	1.83572	-179.773	0.999581	-5.26153	0.990125	0.999995
116	53599	38129	Cd164	CD164 antigen	1.24188	0.970394	1.15341	1.04425	1.05389	0.930777	0.954172	0.98696	-97.8922	-0.499481	-77.7896	-63.9828	-36.2182	-72.0357	0.915881	1.10928	1.17639	0.942958	1.21116	-55.8667	-58.4811	-15.0587	-71.2299	-7.39999	0.861021	1.25116	1.0561	1.1847	1.45311	-70.4659	-21.7974	-189.109	-7.70412	0.851484
117	15259	55923	Hipk3	homeodomain interacting protein kinase 3	1.09904	1.07739	1.27842	1.05182	1.02515	0.94769	0.99695	-36.9362	-57.5992	0.888059	-86.0215	-111.658	-82.2478	-121.245	1.45816	1.29371	1.19046	1.08673	0.887221	0.903334	-1.90493	-17.7678	-68.5242	-32.7512	1.31272	1.19892	1.14231	1.04956	0.913314	-3.76229	-67.6333	-99.6609	-172.151	-46.7391
118	320873	68530	Cdh10	cadherin 10	1.03283	1.03246	1.07592	1.03296	0.897023	0.94323	0.996836	-111.796	-111.996	-79.7092	-110.76	-48.3171	-92.7674	-121.303	1.08569	1.26235	0.995083	1.26859	1.16272	-63.133	-0.447966	-110.177	0.0527999	-11.259	0.959065	1.18217	1.06631	1.10865	1.23263	-148.995	-85.5531	-189.66	-76.3235	-23.0618
119	11964	1277	Atp6v1a	ATPase, H+ transporting, lysosomal V1 subunit A	1.13444	0.965798	1.05614	1.06756	1.07822	0.935369	0.970574	-24.8322	-107.339	-89.7211	-78.7911	-68.4834	-77.2998	-110.871	0.903235	1.15164	1.10859	1.03884	1.27502	-61.1292	-53.932	-65.1486	-109.566	-7.23859	0.92175	2.32155	1.03233	2.24884	2.51864	0.609331	0.997307	-62.1699	0.999998	1
120	59027	4201	Nampt	nicotinamide phosphoribosyltransferase	1.13797	0.943626	1.03711	0.982061	0.997784	0.975899	1.19763	-46.4491	-99.8125	-112.361	-119.101	-121.364	-117.259	-18.9945	1.0769	1.0485	0.806291	1.3004	0.973627	-43.5125	-41.2195	-25.9008	0.340673	-111.203	0.981778	1.22744	1.11328	1.10255	1.25022	-161.89	-0.909166	-31.3649	-34.2002	0.943472
121	13013	49222	Cst9	cystatin 9	1.07771	0.998107	1.0293	0.905591	0.810369	0.950464	1.06342	-68.2688	-121.354	-111.356	-44.4465	-0.901281	-92.9977	-82.2214	1.03079	1.16959	1.15062	1.01649	1.13465	-68.5242	-0.927344	-7.73113	-85.1189	-9.36634	1.38023	1.13036	0.934933	1.20903	0.818964	-159.058	-171.368	-76.3235	-104.141	-91.9654
122	22024	37756	Crisp2	cysteine-rich secretory protein 2	1.11927	0.917775	1.00482	0.905704	0.973837	0.99284	1.0246	-16.7449	-38.2008	-120.953	-26.1622	-108.533	-120.402	-110.486	1.0746	0.994285	0.909544	1.09317	0.92526	-1.8436	-108.327	-40.0983	-17.7678	-0.927344	1.25545	1.33422	1.26553	1.05428	1.06274	-150.04	-61.2861	-145.82	-107.532	-103.016
123	20877	55807	Aurkb	aurora kinase B	1.06036	0.960936	1.05751	0.88625	0.770949	0.833145	1.05039	-88.2552	-104.718	-90.8026	-31.9227	0.531829	-5.72209	-96.9642	1.01756	1.1583	1.0084	1.14866	1.13831	-48.9031	0.134491	-30.8194	-7.56416	-2.90367	0.971794	1.21014	1.04504	1.15799	1.24526	-188.749	0.396199	-64.8674	-2.4522	0.954
124	102462	6120	Imp3	IMP3, U3 small nucleolar ribonucleoprotein, homolog (yeast)	0.997995	1.00889	0.988865	1.01452	0.953493	0.997699	1.07112	-121.082	-115.384	-111.914	-106.098	-28.6187	-120.981	-5.98027	0.975565	0.749258	0.879083	0.852318	0.768025	-111.587	0.998495	-0.547281	-0.804889	0.998893	0.848896	0.653642	1.19711	0.546017	0.769991	-23.9368	0.999814	-8.24928	1	0.999452
125	14260	22569	Fmn1	formin 1	1.05279	0.998682	1.04812	1.07662	0.898852	1.02018	1.11451	-68.5284	-121.353	-75.275	-37.7247	-10.7742	-111.292	-9.9228	1.02546	1.00821	1.00261	1.00559	0.983181	-55.2192	-20.4693	-21.5565	-110.968	-76.6159	1.06759	0.954924	1.08064	0.883665	0.894465	-187.507	-114.367	-189.66	-78.3304	-79.3437
126	268980	2380	Strn	striatin, calmodulin binding protein	0.924863	1.04841	1.0308	0.995424	0.991741	0.946449	0.993634	-19.5579	-46.9303	-78.298	-120.377	-118.09	-36.6747	-115.87	0.97519	1.09837	0.984957	1.11514	1.12631	-107.143	-7.07994	-97.377	-7.90095	-4.21112	0.993765	1.26363	1.22521	1.03136	1.27156	-75.3299	-28.7135	-39.4684	-137.315	0.792561
127	20671	7948	Sox17	SRY-box containing gene 17	1.09807	1.13229	1.22776	0.969967	0.952614	1.00086	0.869027	-47.2336	-23.2511	-3.97666	-109.679	-93.9154	-121.389	-14.7874	1.0266	1.09829	0.953465	1.15189	1.06983	-60.4644	-77.2838	-75.9464	-15.0587	-107.756	0.957233	0.729401	1.18264	0.616754	0.761989	-154.205	-15.1915	-34.7363	0.95022	-6.6037
128	11640	31165	Akap1	A kinase (PRKA) anchor protein 1	1.10897	1.07709	0.964665	1.05527	1.02979	1.10236	1.14985	-2.01442	-15.8882	-74.7698	-41.4265	-87.843	-3.44612	0.791157	1.92144	1.77351	1.11326	1.59307	0.923009	1	1	-13.1793	1	-19.083	1.62805	3.84724	1.16013	3.31622	2.3631	0.99967	1	-8.10495	1	1
129	28019	22952	Ing4	inhibitor of growth family, member 4	1.00884	1.00912	1.24046	1.09463	1.01953	0.976035	1.02713	-119.108	-118.96	0.988717	-16.9735	-110.729	-105.058	-101.807	1.11195	1.5509	1.22112	1.27007	1.39476	-13.9612	0.999946	0.325497	0.98593	0.999689	1.12803	2.28973	1.12771	2.03043	2.02984	-132.142	0.999928	-124.02	0.999994	0.999995
130	15234	503	Hgf	hepatocyte growth factor	0.95906	0.996025	1.07736	0.863105	1.01891	1.02059	0.867679	-106.523	-121.398	-79.2679	-13.7077	-117.09	-118.374	-15.9765	1.23853	1.05057	0.992822	1.05817	0.848242	0.592338	-46.4695	-90.6625	-9.56342	-3.51423	0.913099	1.1234	1.202	0.934606	1.23032	-37.0494	-147.106	-78.1159	-93.8416	-12.9436
131	14211	4705	Smc2	structural maintenance of chromosomes 2	1.21396	1.04428	1.0894	0.882571	0.846081	0.705057	1.03022	-0.00588342	-93.0012	-43.3629	-13.8306	-2.16011	0.999727	-107.017	0.979831	1.17136	1.1972	0.978422	1.19547	-111.091	-49.5203	-38.9944	-109.985	-48.2893	1.0888	1.19428	1.12441	1.06214	1.09688	-154.99	-60.9386	-35.8796	-144.384	-45.9811
132	11609	20172	Agtr2	angiotensin II receptor, type 2	0.857625	1.08614	0.9563	1.11439	0.967355	0.986485	1.06027	-19.5138	-70.9909	-110.132	-74.4015	-111.264	-119.631	-92.6486	1.19852	1.17751	1.03033	1.14285	0.982467	-14.502	-22.3043	-103.888	-32.2611	-108.856	0.906047	1.03121	0.879976	1.17187	1.13815	-12.4257	-155.739	-85.4351	-63.3888	-8.66164
133	13039	76699	Ctsl	cathepsin L	1.02302	1.00486	1.17302	1.2582	1.35039	1.26523	1.36589	-108.335	-120.773	0.177968	0.990008	0.999931	0.993164	0.99997	1.26133	1.29622	1.19528	1.08444	1.02766	0.999071	0.999749	0.911942	0.153824	-61.7956	1.22234	1.54949	1.70789	0.907254	1.26764	0.99468	0.999995	1	-27.9376	0.915546
134	58810	74565	Akr1a4	aldo-keto reductase family 1, member A4 (aldehyde reductase)	1.08228	1.18233	1.00966	1.05404	1.0126	0.981256	0.991239	-27.3947	0.683173	-118.706	-62.3617	-116.862	-111.3	-119.138	0.978328	0.9257	0.94248	0.982196	0.946207	-94.1315	-38.9944	-50.765	-72.6604	-47.8849	0.920846	1.01251	1.25292	0.808119	1.09954	-65.8876	-22.5964	0.503624	-17.0742	0.726567
135					1.04527	1.01017	1.05319	0.986952	0.996756	1.01594	1.00177	-64.605	-117.431	-51.3011	-114.788	-120.983	-111.933	-121.276	1.04807	0.859652	0.715418	1.20161	0.820222	-74.5194	-7.21988	0.639997	-22.2975	-4.41776	0.892453	0.894681	1.06461	0.840383	1.0025	-152.221	-8.47278	-48.7708	0.949065	-3.93693
136	74617	41443	Scpep1	serine carboxypeptidase 1	1.02064	0.973902	0.941774	0.732656	0.609441	0.565117	0.551568	-110.295	-103.392	-53.5631	0.999981	1	1	1	1.01037	0.72747	1.00321	0.725139	0.720006	-69.3292	0.992328	-42.9027	0.99998	0.999896	1.00519	0.601361	0.705875	0.851936	0.598258	-120.574	0.999708	0.988639	-9.65726	0.999998
137	11544	874	Adprh	ADP-ribosylarginine hydrolase	1.00719	1.02955	1.03659	0.899148	0.801879	0.783113	0.810337	-115.63	-54.7942	-36.3685	0.981793	1	1	1	0.92663	1.201	0.963856	1.24604	1.2961	-17.6083	0.997538	-26.5572	0.999952	0.999973	0.90965	1.59047	1.03846	1.53156	1.74844	-1.5462	0.99999	-155.146	1	1
138	16322	1652	Inha	inhibin alpha	1.06374	1.03331	0.976934	0.937447	0.987879	1.00096	1.05254	-21.8482	-74.4354	-94.6414	-18.6639	-113.396	-121.347	-37.1765	0.73288	1.53678	0.960787	1.5995	2.0969	-0.82686	0.987558	-74.5194	0.999225	0.999999	0.965539	1.63811	1.25866	1.30147	1.69658	-43.2965	0.974345	-50.2045	0.935917	0.999979
139	22697	56530	Zscan21	zinc finger and SCAN domain containing 21	1.0602	0.997654	1.27143	1.15843	1.10162	1.00142	1.04198	-5.63794	-120.788	1	0.999928	0.914982	-121.177	-26.6952	0.900473	1.42465	1.30172	1.09444	1.58212	0.587116	0.999996	0.999851	-3.27561	1	0.914987	1.4918	1.14232	1.30595	1.63041	-106.05	0.999793	-3.44496	0.995542	0.999999
140	12581	36081	Cdkn2d	cyclin-dependent kinase inhibitor 2D (p19, inhibits CDK4)	1.00849	0.93494	0.934589	0.85446	0.757475	0.729778	0.829777	-119.049	-35.9749	-35.4945	0.670495	0.999965	0.999998	0.957487	0.71055	1.41769	0.971632	1.45908	1.9952	0.996985	0.980231	-46.071	0.999866	1	0.584177	1.76676	0.951718	1.85639	3.02437	0.999885	0.999156	-72.7704	0.999992	1
141	14451	1548	Gas1	growth arrest specific 1															1.0975	1.08108	0.663737	1.62878	0.985046	-55.0232	-65.6518	-4.01009	-0.472633	-71.5122	0.689668	1.14412	1.34385	0.851373	1.65895	-91.0262	-128.177	-86.3621	-132.91	-40.0898
142	20318	32121	Sdf4	stromal cell derived factor 4	0.919266	1.02271	1.04605	1.04667	1.03145	1.04491	1.10225	0.234887	-81.1584	-24.6067	-23.6103	-56.6574	-26.5389	0.828729	1.12935	1.02448	0.944635	1.08453	0.907142	-15.6662	-66.9666	-32.0495	-48.3378	-3.36182	1.11793	1.20933	1.24322	0.972735	1.08176	0.525806	0.993504	0.997786	-149.041	-6.45155
143	17158	1777	Man2a1	mannosidase 2, alpha 1	1.15333	0.986201	1.04224	0.987985	1.00938	0.869887	0.928449	-1.47203	-116.581	-84.9281	-117.734	-119.197	-1.91038	-38.8977	1.07004	0.873739	0.955283	0.914638	0.816548	-53.7107	-19.0914	-63.5308	-40.6589	-3.81664	0.908702	0.542533	0.933512	0.581175	0.597042	-97.6049	0.801901	-155.607	0.966268	0.54701
144	20932	100950	Surf4	surfeit gene 4	0.95774	1.00727	0.981385	1.02239	1.02747	1.01385	1.11007	-47.8868	-118.219	-101.593	-94.8266	-83.9028	-110.332	0.115249	0.881334	0.778743	0.982384	0.792707	0.883595	-0.237017	0.999838	-57.5907	0.999967	0.984321	0.877038	0.882099	1.23451	0.714534	1.00577	0.994314	0.99954	0.980905	1	-33.0705
145	56334	55991	Tmed2	transmembrane emp24 domain trafficking protein 2	1.04049	1.05326	1.03343	1.01206	0.966734	0.910733	0.978705	-54.6663	-31.3227	-70.0779	-112.781	-67.8703	-1.07103	-95.8192	1.03793	0.812924	0.799228	1.01714	0.783216	-70.3649	-0.712967	-0.82686	-74.456	0.00737907	0.891356	0.824004	1.19303	0.690679	0.924438	-11.2037	0.992899	-4.71091	0.999999	0.761827
146	51793	8510	Ddah2	dimethylarginine dimethylaminohydrolase 2	1.10807	1.01589	1.13949	1.04136	1.04518	0.942236	1.05805	-0.576187	-108.396	0.84917	-57.8253	-50.3428	-24.9095	-29.1617	1.05283	2.55123	1.12115	2.27555	2.42321	-44.2581	1	-28.8465	1	1	1.07597	4.7749	1.15817	4.12281	4.43777	-135.156	0.999999	-106.982	0.999999	0.999999
147	11431	38274	Acp1	acid phosphatase 1, soluble	1.13757	1.00174	1.13749	1.03628	1.01596	0.90416	1.08106	0.627038	-121.253	0.624954	-73.5718	-109.896	-2.01932	-11.4774	0.948865	0.824512	1.19794	0.688278	0.868946	-63.1614	-8.00618	-10.7487	0.908055	-20.0197	0.938861	1.10322	1.09175	1.01051	1.17506	-104.181	-155.681	-101.368	-86.3621	-79.9274
148	18160	37367	Npr1	natriuretic peptide receptor 1	1.0573	0.99205	1.05783	1.0261	1.04719	0.993121	1.1792	-23.6937	-117.314	-23.012	-85.1342	-39.4218	-118.33	0.998545	0.977198	0.931394	0.969685	0.960512	0.953127	-43.8058	-73.9859	-61.6418	-63.8959	-43.8058	1.06893	0.946513	1.0392	0.910812	0.885477	-37.6442	-155.516	-100.428	-83.5882	-23.8512
149	20024	38218	Sub1	SUB1 homolog (S. cerevisiae)	1.21085	1.03576	1.13002	1.02613	0.921662	0.821169	0.93728	0.991849	-48.318	-0.152004	-57.4289	-9.40031	0.994819	-19.8135	1.07795	1.20113	1.24599	0.963999	1.11427	-11.371	0.671512	0.961191	-47.8849	-6.92202	1.33158	1.01436	1.01053	1.00379	0.761772	-0.342957	-140.046	-151.515	-148.578	0.942871
150	100042812	103939	LOC100042812	similar to ribosomal protein S26	1.00416	0.961306	0.968966	1.09394	0.963324	0.974021	0.950195	-70.0027	-31.2382	-66.2237	-7.66602	-62.9168	-65.1839	-41.9816	1.04953	0.8747	0.971744	0.900134	0.833419	-27.6892	-10.5469	-69.8598	-13.8785	0.686242	0.889301	0.768116	1.10604	0.694471	0.86373	-1.96339	0.999905	-15.7996	1	0.994187
151	11792	1241	Apex1	apurinic/apyrimidinic endonuclease 1	1.01972	1.0122	0.912773	0.941659	0.893379	0.976844	1.06842	-59.4476	-65.9172	-1.42797	-14.5232	0.51179	-55.2302	-10.3668	1.11143	1.24	0.926173	1.33885	1.11568	-27.6892	-1.30789	-10.5469	0.992328	-19.3976	0.952856	1.79638	1.14695	1.56623	1.88526	-155.146	0.99998	-30.4242	0.999925	0.999999
152	15902	1632	Id2	inhibitor of DNA binding 2	2.22516	3.07896	3.55385	3.49326	3.03239	2.60927	2.54172	1	1	1	1	1	1	1	2.49142	13.1082	1.84244	7.11458	5.26133	1	1	0.999928	1	1	2.49048	5.01218	2.59369	1.93245	2.01253	1	1	1	1	1
153	319195	106961	Rpl17	ribosomal protein L17	1.01673	1.00216	0.939202	1.05232	1.02398	0.955889	0.987686	-63.641	-70.2197	-17.0791	-27.5375	-57.3619	-33.7295	-66.5169	0.990597	0.94777	0.998817	0.948892	0.956766	-70.844	-30.8293	-63.1614	-55.8883	-19.7071	0.900614	0.91119	1.15266	0.790509	1.01174	-84.5104	-87.2913	-9.45113	0.671375	-155.805
154	19896	68699	Rpl10a	ribosomal protein L10A	0.937941	1.06778	1.01978	1.0046	0.954396	0.954174	0.939743	-21.8765	-20.6936	-62.9963	-69.9141	-37.7481	-37.5157	-23.4289	0.940268	1.00297	0.846083	1.18542	1.06668	-61.6418	-73.7815	0.686242	0.972632	-47.8849	0.751299	1.03001	1.17888	0.873715	1.37097	-0.284265	-80.8381	-12.4257	-65.0494	0.984069
155	66082	23246	Abhd6	abhydrolase domain containing 6	1.11505	1.00219	1.12437	1.14974	1.32464	1.31435	1.51036	-2.37542	-70.2445	-1.15102	0.426274	0.999986	0.999974	1	1.33674	1.31868	1.12985	1.16713	0.986492	0.999013	0.998241	-7.52716	0.953236	-74.3609	1.12719	1.43588	1.4233	1.00884	1.27386	-0.715052	0.999937	0.999973	-153.969	0.991319
156					0.887301	0.982629	0.973367	1.11819	0.951002	1.06487	1.00881	-12.1555	-67.7066	-64.257	-15.2034	-51.4686	-43.1802	-69.6688	0.910475	1.16458	1.06825	1.09018	1.27909	-11.8003	0.738954	-67.5918	0.901401	0.999824	0.951158	1.20654	1.16917	1.03196	1.2685	-79.9274	-97.6049	-80.8381	-153.449	-13.7528
157	23833		Cd52	CD52 antigen	0.99489	0.910959	1.12302	1.04661	1.01886	1.09762	1.04736	-69.0894	-33.5962	-30.3651	-68.4296	-68.8095	-40.8721	-61.479	0.988631	1.09725	0.983339	1.11584	1.10986	-23.3211	-1.965	-40.2131	-11.371	-24.7291	1.12225	1.19104	1.31028	0.908999	1.0613	-73.6513	-48.0636	-25.1589	-142.597	-140.046
158	56040	37388	Rplp1	ribosomal protein, large, P1	1.00803	0.992107	1.01449	1.04475	0.960946	0.976996	1.03	-66.5232	-66.5934	-58.7468	-13.4916	-17.9202	-43.9789	-33.0432	0.996765	0.928732	0.909091	1.0216	0.931746	-68.4871	-17.0375	-22.9768	-72.3062	-26.1857	0.982034	0.859221	1.09728	0.783048	0.874941	-47.3629	0.958559	-38.2456	0.999853	0.605166
159	12068	38108	Bet1	blocked early in transport 1 homolog (S. cerevisiae)	1.0683	1.01808	1.11827	1.10605	1.07964	1.00817	1.13177	-19.6222	-63.9694	-1.39232	-3.35575	-12.6317	-68.9741	-0.181248	0.908446	0.813818	0.934014	0.871312	0.895835	-73.9859	-12.4661	-70.844	-1.61749	-3.27561	0.917689	0.935411	1.19244	0.784454	1.01931	-15.5829	-7.2209	-21.1291	0.978596	-95.8849
160	27360	40893	Add3	adducin 3 (gamma)	1.01796	1.01157	1.06171	0.930732	0.902809	0.969737	1.03213	-59.0693	-65.3878	-9.91327	-4.01822	0.56934	-41.8857	-40.6367	1.00501	1.55068	0.948145	1.63549	1.54295	-70.844	1	-6.08299	1	1	0.933731	1.84014	1.11938	1.64389	1.97074	-35.2171	1	-17.7137	1	1
161	15399	4901	Hoxa2	homeo box A2	0.964793	1.06914	1.04265	1.05389	0.957219	0.9667	1.0029	-46.8523	-17.2793	-40.5462	-29.5376	-38.471	-48.9285	-70.151	0.925511	0.929129	0.937767	0.990788	1.00391	-74.5393	-55.0232	-68.4871	-65.9883	-46.9782	0.801189	0.766074	1.09853	0.69736	0.956172	-21.8667	-0.193918	-39.5014	0.996377	-17.0837
162	68198	3341	Ndufb2	NADH dehydrogenase (ubiquinone) 1 beta subcomplex, 2	1.02576	1.03074	1.0537	1.06477	1.03668	1.00172	1.03054	-53.2087	-47.3917	-21.8002	-13.0441	-40.2509	-70.2481	-47.6246	0.901912	1.21946	0.911093	1.33845	1.35208	-44.7109	0.996132	-51.9375	0.99996	0.999973	0.995272	1.13496	1.08487	1.04617	1.14035	-109.425	-33.1872	-111.768	-17.7137	-36.7891
163	28080	1283	Atp5o	ATP synthase, H+ transporting, mitochondrial F1 complex, O subunit	0.969362	1.03262	1.0341	1.0357	0.994836	0.910693	0.953835	-54.3294	-53.4412	-52.123	-50.6769	-69.8358	-6.86609	-38.8498	0.966668	0.898671	0.938415	0.957648	0.929658	-50.1443	0.364883	-6.21729	-26.1857	-0.605767	0.784404	0.87966	1.06606	0.825152	1.12144	-2.90501	-92.405	-12.6377	-0.0683937	-4.76065
164	20016	3586	Rpo1-1	RNA polymerase 1-1	0.96243	1.0273	1.05852	1.03761	0.99489	0.99706	1.12002	-35.0562	-49.7825	-15.2354	-36.811	-69.4605	-70.0471	0.680163	1.03176	1.25578	0.964196	1.30242	1.21713	-74.4124	0.891778	-9.95835	0.999828	0.977798	0.868015	1.45539	1.20468	1.20812	1.67669	-18.0352	0.999974	0.7964	0.990749	1
165					0.977326	1.01689	1.01774	0.94317	0.923674	0.873156	1.01455	-66.5948	-68.3163	-68.1117	-49.3385	-36.6852	-10.5919	-68.8284	0.83583	0.926653	0.815274	1.13661	1.10866	-32.8749	-63.8959	-26.1857	-47.8849	-55.4569	0.819921	0.857588	0.889788	0.963811	1.04594	-24.5957	-59.2168	-55.2631	-113.085	-89.9741
166	19042	56428	Ppm1a	protein phosphatase 1A, magnesium dependent, alpha isoform	1.13227	0.971192	1.09121	1.05746	1.04088	0.893332	1.01623	0.91448	-45.5944	-1.0377	-14.5872	-31.2373	0.75501	-61.6395	0.971331	0.910646	1.20154	0.757898	0.937525	-65.9883	-14.8814	-1.40711	0.983954	-25.0888	1.00873	1.01941	1.06256	0.959387	1.01059	-96.4433	-72.1223	-57.2288	-109.982	-98.0781
167	13542	20926	Dvl1	dishevelled, dsh homolog 1 (Drosophila)	1.02187	0.990373	1.11585	1.02274	0.976043	0.902187	1.05876	-60.8816	-68.3346	-1.36345	-60.185	-58.6791	-2.4514	-25.9601	0.996282	1.0809	1.03419	1.04516	1.08493	-71.7212	-28.458	-61.2521	-46.9782	-11.1607	0.884022	1.11645	1.0328	1.08099	1.26292	-36.7891	-103.935	-104.368	-68.0142	-8.40499
168	67945		Rpl41	ribosomal protein L41	0.950659	1.10169	0.988645	1.01144	0.987354	0.907617	0.938691	-49.4444	-19.5244	-69.0817	-69.0922	-68.781	-19.4781	-40.5866	0.976448	0.879698	0.868732	1.01262	0.900916	-71.9233	-23.3211	-21.3023	-74.456	-29.6317	0.998021	0.875188	1.1669	0.750012	0.876924	-57.2288	-3.51305	-2.44509	0.99919	0.937114
169	14751	100529	Gpi1	glucose phosphate isomerase 1	1.00068	0.981639	1.02745	1.06142	1.03216	0.998345	1.01363	-70.3101	-52.2131	-37.3194	-3.03382	-29.6279	-70.1706	-59.9828	1.18222	1.01634	0.848389	1.19796	0.859686	-6.08299	-71.5122	-6.35378	-3.36182	-10.5469	1.21673	1.01981	1.15915	0.879795	0.838159	0.900304	-90.5893	-9.93804	-0.248006	0.995273
170	27053	69113	Asns	asparagine synthetase	0.960708	0.991376	0.986824	0.856204	0.80963	0.833687	0.950233	-23.2588	-66.7609	-62.2408	0.999758	1	0.999992	-11.7006	1.0465	0.972448	0.965779	1.00691	0.929241	-57.1689	-41.5537	-8.50751	-34.9775	-6.49247	0.955417	0.868203	1.23718	0.701762	0.908715	-57.2288	0.967699	0.954428	1	0.961195
171	53323	105407	Ube2k	ubiquitin-conjugating enzyme E2K (UBC1 homolog, yeast)	1.05884	1.00028	1.08639	1.02887	0.997717	0.956634	1.1345	-1.54879	-70.3325	0.896131	-28.8951	-69.9322	-8.11061	0.999853	0.993571	1.05932	1.09539	0.967067	1.06617	-71.5122	-22.9768	-3.53893	-42.4522	-23.3211	0.95343	1.44139	1.0447	1.37971	1.51179	-31.7148	0.455801	-113.103	0.966951	0.99957
172	16618	74886	Klk1b26	kallikrein 1-related petidase b26	1.03988	1.06648	1.12463	1.1434	1.09188	0.961405	1.00592	-55.6214	-37.3389	-8.57236	-4.38926	-21.6873	-55.4488	-69.9618	1.08377	1.03093	0.987952	1.0435	0.951242	-13.6355	-64.6125	-72.1183	-50.5941	-25.8171	1.44687	1.2388	1.19967	1.03262	0.856195	0.983713	-1.78894	-7.88036	-80.9394	-5.49517
173	13167	39086	Dbi	diazepam binding inhibitor	1.05868	1.1682	1.20805	1.31023	1.12877	0.962712	0.970264	-19.0875	0.978962	0.999043	1	0.626909	-39.3023	-48.6761	1.29144	1.20155	1.10539	1.08699	0.930396	0.999965	0.969255	-21.6308	0.831727	0.432622	1.90555	1.50489	1.37007	1.0984	0.789742	1	0.999943	0.994223	-2.82461	0.996896
174					0.998089	0.990886	1.00123	1.02051	0.987062	0.973246	1.01287	-70.1249	-65.6122	-70.2506	-50.0276	-61.1137	-38.3544	-61.4238	1.06404	0.931884	0.918872	1.01416	0.875799	-51.043	-40.6589	-35.833	-73.7815	-12.2412	0.967018	0.859987	1.08603	0.791861	0.889318	-29.3572	0.981751	-34.1926	0.999919	0.805553
175	56443	4675	Arpc1a	actin related protein 2/3 complex, subunit 1A	1.04579	1.01273	1.09854	1.2074	1.06314	1.06363	1.04168	-25.2372	-64.7649	-0.153726	0.999901	-10.3584	-10.0594	-29.9576	0.972815	0.759773	1.12108	0.677715	0.781005	-34.1301	0.998795	-60.4616	0.999969	0.997306	1.07949	0.612642	1.41503	0.432952	0.567527	-88.1004	1	0.994597	1	1
176	14325	79330	Ftl1	ferritin light chain 1	1.00036	1.00012	1.00054	1.00011	1.00147	1.00098	0.999358	-70.3347	-70.338	-70.3301	-70.3381	-70.2771	-70.3115	-70.3267	1.00033	0.999987	0.999987	1	0.99966	-67.896	-72.6604	-55.4569	-63.8959	-60.061	1.02996	1.06966	1.0428	1.02576	1.03854	-100.158	-15.5829	-8.22718	-109.13	-1.35043
177	22784	74470	Slc30a3	solute carrier family 30 (zinc transporter), member 3	0.929051	1.05038	1.01205	1.03763	0.948793	0.953955	0.996948	-11.3901	-31.1596	-66.9887	-44.3453	-27.744	-33.2516	-70.1152	1.22591	1.00978	1.00579	1.00397	0.823698	-6.77657	-73.9859	-74.2344	-74.5194	-7.84406	0.906222	1.15307	1.33656	0.862718	1.2724	0.443319	-11.2247	0.997954	0.947688	0.999796
178	22378	32160	Wbp2	WW domain binding protein 2	0.943591	0.985639	0.946464	0.911748	0.962907	0.986798	0.989721	-3.33094	-58.366	-4.67985	0.897595	-19.906	-60.0843	-63.944	0.903498	1.00607	0.815378	1.23387	1.11353	-8.50751	-69.8598	0.961191	0.995667	-1.67267	0.766204	1.22383	1.13734	1.07604	1.59726	0.966184	0.915158	-1.91	-15.0117	1
179	107686	3381	Snrpd2	small nuclear ribonucleoprotein D2	0.952697	0.984803	0.89946	1.01003	1.01267	0.966822	1.02131	-41.4315	-66.697	-6.91146	-69.5974	-68.9819	-54.1534	-65.777	0.996895	0.978174	1.03426	0.945774	0.98122	-68.7739	-65.3102	-71.5122	-55.0232	-50.1443	0.83191	0.753001	1.08088	0.696655	0.905147	-0.363335	0.995273	0.945225	1	-1.06516
180	22174	4585	Tyro3	TYRO3 protein tyrosine kinase 3	0.997324	1.00837	1.07503	0.994824	0.965567	0.878974	0.978141	-69.8541	-65.7973	0.218686	-68.5396	-21.8743	0.999618	-44.0804	1.01183	0.894366	1.05434	0.84827	0.88391	-71.9233	-0.349967	-74.456	0.693362	0.827782	0.927849	0.822182	1.09681	0.749609	0.886116	-64.6042	0.999964	-0.0218358	1	0.999987
181	12812	3413	Coil	coilin	1.1353	0.927814	0.707681	0.758565	0.728781	0.675013	0.745402	-2.92809	-23.9418	0.999993	0.999214	0.999946	1	0.999754	0.981254	0.888487	0.895706	0.991941	0.905461	-73.2809	-1.35702	0.700324	-45.6174	0.656107	0.900707	0.876206	0.995148	0.880479	0.972798	-31.2336	-11.9149	-80.9394	-25.8365	-82.9302
182	15425	19533	Hoxc6	homeo box C6	1.05818	0.971695	1.10623	0.995116	0.968306	0.96303	1.05773	-9.42653	-41.8088	0.751388	-69.2761	-36.5868	-28.8149	-9.71663	0.943746	0.959085	1.05516	0.908949	1.01625	-5.82082	-62.4097	-45.164	-66.3196	0.577595	0.633487	0.868562	0.854017	1.01703	1.37108	-65.9655	-8.76961	-20.7673	-88.7294	0.852488
183	16158	88705	Il11ra2	interleukin 11 receptor, alpha chain 2	1.00356	1.05236	1.08269	1.12636	1.02952	1.16996	1.18139	-70.0718	-32.3799	-10.7843	-0.493825	-54.591	0.878417	0.939899	0.942936	1.25423	0.950014	1.32022	1.33013	-39.3252	0.999934	-58.0098	1	0.99998	0.76506	1.5327	1.33494	1.14814	2.00337	0.983338	0.99728	0.939943	-19.0262	1
184	15452	56590	Hprt1	hypoxanthine guanine phosphoribosyl transferase 1	1.19916	0.969624	1.04922	0.924587	1.05581	0.953331	1.06198	0.998775	-46.9273	-26.481	-5.08929	-20.226	-26.7558	-15.2761	0.936503	0.955707	1.19256	0.801388	1.02051	-63.1614	-45.164	-6.92202	0.320557	-66.6458	1.08318	1.00234	1.07541	0.932051	0.925365	-93.5885	-112.511	-31.2336	-13.3941	-76.2189
185	19730	4562	Ralgds	ral guanine nucleotide dissociation stimulator	1.01796	1.01896	1.20313	1.12762	1.12061	1.0674	1.0029	-56.397	-55.0136	0.999995	0.982659	0.964281	-3.4826	-69.9287	1.22295	1.07551	1.24621	0.863025	0.879435	-1.25972	-59.2499	-0.788129	-2.08994	-3.02608	1.19721	1.03678	1.57196	0.659546	0.866001	-3.1557	-100.158	0.999769	0.999943	-4.10217
186	26559	8742	Hunk	hormonally upregulated Neu-associated kinase	0.947623	0.974088	1.11419	1.01203	0.932535	0.965827	0.997904	-12.7545	-46.7086	0.832248	-64.5895	-3.73261	-34.3791	-70.1538	0.932584	1.26561	1.06549	1.18782	1.3571	-71.9233	0.986666	-26.9317	0.940955	0.997118	0.900432	1.30368	1.14768	1.13592	1.44784	-4.42234	-16.1706	-113.055	-5.89314	0.994597
187	66913	38236	Kdelr2	KDEL (Lys-Asp-Glu-Leu) endoplasmic reticulum protein retention receptor 2	1.05736	0.980305	1.00781	0.916027	0.949565	0.878428	1.03488	-12.4778	-56.3367	-67.9869	-0.403458	-15.8752	0.972943	-36.4951	1.01838	0.798358	1.10768	0.72075	0.783947	-58.0098	0.996219	-41.5537	0.999979	0.998462	0.925322	0.540233	1.12612	0.479729	0.583833	-16.7751	1	-6.31279	1	1
188	66420	2018	Polr2e	polymerase (RNA) II (DNA directed) polypeptide E	0.884151	1.04625	1.00917	1.07293	1.06518	1.03411	1.02008	0.00556088	-37.2843	-68.5283	-15.2107	-20.5032	-49.5498	-62.1661	1.155	1.32988	0.937844	1.41802	1.15141	-1.84472	0.985373	-9.76766	0.999936	-3.27561	1.29874	2.55467	1.31605	1.94117	1.96703	0.950039	1	0.877321	1	1
189	69955	4788	Fars2	phenylalanine-tRNA synthetase 2 (mitochondrial)	0.907397	1.01405	1.01743	1.06671	0.987514	0.997188	1.02779	0.47114	-62.7887	-59.0996	-6.22339	-64.1472	-70.0132	-45.452	0.927961	1.24134	0.962772	1.28934	1.33771	-38.4427	0.971987	-29.2378	0.999931	0.999882	0.868201	1.18429	1.20522	0.982632	1.36407	0.906964	-3.89841	0.731787	-38.4028	0.999989
190	18582	1954	Pde6d	phosphodiesterase 6D, cGMP-specific, rod, delta	0.971571	1.00955	1.0681	1.00322	1.01611	0.995372	1.15903	-31.9354	-64.5192	-0.620391	-69.6476	-55.1254	-68.9041	0.999975	0.95255	1.00774	1.10257	0.913998	1.05794	-35.4043	-61.2521	-8.85444	-0.0374835	-58.8395	0.962305	1.36606	1.26589	1.07913	1.41957	-31.2336	0.991917	0.918979	-34.7025	0.999994
191	20692	31132	Sparc	secreted acidic cysteine rich glycoprotein	0.980678	1.02438	1.0421	1.15786	1.16666	1.05334	1.03018	-58.2269	-52.7522	-30.4147	0.988594	0.99469	-18.6366	-45.4145	0.923932	0.870252	1.21668	0.715267	0.9419	-8.67969	0.894268	-1.78627	0.999989	-1.965	0.760092	0.668566	1.27764	0.523284	0.879585	0.93415	0.999207	0.952284	1	-2.98698
192	21652	7567	Phf1	PHD finger protein 1	0.935736	1.021	0.953478	1.09159	1.03963	1.0424	0.909595	-10.6103	-58.3576	-26.5611	-2.28755	-36.7226	-33.5156	-1.02709	0.837045	1.40443	0.963359	1.45785	1.67785	-1.03257	0.943646	-33.2911	0.999714	0.999993	0.691947	1.37476	1.12419	1.22289	1.9868	0.999459	-3.60669	-102.113	-3.42116	1
193	21428	7969	Mlx	MAX-like protein X	1.0125	0.94581	1.07815	1.04633	1.01923	1.06649	1.16449	-63.8613	-10.2683	-1.72118	-19.7442	-56.074	-5.25821	0.999063	0.940264	1.40895	1.13679	1.23941	1.49846	-36.6961	0.999613	-7.52716	0.996303	0.999999	0.924098	2.17336	1.31577	1.65177	2.35187	-3.24251	1	0.59512	0.999997	1
194	20525	68520	Slc2a1	solute carrier family 2 (facilitated glucose transporter), member 1	0.979308	0.883961	0.79493	0.838013	0.782182	0.789597	0.781957	-54.4914	0.960157	1	0.999898	1	1	1	0.879509	1.39326	0.934011	1.4917	1.58414	-0.0842768	0.99998	-0.98977	1	1	0.739121	0.540525	1.08059	0.500214	0.731309	0.999523	1	-15.0117	1	0.999889
195	13353	4152	Dgcr6	DiGeorge syndrome critical region gene 6	0.922418	0.960686	0.957642	0.922956	0.902519	0.964474	1.07638	-16.1673	-48.8076	-45.9735	-16.5126	-6.46145	-52.24	-20.7237	0.829854	0.947466	0.953891	0.993265	1.14173	0.504704	-28.0722	-15.4015	-69.0546	-5.82082	0.831239	1.13077	1.29649	0.872179	1.36035	0.28617	-24.5957	0.952284	0.0227587	0.998554
196	15193	7355	Hdgfrp2	hepatoma-derived growth factor, related protein 2	1.0293	0.973711	1.07968	1.00792	0.956278	1.04746	1.13921	-27.8044	-31.9052	0.776088	-65.5871	-7.57547	-6.35982	0.999935	0.933231	1.37965	1.04616	1.31878	1.47836	-16.7569	0.998921	-62.7876	0.999882	0.999999	0.95625	1.20518	1.26431	0.95323	1.26032	-0.935135	0.987309	0.997397	-94.1717	0.999999
197	21402	38775	Skp1a	S-phase kinase-associated protein 1A	1.12798	0.929655	1.11284	1.05508	1.0844	1.02702	1.16899	0.97735	-1.69329	0.898974	-10.4975	-0.329224	-43.8401	0.999681	1.04441	1.0208	1.35005	0.75612	0.977387	-47.8849	-72.3062	0.971987	0.981983	-55.8883	1.08138	1.20101	1.3605	0.88277	1.11063	-66.6476	-2.03597	0.978102	-5.36718	-6.17044
198	236539	39318	Phgdh	3-phosphoglycerate dehydrogenase	0.916639	1.02752	1.004	0.940881	0.863393	0.84631	0.924477	-15.8147	-60.7443	-70.1158	-33.7516	-0.434644	0.48564	-20.8601	1.30399	1.03346	0.863673	1.19659	0.792538	-1.90429	-66.6458	-33.7095	-14.8814	-4.74244	1.50378	1.34448	1.02714	1.30895	0.894067	0.999812	0.990955	-91.805	0.995478	-20.7673
199	14608	7732	Gpr83	G protein-coupled receptor 83	1.01579	0.924934	1.0627	0.957897	0.930887	0.965122	1.02858	-56.5072	0.441188	-2.34427	-13.6999	-0.128273	-23.0543	-34.7527	1.0113	0.85029	1.08323	0.78496	0.84079	-71.7212	0.992502	-30.0283	0.99999	0.999866	1.04045	0.873237	1.20482	0.724788	0.839287	-112.624	-8.22718	-23.008	0.981331	-2.30333
200	14287	6997	Fpgs	folylpolyglutamyl synthetase	1.01638	0.999358	1.01818	1.00609	0.945848	0.991958	1.03673	-49.7799	-70.3003	-45.9973	-67.0081	-0.733849	-64.5643	-12.9673	0.92683	1.13609	1.0273	1.10589	1.22578	-5.32156	-3.02608	-46.9782	0.860237	0.996303	0.956679	1.17749	1.30035	0.90552	1.23081	-20.41	-1.7302	0.922628	-31.2336	0.992272
201	23994	8038	Dazap2	DAZ associated protein 2	0.927041	1.08993	1.04394	0.998	1.05216	0.929588	0.995123	-27.9537	-21.3868	-52.1516	-70.2926	-46.3248	-29.8378	-70.066	0.923454	0.899783	1.27279	0.706939	0.974366	-9.0318	-0.379694	0.933654	0.999989	-34.9775	0.989526	0.96104	1.44456	0.665282	0.971212	-12.6377	-21.4956	0.999302	0.999999	-109.13
202	433759	68426	Hdac1	histone deacetylase 1	1.10201	0.98243	1.1291	1.04097	0.978904	0.971398	1.08006	0.982782	-50.328	0.999559	-12.7961	-43.3711	-28.8182	0.725829	0.961565	1.13096	1.20101	0.941673	1.17617	-69.3292	-21.3023	0.767376	-2.56603	-4.74244	0.926069	1.09376	1.17253	0.932822	1.18108	-21.8667	-59.2168	-5.89314	-32.2008	0.376593
203	18472	371	Pafah1b1	platelet-activating factor acetylhydrolase, isoform 1b, beta1 subunit	1.06894	0.945669	1.08316	0.99727	0.95633	0.995592	1.10725	-0.746352	-3.9725	0.591786	-69.859	-11.579	-69.0931	0.973854	0.91999	1.15286	1.06703	1.08045	1.25313	0.111567	0.999963	-4.31319	0.999778	1	0.897164	1.59931	1.15773	1.38142	1.78263	0.430558	1	0.0861394	0.999997	1
204					1.03843	1.00054	1.0982	1.03367	0.956617	0.994427	1.0789	-30.1345	-70.3262	0.358184	-36.5511	-21.8316	-69.0297	-1.91334	0.970484	1.0179	1.00899	1.00883	1.04886	-48.9429	-9.50659	-21.1367	-36.6355	-3.59845	1.085	1.28753	1.36251	0.944967	1.18666	-81.3719	-2.40323	-0.307102	-79.7746	0.715536
205	109648	697	Npy	neuropeptide Y	1.10538	0.969463	1.02894	0.947154	0.914551	0.9749	1.01462	-3.6563	-53.1691	-55.4986	-29.9805	-6.95297	-58.2705	-66.1435	1.01623	0.959295	1.00815	0.95154	0.943971	-35.4855	-30.1406	-48.6682	-28.6421	-5.8766	1.01021	1.00857	1.20561	0.836565	0.998377	-76.4754	-86.8321	-38.8561	-27.2782	-73.1433
206	15427	56487	Hoxc9	homeo box C9	0.960881	1.01235	1.00856	1.00738	0.922407	0.941923	0.942497	-53.517	-68.536	-69.4634	-69.6867	-23.1502	-38.1357	-38.6084	1.09815	0.942007	0.869076	1.08392	0.857816	-30.1406	-36.6355	-14.8623	-34.9031	-11.6968	0.933608	0.948398	1.11582	0.849953	1.01584	-29.7518	-45.8659	-20.3129	0.195706	-81.3719
207	17136	1771	Mag	myelin-associated glycoprotein	1.13713	0.962074	1.09586	1.00833	0.94091	0.962143	1.05578	0.999985	-10.007	0.991064	-64.2444	0.120163	-10.0808	-1.03951	0.958438	1.07449	1.20805	0.889443	1.12109	-39.9237	-5.63671	0.993312	0.693912	0.343314	1.09374	1.34448	1.22668	1.09603	1.22925	-86.7213	0.991076	-1.01383	-0.121135	0.999609
208	66416	37994	Ndufa7	NADH dehydrogenase (ubiquinone) 1 alpha subcomplex, 7 (B14.5a)	0.873048	1.07285	0.799758	1.01077	0.910703	0.854285	0.964864	-28.1897	-54.9494	-5.81902	-69.9352	-45.4839	-20.5957	-65.9754	0.931643	0.992091	0.982139	1.01013	1.06488	-32.5373	-45.7051	-24.2258	-34.0218	-41.9331	0.921005	1.15634	1.22302	0.945476	1.25552	-11.9894	-5.96811	-0.0494403	-54.7595	0.976787
209	14252	3293	Flot2	flotillin 2	1.00285	1.00852	1.00166	0.977724	0.910042	0.98411	1.02711	-69.7689	-65.4506	-70.1459	-42.4532	0.959643	-54.4526	-34.5602	0.928761	0.875818	0.94122	0.930513	0.942997	-6.37766	0.923228	-11.893	-0.039627	-1.35917	0.864626	0.860421	1.29891	0.662416	0.995137	-0.395509	-0.659905	0.999996	1	-86.6706
210	19725	30980	Rfx2	regulatory factor X, 2 (influences HLA class II expression)	1.04065	1.00569	1.07601	1.09358	0.978501	1.0469	1.04916	-32.0621	-69.2163	-4.81615	-0.857482	-55.6018	-24.9159	-22.5623	0.906913	0.934148	1.00606	0.928521	1.03003	-7.90873	-1.08671	-20.3247	0.990323	-26.2653	0.929623	1.22296	1.31997	0.926503	1.31554	-0.848544	0.878328	0.998354	-9.49777	0.999996
211					1.02043	0.974825	1.0023	1.00317	0.969885	0.976861	1.0182	-54.4177	-46.8056	-70.1058	-69.8975	-39.197	-49.8834	-57.343	1.05087	0.809088	0.838717	0.964674	0.769922	-20.5938	-1.55835	-14.8623	-22.8016	0.947109	0.947257	0.841852	1.13775	0.739926	0.888726	-33.2429	-0.251159	-22.7233	0.991847	-10.28
212	13057	80	Cyba	cytochrome b-245, alpha polypeptide	1.09187	0.965451	1.03726	0.947739	0.95085	0.998803	1.05433	-2.08855	-40.9558	-39.1814	-20.073	-23.2686	-70.294	-20.8031	0.925608	0.96296	0.97024	0.992497	1.04035	-48.8171	-37.2019	-47.6166	-23.9385	-34.6103	0.972389	1.1433	1.24644	0.917248	1.17576	-21.6679	-60.5248	-4.10002	-11.5434	-0.457578
213	54006	9647	Deaf1	deformed epidermal autoregulatory factor 1 (Drosophila)	1.0485	0.974319	1.04371	1.00881	1.0175	1.05642	1.07519	-0.802389	-21.1332	-2.40329	-61.28	-41.0911	0.424671	0.972789	0.920121	0.854745	1.05807	0.807832	0.928949	-3.59845	0.998296	-47.6166	0.99983	0.961838	0.852062	0.940777	1.35965	0.691928	1.10412	0.757616	-3.99972	0.982755	0.999993	-27.6816
214	433375	31199	Creg1	cellular repressor of E1A-stimulated genes 1	1.01733	1.02851	1.13338	1.25735	1.21202	1.1669	1.13382	-48.0002	-25.4502	0.999968	1	1	1	0.99997	0.905733	0.91015	1.0801	0.842654	1.00488	-21.6859	-36.35	0.64927	0.992997	-41.1998	1.02838	1.17447	1.55768	0.753988	1.14206	-85.5125	0.97456	1	0.999965	0.997211
215	14131	47936	Fcgr3	Fc receptor, IgG, low affinity III	0.994192	1.02447	1.09689	0.977526	0.925919	0.883359	0.893492	-69.3573	-55.2588	-1.7369	-56.8236	-6.11878	0.730824	0.344497	0.910675	0.846104	0.985122	0.858882	0.929095	-19.7914	0.450212	-39.9237	0.589185	-1.55835	0.860508	1.13858	1.22262	0.931265	1.32315	-7.90311	-78.7328	-18.0842	-2.92745	-10.08
216	57423	3594	Atp5j2	ATP synthase, H+ transporting, mitochondrial F0 complex, subunit f, isoform 2	0.971889	1.02602	1.07045	0.985061	0.959453	0.998038	1.04588	-49.6994	-53.0499	-9.83306	-63.8311	-33.9303	-70.2221	-29.9017	0.932168	0.932301	0.960602	0.970539	1.00014	-16.2595	-3.42782	-12.6991	-33.43	-28.0446	0.903506	1.06772	1.19436	0.893969	1.18175	-12.9201	-20.9829	0.412126	-11.3251	0.878328
217	81489	55957	Dnajb1	DnaJ (Hsp40) homolog, subfamily B, member 1	0.975062	0.991977	1.0135	0.993784	0.921225	0.915488	0.991727	-53.6997	-68.4271	-65.1745	-69.1869	-3.9624	-2.34115	-68.3075	1.17873	1.12354	0.828187	1.35662	0.953178	-19.0043	-12.6991	-19.7914	-0.062324	-47.3727	0.887903	1.2001	1.01904	1.17767	1.35161	-77.2525	0.990663	-8.58444	0.872594	0.9999
218	26362	7583	Axl	AXL receptor tyrosine kinase	1.03575	1.02249	1.00933	1.05839	0.985206	0.955228	1.25556	-55.7622	-64.0742	-69.2014	-38.4611	-67.4507	-47.4232	0.978519	1.25279	1.64785	1.27483	1.29261	1.31535	0.984252	0.999997	0.792428	0.99944	0.990545	0.994213	2.43251	1.41507	1.719	2.44667	-83.0437	1	0.999913	1	1
219	74173		1700012B15Rik	RIKEN cDNA 1700012B15 gene	1.09082	0.910532	1.08309	0.960342	0.938475	1.01756	1.07197	-41.1372	-37.7237	-44.7299	-62.584	-52.7888	-68.8329	-49.8878	1.01756	1.15971	1.01555	1.14195	1.1397	-0.660709	0.99881	-1.26495	0.945861	0.91768	1.12845	1.38469	1.21949	1.13546	1.22707	-59.4848	-0.171513	-16.6019	-14.941	-0.555624
220	26431	41336	Git2	G protein-coupled receptor kinase-interactor 2	1.04576	0.94931	1.07975	0.941101	0.887533	0.930492	1.01636	-1.43287	0.177151	0.989561	0.803094	0.999999	0.984083	-26.7849	0.969962	1.09618	1.07952	1.01544	1.13013	-43.9645	-1.50717	-6.50745	-35.1948	0.750688	0.903196	1.35419	1.21608	1.11357	1.49933	0.96327	1	0.99045	0.99984	1
221	13010	78	Cst3	cystatin C	0.828482	0.993348	0.997744	1.01008	1.02862	0.952921	0.952205	0.933677	-43.1471	-43.5163	-42.6275	-36.6904	-26.407	-25.9959	0.969762	0.852325	0.922894	0.923536	0.878901	-47.8413	-0.731646	-9.50659	-30.7408	-1.66353	0.972113	0.949782	1.32654	0.715982	0.977029	-35.5302	-45.3524	0.901112	0.998318	-85.186
222	17955	90892	Nap1l4	nucleosome assembly protein 1-like 4	1.05002	0.975815	1.05318	0.982629	0.940037	1.00747	1.06645	-1.09972	-18.9073	-0.463659	-28.3908	0.606936	-40.3192	0.723409	1.0249	0.930799	1.09709	0.848426	0.908182	-14.1913	-1.71756	-13.1149	0.986922	0.984967	1.01155	0.872166	1.19437	0.73023	0.862204	-28.499	-1.88332	0.97147	0.999996	0.985629
223	109979	911	Art3	ADP-ribosyltransferase 3	1.0652	0.918336	1.00328	0.988705	0.937295	1.04	0.994261	-8.0631	-1.64783	-43.3671	-41.2556	-7.37734	-22.8117	-42.9593	0.973506	0.971207	1.02087	0.951352	0.997639	-45.3459	-36.9195	-39.1288	-12.6991	-20.0572	1.19126	1.19248	1.22081	0.976789	1.00102	-85.0097	-80.1082	-85.6626	-82.7844	-65.1187
224	15312	3643	Hmgn1	high mobility group nucleosomal binding domain 1	1.09159	0.945315	1.05131	0.934083	0.925215	0.958936	1.08177	0.930402	-1.51682	-3.45417	0.272624	0.759423	-7.64579	0.783587	0.909781	1.0282	1.32317	0.777076	1.13017	-23.3676	-48.3978	0.700794	0.782683	-16.4994	0.836978	1.25	1.19578	1.04535	1.49347	0.509155	0.965717	-2.06902	-4.10002	1
225	66091	3338	Ndufa3	NADH dehydrogenase (ubiquinone) 1 alpha subcomplex, 3	0.978485	1.01579	1.05472	1.01131	0.978618	1.04625	1.09849	-35.2585	-39.0351	-12.262	-41.1658	-35.3513	-17.5023	-0.238291	1.00329	1.00173	1.14105	0.877899	0.998448	-33.43	-44.7768	-6.50745	-8.6824	-42.8687	1.01751	1.22187	1.246	0.980637	1.20084	-84.4294	-2.7706	-0.395509	-78.3722	0.57149
226	54405	3337	Ndufa1	NADH dehydrogenase (ubiquinone) 1 alpha subcomplex, 1	1.03063	1.01175	1.06118	1.03375	0.945272	0.997707	1.08801	-30.8005	-41.355	-11.3691	-28.6398	-13.0488	-43.4767	-2.58764	1.01689	1.07521	1.05994	1.0144	1.05735	-26.5602	-2.31452	-11.1208	-32.5373	-13.7545	1.23893	1.27681	1.33612	0.955611	1.03058	-1.1016	0.450523	0.923258	-60.5248	-62.0736
227	20778	21132	Scarb1	scavenger receptor class B, member 1	0.990697	1.00988	1.04576	0.980778	0.99983	1.11302	1.21761	-40.7869	-40.5012	-9.6323	-32.807	-43.5633	0.968241	1	0.963493	0.905444	1.04751	0.864374	0.939751	-46.3734	-0.062324	-39.9237	0.782683	-0.843305	0.868809	0.707324	1.1921	0.593341	0.81413	0.964105	1	0.994183	1	0.999884
228	67264	3668	Ndufb8	NADH dehydrogenase (ubiquinone) 1 beta subcomplex 8	1.00294	0.995367	1.05993	1.02643	0.961973	1.00055	1.11535	-43.2116	-42.686	-1.35254	-22.9683	-10.5588	-43.5517	0.994834	0.901591	0.824622	0.991796	0.831443	0.914629	-1.77259	0.998577	-29.8406	0.997382	0.859682	0.895426	0.926013	1.28897	0.718411	1.03416	0.140182	-5.57762	0.994051	0.999996	-51.0724
229	12257	574	Tspo	translocator protein	1.03662	0.96703	1.00868	0.96753	0.943835	0.927481	1.07327	-23.3475	-25.3315	-42.0184	-25.7544	-8.63477	-2.50408	-3.66421	0.939619	0.909924	0.8968	1.01463	0.968396	-46.8289	-37.7617	-29.2409	-5.40377	-22.2409	0.998248	1.17051	1.19575	0.978892	1.17256	-42.309	0.474752	0.650729	-86.7629	0.997812
230	26572	2710	Cops3	COP9 (constitutive photomorphogenic) homolog, subunit 3 (Arabidopsis thaliana)	1.10544	0.903423	1.04417	0.955749	0.964545	0.969555	1.16072	-12.8859	-12.4732	-34.7249	-33.974	-37.1868	-38.7872	-2.63642	1.05223	0.959249	0.804508	1.19234	0.91163	-36.9195	-48.6682	-4.24096	-4.43801	-32.8354	1.08307	1.17091	1.06726	1.09712	1.0811	-71.357	-4.20213	-44.8406	-21.6679	-7.26361
231	14419	7724	Gal	galanin	1.11402	0.975245	1.03743	0.954546	0.928642	0.998731	1.10749	-4.34094	-38.5553	-33.5151	-28.6288	-15.0591	-43.5506	-5.6286	1.02404	1.05534	0.934949	1.12877	1.03057	-7.90873	-0.921384	-48.723	0.633031	-25.9712	1.18619	1.42445	1.28675	1.10702	1.20087	-46.381	0.950465	-0.395509	-11.3251	0.937634
232	14230	7718	Fkbp10	FK506 binding protein 10	0.983776	0.983505	1.04664	1.02731	0.998666	1.10033	1.0663	-38.133	-37.9609	-15.5373	-30.3714	-43.5256	0.250678	-5.48343	0.863019	0.96832	0.976441	0.991684	1.12201	0.485821	-19.7914	-3.10293	-25.6779	-3.51244	0.940988	0.979726	1.36477	0.717871	1.04117	-16.3162	-17.7805	0.999924	1	-86.7952
233	15437	10473	Hoxd8	homeo box D8	1.12631	0.979453	1.07033	1.0217	0.944977	1.02036	1.05169	0.856974	-35.6055	-4.85786	-35.1122	-9.7188	-36.021	-13.2959	0.992594	1.25823	1.0152	1.23939	1.26761	-45.8786	0.995475	-44.3781	0.997663	0.99805	1.12742	1.39889	1.29365	1.08135	1.24079	-76.0781	0.0603748	-3.70937	-47.4155	0.474752
234	13136	88791	Cd55	CD55 antigen	1.04731	0.966186	1.07584	0.965747	0.939213	1.0169	0.989265	-21.5192	-29.4664	-7.37523	-29.1619	-11.8772	-39.6976	-41.915	0.972918	0.836002	0.922443	0.906291	0.859273	-43.0947	-3.77473	-33.7263	-9.85068	-0.0854868	1.13657	1.22603	1.16638	1.05114	1.07871	-79.0867	-31.9087	-84.2191	-27.2782	-6.10271
235	16391	4436	Irf9	interferon regulatory factor 9	1.01287	0.986407	1.05314	1.02548	0.947345	0.997144	1.07951	-38.012	-37.2654	-4.49146	-25.7319	-3.57336	-43.2679	0.429	1.18666	1.28548	0.999562	1.28604	1.08327	0.999167	0.999981	-28.3431	1	-3.68588	1.04288	1.28562	1.34759	0.954019	1.23276	-60.0054	0.561667	0.981106	-28.0885	0.996361
236					1.09482	0.992634	1.06097	0.968907	0.917061	1.00401	0.996249	-0.472809	-42.4907	-8.80012	-27.6652	-0.94278	-43.2468	-43.2843	0.990685	0.975687	1.03332	0.944226	0.984861	-46.5297	-45.7051	-48.6083	-42.4071	-36.9195	1.14467	1.06866	1.2531	0.852813	0.933595	-57.3914	-61.0427	-10.6889	-30.1763	-86.7629
237	56612	1972	Pfdn5	prefoldin 5	0.982987	1.01291	0.953394	1.02328	0.970673	0.944556	1.04592	-40.2827	-41.6972	-23.815	-37.8413	-34.4285	-18.3938	-25.5236	0.96026	0.967949	0.932756	1.03773	1.00801	-30.4407	-33.43	-3.59845	-14.1913	-48.8171	0.873593	1.1288	1.24232	0.908621	1.29213	-0.659905	0.398757	0.988288	-14.941	0.999964
238	20643	37729	Snrpe	small nuclear ribonucleoprotein E	1.09217	0.93201	1.03403	0.969666	0.923974	0.936846	1.05781	-8.32867	-15.2456	-34.3489	-35.6163	-11.5684	-17.6931	-22.3175	1.1196	1.06849	1.23627	0.864286	0.95435	-16.4994	-48.9193	0.814954	0.972466	-10.5638	1.00051	0.987405	1.20244	0.821167	0.986903	-85.6626	-77.2525	0.82419	0.913883	-79.434
239					1.07879	1.00955	1.12152	1.00771	1.00606	0.936833	1.04461	0.596908	-40.0788	0.997151	-41.2539	-42.1179	-0.256456	-7.45679	1.05337	0.944775	1.22321	0.772372	0.896904	-20.3247	-11.893	0.838837	0.998669	0.343314	1.00741	1.21174	1.24728	0.9715	1.20282	-86.6107	-0.365425	0.356852	-84.2191	0.802801
240	17000	1753	Ltbr	lymphotoxin B receptor	0.970121	0.969899	0.969499	1.01829	1.0035	0.992697	1.00444	-18.0275	-17.7872	-17.3598	-31.7731	-43.0538	-41.3687	-42.7503	0.882363	1.12983	0.948193	1.19156	1.28046	0.835078	0.0257534	-0.731646	0.99978	0.999983	0.845525	1.33905	1.286	1.04125	1.58369	0.960648	0.996361	0.989059	-57.9161	1
241	13043	3834	Cttn	cortactin	0.998098	1.01767	0.852904	1.01549	0.919522	0.906925	1.04678	-43.5503	-42.3941	-4.44981	-42.6603	-23.3846	-18.7465	-36.1987	1.13546	0.925021	1.0187	0.90804	0.814669	-20.5938	-35.1948	-47.7314	-28.6421	-5.28986	0.967092	1.07837	1.33854	0.805632	1.11507	-23.0825	-74.8521	0.960648	0.959732	-4.85407
242	56717	3637	Frap1	FK506 binding protein 12-rapamycin associated protein 1	1.04852	0.989146	1.04386	0.964718	0.877773	0.981841	1.0758	-11.4746	-40.5822	-14.597	-20.2641	0.988814	-35.6767	-1.39466	0.978615	1.08521	1.03879	1.04469	1.10892	-48.9612	-1.21914	-38.5879	-1.71756	0.474205	0.962461	1.16478	1.2049	0.966706	1.21022	-2.6195	-17.7805	-3.90119	-62.0736	0.993344
243	18541	86942	Pcnt	pericentrin (kendrin)	1.20144	0.972452	1.15931	1.08937	1.08258	1.10087	1.18846	0.997924	-32.5225	0.956034	-2.48141	-3.9075	-0.869714	0.994596	1.17207	1.59656	1.23688	1.29079	1.36217	-6.63908	0.990545	-2.72619	-0.0173873	0.598341	1.16909	1.28239	1.26064	1.01725	1.09691	-30.6043	-3.09022	-2.7706	-86.5416	-25.3159
244	11520	872	Adfp	adipose differentiation related protein	1.11524	1.03354	1.03343	1.14314	1.03378	0.951428	1.06509	-3.2842	-34.6206	-34.6734	-0.426167	-34.5082	-25.8342	-18.8545	0.82579	1.96022	0.973887	2.01278	2.37375	0.425169	1	-48.2322	1	1	0.750063	2.55356	1.35202	1.8887	3.40447	0.985953	1	0.991847	0.999999	1
245	54364	38180	Rpp30	ribonuclease P/MRP 30 subunit (human)	1.08067	0.944005	1.09682	0.984967	0.925176	0.943921	1.01073	-3.91955	-11.887	-1.0675	-39.8178	-3.86842	-11.8388	-41.6601	0.907112	1.27149	1.21943	1.04269	1.40169	-11.893	0.99927	0.972466	-4.14473	0.999999	0.984273	1.51694	1.29001	1.17591	1.54118	-43.3158	0.995933	0.530858	-1.33696	0.999992
246	12297	20187	Cacnb3	calcium channel, voltage-dependent, beta 3 subunit	0.974424	1.03251	1.14739	1.27225	1.07921	1.01756	1.08124	-28.161	-22.4096	0.997447	1	-0.422177	-35.7646	-0.212227	1.05517	1.01132	1.18098	0.856341	0.958444	-7.61312	-20.0572	0.985649	0.999884	0.782683	1.10157	1.03547	1.73684	0.596181	0.939992	-11.3251	-30.6043	1	1	-70.4375
247	21807	7573	Tsc22d1	TSC22 domain family, member 1	1.09348	1.00582	1.41225	1.1112	0.981643	0.884818	0.962707	-3.54654	-43.1169	1	-0.964984	-39.2147	0.273501	-28.0125	0.834411	7.12824	1.56816	4.54561	8.54284	-4.9582	1	0.997609	1	1	0.914329	4.56931	1.25187	3.64999	4.99744	-22.016	1	-7.11005	1	1
248	20018	22239	Rpo1-3	RNA polymerase 1-3	1.06787	1.02189	1.08951	1.01779	0.95095	0.943513	1.07742	-0.0620282	-27.8239	0.895827	-32.3559	-3.64179	-1.26884	0.602048	1.01804	1.27161	1.13051	1.12482	1.24908	-43.3173	0.998005	-4.14473	0.931661	0.999203	1.01287	1.28996	1.3287	0.970848	1.27357	-81.3719	0.999307	0.993778	-30.6043	0.999961
249	15417	7367	Hoxb9	homeo box B9	1.07007	1.00159	1.04287	1.05555	0.951146	1.08555	1.05266	-5.76142	-43.5162	-20.2184	-12.1735	-14.5987	-1.92994	-13.8201	0.993628	1.32298	1.09378	1.20955	1.33146	-48.473	0.979181	-33.43	0.964417	0.997198	1.2085	1.18668	1.07232	1.10665	0.981941	-86.6107	-71.357	-71.357	-27.6816	-59.4848
250	12015	3189	Bad	Bcl-associated death promoter	1.00611	1.02034	1.04273	1.05411	0.945141	0.969664	1.01651	-42.3719	-32.1968	-11.8116	-5.34837	-3.83573	-21.4917	-35.6638	0.894896	1.09987	0.96624	1.1383	1.22904	-0.881972	-7.32529	-29.8406	0.437824	0.993312	0.93675	1.27386	1.3628	0.934735	1.35987	-20.9829	0.940442	0.996441	-38.3727	0.999931
251	22419	22530	Wnt5b	wingless-related MMTV integration site 5B	1.16571	0.970604	1.05614	0.993481	1.09001	0.996981	1.08342	0.960248	-31.7891	-15.1773	-42.9081	-2.85524	-43.4231	-4.29699	1.03406	0.822602	1.17445	0.700413	0.795508	-46.3734	-0.182969	-6.50745	0.992666	0.450212	0.942869	0.694438	1.04274	0.665976	0.736515	-81.9598	0.793541	-73.5781	0.996519	0.958795
252	18971	2014	Pold1	polymerase (DNA directed), delta 1, catalytic subunit	0.951046	0.958248	1.04771	0.969449	0.917384	0.900073	0.915229	-9.35947	-14.4055	-11.5978	-24.2517	0.241968	0.871132	0.383299	1.13996	1.16735	0.81473	1.43281	1.02403	-35.1948	-11.5027	-13.7545	0.371765	-33.43	0.992106	1.26252	1.23359	1.02345	1.27256	-44.8406	0.752004	0.915846	-80.4349	0.99702
253	11765	47995	Ap1g1	adaptor protein complex AP-1, gamma 1 subunit	1.20558	0.942314	1.1988	1.13754	1.11502	1.06654	1.1947	0.999843	-7.90386	0.999718	0.949464	0.707986	-5.78529	0.999597	0.919781	1.14175	1.24939	0.913844	1.24133	-33.43	-2.24997	0.872079	-13.9718	0.78761	1.04328	1.81248	1.26668	1.43089	1.7373	-85.9362	0.998979	-3.34592	0.975136	0.999978
254	18673	1980	Phb	prohibitin	0.956387	0.988666	0.950745	0.860936	0.871022	0.906112	0.957262	-5.73831	-38.207	-3.0517	0.999993	0.99996	0.986241	-6.25493	1.02025	0.713406	0.952666	0.748852	0.699249	-44.7768	0.999992	-9.85068	0.999991	1	0.927968	0.512717	1.01272	0.506275	0.552515	-2.40323	1	-35.5302	1	1
255	140858	59931	Wdr5	WD repeat domain 5	1.09637	1.02217	0.968075	0.887852	0.826966	0.860066	0.939962	0.998228	-21.0175	-8.76551	0.999988	1	1	0.733792	0.959873	1.09633	1.01414	1.08104	1.14216	-28.9413	-21.4106	-41.4471	-4.9582	-1.26495	0.964729	0.906118	1.23624	0.732964	0.939247	-7.90311	-1.70807	-3.61602	0.999574	-57.3914
256	20020	721	Polr2a	polymerase (RNA) II (DNA directed) polypeptide A	0.988661	0.915458	1.08352	0.968622	0.955486	1.0126	1.15826	-39.6721	0.683614	0.297875	-21.0159	-9.80147	-38.9199	0.999658	1.0219	1.04588	1.14155	0.916197	1.02346	-43.5365	-46.6815	-3.51244	-2.72619	-48.0466	1.10644	1.16416	1.24727	0.933365	1.05216	-5.20652	0.541356	0.980669	-28.9131	-22.3677
257	11465	74402	Actg1	actin, gamma, cytoplasmic 1	0.999815	0.976849	1.00524	1.00803	0.987225	1.00004	0.99076	-43.5637	-34.9254	-43.0869	-42.4546	-40.754	-43.5642	-42.0757	1.15037	0.891655	0.75335	1.18359	0.775104	-41.4471	-25.9712	-7.90873	-34.0218	-12.4944	0.909123	0.555744	1.13521	0.489552	0.611297	-5.57762	0.999999	-13.1609	1	0.999996
258	18632	2852	Pex11b	peroxisomal biogenesis factor 11b	1.00082	1.00422	0.99196	1.01545	0.998338	1.00804	1.06044	-43.5433	-43.014	-41.5748	-36.8129	-43.4778	-41.6038	-3.45946	0.890894	0.900989	0.873037	1.03202	1.01133	-44.3781	-22.5206	-8.84315	-38.8594	-28.6421	0.872293	0.97757	1.34276	0.728031	1.12069	-2.84829	-49.4994	0.99611	0.999976	-15.209
259					1.03129	0.925144	0.813316	0.898527	0.855363	0.877306	0.933726	-34.1898	-9.26668	0.993517	-1.98061	0.80643	0.135843	-13.1397	0.958926	0.897545	0.919722	0.975888	0.93599	-40.6971	-4.33871	-8.52366	-42.8687	0.589185	0.953991	0.863568	1.34157	0.643698	0.905216	-12.6825	-2.00592	-3.61602	0.999261	-47.4155
260	17865	1847	Mybl2	myeloblastosis oncogene-like 2	0.96322	0.952883	0.856224	0.818909	0.805693	0.928305	1.07743	-14.7873	-7.15977	0.999942	1	1	0.0550985	0.0718316	0.695001	1.55601	0.853998	1.82203	2.23887	0.994039	0.999109	-1.13003	1	1	0.645656	0.954517	1.11215	0.858262	1.47837	0.999995	-31.9087	-34.1485	-86.0597	1
261	19255	7497	Ptpn2	protein tyrosine phosphatase, non-receptor type 2	1.20124	0.942393	1.07561	0.980436	0.936703	0.890732	0.95761	0.999786	-7.85204	-3.04632	-36.0492	-5.34419	0.841981	-17.579	0.895852	1.22731	1.11059	1.1051	1.36999	-4.05	-0.316368	-14.6365	-14.4129	0.997498	0.861792	1.31417	1.2221	1.07534	1.52493	-13.4051	-1.3869	-5.08701	-68.5509	0.996519
262	245474	1045	Dkc1	dyskeratosis congenita 1, dyskerin homolog (human)	1.08045	0.988292	0.961224	0.962462	0.928142	0.890145	0.992475	-7.3782	-41.8144	-27.4758	-28.2968	-8.40312	-0.185689	-42.8357	1.18836	1.01471	1.06275	0.954794	0.853871	-26.8558	-28.6421	-46.8289	-32.2387	-2.06297	1.02211	1.05317	1.11204	0.947059	1.03039	-53.7911	-37.8949	-21.6221	-50.4521	-15.3357
263	15893	7777	Ica1	islet cell autoantigen 1	1.09885	0.99241	1.06466	1.03149	0.959833	0.964095	1.08992	0.94067	-41.4016	-0.905569	-18.8039	-9.98733	-13.5337	0.842215	0.948734	0.997659	1.01053	0.987262	1.05157	-48.6083	-33.7263	-8.84315	-24.5141	-31.6403	1.18247	1.30009	1.25292	1.03765	1.09947	-0.955816	0.996775	0.768415	-1.71877	0.807042
264	56455	37844	Dynll1	dynein light chain LC8-type 1	1.01611	0.983748	0.969928	1.04931	0.941942	0.884185	0.953777	-38.1585	-37.9012	-26.8901	-13.1351	-6.73858	0.943659	-13.6737	0.902233	0.976163	1.03081	0.946984	1.08194	0.313634	-20.8645	-46.8289	-21.6859	-4.05	0.883878	0.751688	1.3243	0.567612	0.850443	-0.337144	0.997979	0.994832	1	0.695857
265	22210	101298	Ube2b	ubiquitin-conjugating enzyme E2B, RAD6 homology (S. cerevisiae)	1.18048	0.919497	1.08854	1.07729	0.993653	0.932048	1.06386	0.998029	-1.24311	-1.10973	-3.11518	-42.7558	-4.24608	-7.37042	0.970213	1.55977	1.35347	1.15243	1.60766	-46.9717	0.99881	0.869085	-5.17764	0.999588	0.940455	1.79555	1.27887	1.40402	1.90924	-9.63367	0.985299	-8.60565	0.839308	0.999993
266	20744	7548	Strbp	spermatid perinuclear RNA binding protein	1.08352	0.989631	1.06266	1.04862	0.991583	1.04151	1.08418	0.625656	-39.7643	-1.55438	-6.48092	-41.0258	-10.8737	0.649565	0.86171	1.57602	1.08065	1.45839	1.82894	-8.6824	0.999913	-29.2409	0.999959	1	0.831218	2.80077	1.25511	2.2315	3.36947	0.222604	1	-5.50134	1	1
267	210573	19365	Tmem151b	transmembrane protein 151B	1.06874	0.99056	1.0469	0.999647	0.927104	0.954263	1.0444	-10.853	-42.3472	-22.5364	-43.5626	-7.11784	-21.9002	-24.0919	1.032	1.23478	1.01087	1.22149	1.19649	-44.7768	0.371765	-40.4418	0.957119	0.412241	1.24313	1.57716	1.35874	1.16075	1.2687	-13.683	0.740517	-3.72662	-10.1791	-1.50595
268	85305	4053	Kars	lysyl-tRNA synthetase	1.01627	0.990437	0.995486	0.942998	0.872235	0.899355	1.03598	-34.8948	-40.2635	-42.8097	-1.947	0.999732	0.983961	-15.0545	0.991564	0.880137	1.08862	0.808489	0.887625	-17.4787	0.99954	-39.396	0.999998	0.999638	0.893177	0.761846	1.0996	0.692839	0.852961	-7.50846	0.998955	-0.915421	1	0.99447
269	595136	3347	Ndufs5	NADH dehydrogenase (ubiquinone) Fe-S protein 5	1.03083	0.961584	1.05568	1.04579	1.0088	1.04366	1.12159	-16.2642	-8.37885	-1.45603	-4.93266	-40.1194	-6.05316	0.999191	0.978675	0.961087	1.14555	0.838973	0.982029	-8.21221	0.540296	0.145041	0.999976	-7.46824	0.932218	1.11122	1.35043	0.822864	1.19201	-8.60565	-30.4419	0.935944	0.752051	0.734554
270	18762	55681	Prkcz	protein kinase C, zeta	0.97213	1.03632	1.0941	1.05675	1.00007	1.00614	1.1621	-30.919	-25.2472	-0.849917	-11.7842	-43.5642	-42.8671	0.985063	0.962475	0.99368	1.03668	0.95852	1.03242	-15.7856	-31.0408	-15.7856	-40.6971	-40.6971	1.01846	1.11096	1.17321	0.946945	1.09083	-57.0856	-54.2391	-50.1676	-31.49	-57.3423
271					1.02774	0.861613	1.00236	1.02684	0.90213	0.860938	0.886367	-28.0319	0.998457	-43.4215	-28.8204	0.809976	0.998587	0.96695	0.866775	0.983925	1.27265	0.773129	1.13516	-1.0442	-31.3407	0.875006	0.995152	-8.05948	0.813812	1.5781	1.35481	1.16481	1.93914	0.823902	0.970734	-1.03898	-2.59922	1
272	20115	36048	Rps7	ribosomal protein S7	1.00023	0.99265	1.00498	1.00809	0.973708	0.993075	1.00161	-43.563	-42.2989	-42.9852	-42.0598	-29.6887	-42.4396	-43.5031	1.15471	0.919147	1.04299	0.881262	0.795994	-30.1406	-34.3165	-33.7263	-10.7474	-8.6824	0.950027	0.79263	1.2149	0.652425	0.834323	-35.75	0.362632	-0.798835	0.999785	-0.456231
273	110809	31411	Sfrs1	splicing factor, arginine/serine-rich 1 (ASF/SF2)	1.03093	0.971059	1.05145	0.962944	0.859515	0.936506	1.07777	-20.6584	-21.7729	-5.6037	-13.8351	0.999938	-0.858175	0.234497	0.904642	1.28018	1.05219	1.21668	1.41513	-29.2409	0.999992	-0.288612	0.999925	1	0.850863	1.59754	1.18525	1.34785	1.87755	-32.5466	1	-0.0325863	0.999997	1
274	71904	12420	Paqr7	progestin and adipoQ receptor family member VII	0.997072	0.997023	1.04277	0.951039	0.889823	0.945562	1.11368	-42.9203	-42.8988	-1.70953	0.122027	0.999996	0.630697	0.999974	1.06224	0.991628	1.00538	0.986319	0.933529	-2.00281	-24.8036	-40.4418	-37.2019	0.961838	0.997272	0.838898	1.18595	0.707364	0.841192	-52.0804	-6.78912	0.0937893	0.999122	-8.28115
275	14682	1566	Gnaq	guanine nucleotide binding protein, alpha q polypeptide	1.11387	0.96533	1.10055	0.956609	0.884447	1.04363	1.1591	-21.3421	-40.3493	-24.7971	-38.5947	-17.2742	-38.9375	-11.4103	1.24532	1.20155	0.935567	1.2843	0.964857	0.250393	-0.234734	-32.5373	-1.26495	-48.6083	0.819698	0.927682	0.857292	1.08211	1.13174	-41.0849	-23.1523	-51.5533	-30.7902	-45.1926
276	12424	583	Cck	cholecystokinin	0.998158	1.00535	1.04505	1.02149	0.95145	0.961331	1.00085	-43.5063	-43.0805	-20.4124	-36.4954	-16.5598	-23.7284	-43.5521	0.925759	0.978947	0.928087	1.0548	1.05745	-34.6103	-45.3459	-43.7523	-27.4491	-15.7856	0.937868	1.18813	1.25105	0.949706	1.26684	-51.8188	-1.88905	-0.201158	-53.7911	0.390278
277	16832	55647	Ldhb	lactate dehydrogenase B	1.05373	0.977453	1.07859	0.975232	0.917746	0.960536	1.03405	-4.37044	-28.3878	0.349695	-25.9586	0.781122	-11.4554	-17.322	1.01914	0.87331	1.04294	0.837351	0.856911	-30.1406	0.923228	-23.0839	0.999802	0.999622	1.13181	1.05985	1.27977	0.828154	0.936416	-57.9707	-10.5546	-24.0957	0.866235	-2.19447
278	19988	31001	Rpl6	ribosomal protein L6	0.924677	0.958276	1.02146	0.963227	0.920521	0.953794	0.958956	0.160209	-11.8166	-31.5055	-15.9162	0.453421	-8.68429	-12.3416	1.00869	0.845121	0.999717	0.84536	0.837837	-40.4418	0.997816	-19.0043	0.995577	0.999402	0.978543	0.74173	1.21432	0.61082	0.757994	-26.3649	0.999936	-1.30848	1	0.999926
279	15526	39452	Hspa9	heat shock protein 9	1.32805	0.956382	1.17828	0.974182	0.954264	0.916819	1.03559	0.999982	-26.1304	0.886936	-36.5268	-24.8074	-6.14901	-31.8023	0.988897	1.29263	1.28179	1.00846	1.30715	-48.9849	0.412241	0.425169	-48.8171	0.767222	1.01411	2.43294	1.15246	2.11107	2.3991	-54.8747	0.999993	-25.057	0.999998	1
280					1.05482	0.948764	1.05024	1.00465	0.922078	0.916501	0.997745	-1.85223	-2.07441	-3.29843	-42.5964	0.881862	0.947035	-43.3327	0.994067	1.10998	1.06794	1.03937	1.1166	-22.2409	0.64927	-4.9582	-9.50659	-0.40302	1.13647	1.05175	1.13507	0.926598	0.925451	-58.2037	-57.3423	-55.4651	-57.8809	-54.0175
281	53611	39963	Vti1a	vesicle transport through interaction with t-SNAREs homolog 1A (yeast)	1.19075	0.962793	1.1082	1.07309	1.03462	1.03397	1.13713	0.999209	-22.3893	0.438271	-4.13366	-25.4763	-25.9798	0.935093	1.00741	1.04781	1.08935	0.961868	1.04011	-28.0446	-5.40377	-0.559327	-36.6355	-19.5273	0.979362	1.22512	1.2102	1.01232	1.25094	-41.7842	-0.0104203	0.563739	-55.8328	0.983134
282	17219	4322	Mcm6	minichromosome maintenance deficient 6 (MIS5 homolog, S. pombe) (S. cerevisiae)	1.13656	1.00682	0.904009	0.631007	0.692438	0.830905	0.982343	0.977357	-42.4579	0.695887	1	1	0.999956	-36.5187	1.06776	1.07545	1.21903	0.882219	1.0072	-33.133	-41.6915	-1.0442	-1.50717	-45.7051	0.9172	0.85929	1.11411	0.771278	0.936862	-27.364	-21.6221	-16.8506	0.681771	-56.1791
283	17776	7428	Mast2	microtubule associated serine/threonine kinase 2	0.984303	0.947213	0.976287	0.896801	0.890499	0.996275	1.04951	-35.6922	-3.98671	-27.5609	0.982211	0.992599	-43.0831	-6.70339	0.902794	0.722168	1.02337	0.705678	0.799926	-5.06709	0.999837	-47.8413	0.999986	0.998545	0.731559	0.661756	1.1948	0.553865	0.904584	0.999908	0.999995	0.823902	1	-5.26663
284	15184	3995	Hdac5	histone deacetylase 5	1.05713	0.879691	0.993422	1.00566	0.899603	0.916934	0.947318	-24.6886	-1.71784	-43.2153	-43.3092	-5.40183	-10.8968	-25.4144	1.04671	1.16897	1.09347	1.06905	1.1168	-28.0446	-1.50717	-18.4884	-20.8645	-12.4944	0.940306	1.34294	1.32875	1.01069	1.4282	-35.3926	0.8114	0.768415	-57.3423	0.993947
285	13047	22551	Cux1	cut-like homeobox 1	1.04277	1.00999	1.10172	1.07735	1.07411	1.18099	1.1987	-22.9473	-42.0127	-0.90985	-5.58252	-6.61795	0.98903	0.996945	0.913146	1.21681	1.10207	1.10411	1.33255	-12.906	0.976059	-12.906	0.869085	0.999977	1.00175	1.12383	1.44031	0.780266	1.12186	-47.4576	-54.2391	0.819828	0.913577	-26.3649
286	22359	443	Vldlr	very low density lipoprotein receptor	1.07526	1.0215	1.21746	1.10669	1.08654	0.94951	0.925405	-0.681299	-32.016	0.999999	0.892745	0.334271	-6.93018	-0.0948014	1.66076	1.65884	1.30602	1.27015	0.998847	0.999996	0.999987	0.875006	0.986922	-43.9645	1.65742	1.84836	1.28716	1.436	1.1152	0.996054	0.999839	0.50101	0.965617	-5.03917
287	26936	9034	AA536749	expressed sequence AA536749	1.0078	0.993716	0.979733	0.971452	0.968828	0.871664	0.970935	-42.5366	-42.8848	-36.9135	-31.2851	-29.3289	0.923947	-30.9038	0.96773	1.16112	0.798529	1.45408	1.19984	-16.0216	-9.33766	-0.0854868	0.989136	0.6073	0.935838	1.30867	1.08519	1.20594	1.3984	-11.9452	0.992579	-2.45946	-0.0552134	0.999958
288	22286	48226	Utf1	undifferentiated embryonic cell transcription factor 1	0.977241	1.00517	0.899265	0.878561	0.841375	0.830878	0.912483	-32.473	-42.9249	0.809563	0.980249	0.999814	0.999955	0.313038	0.89091	1.16302	0.946298	1.22902	1.30543	0.835078	0.9863	0.0257534	1	1	0.93428	1.70334	1.40971	1.20829	1.82316	-31.8413	0.998755	0.50101	0.709332	0.999997
289	16453	181	Jak3	Janus kinase 3	1.03157	0.963099	1.05607	1.0417	1.04844	1.04638	1.14705	-16.0598	-10.0722	-1.59611	-7.68391	-4.09674	-5.03621	0.999965	1.06235	1.4411	1.2816	1.12446	1.35652	-47.11	0.994436	0.35769	-0.559327	0.999893	1.01347	1.6657	1.14239	1.45808	1.64356	-30.7902	0.999991	-4.92811	0.999979	0.999998
290	20364	2263	Sepw1	selenoprotein W, muscle 1	0.960669	1.0105	1.05366	1.01908	0.942658	0.930816	0.991966	-21.0213	-41.4592	-12.6357	-37.0411	-8.92854	-4.02885	-42.2951	0.842353	1.94339	0.978574	1.98594	2.3071	0.589185	1	-36.35	1	1	0.804124	3.78271	1.28851	2.93573	4.70414	0.981934	1	0.9913	1	1
291	12916	56579	Crem	cAMP responsive element modulator	1.18522	1.02888	1.02669	1.04638	1.00254	0.994154	1.12714	0.635479	-37.399	-38.2292	-29.6075	-43.5115	-43.2829	-2.64355	1.025	1.23932	1.13168	1.09511	1.20909	-48.6682	0.233736	-25.3855	-1.77259	0.880662	1.14126	1.00079	0.880785	1.13625	0.876916	-30.4419	-58.4689	-33.9657	-32.1935	-31.49
292	22218	2514	Sumo1	SMT3 suppressor of mif two 3 homolog 1 (yeast)	1.23493	0.951747	1.22774	1.15666	1.14546	1.01635	1.13947	0.999828	-17.4675	0.999706	0.946937	0.885225	-39.4741	0.828223	0.919237	0.981053	1.39597	0.702774	1.06725	-37.7617	-47.7314	0.529866	0.739034	-43.0947	0.948762	1.56462	1.30088	1.20274	1.64912	-50.7331	0.985957	0.23951	-2.97094	0.999852
293	12144	47902	Blm	Bloom syndrome homolog (human)	1.16992	1.02455	1.0036	0.949375	0.825779	0.92176	1.05644	0.724496	-37.9402	-43.432	-23.1468	0.967535	-9.14586	-21.498	0.985012	1.38728	1.14651	1.21	1.40839	-44.9704	0.957119	-9.17078	0.425169	0.998577	1.05609	1.30855	0.995298	1.31473	1.23905	-58.3283	-5.152	-50.7331	0.390278	-1.83124
294	214444	49533	Cdk5rap2	CDK5 regulatory subunit associated protein 2	0.955962	0.997851	0.988949	1.02149	1.04446	0.940111	0.959978	-32.694	-43.4952	-42.9311	-40.5326	-32.6113	-20.1804	-32.4005	0.903575	1.05232	1.03777	1.01403	1.16462	-0.208592	-46.5297	-48.9429	-44.1732	0.233736	0.888492	1.30363	1.23327	1.05705	1.46724	-1.2614	0.999893	0.995277	-2.06896	1
295	18537	55895	Pcmt1	protein-L-isoaspartate (D-aspartate) O-methyltransferase 1	1.1162	0.9581	1.02949	1.03731	0.983471	0.960779	1.06053	0.999877	-2.90508	-13.0691	-6.31865	-29.3125	-4.23982	0.453446	0.966071	0.958647	1.07189	0.894348	0.992316	-26.5602	-5.28986	-28.3431	0.797138	-21.1367	0.95136	1.09002	1.11092	0.981183	1.14574	-25.3812	-42.4786	-21.9238	-45.5233	-2.13115
296	12464	4695	Cct4	chaperonin subunit 4 (delta)	1.09529	0.978247	1.11864	1.00608	1.06822	1.00097	1.08432	-5.17633	-38.5269	-1.36111	-43.1592	-14.4534	-43.5539	-8.21061	1.03082	0.989943	0.992759	0.997163	0.96034	-46.3734	-23.9385	-40.9498	-38.3144	-11.5027	0.939924	1.15749	1.10928	1.04346	1.23147	-18.7314	-0.996998	-5.38306	-42.8237	0.971399
297	20085	37416	Rps19	ribosomal protein S19	0.935495	0.985462	1.05194	1.04888	0.988027	0.867853	0.918894	-12.3786	-40.9922	-21.1	-22.8789	-41.8069	0.703852	-5.61385	1.12833	0.829267	0.789419	1.05048	0.734948	-42.6395	-6.24969	-11.6968	-46.5297	-1.77259	0.984956	0.838622	1.2037	0.696704	0.851431	-55.2734	0.980198	-1.50595	0.999993	0.992579
298	17256	32110	Mea1	male enhanced antigen 1	0.95389	1.04214	1.02363	1.01468	1.00064	0.976706	1.00808	-7.31801	-11.2196	-28.2242	-36.778	-43.5499	-28.003	-41.3715	0.922539	0.894598	0.976443	0.916181	0.969713	0.984613	0.995964	0.806247	-2.87308	-28.6421	0.804011	0.938116	1.17366	0.799308	1.16679	0.999861	-14.3761	0.999261	0.999999	0.99954
299	16828	56495	Ldha	lactate dehydrogenase A	1.00634	1.02982	0.978308	0.857316	0.868481	0.795059	0.829023	-42.3059	-23.1874	-30.6464	0.999883	0.999386	1	0.999999	0.949396	1.00364	0.868159	1.15605	1.05713	-27.4491	-48.9193	-11.6968	-10.7474	-25.9712	0.818259	0.805054	0.929518	0.866098	0.983862	-0.201158	-14.8508	-57.9707	-8.93915	-18.7314
300	59069	81889	Tpm3	tropomyosin 3, gamma	0.951912	0.948479	1.0647	0.962237	0.832839	0.843767	1.03853	-25.3435	-23.3444	-18.1409	-31.2923	0.925347	0.836463	-31.6602	0.956679	0.914511	1.13761	0.80389	0.955923	-8.84315	-0.805369	-2.94841	0.998728	-24.5141	0.88796	0.846886	1.10657	0.765328	0.953743	0.0325626	0.963996	-6.92883	0.999993	-9.45657
301	11545	1222	Parp1	poly (ADP-ribose) polymerase family, member 1	1.12324	0.997538	1.03267	0.791297	0.883235	0.932789	1.09386	0.997087	-43.3273	-17.2992	1	0.999027	0.108132	0.90879	1.01485	0.863926	1.16517	0.741458	0.851281	-42.6395	-6.12354	-2.58422	0.996231	0.298319	0.991679	0.818626	1.06835	0.766254	0.825496	-51.5533	0.429592	-40.0281	0.993808	0.728457
302	22117	37759	Tst	thiosulfate sulfurtransferase, mitochondrial	0.995573	1.04195	1.07531	1.07855	1.04739	1.00574	1.05362	-43.3432	-28.1937	-11.1899	-9.95773	-25.084	-43.1972	-21.5886	1.027	0.986591	0.971345	1.0157	0.960649	-39.661	-48.9612	-39.9237	-37.7617	-39.1288	1.14528	1.35019	1.41	0.957576	1.17891	-0.0783103	0.99988	0.99978	-44.8599	0.992908
303	51810	22991	Hnrnpu	heterogeneous nuclear ribonucleoprotein U	1.26498	1.13045	1.28055	1.12792	1.06248	0.892544	1.06917	0.99835	-0.759869	0.99931	-0.964063	-18.4244	-1.70171	-15.269	1.29755	1.6109	1.21921	1.32127	1.24149	-4.85095	0.819163	-13.7545	-3.26268	-10.933	1.29544	2.04956	1.23364	1.66139	1.58213	-11.5356	0.998548	-14.8508	0.997115	0.995683
304	17096	55649	Lyn	Yamaguchi sarcoma viral (v-yes-1) oncogene homolog	1.0737	1.04284	1.04956	1.04264	1.02385	0.984095	1.0402	0.55853	-7.07515	-3.72051	-7.20263	-24.6525	-33.4583	-8.80835	0.930639	1.08863	1.0449	1.04186	1.16977	-3.18214	-43.7523	-47.8413	-33.43	0.6073	0.829826	1.07516	1.14994	0.934971	1.29564	0.802584	-51.0103	-13.2335	-20.7305	0.992745
305	12442	74359	Ccnb2	cyclin B2	1.05774	0.977358	1.09783	1.0011	0.967487	0.745726	0.987067	-23.719	-39.359	-8.03821	-43.554	-35.268	0.999825	-42.158	1.01257	1.01747	1.07921	0.942788	1.00483	-23.3676	-35.4855	-1.4076	-4.6413	-43.7523	0.993478	1.25965	1.26597	0.995008	1.26792	-41.0849	0.651664	0.50101	-54.0175	0.996775
306	100043703	55730	LOC100043703	similar to tumor protein, translationally-controlled 1	1.02178	1.0135	1.12166	1.01306	1.02761	0.947488	1.06013	-33.0751	-39.1486	0.942595	-39.4155	-28.0561	-7.68548	-5.62944	0.990177	0.877326	0.939299	0.934023	0.88603	-36.0632	-6.77256	-46.6815	-12.6991	-24.5141	0.953647	1.02045	1.17007	0.872127	1.07005	-56.0087	-36.1076	-2.13115	-11.5356	-19.0098
307	229663	5179	Csde1	cold shock domain containing E1, RNA binding	1.06569	1.10751	1.19968	1.1593	1.12707	0.986811	1.05983	-5.90569	0.523094	0.999773	0.992483	0.89279	-39.9626	-8.31862	0.947412	0.864797	1.07561	0.804003	0.912799	-40.184	-1.4076	-35.4855	0.814954	-3.77473	0.951844	0.938205	1.20206	0.780499	0.98567	-58.3814	-16.8506	0.788594	0.999442	-10.9397
308	12626	74521	Cetn3	centrin 3	1.16325	0.982807	1.14704	1.01453	1.02118	0.944043	0.992342	0.986553	-38.2707	0.953082	-39.8281	-36.0548	-10.4535	-42.4685	0.977761	0.772692	1.14298	0.676032	0.790267	-48.0466	0.846103	-3.69405	0.999569	0.919087	0.991623	0.978687	1.22288	0.80031	0.986954	-34.3218	-32.1935	-19.2907	0.0325626	-58.1321
309	69953		2810025M15Rik	RIKEN cDNA 2810025M15 gene	1.01957	0.969529	1.07411	0.962855	0.950434	0.92808	1.11459	-41.9331	-39.5271	-25.9603	-37.6668	-33.5188	-24.782	-13.2244	1.09095	1.02092	0.86134	1.18527	0.935805	-5.65879	-16.5408	-10.4624	0.0582818	-20.6828	0.920415	1.00864	1.04427	0.965883	1.09586	-48.3889	-54.0175	-10.5546	-12.1537	-26.3649
310	18002	4485	Nedd8	neural precursor cell expressed, developmentally down-regulated gene 8	0.965671	0.984137	1.04032	1.02595	1.02488	0.993033	1.03759	-10.7327	-32.4854	-7.17339	-20.5432	-21.8071	-41.1833	-9.09673	0.858924	0.936928	1.0305	0.909193	1.09082	0.958728	-1.93811	-27.513	0.526961	-2.10703	0.850937	1.10127	1.25434	0.877972	1.29419	0.907398	-3.21002	0.998023	0.898471	0.999985
311	17128	31310	Smad4	MAD homolog 4 (Drosophila)	0.907415	1.00253	0.973736	0.971005	0.963547	0.871629	0.888368	-6.67155	-43.5093	-37.8743	-36.7162	-33.183	-0.489422	-2.41937	1.364	1.22067	0.879302	1.38822	0.894919	-23.2348	-28.7841	-1.20711	0.460637	-24.3346	0.796245	0.946912	1.0457	0.905532	1.18922	0.643713	-58.5315	-2.81833	-0.281095	0.917467
312	20832	4573	Ssr4	signal sequence receptor, delta	0.912077	1.05537	1.00785	0.977988	0.956494	0.959681	1.01463	-1.38237	-14.6721	-42.5742	-36.1675	-20.7614	-23.0955	-40.2444	0.875163	0.878548	0.895574	0.980989	1.00387	-1.00172	-0.00294549	-0.545052	-27.8851	-26.405	0.905568	1.00307	1.23047	0.815194	1.10767	-2.67097	-6.25054	0.856705	0.999918	-55.2734
313	68776	55918	Taf11	TAF11 RNA polymerase II, TATA box binding protein (TBP)-associated factor	1.04446	1.00237	1.07712	1.02465	0.988901	1.01723	1.07171	0.107285	-43.0067	0.99796	-11.2015	-32.7491	-22.3465	0.993902	0.951227	1.03892	1.12499	0.923486	1.09219	-2.8674	-4.84745	0.965744	0.205011	0.991916	0.93344	1.32772	1.22469	1.08412	1.42239	-1.30848	0.999849	0.942916	0.702669	1
314	20044	90926	Rps14	ribosomal protein S14	0.950947	1.07401	1.07388	0.973951	1.00351	1.01249	0.965982	-14.6324	-4.64349	-4.68138	-32.2438	-43.3331	-40.7541	-25.9836	1.02568	0.972076	0.951621	1.0215	0.947734	-18.5314	-21.7291	-9.13729	-20.6828	-4.75159	0.96518	1.01392	1.06763	0.949693	1.0505	-55.2734	-52.591	-25.7073	-39.6741	-39.6741
315	15191	3306	Hdgf	hepatoma-derived growth factor	1.05506	0.986164	1.0552	0.982477	0.985773	1.02155	1.19717	-12.4082	-40.0116	-12.3279	-37.9902	-39.8157	-35.7046	0.999226	0.939163	0.964811	1.11768	0.863224	1.02731	-15.1115	-26.405	0.667968	0.974103	-21.2094	0.887123	1.23073	1.08569	1.1336	1.38733	-50.1676	0.610105	-13.9115	-3.54855	0.990252
316	14254	20463	Flt1	FMS-like tyrosine kinase 1	1.21239	0.985589	1.07094	1.09536	0.93375	0.93275	1.08694	0.749352	-42.1256	-20.6668	-11.6494	-20.6616	-20.1826	-14.446	0.875443	1.0461	0.965351	1.08365	1.19494	-4.20169	-9.27977	-28.3608	-2.8674	0.946694	0.92862	1.20162	0.983142	1.22222	1.29398	-48.6934	-5.26663	-55.0766	-3.91077	0.522833
317	100041511	105142	LOC100041511	ribosomal protein L19 pseudogene	1.02015	1.00026	1.00016	1.0019	0.999062	1.00076	1.00027	-37.2212	-43.5631	-43.5638	-43.5021	-43.5491	-43.5544	-43.563	1.00033	1.0001	0.999879	1.00022	0.999774	-28.9204	-27.513	-21.7291	-26.405	-25.6299	0.979463	0.99644	1.02182	0.975161	1.01733	-15.092	-16.5919	-4.92811	-45.1926	0.853381
318	54401	20724	Ywhab	tyrosine 3-monooxygenase/tryptophan 5-monooxygenase activation protein, beta polypeptide	1.02227	0.978801	1.09882	1.03782	1.03868	1.01054	1.06355	-26.4678	-30.5731	0.970616	-10.5485	-9.88186	-42.1517	-1.94467	0.955962	0.668684	0.982891	0.680324	0.699488	-10.3105	1	-29.1618	1	1	0.887158	0.769859	1.19283	0.645406	0.867781	-3.54855	0.999798	0.807042	1	0.997639
319	13179	22430	Dcn	decorin	1.16641	0.956811	1.10032	0.952682	0.779465	0.507003	0.431152	0.992355	-18.1651	-0.0764052	-15.1725	0.999999	1	1	0.939979	0.750066	1.01519	0.738846	0.797961	-10.7696	0.990708	-28.1356	0.995961	0.931192	0.765911	0.838245	1.05663	0.793319	1.09444	0.651664	-0.175576	-57.8809	0.875138	-50.7331
320	22057	31334	Tob1	transducer of ErbB-2.1	1.21919	0.862177	1.25591	1.16944	1.21058	0.955297	1.08592	0.93915	0.109623	0.989828	0.408275	0.908447	-28.8487	-11.4134	0.910905	0.991994	1.21356	0.817422	1.08902	-5.24318	-28.2886	0.722373	0.885646	-7.27326	0.940467	1.0878	1.19235	0.912311	1.15666	-52.3378	-18.4553	-0.337144	-13.457	-2.59922
321	58803	69338	Pga5	pepsinogen 5, group I	0.963837	1.02076	1.00649	0.98288	0.951782	0.983838	0.966204	-21.9468	-35.1729	-42.6501	-37.4543	-12.6665	-38.0792	-23.9685	0.913293	0.815275	0.916604	0.889452	0.892676	-1.47787	0.997448	0.69634	-0.160374	0.913278	0.964508	1.00554	1.2651	0.794834	1.04254	-44.1883	-14.8508	-0.366026	0.99705	-28.0381
322	12874	999	Cpd	carboxypeptidase D	1.09608	1.03516	1.12568	1.04596	1.06533	1.03068	1.14608	-6.70826	-33.4686	-1.56475	-27.9091	-18.0279	-35.6088	-0.082039	0.950856	0.856951	1.05788	0.810067	0.901242	-23.7149	0.60341	-0.483805	0.999935	0.637061	1.14835	0.991635	1.05668	0.938448	0.863527	-17.1119	-19.0098	-58.5315	-11.5356	0.734554
323	19170	2087	Psmb1	proteasome (prosome, macropain) subunit, beta type 1	1.01729	1.03222	1.0703	1.08555	0.962154	0.988097	1.04023	-40.8583	-34.9865	-15.9603	-10.0172	-31.4981	-42.2214	-31.0416	0.95592	0.943532	1.14545	0.823723	0.987041	-18.8931	-1.67407	-1.99353	0.997072	-6.32006	0.78353	0.931048	1.14809	0.810956	1.18827	-7.3604	-50.4521	0.681771	0.989798	-13.9115
324	11758	3606	Prdx6	peroxiredoxin 6	0.999793	1.00003	1.01385	1.00307	0.983071	1.00018	1.00022	-43.5638	-43.5643	-41.4684	-43.4574	-40.3761	-43.5639	-43.5637	1.10047	0.994019	0.995687	0.998325	0.903265	-2.93723	-28.9597	-25.7644	-27.2064	-2.04983	0.824277	0.83263	1.02138	0.815198	1.01013	0.442144	-0.281095	-44.1883	0.898471	-54.6677
325	15463	37929	Hrb	HIV-1 Rev binding protein	1.14777	0.968812	1.00516	0.885436	0.881486	0.851321	0.943085	0.999999	-10.4403	-41.9515	0.999985	0.999993	1	0.432839	0.931149	1.38407	1.01418	1.36472	1.48641	-14.4086	0.999559	-28.0549	0.999899	0.999996	0.953304	1.61339	1.11665	1.44485	1.69242	-12.7941	0.999021	-30.4419	0.999499	0.999999
326					1.11145	0.983412	1.0618	1.02282	1.05358	0.991038	1.1011	0.245028	-38.878	-10.0975	-35.4221	-14.4322	-42.1506	-0.436996	0.888302	1.03168	1.11111	0.928512	1.16141	-13.3744	-15.8229	-4.29036	-19.2541	-0.708269	0.883257	1.35163	1.24324	1.08718	1.53028	0.643713	0.998977	0.831779	-0.0104203	1
327	15893	7777	Ica1	islet cell autoantigen 1	1.04657	1.05576	1.07712	1.015	1.01017	1.03455	1.05285	-30.7205	-26.5292	-17.2067	-41.9638	-42.8176	-35.8568	-27.8638	0.966398	0.969604	0.902244	1.07466	1.00332	-14.4086	-12.5343	-29.059	-6.9062	-28.6781	1.18574	1.20761	1.13738	1.06175	1.01844	-8.93915	-19.0098	-38.6081	-44.8599	-52.591
328	22196	5574	Ube2i	ubiquitin-conjugating enzyme E2I	0.997243	1.00094	0.994101	0.997117	0.974508	0.876927	0.875926	-43.4869	-43.5552	-43.2102	-43.4797	-37.2989	-0.168418	-0.101565	0.935682	1.01669	1.10941	0.916431	1.08658	-10.1598	-27.7961	-17.6254	-10.1598	-13.2047	0.951686	1.1977	1.12238	1.06711	1.25851	-30.0947	-1.83124	-34.6784	-8.12224	0.95361
329	19684	37707	Rdx	radixin	1.12901	1.07521	1.15046	1.06181	1.07658	0.924193	1.07436	-1.09638	-13.2978	0.181658	-19.3614	-12.7466	-10.693	-13.6464	1.05705	1.00136	1.14827	0.872059	0.947316	-21.0345	-26.8773	-6.09455	-1.43082	-12.041	1.22301	1.26261	1.50883	0.836817	1.03238	-54.4558	-54.0175	-0.253908	-0.0552134	-35.75
330					1.0941	0.996956	1.11658	1.02435	0.97517	0.950383	0.985281	-0.551123	-43.3801	0.663661	-33.4774	-32.6793	-13.4369	-39.4134	0.911665	0.859137	1.11098	0.773313	0.942383	-13.0358	-0.608573	-5.44848	0.979962	-10.7696	0.953727	0.98749	1.08393	0.911031	1.0354	-9.81312	-28.3775	-57.2168	-25.7073	-41.7842
331	19242	2117	Ptn	pleiotrophin	1.04189	1.04736	1.07808	1.01543	1.00208	0.977055	1.03795	-12.7274	-9.0665	-0.0550184	-36.6969	-43.4263	-29.3829	-15.8221	0.933429	0.809919	0.906029	0.893921	0.867681	-29.1729	0.852837	-9.71445	0.0582818	0.982578	0.992781	0.948052	1.21929	0.777547	0.954946	-55.0766	0.951422	0.376602	0.999999	0.992908
332	20463	3463	Cox7a2l	cytochrome c oxidase subunit VIIa polypeptide 2-like	0.962132	1.01742	1.03707	1.02936	1.01497	0.932568	0.979569	-26.5584	-39.4469	-28.0551	-32.9764	-40.4757	-8.57744	-37.8037	1.00931	0.801414	0.827123	0.968918	0.794024	-25.4935	0.885646	-0.11322	-16.7211	0.682459	0.892258	0.757052	1.21943	0.620826	0.848469	0.205338	0.999988	0.980647	1	0.997476
333	15289	87355	Hmgb1	high mobility group box 1	0.998772	1.00454	1.09952	0.965787	0.897134	0.779796	0.945069	-43.5274	-43.066	0.49778	-22.1505	0.853561	1	-7.23932	0.904665	0.753403	0.996595	0.755977	0.832798	-28.3608	0.845954	-11.717	0.999588	0.969512	0.963926	0.753961	0.965753	0.780698	0.782177	-46.1779	0.999083	-45.5233	0.999846	0.999852
334	23980	37637	Pebp1	phosphatidylethanolamine binding protein 1	0.954655	1.02595	0.987872	0.99067	0.957154	0.953877	0.976332	-2.35214	-18.6597	-35.9212	-38.874	-3.39157	-2.07333	-20.7572	1.03568	0.976027	0.920727	1.06006	0.942403	-26.405	-1.5257	0.238205	-24.4856	-2.16515	0.86866	0.76264	1.06036	0.719227	0.87795	-47.4576	0.256064	-37.5378	0.988032	0.222604
335	78038	11145	Mccc2	methylcrotonoyl-Coenzyme A carboxylase 2 (beta)	0.90492	1.04035	1.00119	1.01493	0.955472	0.91663	0.943844	-2.40471	-13.9303	-21.7559	-20.4466	-12.0335	-2.15212	-8.33384	0.924259	0.866512	0.941291	0.920556	0.93752	-3.61344	0.722373	-0.545052	-14.9349	-4.94454	0.802747	0.8649	1.17561	0.735705	1.07743	0.997361	0.993667	0.793363	1	-57.3423
336	67186	68111	Rplp2	ribosomal protein, large P2	0.979841	1.10566	0.984835	0.99412	0.952496	0.912908	0.919662	-19.5936	-1.22184	-20.5145	-21.5738	-11.914	-2.30062	-3.41025	1.02127	0.915979	0.748754	1.22334	0.8969	-28.6781	-17.4443	-0.367863	-6.32006	-19.9721	0.844594	0.8119	1.12553	0.721346	0.961291	-12.1537	0.962299	-8.93915	0.999964	0.54373
337	12585	7262	Cdr2	cerebellar degeneration-related 2	1.15415	0.923299	0.871123	0.904524	0.860001	0.933006	1.11859	0.9874	-0.720063	0.979631	0.568453	0.993604	-2.15757	0.822396	0.979675	0.934104	0.962831	0.970164	0.953483	-29.1856	-6.32006	-9.27977	-27.3112	-2.53354	0.972533	0.729456	0.898817	0.811573	0.750057	-36.8229	0.651664	-28.0381	-0.798835	0.0112931
338	15211	20146	Hexa	hexosaminidase A	1.02398	1.04072	1.11366	1.08859	1.05314	1.04423	1.05924	-14.773	-7.15475	0.969846	0.700029	-3.14558	-5.83941	-1.82237	0.908015	1.41043	0.906417	1.55605	1.55332	-11.8785	0.999282	-12.5343	0.999998	0.999998	0.90999	2.30449	1.45152	1.58764	2.53244	-46.1779	1	0.996311	1	1
339	12859	37538	Cox5b	cytochrome c oxidase, subunit Vb	0.95554	0.999884	0.884481	1.0072	0.956816	0.946021	0.946	-16.7694	-21.7646	-2.95967	-21.6241	-17.0245	-14.7575	-14.7528	0.892541	0.904614	0.964049	0.938349	1.01353	0.0779087	0.221773	-7.78058	-8.57963	-28.7841	0.83483	1.05212	1.14037	0.922612	1.26028	-8.12224	-33.2549	-17.6419	-51.0103	0.563739
340	19942	105144	Rpl27	ribosomal protein L27	0.977349	1.02739	1.05398	0.978381	0.942382	0.91231	0.976997	-17.1926	-15.6765	-6.15376	-17.562	-4.25759	0.214741	-17.0646	1.02537	0.866879	0.782177	1.10829	0.845428	-29.059	-5.34521	-0.545052	-20.6828	-5.34521	0.899028	0.799679	1.14709	0.697134	0.889493	-12.7941	0.976745	-5.152	0.999874	-0.0104203
341	20422	38165	Shfm1	split hand/foot malformation (ectrodactyly) type 1	1.06155	0.989826	1.05724	1.00928	0.919743	0.879441	1.01053	-11.8628	-21.3826	-12.8551	-21.4525	-6.52151	-0.806016	-21.3642	0.905287	0.898496	1.12328	0.799884	0.992498	-0.849809	0.56679	0.15268	0.999425	-23.2348	0.800209	1.1786	1.21615	0.969119	1.47286	-1.66407	-0.366026	-0.761463	-56.6576	0.999488
342	22433	3722	Xbp1	X-box binding protein 1	0.991287	1.01411	1.11032	1.11823	1.0918	1.11326	1.10741	-21.7638	-21.0957	0.543865	0.712954	-2.15114	0.665596	0.513922	0.868358	0.990259	1.12667	0.878928	1.14038	0.344446	-28.56	-1.29432	-0.00294549	0.385573	0.969949	0.958657	1.43617	0.667509	0.988359	-15.5819	-0.487521	0.938829	0.999995	-13.457
343	14768	4417	Lancl1	LanC (bacterial lantibiotic synthetase component C)-like 1	1.05884	0.963233	1.09711	1.03527	1.06883	1.08678	1.13053	-7.29636	-13.6836	-0.748006	-14.6321	-4.85436	-1.81458	0.70086	1.00202	0.984826	0.976418	1.00861	0.982839	-29.1475	-27.9714	-28.8781	-26.0271	-27.0992	0.936561	1.03675	1.18821	0.872528	1.10697	-57.3423	-41.4351	-1.94793	-7.3604	-43.8497
344	84095	101681	Pi4k2a	phosphatidylinositol 4-kinase type 2 alpha	1.03038	0.993997	1.03877	1.20696	1.11309	1.09423	1.20829	-13.4856	-21.3481	-10.0135	0.999967	0.878895	0.497551	0.999971	1.03972	1.39303	1.1699	1.19072	1.33982	-23.3962	0.999622	-4.84745	0.998556	0.999997	1.09983	1.76378	1.38497	1.27351	1.60369	-31.49	1	0.999261	0.999729	1
345	17748	81614	Mt1	metallothionein 1	0.933849	0.980265	0.861142	0.827862	0.825106	0.778897	0.803331	-10.6053	-20.4844	-0.0703745	0.795472	0.824299	0.989931	0.950955	0.844536	2.29886	0.910285	2.52543	2.72204	-4.02786	0.999997	-7.65184	1	1	0.725532	2.23744	1.15702	1.9338	3.08387	0.999351	1	-27.7003	1	1
346	14681	39203	Gnao1	guanine nucleotide binding protein, alpha O	1.05967	0.954395	1.06531	0.990466	0.998197	0.997527	1.0166	-7.57016	-11.0246	-6.13685	-21.1532	-21.7427	-21.7233	-20.0079	0.984748	1.20673	0.950662	1.26936	1.22542	-28.9204	0.709637	-19.2541	0.984851	0.810896	1.03508	1.27757	1.30892	0.976049	1.23428	-39.3194	0.788594	0.573421	-52.0804	0.997791
347	114896	24990	Afg3l1	AFG3(ATPase family gene 3)-like 1 (yeast)	1.01369	0.991263	1.02598	0.978652	0.984987	1.02015	1.09814	-17.0461	-19.6612	-9.06972	-11.7407	-16.086	-12.8495	0.997453	0.918948	1.04702	1.0859	0.964201	1.13937	0.709637	-26.2812	-11.717	-16.5408	0.984494	0.861742	0.911734	1.04289	0.874238	1.05801	0.205338	-7.3604	0.31889	0.999729	-19.5331
348	76709	4187	Arpc2	actin related protein 2/3 complex, subunit 2	0.972834	1.03997	1.06101	1.04803	1.00429	0.879371	0.949021	-15.1699	-10.4452	-3.86878	-7.55137	-21.5758	0.966844	-5.77243	0.967318	0.943098	0.979961	0.962383	0.974962	-28.0549	-28.3608	-17.6254	-19.2541	-24.0278	0.768175	0.93245	0.990106	0.941768	1.21385	-0.271346	-10.4642	-6.90481	-43.7581	0.99545
349	26457	8063	Slc27a1	solute carrier family 27 (fatty acid transporter), member 1	1.00165	0.990605	1.01307	0.990164	0.970976	0.959022	0.957804	-21.7103	-20.0439	-18.6222	-19.8853	-9.70516	-4.08435	-3.6495	0.912183	1.16411	1.04749	1.11134	1.27618	-1.12282	-1.00172	-28.7841	0.660487	0.999328	0.854241	1.23593	1.24266	0.994585	1.44682	-0.0959943	-1.35947	0.30329	-37.4368	0.999838
350	66152	40876	1110020P15Rik	RIKEN cDNA 1110020P15 gene	0.952009	1.01591	1.0297	0.949048	0.889138	0.922098	0.938802	-8.81238	-19.8462	-15.8399	-7.8093	0.73428	-1.46467	-4.77168	0.945679	0.938825	0.883323	1.06283	0.992752	-13.8882	-17.0823	-1.88358	-10.9248	-28.7841	0.99612	1.37164	1.1908	1.15186	1.37698	-31.3556	0.999972	-3.30952	0.999863	1
351	22195	43226	Ube2l3	ubiquitin-conjugating enzyme E2L 3	1.05672	1.02418	1.07877	1.00181	1.00374	0.996636	1.07843	0.219108	-10.6535	0.944638	-21.6762	-21.3914	-21.4593	0.942104	0.927133	0.922527	1.04607	0.881895	0.995031	-5.24318	-4.65694	-1.29432	0.994913	-28.7841	0.92426	1.10699	1.27931	0.865298	1.1977	-12.3279	-2.56488	0.994789	0.580556	0.982924
352	14595	20378	B4galt1	UDP-Gal:betaGlcNAc beta 1,4- galactosyltransferase, polypeptide 1	1.04536	0.975434	0.946313	0.911557	0.955582	0.879881	0.909978	-0.849335	-9.0495	0.480671	0.99815	-0.6466	0.999996	0.99862	0.884161	0.927027	1.04659	0.885758	1.04848	-0.136572	-3.77579	-27.3112	-0.0457863	-21.0345	0.851223	1.08759	1.29593	0.839235	1.27767	0.88199	-35.5201	0.894772	0.876457	0.996755
353	22388	6628	Wdr1	WD repeat domain 1	0.941333	0.990214	1.04799	1.02919	1.17054	1.07781	1.07104	-0.0624025	-20.1411	-3.47414	-12.6069	0.999981	0.564981	0.211338	0.899969	0.865321	0.91119	0.949661	0.961501	-1.99353	0.950285	0.69634	-16.0018	-1.5257	0.881509	0.686934	1.50112	0.457615	0.779271	0.989447	1	1	1	1
354	14077	68379	Fabp3	fatty acid binding protein 3, muscle and heart	1.02617	0.993573	1.00414	0.898561	0.969695	0.887236	0.913287	-17.3346	-21.4585	-21.6383	0.287895	-15.7549	0.67917	-0.793657	0.845511	1.74408	0.892788	1.95352	2.06275	-3.07999	0.99993	-11.5565	1	1	0.85313	1.77622	1.17517	1.51146	2.08201	0.464656	1	-11.9397	1	1
355	50878	40844	Stag3	stromal antigen 3	1.01328	1.04407	1.01415	0.983614	0.961799	0.969991	1.03564	-20.3309	-10.4556	-20.1456	-19.5567	-11.9826	-15.1192	-13.4423	0.892606	1.12494	0.940493	1.19611	1.26028	-0.209354	-0.0457863	-7.9106	0.990489	0.999425	0.865125	1.28526	1.15659	1.11125	1.48563	0.937992	0.997681	-2.56488	0.936547	1
356	56012	56228	Pgam2	phosphoglycerate mutase 2	0.958588	0.978138	0.975873	0.965872	1.01552	1.03441	1.08607	-0.776508	-10.0368	-8.43367	-2.96151	-14.9741	-3.31652	0.995558	0.743965	1.28192	0.908315	1.41132	1.72309	0.999297	0.982578	-0.514148	0.999996	1	0.791585	1.06632	1.12982	0.9438	1.34707	0.889832	-11.5591	-11.3718	-44.7207	0.999614
357	108143	39986	Taf9	TAF9 RNA polymerase II, TATA box binding protein (TBP)-associated factor	1.18446	0.981312	1.21305	1.10109	1.06988	0.93894	1.13993	0.990814	-19.3037	0.99867	-0.360956	-4.46428	-5.5464	0.842795	1.50819	2.02611	1.30668	1.55057	1.3434	0.994794	0.999994	0.44876	0.998188	0.746247	1.96387	3.91527	1.18843	3.29449	1.99365	1	1	-0.738604	1	1
358	20655	392	Sod1	superoxide dismutase 1, soluble	0.920169	1.10459	1.03245	1.08429	1.0585	0.985079	1.07069	-1.59079	-0.0787647	-15.3212	-1.89903	-7.05296	-20.1378	-4.14966	1.21879	0.950049	0.894595	1.06199	0.779503	-6.9062	-23.8721	-22.743	-29.0858	-1.82992	0.980268	0.908115	1.20878	0.751268	0.926395	-44.195	-1.31252	0.921942	0.999973	0.428049
359	100034726		LOC100034726	ribosomal protein L26 pseudogene	0.955957	1.02465	0.990931	1.03024	0.997247	0.906035	0.904972	-12.5067	-18.5191	-21.2787	-17.0905	-21.7197	-1.04835	-0.939132	1.17713	0.872187	0.722955	1.20642	0.740941	-15.8229	-17.8066	-0.886792	-7.9106	-2.34507	0.78313	0.737649	1.10632	0.666758	0.941924	0.998639	0.999972	0.738172	1	-0.81169
360	320184	14598	Lrrc58	leucine rich repeat containing 58	0.945377	1.0551	1.00788	1.01854	1.03527	0.949529	0.973733	-9.1079	-9.84749	-21.4005	-19.8438	-15.656	-10.3967	-17.9253	1.0008	1.00097	1.00056	1.00041	1.00017	-29.1729	-20.3285	-4.5635	-14.061	-16.7211	0.89817	0.822169	1.06811	0.769739	0.915382	-7.88338	-0.0502243	-12.9247	0.981706	-21.325
361	18263	1906	Odc1	ornithine decarboxylase, structural 1	1.01475	0.907272	0.867172	0.662754	0.679728	0.791291	1.04312	-18.0362	0.975885	0.999941	1	1	1	-4.35663	0.964028	8.67649	0.934764	9.28201	9.00025	-26.0271	1	-16.5408	1	1	0.86971	9.40384	0.88098	10.6743	10.8126	-2.99687	1	-34.5137	1	1
362	22187	74981	Ubb	ubiquitin B	0.98493	1.03102	1.12584	1.04235	0.967389	0.973272	1.03348	-17.8376	-9.67417	0.998218	-4.73565	-8.35158	-11.5225	-8.46181	1.00008	0.999983	0.998571	1.00141	0.999905	-29.059	-25.0725	-17.8066	-26.0271	-22.4092	0.990271	1.02674	1.02811	0.998664	1.03682	-12.3279	-8.48302	0.272235	-15.2586	0.887277
363	21778	32072	Tex9	testis expressed gene 9	1.01032	0.966356	1.05116	0.997852	0.957083	1.02473	1.0782	-21.0271	-14.8288	-9.58507	-21.7318	-11.5673	-17.9049	-3.11722	0.971153	1.26006	1.09968	1.14584	1.29749	-23.5562	0.987999	-12.8678	0.959678	0.99971	0.98261	1.16442	1.13553	1.02544	1.18503	-31.6249	-6.38499	-9.27498	-42.1126	0.672039
364	66105	100932	Ube2d3	ubiquitin-conjugating enzyme E2D 3 (UBC4/5 homolog, yeast)	1.00025	0.999846	1.1158	1.06575	1.01873	0.998553	1.12977	-21.7643	-21.7645	-0.108231	-6.85699	-19.7593	-21.7519	0.434155	0.913266	1.23784	1.23896	0.999099	1.3554	-7.9106	0.929579	0.819302	-26.405	0.998848	0.960399	1.6327	1.17201	1.39308	1.70002	-22.375	0.999988	-1.00691	0.999913	1
365	19164	7186	Psen1	presenilin 1	0.998291	0.995749	1.07781	1.07788	1.04523	1.05282	1.11625	-21.7145	-21.4551	0.540061	0.542783	-4.43046	-2.33726	0.990054	0.966564	0.904141	1.04434	0.865752	0.935418	-7.52437	0.92624	-21.7291	0.998589	0.2701	0.86259	0.968629	1.24962	0.775139	1.12293	0.998375	-9.60512	0.999796	1	0.988168
366	73834	5783	Atp6v1d	ATPase, H+ transporting, lysosomal V1 subunit D	1.0975	0.935312	1.19888	1.1623	1.05465	1.05096	1.10013	0.706964	-8.71853	0.999969	0.999506	-4.01712	-5.05182	0.761587	0.894536	1.04969	1.07882	0.973006	1.17345	-23.7149	-16.3608	-2.16515	-12.2045	-3.77579	0.835641	1.02535	1.17339	0.873833	1.22702	-41.6354	0.984061	0.841134	-14.5998	0.999708
367	57320	38295	Park7	Parkinson disease (autosomal recessive, early onset) 7	1.02709	1.01221	1.08763	0.986407	1.0059	0.960029	0.927411	-15.7048	-20.3506	-0.259129	-19.9826	-21.4235	-10.1404	-1.15748	1.24774	0.942593	0.766972	1.22898	0.755437	-3.37828	-22.2407	-0.674437	-4.84745	-0.136572	1.01178	1.08846	1.07497	1.01255	1.07578	-37.6661	-7.45309	0.188734	-17.8089	-11.5591
368	22340	2535	Vegfb	vascular endothelial growth factor B	1.02626	0.989085	1.02995	0.997647	0.993906	0.96818	0.997999	-16.6328	-20.7417	-15.3573	-21.7164	-21.442	-14.3164	-21.7298	0.921216	0.831609	1.07711	0.772076	0.90273	-10.1598	0.9852	-17.0823	0.999662	0.859419	0.893786	0.959014	1.25992	0.761172	1.07298	0.318339	-11.0029	0.97295	0.999937	-10.4642
369	11677	68193	Akr1b3	aldo-keto reductase family 1, member B3 (aldose reductase)	0.994356	1.03294	1.04296	0.995117	1.00339	0.989237	1.03218	-21.1043	-7.83292	-3.71595	-21.2689	-21.5267	-19.446	-8.20794	1.21072	1.0319	0.848985	1.21545	0.8523	-9.13729	-26.405	-15.1115	-8.44331	-16.1811	0.916342	1.14442	1.13477	1.0085	1.2489	-23.7095	-3.3909	0.5516	-20.8068	0.920126
370	103694	5308	Tmed4	transmembrane emp24 protein transport domain containing 4	0.962505	1.01318	0.990448	1.01591	1.027	1.02689	1.05572	-1.01013	-15.8974	-18.3881	-13.786	-5.78772	-5.85008	0.784187	0.952598	0.917371	0.947405	0.968298	0.963019	-5.76583	0.972227	0.594543	-7.39818	0.69634	0.884337	0.816315	1.22165	0.668208	0.923081	0.97644	0.999759	0.987033	1	-0.887588
371	100039683	8749	LOC100039683	similar to Tax1 (human T-cell leukemia virus type I) binding protein 3	0.965868	1.0065	1.02758	1.0971	1.09649	1.01784	0.978798	-8.04683	-21.0327	-11.8684	0.938252	0.934217	-16.8614	-14.9527	1.0668	1.19332	1.23676	0.964871	1.11859	-8.85599	-18.1691	-9.71445	-24.6349	0.398733	0.621341	0.986619	1.11852	0.882077	1.58789	0.999957	-1.556	0.980845	-1.09024	1
372	16201	7785	Ilf3	interleukin enhancer binding factor 3	0.937847	0.933381	0.915668	1.09503	1.10259	1.06969	1.21496	-0.713371	-0.177072	0.78554	0.83471	0.917165	-0.334775	0.999999	0.974284	3.61662	1.07403	3.36732	3.71208	-29.059	1	-7.65184	1	1	0.719183	2.68972	1.19827	2.24468	3.73997	0.979944	1	0.476351	1	1
373	67003	37764	Uqcrc2	ubiquinol cytochrome c reductase core protein 2	1.08879	1.01941	1.13445	1.05334	1.05401	1.01899	1.21304	0.973466	-14.3371	0.999946	-0.460282	-0.369868	-14.592	1	0.966024	1.00075	1.23824	0.808205	1.03595	-25.355	-27.8851	0.954701	0.991129	-28.3608	0.944123	1.51797	1.28393	1.18228	1.60781	-17.0932	0.991976	0.664595	-3.55763	0.999984
374	26442	2084	Psma5	proteasome (prosome, macropain) subunit, alpha type 5	1.11601	0.970825	1.01119	1.02583	0.961759	0.930962	0.998208	-1.23654	-18.079	-21.2019	-18.9658	-15.7726	-7.26518	-21.7499	0.986655	0.84731	1.03283	0.820374	0.85877	-24.7825	0.999938	-29.1808	0.999997	0.99999	0.950561	0.756804	1.14383	0.661643	0.796166	-25.8822	0.998185	0.616368	1	0.994669
375	67680	2255	Sdhb	succinate dehydrogenase complex, subunit B, iron sulfur (Ip)	1.01236	1.09366	1.07433	1.06923	1.04167	1.00077	1.08758	-20.2618	0.227908	-1.46212	-2.23917	-9.81978	-21.7585	-0.133437	0.926203	0.993951	0.991799	1.00217	1.07315	-12.7006	-26.405	-27.2064	-29.059	-18.5314	1.01241	1.18704	1.25449	0.946237	1.17249	-31.3556	0.152851	0.991408	-3.81789	0.973566
376	12443	1334	Ccnd1	cyclin D1	1.12017	0.98772	0.86589	0.825069	0.85049	0.742064	0.796013	0.313198	-20.771	0.898302	0.997001	0.970861	1	0.999829	0.881791	0.596869	0.812652	0.734471	0.676882	0.932769	1	0.979006	0.999971	0.999991	0.796881	0.558047	0.981687	0.568457	0.700289	-1.556	0.999714	-42.5547	0.999933	0.984776
377	56752	55483	Aldh9a1	aldehyde dehydrogenase 9, subfamily A1	1.04571	1.06153	1.08641	1.18789	1.18998	1.16727	1.20022	-11.1316	-8.83724	-6.79055	0.992215	0.978674	0.919575	0.824932	1.00488	0.897221	1.19493	0.750853	0.892866	-29.1475	0.0971556	0.988544	0.999991	0.330171	1.11041	1.18163	1.40022	0.843885	1.06413	-21.0653	-2.63391	0.998955	0.957113	-13.5388
378	13427	37921	Dync1i2	dynein cytoplasmic 1 intermediate chain 2	1.19348	1.07788	1.25791	1.20285	1.13742	1.02389	1.11439	0.974413	-4.78009	0.999389	0.984923	0.508714	-18.8037	-0.418508	1.06342	1.01295	1.2212	0.829469	0.952535	-20.506	-29.1475	-0.184632	0.516473	-17.4443	1.03106	1.24301	1.18065	1.05283	1.20557	-41.2984	-0.0502243	-7.73811	-13.5388	0.948429
379	84092	3782	Usp8	ubiquitin specific peptidase 8	1.18643	1.01228	1.33196	1.22142	1.24691	1.07111	1.19917	0.996188	-20.5825	1	0.999703	0.999955	-3.43884	0.998485	1.00073	0.975824	1.2214	0.798941	0.975112	-29.059	-28.0549	-2.10703	-0.641207	-27.0992	1.06814	1.19724	1.20309	0.995143	1.12087	-14.3839	-0.143632	0.641266	-39.4039	-6.64139
380	19286	268	Pts	6-pyruvoyl-tetrahydropterin synthase	1.00756	1.04609	1.05254	1.00556	1.04481	0.991695	1.03975	-21.2343	-8.93326	-6.84084	-21.4761	-9.37876	-21.1165	-11.2053	0.88791	1.21407	0.99326	1.22231	1.36734	-3.00809	0.999913	-27.8851	0.999999	1	0.991237	1.58856	1.1767	1.35001	1.6026	-22.1109	0.999614	-4.09069	0.996115	0.999999
381	18813	4513	Pa2g4	proliferation-associated 2G4	1.03068	1.02673	1.0138	0.904355	0.903837	0.885737	1.05047	-14.5845	-16.0467	-20.0476	0.536108	0.554766	0.90519	-7.43325	1.03684	0.943178	1.08889	0.866186	0.909669	-27.61	-5.87414	-16.7211	0.652845	-0.886792	1.0222	1.14395	1.05803	1.0812	1.1191	-26.7046	-10.8214	-44.2687	-6.51232	0.5516
382	67870	5790	Enoph1	enolase-phosphatase 1	0.960526	0.998959	0.932952	0.943366	0.981126	0.970303	1.03162	-6.10401	-21.7465	0.164859	-1.10944	-16.4546	-10.7723	-10.2753	0.816886	1.13868	0.987328	1.1533	1.39393	0.997923	0.667968	-8.57963	0.997724	1	0.895227	1.01801	1.06971	0.951662	1.13715	0.170977	-38.5573	-21.0653	-6.51232	-0.442149
383	12660	88575	Chka	choline kinase alpha	0.937429	0.91955	0.880708	1.07083	1.13559	1.08246	1.09573	-5.89796	-2.147	0.696945	-4.98893	0.699313	-2.86326	-1.20665	1.1976	5.14425	0.966599	5.32201	4.29545	-6.78641	1	-28.56	1	1	0.743234	3.87491	1.20264	3.22201	5.21359	0.994669	1	0.713445	1	1
384	69192	2658	Dhx16	DEAH (Asp-Glu-Ala-His) box polypeptide 16	0.977688	0.99475	1.05838	1.0716	1.05863	1.02121	1.07253	-13.2756	-21.2935	-1.24652	0.213189	-1.20596	-15.36	0.272459	0.784649	1.47447	0.881013	1.6736	1.87914	0.997562	0.999953	0.628914	1	1	0.836002	0.96954	1.21394	0.79867	1.15973	0.855001	-15.2586	0.347514	0.995346	-0.849282
385	27406	22784	Abcf3	ATP-binding cassette, sub-family F (GCN20), member 3	0.99848	0.955468	1.03187	1.06359	0.989182	1.03928	1.12342	-21.7356	-6.43405	-12.3002	-2.0448	-20.3272	-9.16824	0.966119	1.04928	1.31663	1.10232	1.19442	1.25479	-27.513	0.97851	-14.5835	0.972867	0.999578	0.977435	2.47401	1.25724	1.96782	2.53112	-44.2687	1	0.415322	1	1
386					0.981074	0.932311	1.08262	0.950562	0.883143	0.912873	0.917671	-19.6731	-5.4217	-3.54218	-10.6425	0.476661	-1.7783	-2.48292	0.941476	1.4166	0.989863	1.4311	1.50466	-14.2345	0.998848	-26.1552	0.99998	0.999996	0.88906	2.33352	1.04391	2.23536	2.62471	-29.7251	1	-43.6572	1	1
387	16842	7813	Lef1	lymphoid enhancer binding factor 1	1.04838	0.989055	1.11209	1.07457	1.01741	1.00637	1.05549	-5.18748	-20.1724	0.941473	-0.231006	-18.0524	-21.222	-3.20738	1.0439	1.3368	1.06068	1.26033	1.28058	-4.47126	0.999994	-0.184632	0.999924	0.99999	1.01514	1.78865	1.39885	1.27866	1.76198	-41.1244	0.996286	0.571111	-0.738604	0.999063
388	14651	3890	Hagh	hydroxyacyl glutathione hydrolase	1.13544	1.01599	1.22327	1.12469	1.08125	1.10403	1.22979	0.948532	-19.4366	0.999954	0.886801	-0.888951	0.52922	0.999973	1.10382	1.07464	1.20378	0.892724	0.973564	-4.84745	-4.02786	0.80211	-6.55068	-28.7841	1.85326	2.82662	1.55525	1.81747	1.52521	0.999407	1	0.809372	0.999991	0.995019
389	50995	4018	Uba2	ubiquitin-like modifier activating enzyme 2	1.1664	0.948456	1.0751	0.911796	0.939452	0.997129	1.10886	0.994991	-6.11183	-1.69402	0.225089	-3.57017	-21.6847	0.645836	1.00756	1.19666	1.14921	1.04128	1.18767	-24.9284	0.975283	0.79757	-11.5565	0.991532	0.95215	1.41238	1.00435	1.40626	1.48336	-2.84806	0.999955	-8.17947	0.999953	0.99949
390	229906	1158	Gtf2b	general transcription factor IIB	1.16026	0.969391	1.09768	1.0153	0.950672	1.02606	1.05253	0.997522	-13.078	0.587038	-19.2799	-5.50803	-15.3628	-5.31846	0.880044	0.907611	1.06854	0.849394	1.03132	-4.84745	-6.09455	0.762838	-3.45556	0.977484	0.967067	1.22423	1.25705	0.973893	1.26592	-34.5137	0.72608	0.428049	-37.2051	0.766169
391					1.04854	0.97369	1.01178	0.927285	0.917891	0.992591	1.11878	-7.89667	-15.8431	-20.473	-1.24735	-0.20012	-21.2344	0.821661	0.967017	0.946852	1.02	0.928284	0.979147	-27.3112	-28.1356	-4.38021	-3.45556	-21.0345	0.901956	0.556616	0.978844	0.568647	0.617122	-40.393	0.999911	-44.7688	0.999998	0.999993
392	66419	6768	Mrpl11	mitochondrial ribosomal protein L11	0.975599	1.00789	1.06002	1.01222	0.967303	0.949279	1.07907	-16.1671	-21.1205	-3.92676	-20.2564	-12.6883	-5.66402	-0.771198	0.969545	0.941889	0.986247	0.955024	0.971476	-5.65879	-2.8674	-28.6205	-1.20711	-25.6299	0.85083	0.843439	1.28352	0.657132	0.991312	-22.9061	-2.92185	-4.57434	0.99645	-13.3322
393	22272	40942	Uqcrq	ubiquinol-cytochrome c reductase, complex III subunit VII	1.0121	1.0053	1.01954	0.920859	0.870713	0.936225	1.09666	-20.4503	-21.5045	-18.5216	-0.611947	0.975275	-3.05671	0.137205	0.917144	1.14656	0.96391	1.18948	1.25014	-2.79861	0.557143	-26.8773	0.919087	0.998848	0.77618	1.19923	0.996194	1.20381	1.54504	-25.3357	0.993	-40.2017	0.998808	0.999972
394	15356	159	Hmgcl	3-hydroxy-3-methylglutaryl-Coenzyme A lyase	1.04934	0.975456	1.11703	0.989782	0.951212	0.947334	1.02807	-6.47202	-15.8368	0.894401	-20.6157	-5.86074	-4.62774	-14.6659	0.902013	1.35894	0.939294	1.44677	1.50656	-24.0278	1	-26.0271	1	1	0.867613	2.26573	1.11675	2.02886	2.61145	-41.7983	1	0.766169	1	1
395	21841	20692	Tia1	cytotoxic granule-associated RNA binding protein 1	1.04938	1.0298	1.13278	1.04942	1.00484	0.948279	1.06051	-5.89499	-13.5109	0.98025	-5.88381	-21.4868	-4.38123	-2.94065	0.920517	1.08849	1.04097	1.04566	1.18248	-19.2541	0.773311	-2.73084	-5.1424	0.997562	1.00618	1.29824	1.08887	1.19228	1.29027	-44.6534	-3.72976	-44.5168	-1.40728	-0.567604
396	18607	37643	Pdpk1	3-phosphoinositide dependent protein kinase-1	1.08446	0.989141	1.0962	1.04252	0.913383	0.985174	1.09653	0.0396498	-20.4117	0.579628	-8.47588	0.535534	-19.3006	0.589641	0.87754	0.967489	1.03967	0.930577	1.1025	-6.9062	-17.0823	-0.742714	-5.34521	0.682459	0.910735	1.43473	1.10556	1.29774	1.57535	-28.9031	-0.382976	-31.0855	-2.36465	0.956113
397	12465	6287	Cct5	chaperonin subunit 5 (epsilon)	1.02394	0.967875	1.00609	0.870011	0.783487	0.828436	0.901386	-18.2808	-15.6085	-21.5164	0.871025	0.999961	0.996371	-0.120004	1.05662	1.93437	0.913301	2.118	1.83071	-4.20169	1	-16.5408	1	1	1.00452	1.74205	1.00221	1.73821	1.73421	-41.9574	0.999999	-26.4302	1	1
398	68263	712	Pdhb	pyruvate dehydrogenase (lipoamide) beta	1.08247	1.07367	0.955692	0.891549	0.850117	0.841783	0.897773	-4.29968	-5.99833	-12.9948	-0.176023	0.916073	0.954714	-0.635654	0.996954	0.852353	1.01767	0.83755	0.854958	-22.5767	0.874642	-27.7044	0.991726	0.874642	0.941455	0.849784	1.12692	0.754076	0.902628	-36.4959	0.598848	-38.5573	0.981706	0.598848
399	21672	21182	Prdx2	peroxiredoxin 2	1.04375	1.04413	0.968726	1.00917	0.927854	0.915329	0.924086	-18.1623	-18.1062	-19.7018	-21.5866	-12.4949	-10.0053	-11.7386	0.950195	0.90038	0.926765	0.97153	0.947574	-26.1552	-3.30209	-13.0358	-16.3608	-3.69405	1.04884	1.30399	1.21337	1.07468	1.24327	-1.65969	0.990147	-1.13307	0.188734	0.38905
400	66425	85506	Pcp4l1	Purkinje cell protein 4-like 1	1.01776	1.01643	1.02212	1.00936	0.95625	0.97167	1.00417	-18.5998	-19.0243	-17.0733	-20.8283	-7.79829	-14.307	-21.5742	0.964065	0.974607	1.13333	0.859953	1.01093	-21.9006	-21.3834	-3.53394	0.2701	-29.1618	0.911867	1.03799	1.3488	0.769562	1.13831	-40.2017	-16.6242	0.870669	0.0150723	-2.92185
401	20924	2384	Supt5h	suppressor of Ty 5 homolog (S. cerevisiae)	1.03942	0.953826	1.06751	1.00065	1.00999	1.05334	1.07641	-8.72553	-5.4532	-1.16591	-21.7591	-20.5	-4.00399	-0.190006	0.889681	1.41557	1.02569	1.38011	1.59109	-5.04285	1	-2.59831	1	1	0.813643	1.99385	1.27273	1.5666	2.45053	-9.77308	1	0.749743	0.999999	1
402	12301	7649	Cacybp	calcyclin binding protein	1.21581	1.00002	1.10989	0.970875	0.978346	0.967124	1.09834	0.991608	-21.7647	-0.819252	-17.3938	-19.2475	-16.3371	-1.88593	1.0029	0.870967	1.28798	0.676227	0.868449	-28.9959	-12.2045	0.0382682	0.993128	-9.27977	1.14368	0.909303	1.45611	0.624474	0.795066	-3.55763	-33.2196	0.952971	0.999084	0.72608
403	21767	7975	Tex264	testis expressed gene 264	0.940211	1.00436	0.995361	1.00501	0.967103	1.07806	1.03472	-6.19509	-21.6315	-21.6124	-21.5889	-15.1249	-3.18855	-14.8999	0.78469	1.13075	0.970248	1.16543	1.44102	0.950285	-0.11322	-24.7825	0.942847	0.999995	0.665502	1.60554	1.2847	1.24975	2.41253	0.959978	0.999996	0.954043	0.997831	1
404	18412	31202	Sqstm1	sequestosome 1	0.967712	0.978054	1.07663	1.29705	1.0924	1.06386	1.10194	-13.094	-17.2625	-1.20664	1	0.141286	-3.31093	0.540168	0.891032	1.54955	1.08234	1.43167	1.73905	-8.44331	0.991532	-21.2094	0.972867	0.999886	0.780205	2.94266	1.55734	1.88954	3.77166	-2.17441	1	0.999325	1	1
405	12349	37256	Car2	carbonic anhydrase 2	1.09159	0.992961	0.946601	0.684751	0.708939	0.564115	0.636645	-1.18878	-21.404	-7.84283	1	1	1	1	0.732298	0.838274	1.0578	0.792472	1.14472	0.991129	-21.5567	-21.5567	-4.75159	0.992283	0.676187	0.964511	0.82036	1.17572	1.4264	0.995552	-20.2934	0.933557	0.999792	0.999989
406	14433	103997	Gapdh	glyceraldehyde-3-phosphate dehydrogenase	0.918441	0.972493	0.975891	0.940336	0.825824	0.786227	0.803653	-4.00091	-18.2527	-19.022	-9.1848	0.975704	0.999034	0.995774	1.02836	0.985618	1.05794	0.93164	0.958433	-22.9082	-5.34521	-29.1618	-1.77713	-9.13729	0.82713	0.870428	1.07063	0.813005	1.05235	-13.5388	-7.88338	-42.8292	-1.17671	-40.007
407	56434	21168	Tspan3	tetraspanin 3	1.10524	0.975225	1.04789	1.00123	0.977332	0.959402	1.13572	-5.90477	-20.0828	-16.4502	-21.7605	-20.3506	-17.4728	-2.4	1.04834	0.968866	0.836714	1.15794	0.924194	-6.09455	-13.3744	-28.8781	-11.397	-24.7825	0.930288	1.23257	1.09902	1.12152	1.32494	-31.0855	-7.73811	-8.03049	-44.4618	-18.0507
408	21917	31144	Tmpo	thymopoietin	1.13831	1.05544	1.13566	0.903995	0.933328	0.915092	1.02699	0.912098	-6.88125	0.802122	0.328458	-3.11329	-0.430503	-16.5053	0.942088	0.808473	1.09522	0.738185	0.858172	-28.9959	-3.94269	-3.61344	0.990708	-1.5257	1.05713	1.14494	1.18473	0.966415	1.08306	-28.6285	0.925453	-44.3377	0.996755	0.936547
409	56398	5235	1500003O03Rik	RIKEN cDNA 1500003O03 gene	1.07987	0.968122	1.08037	1.17483	1.03943	0.880362	0.940442	-9.94748	-18.954	-9.853	-0.0623434	-17.8724	-2.20061	-13.2267	1.06283	0.64333	1.33526	0.481802	0.605301	-22.9082	0.990265	0.675291	0.999999	0.999756	1.10738	0.870184	1.61673	0.538237	0.785806	-33.4812	0.999897	0.948429	1	1
410	12215	1308	Bsg	basigin	0.983243	1.01353	1.02666	0.957896	0.890982	0.823077	0.778326	-19.989	-20.6241	-17.7057	-12.5154	0.328909	0.996955	0.999965	1.11594	0.921654	0.88209	1.04485	0.825897	0.69634	-12.8678	-15.8229	-28.1356	-0.962739	1.09522	0.825262	1.10685	0.745592	0.753512	-3.55763	0.664595	-40.9468	0.848223	0.99986
411	11951	38017	Atp5g1	ATP synthase, H+ transporting, mitochondrial F0 complex, subunit c (subunit 9), isoform 1	0.996122	0.956624	1.00755	1.01032	0.885929	0.919712	0.998488	-21.6828	-13.3055	-21.4598	-21.1999	0.132176	-3.52575	-21.7522	1.01859	0.899865	1.04663	0.859772	0.883438	-29.059	-4.38021	-23.3962	0.585486	-0.674437	0.938528	0.946843	1.23456	0.766948	1.00886	-36.971	-12.1328	-0.472609	0.996681	-0.503665
412	67857	68273	Ppp6c	protein phosphatase 6, catalytic subunit	1.12318	0.967326	1.09453	1.04763	0.986092	0.944315	1.06118	0.84121	-13.5607	-0.00224026	-8.54778	-20.0135	-5.16906	-4.61556	0.885867	1.06517	1.09858	0.969585	1.2024	-5.24318	-10.4624	-2.46975	-20.6828	0.877486	1.0163	1.18214	1.18836	0.994763	1.16318	-44.6126	-44.7471	-36.7346	-36.4959	-44.0339
413					0.924722	0.990649	1.0123	0.982773	0.927162	0.966013	1.03749	-3.59087	-21.2283	-20.8636	-19.9833	-4.08792	-15.5133	-14.8294	0.970138	0.85079	0.909174	0.935784	0.876979	-28.3608	-4.84745	-12.041	-21.0345	-2.93723	0.934715	0.994923	1.28907	0.771816	1.06441	-31.8932	-34.0005	0.152851	-0.535326	-44.7207
414	17344	20979	Pias2	protein inhibitor of activated STAT 2	1.07121	0.960437	1.03488	1.02183	0.915749	1.0262	1.09767	-2.75029	-11.0474	-13.36	-17.9405	-0.271097	-16.4941	0.0835888	0.950938	0.954009	0.992227	0.961483	1.00323	-17.0823	-23.0721	-29.1872	-20.3285	-27.0992	1.03494	1.08654	1.14006	0.95306	1.04986	-8.79411	-38.7733	-3.72976	-5.31541	-13.5388
415	22334	37765	Vdac2	voltage-dependent anion channel 2	1.02053	0.932582	0.947008	0.791787	0.753999	0.863434	0.854771	-18.3532	-2.58498	-6.26874	0.999995	1	0.984327	0.993475	0.954643	0.809852	1.02577	0.789505	0.848329	-8.04188	0.999597	-24.182	0.999998	0.99945	0.882365	0.666444	1.16461	0.572249	0.755293	-10.2885	0.999142	-44.6894	0.999964	0.997681
416	12774	37325	Ccr5	chemokine (C-C motif) receptor 5	0.881836	0.857665	0.906219	0.886241	0.676454		0.850413	-15.439	-13.0786	-20.855	-17.6251	-0.548981		-12.2907	1.13247	1.13194	1.12315	1.00783	0.999528	-19.2541	-21.0345	-18.3503	-28.8781	-28.9597	1.00767	0.841892	1.01276	0.831285	0.835481	-40.5811	-44.5671	-38.9864	-35.0204	-34.7679
417	17184	7830	Matr3	matrin 3	1.17752	0.942723	1.08025	0.992119	0.947257	0.970357	1.06545	0.555148	-12.1251	-7.93036	-21.5377	-13.2912	-18.7009	-11.0637	1.01551	1.00527	0.951723	1.05626	0.989911	-14.2345	-1.47787	-11.717	-11.2385	-8.71719	0.92029	1.30813	1.10343	1.18551	1.42143	-36.255	-2.36465	-14.8176	-20.8068	0.800505
418	18854	13245	Pml	promyelocytic leukemia	0.991459	1.18101	1.28829	1.14477	1.10651	1.05878	1.22032	-21.4756	0.715967	0.997606	-0.152718	-3.08883	-11.9998	0.946694	0.894786	0.977673	1.12021	0.872755	1.09263	-24.182	-26.8773	-0.260221	-0.0678341	-13.5449	0.96149	1.30001	1.23502	1.05262	1.35207	-37.4368	-0.193205	-5.31541	-22.9061	-0.271346
419	67345	56715	Herc4	hect domain and RLD 4	1.00728	0.987752	1.10894	1.04607	0.979879	0.994871	1.03745	-21.4627	-20.9044	-0.738958	-12.6766	-19.5026	-21.6124	-15.1919	0.865148	0.766463	1.02749	0.745958	0.885932	-28.6205	-7.52437	0.0178613	0.997724	-5.1424	0.973719	1.03858	1.30507	0.795801	1.06661	-42.5547	-28.6285	0.170977	-1.22115	-32.1607
420	14268	1533	Fn1	fibronectin 1	0.990275	0.948366	1.03856	0.97128	0.987632	0.820124	0.981185	-20.9285	-6.74923	-12.0696	-15.3546	-20.4248	0.999848	-18.7698	0.891159	0.991507	1.15079	0.861586	1.1126	-4.02786	-25.2147	-5.65879	0.0779087	-6.20667	0.895123	1.07409	1.45769	0.736844	1.19994	-28.9031	-5.77406	0.795921	-6.25939	0.771407
421	21917	31144	Tmpo	thymopoietin	1.24567	0.962566	1.07924	0.873456	0.8493	0.843066	1.00852	0.999998	-10.4234	-0.618164	0.987373	0.999217	0.999633	-20.9917	0.9676	0.98745	1.08156	0.912984	1.02051	-29.0858	-27.3112	-4.38021	-6.20667	-25.6299	0.95779	1.11963	0.914528	1.22427	1.16898	-44.0339	-5.20481	-21.5859	0.887277	-0.567604
422	13000	20444	Csnk2a2	casein kinase 2, alpha prime polypeptide	0.97454	0.958805	1.01413	0.963595	0.923634	0.922391	0.964547	-16.2216	-9.91088	-19.9526	-11.8295	-0.821259	-0.678164	-12.2177	1.06946	1.40137	1.05915	1.32311	1.31035	-6.78641	0.999816	-0.674437	0.995771	0.999588	0.916076	1.43984	1.12484	1.28004	1.57175	-20.5494	0.99545	-18.294	0.992156	0.999987
423	12517	1350	Cd72	CD72 antigen	1.21005	0.912864	1.13728	1.05069	0.922646	0.88913	0.804303	0.99824	-0.838197	0.807871	-9.56243	-2.12873	0.602162	0.999819	1.02683	0.809511	1.19346	0.678286	0.788356	-25.6299	0.505764	-1.5257	0.999588	0.954701	0.955418	0.850158	1.02533	0.829155	0.889829	-25.8822	-1.82231	-30.271	-4.88257	-7.31332
424	22041	68153	Trf	transferrin	0.985928	0.993011	0.994489	0.961009	0.858285	0.809866	0.780532	-20.5022	-21.4485	-21.5678	-13.5779	0.935409	0.999122	0.999955	1.12459	1.03683	0.868835	1.19336	0.921966	-21.5567	-18.1691	-23.8721	-5.87414	-28.2886	1.11259	1.0922	1.06728	1.02334	0.981668	-0.271346	-5.65693	-36.255	-8.33031	-28.0789
425	22222	7582	Ubr1	ubiquitin protein ligase E3 component n-recognin 1	1.1303	1.03181	1.08944	0.977302	0.954363	0.876491	1.05006	0.690546	-15.7698	-1.52643	-18.3058	-10.5912	0.832853	-9.89158	0.914198	1.12879	0.965863	1.16869	1.23474	-23.0721	-3.30209	-28.4966	-1.67407	0.70306	0.918815	1.44644	1.04193	1.38823	1.57424	-44.1167	0.952971	-44.7977	0.994294	0.991408
426	269523	5168	Vcp	valosin containing protein	1.09669	0.944181	0.978667	1.0449	0.961953	0.919184	1.07553	-3.0924	-10.5426	-19.6624	-14.2678	-15.6611	-4.39997	-6.71231	1.0085	0.854101	1.28051	0.667001	0.846898	-28.2135	-1.38455	0.911251	0.999979	-0.286382	0.958995	0.798336	0.988803	0.807376	0.832472	-40.9468	0.833718	-43.0872	0.992333	0.994905
427	19118	79441	Prm1	protamine 1	1.04304	0.912679	1.00993	0.902808	0.895256	0.998659	0.980089	-18.2704	-9.50313	-21.2321	-7.67505	-6.38339	-21.7608	-20.9146	1.11357	1.24164	1.3507	0.919263	1.11501	-2.59831	0.0382682	0.660487	-26.2812	-20.3285	0.899732	1.09511	0.872413	1.25527	1.21715	-37.4368	-36.971	-21.5859	-4.57434	-14.8176
428	21954	309	Tnni3	troponin I, cardiac	0.986575	1.02242	1.05715	1.03546	1.01712	0.969166	1.05429	-20.4078	-18.3008	-7.22012	-14.1753	-19.6625	-15.3958	-8.03913	0.929257	0.709127	0.96509	0.734778	0.763112	-26.0271	-0.0903096	-7.52437	0.997826	0.944159	0.990259	0.905691	1.29641	0.698617	0.914601	-43.8545	0.817853	-2.36465	0.999969	0.990586
429					1.23344	1.05701	1.12709	1.04933	0.93556	0.891514	1.09328	0.981528	-11.8547	-0.772713	-13.7741	-9.02019	-1.14686	-4.3307	0.961684	0.932571	1.17426	0.794176	0.969727	-27.3112	-25.355	-13.7162	-4.11419	-28.56	0.865091	0.849489	1.00686	0.843698	0.981965	-23.4408	-21.8479	-44.7977	-14.3839	-44.5671
430					0.942712	0.968979	0.967943	0.957811	0.897702	0.936369	0.998556	-7.40443	-16.0587	-15.7245	-12.3047	0.0571671	-5.64411	-21.7508	1.41283	1.27308	1.23548	1.03043	0.901088	-25.8968	-27.0992	-24.0278	-28.0549	-15.8229	1.09681	0.988807	1.24962	0.791287	0.901532	-19.5331	-5.77406	-17.5687	0.937992	0.921942
431	72873	75215	2900006K08Rik	RIKEN cDNA 2900006K08 gene	0.979167	0.874935	1.00913	0.96643	1.01924	1.01212	1.22411	-20.5193	-1.60516	-21.5272	-18.6386	-20.7385	-21.3489	0.793893	0.978914	0.963331	0.933601	1.03185	0.984081	-26.8773	-26.7628	-26.7628	-17.6254	-29.1729	1.09942	1.20338	1.34327	0.895858	1.09456	-14.5998	-20.2934	-0.567604	-8.79411	-43.5519
432	11819	7628	Nr2f2	nuclear receptor subfamily 2, group F, member 2	0.873098	1.02933	1.01339	0.980069	0.904332	0.900464	0.910993	-0.0392234	-18.6145	-21.0565	-20.1752	-2.98104	-2.44033	-4.04945	0.998361	0.860772	0.915938	0.93977	0.862185	-28.1356	-2.16515	-17.2632	-7.52437	0.547292	0.860367	0.819926	1.1371	0.721069	0.952995	-44.4618	-0.354243	-15.0372	0.996027	0.672039
433	14489	40607	Mtpn	myotrophin	1.29944	1.00858	1.26908	1.0651	0.996965	0.974104	1.2372	0.994988	-21.522	0.982387	-11.7766	-21.7338	-19.5784	0.936248	1.18773	0.928886	1.2551	0.74009	0.782065	-10.7696	-17.0823	-1.72518	0.722373	-0.962739	1.07463	0.860854	1.06199	0.810602	0.801072	-24.5197	-16.1621	-29.1774	-0.382976	0.115468
434	53334	37977	Gosr1	golgi SNAP receptor complex member 1	1.04003	0.991668	1.06474	1.05214	1.02987	1.06363	0.976785	-14.0354	-21.3361	-6.99984	-10.399	-17.0112	-7.27443	-18.6056	1.07376	1.64954	1.11425	1.4804	1.53622	-29.1096	0.999881	-16.3608	0.999959	0.999997	0.824675	1.56833	1.19227	1.31542	1.90176	-19.5331	1	0.664595	0.999998	1
435	18127	504	Nos3	nitric oxide synthase 3, endothelial cell	1.02243	1.02129	1.0544	1.00842	0.911772	1.00579	1.03949	-17.9966	-18.3346	-7.2589	-21.182	-0.1807	-21.4869	-12.168	1.09011	1.05202	0.985795	1.06718	0.965054	-3.37828	-19.2541	-28.56	-20.1506	-12.2045	1.12964	1.59626	1.21657	1.3121	1.41308	-3.99834	-0.503665	-6.51232	-21.8479	-29.4514
436	20511	3075	Slc1a2	solute carrier family 1 (glial high affinity glutamate transporter), member 2	1.00744	1.03104	1.02425	0.96369	0.863392	0.907253	0.961068	-21.5301	-18.0961	-19.4317	-16.608	0.471318	-3.05592	-15.9347	0.801897	0.733599	0.867261	0.84588	0.914829	-6.6679	0.958728	-23.2348	0.979006	0.652845	0.971182	1.10005	1.34949	0.815161	1.13269	-21.325	0.499008	-32.6924	0.986733	-0.382976
437	54138	40858	Atxn10	ataxin 10	1.02209	0.961131	1.02763	0.985314	0.927226	0.923506	0.937802	-14.5896	-5.6869	-11.6593	-18.1213	0.651701	0.770122	-0.0356881	1.01065	1.18841	1.14433	1.03852	1.17589	-10.7696	-1.43082	-7.9106	-16.1811	0.984494	1.05967	1.77875	1.6629	1.06967	1.67859	-44.6534	0.984061	0.95809	-32.9566	0.997407
438	68028	105739	Rpl22l1	ribosomal protein L22 like 1	1.16376	0.969006	1.12926	1.04367	0.952638	0.916012	1.04729	0.957081	-15.7473	0.663416	-11.9661	-10.0501	-1.3137	-10.8095	1.3393	1.26399	1.14277	1.10607	0.943768	0.994913	-1.43082	-2.93723	-26.1552	0.667968	1.01419	1.09396	1.19865	0.912662	1.07866	-0.0502243	-32.6924	-0.244783	0.969648	0.97644
439	14102	27	Fas	Fas (TNF receptor superfamily member 6)	1.20079	0.872573	1.16002	1.05608	0.980933	0.983104	0.917741	0.97341	0.573833	0.782354	-10.4942	-19.886	-20.2785	-3.34061	1.26272	1.31898	1.11071	1.18751	1.04455	-2.46975	-6.09455	-25.355	-10.4624	-26.5266	1.07643	1.5183	1.06913	1.42013	1.4105	-25.3357	0.861481	-23.9788	0.239865	0.115468
440	16452	21033	Jak2	Janus kinase 2	1.20978	1.26457	1.21979	1.24511	1.19271	1.14357	1.29248	0.981301	0.999068	0.989077	0.997262	0.953979	0.484168	0.999803	1.73661	3.67868	1.18137	3.1139	2.11831	1	1	0.999385	1	1	1.39965	2.13505	1.46439	1.45797	1.52541	0.992674	0.999999	0.996967	0.995936	0.998577
441	231329	722	Polr2b	polymerase (RNA) II (DNA directed) polypeptide B	1.26938	0.919066	0.987949	1.05046	0.987125	0.836476	1.18017	0.970315	-7.89987	-21.3193	-15.4697	-21.2567	0.559463	0.264771	0.963913	0.941264	1.02782	0.915791	0.976502	-19.0737	-29.059	-3.77579	-0.886792	-13.8882	0.98075	0.944992	1.23616	0.764459	0.963541	-44.4021	-16.6242	-8.17947	0.858278	-13.1275
442	22411	20970	Wnt11	wingless-related MMTV integration site 11	0.920286	1.01834	1.04131	1.0008	0.96616	0.94031	0.957907	-6.99251	-20.6297	-16.6822	-21.7624	-17.9571	-11.7438	-18.3647	1.03981	1.15597	1.0406	1.11087	1.11171	-27.7961	-13.3744	-28.6781	-15.6443	-17.8066	0.976255	0.981298	1.0912	0.899284	1.00517	-3.07313	-7.45309	-0.567604	-27.529	-39.1966
443	16177	677	Il1r1	interleukin 1 receptor, type I	1.06087	1.00401	0.937465	1.00817	0.954035	0.876084	1.00075	-5.81176	-21.6361	-4.42506	-21.2376	-9.51784	0.908625	-21.7601	1.07902	0.867842	0.925445	0.937757	0.804285	-15.6443	-12.8678	-27.2064	-16.7211	-0.367863	0.996076	0.923654	1.18592	0.778852	0.927292	-43.3282	-32.1607	-11.0029	-0.66824	-21.5859
444	12540	1357	Cdc42	cell division cycle 42 homolog (S. cerevisiae)	1.21387	0.960318	1.10207	1.0248	0.999405	0.937868	1.0177	0.999421	-11.8339	0.00362208	-17.4268	-21.7618	-4.53959	-19.4216	0.957179	0.883937	1.20111	0.735934	0.923481	-28.9959	-20.1506	-0.708269	0.945441	-14.061	0.864387	0.773154	1.05783	0.730887	0.894454	-41.2984	-13.3322	-27.8039	0.0564573	-15.4818
445	14069	49153	F8	coagulation factor VIII	1.13796	0.9422	1.10869	0.911122	0.958111	0.970627	0.955335	0.977874	-3.37854	0.781415	0.513503	-8.57893	-13.8967	-7.50494	0.974045	1.19413	1.04778	1.13967	1.22595	-28.8326	0.788185	-10.6154	-1.12282	0.882987	1.01117	1.66275	1.03968	1.59928	1.64438	-44.195	0.994163	-41.9574	0.998446	0.999021
446	13163	1033	Daxx	Fas death domain-associated protein	1.00275	0.988887	0.987261	0.921625	0.887781	0.960313	1.00733	-21.7097	-20.8742	-20.6003	-1.95763	0.641322	-12.5514	-21.3797	1.04652	1.05851	1.06295	0.995818	1.01145	-27.7044	-26.1552	-16.3608	-22.4092	-17.6254	0.667143	0.851903	0.76369	1.11551	1.27694	-33.2196	-0.354243	-18.0507	-5.54145	-0.66824
447	19244	20744	Ptp4a2	protein tyrosine phosphatase 4a2	1.1112	1.02715	1.12398	0.999714	0.956983	0.976382	1.03774	0.908222	-14.3128	0.969463	-21.7636	-6.93375	-15.5915	-9.72272	0.882499	0.849712	1.09363	0.776966	0.962847	-2.93723	0.585486	0.859419	0.999997	-8.30824	0.96429	1.01117	1.2104	0.835396	1.04861	-34.7679	-34.0005	-2.77548	-6.90481	-44.6894
448	20022	4542	Polr2j	polymerase (RNA) II (DNA directed) polypeptide J	0.983988	0.957843	1.01901	1.00774	0.938888	0.987117	0.994064	-19.0425	-8.32623	-18.1453	-21.1113	-2.49532	-19.9671	-21.3728	1.01741	1.05398	1.01008	1.04346	1.03594	-21.3834	-26.0271	-26.2812	-29.1618	-27.61	0.90914	1.06346	1.2692	0.837894	1.16974	-41.9574	-26.7046	0.188734	-1.99375	-31.6249
449	12343	55956	Capza2	capping protein (actin filament) muscle Z-line, alpha 2	1.27108	1.06661	1.34157	1.11203	1.07016	1.00723	1.10682	0.999503	-7.73061	0.999991	-0.841174	-6.90583	-21.4886	-1.26498	0.831744	0.863321	1.10033	0.784599	1.03797	-13.5449	-19.0737	-4.38021	0.637061	-27.61	0.988475	1.1445	1.25586	0.911326	1.15785	-39.4039	-13.3322	-0.887588	-18.5389	-17.8089
450	19063	7488	Ppt1	palmitoyl-protein thioesterase 1	1.07359	0.953581	1.06814	0.972484	0.919361	0.968824	0.943249	-0.0207759	-4.39007	-0.531836	-12.7212	0.674421	-10.8797	-1.66573	1.02482	0.86863	1.18445	0.733361	0.847591	-28.9204	0.945441	0.900399	0.999999	0.990921	0.843352	0.676309	1.13321	0.59681	0.801929	-5.77406	0.998411	-32.9566	0.999987	0.985459
451	110074	31475	Dut	deoxyuridine triphosphatase	1.00382	0.96674	1.06862	0.970742	0.922723	0.925199	0.948074	-21.6695	-15.4058	-5.60502	-16.6787	-2.77873	-3.23348	-9.16812	1.06922	0.991042	1.08142	0.916429	0.926883	-10.9248	-7.78058	-15.6443	-22.2407	-27.2064	0.829463	0.882208	1.01414	0.869909	1.06359	-39.1966	-44.6534	-43.8545	-44.3377	-34.5137
452	12530	1355	Cdc25a	cell division cycle 25 homolog A (S. pombe)	1.08361	0.879508	0.832814	0.906475	0.912167	0.965567	1.16976	-1.83542	0.847276	0.997833	-0.0762878	-0.537166	-14.0955	0.981739	0.85798	0.778547	0.892575	0.872249	0.907418	-13.0358	0.70306	-20.1506	0.460637	-0.454013	0.969746	0.898508	1.06436	0.844177	0.926539	-38.5573	-44.195	-26.4302	-16.3923	-31.8932
453	68275	2208	Rpa1	replication protein A1	1.21824	1.00978	1.16367	0.90888	0.922401	0.927521	1.08715	0.999894	-20.8953	0.992112	0.303954	-0.789602	-1.46828	-0.51196	1.29353	1.50179	1.12792	1.33147	1.16101	0.882987	0.991916	-3.30209	0.885646	-6.78641	1.65069	2.47669	1.01058	2.45077	1.5004	0.999963	1	-30.5431	1	0.971015
454	12366	7254	Casp2	caspase 2	1.02378	0.970393	1.06858	1.04911	0.979298	1.03404	1.12279	-17.1724	-14.7647	-3.00021	-8.03381	-18.0392	-13.4453	0.838981	1.01825	0.989343	0.93107	1.06259	0.97161	-0.11322	-3.45556	-20.6828	-7.52437	-20.6828	0.969479	0.940571	1.18395	0.794432	0.970182	-12.9247	-42.264	0.30329	0.664595	-13.9576
455	21390	825	Tbxa2r	thromboxane A2 receptor	1.00127	0.963231	0.984654	0.891392	1.02911	0.926121	1.09354	-21.7587	-17.1715	-20.9037	-1.95051	-18.9401	-7.96347	-5.47853	1.24632	1.16984	1.01037	1.15784	0.938637	-0.886792	-3.45556	-28.9597	-0.813475	-26.1552	1.00954	1.19058	1.0401	1.14468	1.17933	-36.255	-2.36465	-44.4021	-0.472609	-3.72976
456	14678	55539	Gnai2	guanine nucleotide binding protein (G protein), alpha inhibiting 2	1.02128	0.981905	0.97474	0.954683	0.880974	0.875098	0.949102	-17.6955	-18.6274	-16.03	-7.88577	0.956948	0.97616	-5.94294	0.89749	0.678296	1.02102	0.664335	0.75577	-5.34521	0.999639	-20.1506	0.999998	0.998899	0.797172	0.751329	1.13941	0.659401	0.942493	-17.3301	0.944738	-1.13307	0.999995	0.837468
457	66832	86235	Rshl2a	radial spokehead-like 2A	1.05748	0.987732	1.10252	1.0496	0.965943	0.97642	1.06931	0.518659	-17.5791	0.999181	-0.191429	-3.80119	-9.74585	0.893846	0.923737	2.17591	1.12457	1.93488	2.35555	0.526961	1	-28.4301	1	1	0.778763	2.18308	1.2038	1.81349	2.80326	0.598848	1	0.876457	1	1
458	66626	40879	5730403B10Rik	RIKEN cDNA 5730403B10 gene	1.03102	1.03579	1.13919	1.07399	0.95964	0.95102	0.989919	-14.3783	-12.5549	0.958015	-1.87916	-10.2073	-7.00077	-20.7965	1.10412	1.13838	0.963995	1.18089	1.03103	-7.39818	0.842396	-26.2812	0.951427	-0.234548	0.916014	0.981419	1.39133	0.705384	1.0714	-44.195	-35.2711	0.995552	0.999954	-35.5201
459	12336	1327	Capns1	calpain, small subunit 1	0.958446	1.00892	0.970688	1.01535	0.909681	0.992998	1.02046	-14.4146	-21.3767	-17.781	-20.6411	-2.47393	-21.5208	-19.819	1.32799	1.1034	0.8234	1.34006	0.83088	-0.39605	-10.9248	-9.13729	0.2701	-12.041	0.825029	0.951942	1.19994	0.793323	1.15383	-4.88257	-35.767	-0.514565	-1.67096	0.672538
460	13018	4786	Ctcf	CCCTC-binding factor	1.18952	0.969559	1.05563	0.965286	0.941363	1.02817	1.11901	0.981392	-16.5348	-9.31421	-15.1972	-7.52336	-17.4328	0.111579	1.05868	1.02187	0.969505	1.05401	0.965233	-11.397	-1.6238	-14.7589	-9.42347	-13.0358	1.05981	1.21722	1.15631	1.05267	1.14852	-20.9814	-6.66112	-27.7069	-7.6471	-14.0933
461	55989	7024	Nol5	nucleolar protein 5	1.08574	1.00005	1.11912	1.1364	1.01794	0.977052	1.04733	-0.42127	-21.7647	0.839561	0.954857	-18.8515	-17.0333	-8.14915	1.16371	1.14027	0.996245	1.14457	0.979854	0.998971	0.999486	0.56679	0.911251	-22.743	1.225	1.28588	1.08214	1.18828	1.0497	0.999985	0.999497	0.931275	0.4089	-5.758
462					1.15384	0.965252	1.093	0.969761	0.915219	1.00546	1.18315	-4.91164	-19.9187	-12.4029	-20.3582	-12.456	-21.719	-2.60417	1.11302	1.05711	0.864137	1.22331	0.949771	-11.8785	-5.44848	-22.0711	0.116029	-24.182	1.08523	1.40837	1.17366	1.19999	1.29776	-4.74351	-3.22036	-7.26763	-24.2166	-27.9117
463	229841	20429	Cenpe	centromere protein E	1.04939	0.944103	1.09451	1.08161	0.880683	0.784835	0.89652	-9.18631	-6.30454	-0.514224	-1.86313	0.861041	0.999992	0.524853	1.01396	1.34362	1.33984	1.00282	1.32512	-29.1475	0.70306	0.831233	-28.6205	0.885646	1.52365	1.46343	1.21781	1.20168	0.960476	0.949023	0.693619	-17.514	0.132301	-21.692
464	70099	4015	Smc4	structural maintenance of chromosomes 4	0.999059	0.997553	1.10569	1.11611	1.04832	1.17101	1.16485	-21.7593	-21.7284	-0.785792	-0.118816	-11.6796	0.934778	0.908027	0.91127	1.36634	1.07566	1.27023	1.49938	-5.44848	0.997072	-7.27326	0.9747	0.999994	1.01373	1.34874	1.5043	0.896592	1.33047	-23.0711	-16.2353	0.959506	0.903103	-2.21962
465	15216	88330	Hfe	hemochromatosis	1.00925	0.983184	1.02308	1.02294	1.01869	0.96025	0.99039	-21.1747	-19.8276	-18.3845	-18.4206	-19.4763	-12.7475	-21.1169	1.14927	1.01848	0.991326	1.02739	0.8862	-13.2047	-24.3346	-23.8721	-29.1856	-3.00809	0.891861	0.741785	1.00956	0.73476	0.831727	-26.2712	-0.341142	-28.5438	0.283033	-0.186035
466	57808	6994	Rpl35a	ribosomal protein L35a	1.00595	0.983786	1.08025	1.02089	0.972941	0.944117	1.14606	-21.6601	-21.7139	-9.57715	-20.5294	-19.6362	-13.8323	-1.25003	0.930632	0.84279	1.06375	0.792279	0.90561	-1.67407	0.984129	-22.0711	0.999903	0.547292	0.944682	0.923299	1.25074	0.738201	0.977365	-29.4172	-3.85118	-2.52825	0.996438	-0.923567
467	12843	69	Col1a2	collagen, type I, alpha 2	0.97583	0.999878	1.08478	1.03502	0.984487	0.958094	0.981444	-17.145	-21.7645	-1.07054	-13.5596	-19.7457	-10.4443	-18.926	0.881008	0.795973	1.0426	0.763452	0.90348	-17.2632	0.344446	-24.7825	0.9852	-1.93811	0.812806	0.70246	1.07253	0.654956	0.86424	-23.5701	-3.37141	-2.59288	0.995631	0.719701
468	20588	68296	Smarcc1	SWI/SNF related, matrix associated, actin dependent regulator of chromatin, subfamily c, member 1	1.14478	1.02517	1.04866	0.93615	0.98428	0.945168	1.15146	-0.0347726	-19.3681	-14.2015	-9.5102	-20.7574	-11.9124	0.197256	0.980362	0.626863	0.946494	0.662299	0.63942	-28.8781	0.999016	-29.1808	0.999832	0.999888	1.08107	0.59536	0.929298	0.640655	0.550713	-8.71573	0.987775	-19.8973	0.982737	0.999954
469	17069	56411	Ly6e	lymphocyte antigen 6 complex, locus E	1.01271	0.998856	0.966048	0.98962	0.975181	1.01049	1.01613	-19.9384	-21.749	-11.2626	-20.5009	-15.3742	-20.5017	-18.9079	0.879369	0.794553	0.808209	0.983104	0.903549	-28.8326	-16.5408	-28.6781	-15.2886	-14.7589	0.740116	0.884056	1.06782	0.827908	1.19448	0.898573	-5.97606	-29.1499	-2.21962	-1.82638
470	12824	55607	Col2a1	collagen, type II, alpha 1	1.00625	0.977728	1.05291	0.949972	0.927673	0.978553	1.03045	-20.9483	-13.18	-1.10006	-1.14471	0.812482	-13.6776	-8.89479	1.09248	0.994114	1.10092	0.902988	0.909965	-25.6299	-2.28416	-19.9721	0.909178	-2.10703	0.92368	0.864764	1.27238	0.679644	0.936217	-14.0933	0.502957	0.88888	0.999997	-0.545373
471	17938	55914	Naca	nascent polypeptide-associated complex alpha polypeptide	0.971142	0.938617	1.11209	0.982038	1.08118	0.945565	0.998597	-18.7082	-10.6787	-2.64397	-20.539	-7.32375	-12.4981	-21.7571	1.06418	1.07069	1.15689	0.925492	1.00612	-15.6443	-11.0811	-0.886792	-14.4086	-27.8851	0.906151	1.67259	1.32091	1.26624	1.84582	-19.715	0.999687	0.672538	0.937306	0.999999
472	12870	75	Cp	ceruloplasmin	1.12582	1.02551	1.15293	0.998684	0.959154	0.886645	1.00628	-0.873204	-19.2189	0.328516	-21.7573	-15.4695	-0.742455	-21.5982	1.02592	0.869856	1.25876	0.691042	0.847875	-25.355	-2.34507	-2.53354	0.992633	-3.85867	0.891499	0.778603	1.17947	0.660131	0.873364	-21.692	-3.68676	-2.79276	0.994258	-7.77618
473	23897	4463	Hax1	HCLS1 associated X-1	0.993931	1.0611	1.05853	0.971191	0.916951	1.03097	1.08493	-21.2658	-2.02933	-2.53961	-12.7282	0.630935	-12.1319	0.424666	0.938555	1.25894	0.914903	1.37604	1.34136	-5.87414	0.997562	-1.43082	0.999998	0.999992	1.01003	1.84372	1.31136	1.40597	1.82542	-29.2022	0.999998	0.544471	0.999943	1
474	620313	90774	EG620313	predicted gene, EG620313	1.07455	0.988005	1.06594	0.990686	0.91557	0.910539	0.977097	-2.6592	-20.5803	-4.32307	-21.0446	-0.528997	-0.102706	-17.7057	1.15997	1.02459	1.19562	0.85695	0.883284	-1.08175	-22.9082	0.675291	0.981746	0.810896	1.0876	1.10329	1.16913	0.94368	1.01442	-0.261406	-0.314065	-1.47532	-25.4347	-29.3805
475	14872	37358	Gstt2	glutathione S-transferase, theta 2	1.12075	0.997224	0.989496	0.962002	0.993932	0.997185	0.98008	0.417185	-21.7111	-21.0048	-13.4734	-21.5093	-21.7096	-19.1296	1.1638	1.23022	1.25407	0.98098	1.05707	-29.1856	-6.6679	-4.29036	-28.6205	-2.53354	1.10524	1.15087	1.08234	1.06332	1.04129	-24.6859	-13.2296	-22.2165	-25.7215	-23.405
476					1.02361	1.04307	1.1004	0.993148	0.957733	0.999251	1.06789	-17.2395	-10.1268	0.296608	-21.3292	-9.74843	-21.7595	-3.15246	1.08584	1.0944	0.972737	1.12508	1.00788	-3.15296	-3.30209	-28.1356	-0.0241591	-29.1301	1.10144	1.24099	1.02328	1.21277	1.1267	-15.154	-12.89	-28.3771	-13.919	-29.1499
477	319192		Hist2h2aa2	histone cluster 2, H2aa2	1.04184	0.993721	1.00658	0.881563	0.846588	0.891452	1.09602	-9.3948	-21.3405	-21.3046	0.967652	0.999369	0.912875	0.4309	1.17194	1.32466	1.18446	1.11836	1.13031	-29.029	-9.56836	-14.5835	-26.0271	-6.20667	0.9673	1.039	0.971869	1.06908	1.07413	-25.579	-24.3746	-13.7454	-2.0457	-29.3406
478	20181	2220	Rxra	retinoid X receptor alpha	1.0085	0.974439	1.03539	1.01254	0.975101	0.992038	1.08943	-20.5159	-12.5003	-7.93941	-19.15	-12.8666	-20.6482	0.871868	1.05695	0.967512	1.14903	0.842028	0.915384	-13.7162	-1.77713	-13.3744	0.970215	-10.0102	0.671806	0.664061	0.958997	0.692454	0.988472	0.731925	0.84374	-29.0945	0.954564	-26.6615
479					0.907379	1.05342	0.982545	0.977642	0.930562	0.854862	1.00207	-0.720313	-9.54942	-19.8192	-18.6505	-4.3389	0.954675	-21.7366	0.89731	0.9894	0.877326	1.12774	1.10263	-8.57963	-28.9959	-3.85867	-4.02786	-9.13729	0.950111	0.971244	1.15018	0.844428	1.02224	-25.8619	-26.4035	-4.83936	0.0950088	-13.919
480	66046	31093	Ndufb5	NADH dehydrogenase (ubiquinone) 1 beta subcomplex, 5	1.01984	0.992495	1.02106	0.980619	0.969349	0.94231	1.00038	-15.4302	-20.6925	-14.777	-15.4695	-9.12007	-0.342449	-21.7619	1.00367	1.00587	1.04058	0.966645	1.00219	-11.5565	-19.7932	-28.1356	-10.7696	-25.2147	0.820009	0.882579	1.13459	0.777884	1.0763	-27.4917	-28.4618	-2.4646	0.185561	-29.3805
481	50912	31105	Exosc10	exosome component 10	1.00208	0.950926	1.07231	0.975776	0.98086	1.01891	1.13675	-21.7127	-5.164	-0.955328	-15.5842	-17.69	-17.9121	0.986555	0.999006	1.54288	1.04329	1.47886	1.54442	-23.3962	0.99999	-17.9879	0.999998	1	0.845665	2.04662	1.07892	1.89691	2.42013	-7.02113	1	-2.6585	1	1
482	19186	4560	Psme1	proteasome (prosome, macropain) 28 subunit, alpha	0.969826	1.02302	1.04469	1.06219	1.02469	1.12164	1.12797	-10.5596	-14.6252	-4.84077	-0.817199	-13.7855	0.993174	0.996549	0.937757	1.04869	0.941746	1.11356	1.1183	-3.18627	-2.93231	-1.10072	0.99292	0.977818	0.854654	1.2819	1.32959	0.964129	1.49991	-0.368727	0.9999	0.99996	-28.9746	1
483	30939	3110	Pttg1	pituitary tumor-transforming 1	0.994569	0.960484	1.04346	1.03688	0.823606	0.676223	0.923896	-21.3448	-7.37639	-6.49676	-9.12625	0.999998	1	0.404993	0.904259	0.989326	1.01249	0.977118	1.09407	-2.23854	-15.9404	-15.6443	-15.8234	-0.395209	0.793406	1.14088	1.20028	0.950509	1.43795	0.993263	0.185561	0.913573	-16.4171	0.999999
484	19177	2093	Psmb7	proteasome (prosome, macropain) subunit, beta type 7	1.04079	1.0362	1.08637	1.04876	1.03553	1.02032	1.18542	-5.21509	-7.10254	0.866375	-2.68342	-7.40555	-15.2768	0.999999	0.924018	1.04455	1.1036	0.946495	1.13044	-6.52764	-13.3501	-6.2515	-11.6034	-1.59768	0.945907	1.41698	1.20973	1.17131	1.49801	-19.1665	0.999185	0.0950088	0.88888	0.999989
485	12175	3194	Bnip2	BCL2/adenovirus E1B interacting protein 1, NIP2	1.16582	0.972345	1.12782	1.01417	1.04578	0.972409	1.1445	-0.0129659	-19.3778	-2.2058	-21.1376	-16.184	-19.3885	-0.978407	1.09069	1.06199	1.04804	1.01331	0.973687	-5.5403	-5.19948	-1.73576	-13.5995	-15.9253	1.01495	1.12207	1.03146	1.08784	1.10554	-24.5311	0.445994	-7.51931	-4.19389	0.563967
486	15368	31075	Hmox1	heme oxygenase (decycling) 1	0.939119	0.946832	1.10774	1.3153	1.20897	1.20273	1.23234	-9.79199	-8.75311	-2.29725	0.999885	0.98641	0.986734	0.996169	0.621068	2.02801	1.0642	1.90566	3.26535	0.998234	0.999997	-12.8269	0.999994	1	0.621998	2.51412	1.69502	1.48324	4.04201	0.999989	1	0.999999	0.999993	1
487	12007	915	Azgp1	alpha-2-glycoprotein 1, zinc	1.12457	0.947755	1.08598	0.953785	0.968345	1.00762	1.16758	-6.49837	-16.9741	-12.0732	-17.9402	-19.906	-21.6567	-2.39752	1.07685	1.04284	0.887755	1.17469	0.968418	-2.68979	-6.16055	-13.2651	-0.593442	-14.1447	0.916745	1.03551	1.02711	1.00818	1.12955	-28.6229	-6.08701	-2.27944	-26.4035	-4.3723
488	15439	8273	Hp	haptoglobin	1.00398	0.953085	1.13139	1.02224	1.01735	0.917906	1.02378	-21.6355	-9.04865	0.838012	-18.1349	-19.4683	-0.853475	-17.671	0.909549	0.793806	1.03801	0.764737	0.872746	-6.43505	0.900544	-2.68979	0.999877	0.542738	0.824307	0.915271	1.06492	0.859476	1.11035	-4.10646	-26.5336	-2.72513	0.49203	-5.86639
489	11651	3785	Akt1	thymoma viral proto-oncogene 1	0.923786	0.982719	0.924612	0.924863	0.973304	0.927554	0.953665	-0.747128	-18.9768	-0.845346	-0.875971	-15.6368	-1.2319	-7.79284	0.931064	0.882469	0.912209	0.967398	0.947806	-1.73576	0.982429	0.948861	-12.6459	0.446988	0.839091	0.801764	1.11099	0.72167	0.955515	0.979244	0.999568	-0.114824	1	-2.86142
490	16647	1708	Kpna2	karyopherin (importin) alpha 2	1.11585	0.980781	1.06356	0.924548	0.81445	0.725238	0.990344	0.267839	-19.281	-6.27884	-2.6823	0.999281	1	-21.1155	0.854901	0.617437	1.23577	0.499638	0.722233	-2.57279	0.999047	-0.00101219	0.999999	0.978828	0.8104	0.698095	1.04599	0.6674	0.86142	0.872611	0.998267	-26.5336	0.999832	-0.368727
491	68117	57144	Apool	apolipoprotein O-like	1.16102	0.95504	1.11737	1.15846	1.17498	0.995729	1.05383	0.850485	-12.4686	-0.245727	0.829058	0.928906	-21.6603	-10.5377	0.891759	0.760787	1.21104	0.628207	0.853131	-7.97244	0.668705	-0.989627	0.997973	-1.92891	0.977809	0.85197	1.18687	0.717828	0.871305	-24.8391	-14.4442	-7.6471	0.672538	-22.9024
492	16325	21142	Inhbc	inhibin beta-C	1.01253	1.05649	1.07214	0.913984	0.978381	0.90356	1.04268	-20.8704	-9.55553	-5.69831	-2.06207	-19.1253	-0.82656	-13.5497	0.932488	1.56898	1.01683	1.54301	1.68258	-12.3689	0.994519	-15.9653	0.998064	0.999567	0.873548	1.17663	0.996408	1.18087	1.34696	-20.4416	-17.3306	-29.3406	-17.1474	-4.10646
493	229905	2994	Ccbl2	cysteine conjugate-beta lyase 2	1.09372	0.985189	1.06265	1.00967	1.00406	1.00875	1.08582	0.934691	-17.9541	-0.289852	-20.0917	-21.4586	-20.3819	0.851629	1.01384	1.67888	1.10051	1.52555	1.65597	-12.8269	1	-0.449534	1	1	0.920112	1.76135	1.1426	1.54153	1.91428	-7.39282	0.999995	-2.93111	0.999988	1
494	73078	3160	Pmpcb	peptidase (mitochondrial processing) beta	1.07483	1.00969	1.08903	1.01065	0.964958	0.921163	1.07321	-2.59335	-20.9982	-0.793396	-20.8426	-13.309	-1.13963	-2.86769	0.945104	1.10844	1.0745	1.03159	1.17283	-12.0861	-0.291862	-4.39399	-7.77456	0.946446	0.934488	1.45388	1.23219	1.17992	1.5558	-29.5856	0.999518	0.832763	0.765581	0.999985
495	234664	68370	Nae1	NEDD8 activating enzyme E1 subunit 1	1.11562	1.04153	1.09103	0.978553	1.02992	1.02379	1.0691	-1.04939	-15.0797	-3.81086	-19.6142	-17.9537	-19.2588	-8.01563	0.965447	1.00847	1.05257	0.958107	1.04457	-15.3129	-13.9945	-10.708	-14.6968	-10.3029	1.01656	1.17435	1.24369	0.944242	1.15522	-14.0933	0.369465	0.790465	-26.5336	-1.42841
496	12116	1295	Bhmt	betaine-homocysteine methyltransferase	1.16968	0.983854	1.07438	1.02293	0.875512	0.935286	0.925755	0.312199	-20.859	-9.4717	-20.0418	-0.745503	-10.5703	-8.29507	1.05382	1.16935	0.975396	1.19885	1.10963	-0.849206	0.750641	-15.9404	0.950028	-6.43505	0.969714	0.924332	1.01748	0.90845	0.953201	-14.2684	-24.5311	-26.9105	-28.6991	-23.2387
497	11632	2959	Aip	aryl-hydrocarbon receptor-interacting protein	0.960192	1.04258	1.04164	1.00959	0.990405	0.966124	0.988661	-11.7334	-7.44084	-7.80065	-20.5896	-20.5659	-14.3951	-20.1062	0.939095	1.00915	0.925774	1.09006	1.07459	-0.172171	-15.3129	-0.291862	-0.593442	-0.449534	0.786385	0.9835	1.21787	0.807555	1.25066	0.993107	-29.2514	0.955598	0.994992	0.998703
498					0.970087	1.09652	1.1374	1.28831	1.1891	1.15511	1.08842	-14.2664	0.276782	0.959432	1	0.999348	0.989752	-0.194482	1.22397	1.68142	1.07002	1.57138	1.37374	0.975654	1	-3.72875	0.999999	0.999854	1.29331	3.40015	1.4685	2.31539	2.62902	0.954564	1	0.997159	1	1
499	19364	2156	Rad51l3	RAD51-like 3 (S. cerevisiae)	0.970896	0.949456	1.00604	0.994264	1.05246	1.08292	1.14231	-14.8831	-6.62999	-21.4242	-21.4537	-6.86422	-0.862347	0.962948	1.08239	1.23804	0.945407	1.30953	1.1438	-6.16055	0.99512	-10.607	0.999882	0.971349	0.927307	1.26401	1.27032	0.995029	1.3631	0.600595	0.928048	0.952424	-29.6049	0.999998
500	20656	530	Sod2	superoxide dismutase 2, mitochondrial	1.1103	0.979778	0.997035	1.05085	1.05312	1.10581	1.16203	0.308001	-18.733	-21.6959	-8.92354	-8.23005	0.113036	0.972364	0.863659	1.19933	1.03357	1.16038	1.38866	0.996306	0.959419	-15.7978	0.997828	1	0.715527	1.7809	1.08705	1.63829	2.48893	0.969988	0.999994	-25.1405	0.999999	1
501	22627	38223	Ywhae	tyrosine 3-monooxygenase/tryptophan 5-monooxygenase activation protein, epsilon polypeptide	1.18337	1.02297	1.12052	1.07248	1.06918	0.941533	1.12441	0.996384	-17.8025	0.718454	-2.93022	-3.54954	-5.11615	0.78011	0.983855	0.960133	1.21511	0.790165	0.975889	-15.7978	-11.407	-0.395209	0.808831	-12.4619	0.939736	1.30075	1.12845	1.15269	1.38417	-20.9814	-1.87989	-19.715	-5.1343	0.911572
502	18669	69084	Abcb1b	ATP-binding cassette, sub-family B (MDR/TAP), member 1B	1.00916	1.01111	1.01845	0.982108	0.955879	0.848715	0.802301	-21.2381	-20.996	-19.7232	-19.7722	-11.9182	0.968584	0.999544	0.815464	0.96169	1.00205	0.959718	1.17932	0.990853	-5.80252	-15.9404	-4.31723	0.926101	0.845161	1.2036	1.07977	1.11469	1.42411	-0.186035	0.341809	-18.0649	-0.368727	0.999934
503	109900	32	Asl	argininosuccinate lyase	1.00074	0.969622	1.01871	0.992329	1.02426	0.957705	1.06678	-21.7624	-18.1373	-20.3787	-21.5189	-19.4969	-15.212	-9.71984	0.97741	1.04533	0.863985	1.2099	1.06949	-14.5665	0.696301	-6.99822	0.997828	0.813043	0.762831	1.36979	1.06248	1.28925	1.79567	0.959506	0.99191	-17.1474	0.982737	1
504	100041823	78930	LOC100041823	basic transcription factor 3 pseudogene	0.977758	1.03331	1.06163	1.03064	0.994213	0.926793	0.969951	-17.6344	-13.9127	-4.72378	-14.894	-21.4621	-1.53904	-14.7709	1.11822	0.946108	0.686051	1.37906	0.846082	-15.8473	-12.5543	0.130029	-1.6891	-11.0094	0.926774	1.1911	1.29902	0.91692	1.28521	-17.514	-5.33716	0.534414	-8.99562	0.743632
505	16418	7135	Eif6	eukaryotic translation initiation factor 6	0.884046	1.06927	1.13728	1.17569	1.04271	0.99509	1.00819	-0.573849	-9.02382	-0.256414	0.730787	-15.4763	-21.6623	-21.4844	1.13793	1.62416	1.08345	1.49906	1.4273	-0.0415701	1	-2.99472	0.999995	0.999976	1.10122	2.72378	1.35576	2.00905	2.47342	-0.812957	1	0.997732	1	1
506	11468	80224	Actg2	actin, gamma 2, smooth muscle, enteric	1.09133	0.953331	1.09265	0.989178	0.958039	0.867006	1.03056	-1.87026	-11.0264	-1.71662	-21.0149	-12.6063	0.870378	-16.639	0.880102	0.875234	0.762203	1.1483	0.994469	-7.48039	-14.5665	-13.0924	-15.6086	-1.55292	0.990273	0.861669	1.50886	0.571071	0.870133	-20.0791	0.997573	0.971993	1	0.999346
507	16976	37612	Lrpap1	low density lipoprotein receptor-related protein associated protein 1	1.0315	0.995943	1.08335	1.06284	0.998211	1.06404	1.13386	-14.8453	-21.6224	-1.24426	-4.78608	-21.737	-4.50549	0.89163	0.989771	1.09887	1.07977	1.01769	1.11023	-15.8473	-1.21693	-0.849206	-15.9939	0.480799	0.982691	1.24534	1.2051	1.03338	1.26727	-20.9814	0.665206	-0.161846	-19.3496	0.99601
508	14886	7748	Gtf2i	general transcription factor II I	1.05044	1.00003	1.24195	1.23668	1.16828	1.09858	1.21919	-0.736837	-21.7647	1	1	1	0.994351	1	1.13577	1.19158	1.35634	0.87852	1.04914	-0.534464	0.290408	0.996709	0.0942627	-13.7607	1.17245	1.29205	1.41643	0.912186	1.102	0.937306	0.997573	0.999962	-2.72513	-3.22036
509	11522	73888	Adh1	alcohol dehydrogenase 1 (class I)	0.951921	1.03373	1.01527	1.06079	0.970345	0.960987	1.07392	-7.77507	-13.71	-19.7676	-4.86605	-14.8785	-11.1722	-2.22123	0.968365	0.932342	0.944958	0.986649	0.9628	-15.9404	-9.4874	-8.27161	-15.9084	-8.9782	0.84529	1.08378	1.09822	0.986855	1.28214	0.382878	-6.4276	-0.545373	-17.514	0.999049
510	16404	37592	Itga7	integrin alpha 7	0.996724	0.998967	1.03469	1.10867	1.07014	1.07073	1.14318	-21.3965	-21.7614	-19.2359	-1.92975	-13.6861	-6.09714	0.746568	0.9557	1.36254	1.00374	1.35747	1.4257	-15.9404	0.979792	-15.9966	0.996785	0.997506	0.785277	1.95979	1.36907	1.43147	2.49566	0.917441	0.995918	-3.44858	0.956609	1
511	20103	783	Rps5	ribosomal protein S5	0.995387	1.04397	1.01389	1.04413	0.960072	0.925399	1.00363	-21.5859	-10.6068	-20.2234	-10.5528	-11.4336	-1.72952	-21.6548	1.02962	0.87283	0.939683	0.928856	0.847721	-10.5058	0.872358	-0.563713	-5.98036	0.992408	0.920247	0.815146	1.25557	0.649222	0.88579	-4.55548	0.999612	0.917441	1	0.997973
512	12018	917	Bak1	BCL2-antagonist/killer 1	1.08827	1.08243	1.14947	1.11773	1.14908	0.951988	1.02622	-10.7499	-11.7342	-2.94362	-6.32551	-2.97552	-17.1629	-20.3811	0.87117	0.870395	0.949555	0.916634	0.99911	-6.99822	-10.8087	-15.9653	-8.57319	-14.6323	0.840217	0.929158	1.29764	0.716036	1.10585	-21.8677	-23.0711	-0.114824	0.942811	-29.5711
513	546101	87684	EG546101	predicted gene, EG546101	0.940603	1.04358	1.02995	1.06818	1.08936	1.05432	1.03134	-1.77401	-10.225	-12.7316	-1.01323	0.563581	-3.65126	-12.1035	1.11927	1.06943	0.852699	1.25417	0.955473	-11.8946	-5.89114	-10.4044	-0.291862	-12.6459	0.890047	1.36224	1.31518	1.03578	1.53052	-0.114824	0.999783	0.99399	-2.79276	1
514	21917	31144	Tmpo	thymopoietin	1.32587	1.04144	1.19369	0.958733	0.959554	0.830577	1.05647	0.998922	-16.653	0.727786	-16.3122	-16.5028	0.817245	-13.3226	1.0955	0.842861	1.20548	0.699194	0.769385	-13.9176	0.130029	-2.02943	0.997506	0.904973	0.941162	0.736248	0.906755	0.811959	0.782275	-27.2665	0.863621	-12.3874	0.573414	0.963912
515	74108	31098	Parn	poly(A)-specific ribonuclease (deadenylation nuclease)	1.09885	0.981184	1.0876	1.00766	1.08186	1.03575	1.16081	-2.81802	-20.1168	-4.46103	-21.4899	-5.4722	-16.6241	0.67236	0.986868	1.06903	0.971844	1.1	1.08325	-9.38541	0.791053	-7.57807	0.213928	0.37318	0.794189	1.15382	0.883472	1.30601	1.45283	-5.65089	0.973864	-28.4618	0.996187	0.999936
516					0.960118	1.04777	0.997143	0.985007	0.928304	0.902266	1.0179	-14.7655	-13.0609	-21.7231	-20.6338	-5.81404	-1.38764	-20.2203	1.04929	0.974805	0.77299	1.26108	0.929011	-15.7108	-14.5665	0.552366	0.0187321	-15.5712	0.81243	1.0492	1.05613	0.993436	1.29143	-1.52302	-24.5311	-23.2387	-29.5535	0.693619
517	23991	4654	Cib1	calcium and integrin binding 1 (calmyrin)	0.992112	1.04029	1.06329	1.05694	1.09589	1.10258	1.16308	-21.3118	-12.8781	-6.01201	-7.68823	-0.782341	-0.28191	0.961639	0.938114	1.07505	1.04234	1.03138	1.14597	-8.07187	-4.31723	-9.69149	-12.8269	0.480799	0.87914	1.29034	1.3321	0.968652	1.46773	-2.16073	0.979717	0.996438	-22.2165	0.999971
518	17993	1866	Ndufs4	NADH dehydrogenase (ubiquinone) Fe-S protein 4	1.04614	1.0125	1.0886	1.02969	0.965079	0.961983	1.06302	-8.96977	-20.3622	-0.377011	-15.0275	-12.5879	-11.3406	-4.10633	0.889952	0.921315	1.09022	0.845075	1.03524	-8.67417	-12.3689	-1.50879	0.836506	-14.4994	0.946058	1.46763	1.24375	1.18	1.55131	-27.8106	0.996438	-1.47532	0.907433	0.999934
519	100039888	4063	LOC100039888	similar to Pr22	1.06341	0.994183	1.01045	0.752452	0.611625	0.558281	0.930047	-0.130132	-21.1188	-19.7785	1	1	1	0.616319	0.955433	0.708977	1.00838	0.703085	0.742048	-15.9751	0.99971	-11.5054	0.999999	0.999993	0.949436	0.618275	1.09234	0.566008	0.651203	-15.6924	1	-14.2684	1	1
520	22026	2475	Nr2c2	nuclear receptor subfamily 2, group C, member 2	1.12452	1.04115	1.12098	1.04092	0.968646	0.885538	0.886522	0.703163	-12.0665	0.633279	-12.1476	-15.0756	0.777389	0.759657	0.997871	1.04072	1.06513	0.977085	1.04294	-15.6443	-15.9966	-8.07187	-5.89114	-15.4054	1.03929	1.18321	1.18205	1.00098	1.13848	-15.3329	0.754845	0.0950088	-19.5324	0.251829
521	100043806	3046	LOC100043806	similar to G protein pathway suppressor 1	0.946486	1.05952	0.957468	0.858196	0.923295	1.06052	1.17847	-1.92869	-1.38509	-5.19825	0.999923	0.634271	-1.22221	0.999982	1.11842	1.06512	0.853469	1.24799	0.952344	-8.37189	-14.76	0.992583	0.997619	-2.63094	1.20296	0.631901	1.11131	0.568608	0.525286	0.963912	0.999999	-9.13744	1	1
522	21926	496	Tnf	tumor necrosis factor	1.20818	0.96738	1.17875	1.0323	1.01163	1.02665	1.18953	-2.66878	-20.4766	-4.65343	-20.578	-21.604	-20.9455	-3.84912	1.25517	1.3542	0.92635	1.46187	1.0789	0.804528	0.994519	-15.9894	0.998857	-2.18525	1.01546	1.29206	0.967626	1.33529	1.27239	-8.03822	0.991335	-17.514	0.990283	0.952424
523	56692	105721	Map2k1ip1	mitogen-activated protein kinase kinase 1 interacting protein 1	1.07874	0.977155	1.15042	1.13009	1.14415	1.0539	1.07425	0.964468	-10.5377	0.999999	0.999984	0.999998	0.174666	0.934335	1.16744	1.7596	1.20951	1.4548	1.50723	0.275678	1	0.931016	0.999968	0.999997	1.19817	2.91423	1.23826	2.35349	2.43223	0.609281	1	0.45786	1	1
524					1.00384	1.01929	1.06065	0.959441	0.910238	0.933784	1.01947	-21.5835	-17.6708	-2.68649	-8.09495	0.71981	-0.997925	-17.6028	0.953241	1.19405	0.966904	1.23492	1.25262	-4.70799	0.888575	-5.98036	0.999729	0.999822	0.871939	1.13447	1.0771	1.05326	1.30108	-1.62083	0.0562288	-19.5324	-0.742418	0.999713
525	218914	41002	Wapal	wings apart-like homolog (Drosophila)	1.04336	1.09203	1.19302	1.08571	1.0913	0.837197	1.04714	-16.7532	-6.95184	0.571804	-8.07104	-7.07779	0.592753	-15.9907	1.06423	1.36184	1.13479	1.20008	1.27964	-15.5322	0.942611	-1.6891	-1.42237	0.951169	1.06369	1.26377	1.08052	1.1696	1.1881	-27.0315	0.524145	-16.7817	-0.138111	0.775861
526	18128	32049	Notch1	Notch gene homolog 1 (Drosophila)	0.939723	0.99667	1.04178	0.967987	0.961351	0.964776	1.01539	-2.7963	-21.6432	-9.30115	-12.7525	-9.90425	-11.359	-19.3538	0.951522	0.924868	0.856128	1.08029	0.971988	-9.89554	-4.39399	0.589016	-4.16584	-11.701	1.03043	0.927339	1.13269	0.818705	0.899949	-19.5324	-1.47532	-3.22036	0.996438	0.915529
527	21580		Tcrb-J	T-cell receptor beta, joining region	1.05534	0.935826	1.02402	0.963717	0.997074	0.981622	0.968167	-14.5656	-11.8222	-20.5305	-18.0203	-21.7389	-20.7544	-18.8341	1.0158	1.21235	0.980333	1.23668	1.1935	-12.7367	0.675818	-11.1093	0.988179	0.702852	0.91507	1.27245	1.10279	1.15384	1.39054	-3.44858	-3.44858	-29.5535	-0.961755	0.99191
528	18044	32114	Nfya	nuclear transcription factor-Y alpha	0.888745	1.05144	1.01163	0.994305	0.963228	0.885059	0.925754	0.189697	-11.0211	-20.9962	-21.5745	-14.909	0.351235	-4.16137	0.922102	0.799423	0.858862	0.930794	0.866957	-0.563713	0.999773	0.9879	-0.149443	0.997265	0.916629	0.871359	1.19541	0.72892	0.950612	-28.3771	0.795124	-7.51931	0.999586	0.934359
529	19158	32116	Pscd2	pleckstrin homology, Sec7 and coiled-coil domains 2	0.987915	0.995034	1.03998	1.02564	0.965	0.946992	1.105	-19.5826	-21.3827	-7.14984	-13.7515	-8.7132	-2.25413	0.943343	0.942467	1.49669	0.916878	1.63237	1.58805	-11.5054	0.999966	-3.18627	1	1	0.831951	1.8649	1.30149	1.4329	2.24159	-0.235808	1	0.956609	0.999998	1
530	18005	74441	Nek2	NIMA (never in mitosis gene a)-related expressed kinase 2	1.0915	0.986255	1.03857	0.914608	0.701404	0.545407	0.939469	-3.24153	-20.7967	-15.481	-2.97979	1	1	-8.5446	0.881764	1.63105	1.23106	1.32491	1.84975	-7.87333	0.999947	0.733647	0.995005	1	0.855338	2.12339	1.06728	1.98953	2.48251	-8.71573	1	-15.6924	1	1
531	11841	105547	Arf2	ADP-ribosylation factor 2	1.06323	1.00224	1.13653	1.03227	1.0054	0.994519	1.12891	-1.4573	-21.1278	0.995261	-11.2701	-21.3584	-21.3422	0.990043	0.988456	1.4243	1.07721	1.32221	1.44093	-9.99751	0.999978	-0.849206	0.999697	1	0.919173	2.07984	1.17767	1.76607	2.26274	-16.9644	1	-0.0475728	1	1
532	12211	7248	Birc6	baculoviral IAP repeat-containing 6	0.974577	1.07605	1.07704	0.992223	0.941085	0.906393	0.982517	-18.5035	-5.68845	-5.48887	-21.4425	-8.75582	-1.62665	-20.1694	0.998593	0.910813	0.95883	0.949922	0.912097	-13.8397	0.73943	-7.57807	0.0571768	0.98948	1.02633	0.920441	1.25563	0.733052	0.89683	-22.2165	-1.04016	0.0562288	0.999558	0.893835
533	14163	3282	Fgd1	FYVE, RhoGEF and PH domain containing 1	1.00112	0.96728	0.976433	0.95915	0.957037	0.936032	0.995984	-21.7328	-5.74521	-11.0903	-2.45571	-1.84063	0.742418	-21.353	0.960308	1.04231	1.07648	0.968256	1.08539	-7.57807	-13.0924	-7.57807	-13.0047	-1.42237	0.819279	1.18668	1.20656	0.983518	1.44844	0.860489	0.989101	0.989826	-28.9102	1
534	19699	3699	Reln	reelin	0.975196	1.01768	1.03709	1.04186	0.933338	0.960124	0.936461	-12.391	-20.4809	-16.7337	-20.4007	-13.7089	-14.0419	-9.20542	0.949742	0.759755	1.00407	0.756674	0.79996	-13.8397	0.999933	-15.3129	0.999996	0.999992	0.893877	0.719729	1.27436	0.564776	0.805176	-6.66112	1	0.975611	1	1
535	16403	20091	Itga6	integrin alpha 6	1.16557	1.00424	1.10815	1.01008	1.0316	0.958152	1.11606	0.995819	-21.5856	0.674769	-20.779	-13.9154	-9.31093	0.812666	1.12722	1.02676	1.1848	0.866603	0.910878	-1.55292	-14.6968	-0.593442	-1.59768	-3.05785	1.05463	0.876676	1.31708	0.665621	0.831261	-23.0711	0.355777	-8.57768	0.999332	0.554321
536	72151	6730	Rfc5	replication factor C (activator 1) 5	1.03433	0.94253	0.928538	0.888017	1.00822	1.03926	1.09961	-7.10911	-0.0869654	0.77475	0.999327	-20.3958	-4.99022	0.982395	0.921992	1.2031	0.936527	1.28464	1.30489	-1.29732	0.987614	-3.18627	0.999989	0.999995	0.790341	1.50101	1.18848	1.26297	1.89919	0.725879	0.999974	0.341809	0.998674	1
537	16324	1654	Inhbb	inhibin beta-B	1.151	0.893735	1.09964	0.969814	0.946786	1.03109	1.20963	-10.6855	-19.0093	-15.7556	-21.0456	-19.5568	-21.0472	-5.80537	1.09897	1.04199	0.828979	1.25695	0.948148	-3.94407	-6.2515	-8.9782	0.290408	-15.3599	0.918023	1.18302	1.04122	1.13618	1.28866	-28.2895	0.554321	-7.51931	-3.22036	0.84724
538	20719	20956	Serpinb6a	serine (or cysteine) peptidase inhibitor, clade B, member 6a	1.03517	0.986225	1.13748	1.13236	1.06497	0.989179	1.02196	-8.10496	-18.5943	0.99929	0.998724	-0.234893	-19.7558	-14.7853	0.937799	0.90369	1.16496	0.775729	0.963628	-10.607	-2.13263	0.791053	0.999746	-6.2515	0.861166	0.840003	1.26677	0.663105	0.975425	-7.26763	0.790465	0.97876	1	-0.777373
539	107513	2368	Ssr1	signal sequence receptor, alpha	1.23785	0.919321	1.07317	0.922502	1.05211	0.994197	1.16571	0.992408	-4.43248	-7.22008	-5.07733	-12.368	-21.6044	0.737769	1.21483	0.965922	1.12156	0.861231	0.795111	0.909209	-12.8269	0.469748	0.0187321	0.866461	0.920439	1.03382	1.01595	1.01759	1.12318	-17.6975	-27.6005	-18.4324	-22.9024	-8.71573
540	69742	12328	Tm2d2	TM2 domain containing 2	0.968794	1.18428	1.40963	1.31717	1.24041	1.1613	1.18396	-16.0119	0.982334	1	0.999996	0.999505	0.928941	0.981978	1.39694	1.38948	1.44812	0.9595	0.994659	0.999964	0.999567	0.999985	-4.31723	-8.47243	1.39656	1.58058	1.35844	1.16353	1.13177	0.999944	0.999987	0.997462	0.790465	-11.5693
541	26417	55682	Mapk3	mitogen-activated protein kinase 3	0.998139	0.980385	0.927193	0.917501	0.909467	0.950141	1.00069	-21.7462	-19.767	-5.17917	-3.24913	-2.00745	-11.4223	-21.7621	0.938032	0.854286	0.965189	0.885098	0.910722	-3.45174	0.992046	-1.64307	0.808831	0.915221	0.73024	0.68797	1.27231	0.540727	0.942115	0.997782	0.999938	0.996273	1	-2.52825
542	19275	48142	Ptprn	protein tyrosine phosphatase, receptor type, N	0.971813	1.00793	1.05125	0.969209	0.966048	0.945288	1.03686	-13.7333	-21.0155	-5.16916	-12.5384	-11.0951	-3.40319	-10.3784	0.967236	0.945519	0.88658	1.06648	0.977547	-6.99822	-13.6806	-4.24118	-7.67613	-1.17762	1.03163	1.06583	1.11141	0.958984	1.03314	-12.554	-21.3381	-13.5727	-26.1369	-24.9907
543	17762	74962	Mapt	microtubule-associated protein tau	1.012	1.02045	1.11826	1.03478	1.04752	1.00588	0.957236	-19.685	-16.2899	0.983491	-9.47554	-4.54247	-21.2433	-5.48323	0.87672	0.790928	1.07335	0.73688	0.902145	0.0758871	0.999676	-0.195294	1	0.990637	0.882905	0.850952	1.3442	0.633055	0.963809	-14.4442	-2.93111	0.99909	0.999999	-14.0933
544	66706	32460	4733401H18Rik	RIKEN cDNA 4733401H18 gene	1.03879	1.05576	0.987873	0.996038	1.15361	1.07814	1.08092	-16.5041	-12.384	-21.1552	-21.6994	0.286396	-7.28399	-6.73262	0.991499	1.23948	0.953873	1.29941	1.2501	-15.8473	0.804528	-4.95071	0.997136	0.924388	0.953647	1.76188	1.18668	1.48471	1.84752	-29.5856	1	-2.10276	0.999999	1
545	14208	31106	Ppm1g	protein phosphatase 1G (formerly 2C), magnesium-dependent, gamma isoform	1.01493	0.953547	0.937701	0.877084	0.9402	0.958101	1.08639	-20.111	-9.5831	-4.71139	0.885227	-5.36996	-11.2208	-1.39296	0.979115	1.13316	0.874636	1.29558	1.15733	-2.63094	-1.06313	0.5229	0.999676	0.993985	0.863392	1.19081	1.1629	1.02401	1.37923	0.967839	-3.44858	-5.03475	-28.106	0.999988
546	73274	11292	Gpbp1	GC-rich promoter binding protein 1	1.08338	1.00489	1.07431	1.01208	1.0578	0.94004	1.0348	-7.27762	-21.6777	-9.08962	-21.2419	-12.7616	-11.3922	-17.8684	1.03273	1.16163	1.03324	1.12427	1.12481	-11.798	0.880733	-6.99822	0.682787	0.907114	0.906488	1.22058	1.13356	1.07677	1.3465	-20.4416	0.665206	-0.576747	-16.9644	0.99399
547	68292	7387	Stt3b	STT3, subunit of the oligosaccharyltransferase complex, homolog B (S. cerevisiae)	1.10274	0.952251	1.07205	0.964426	1.00088	0.936266	0.960339	0.737372	-5.8781	-1.14577	-10.7263	-21.7556	-1.71506	-8.97388	0.945896	0.845145	1.07809	0.783929	0.893486	-9.99751	0.84013	-6.80851	0.990637	-0.195294	0.731158	0.822977	1.08162	0.760876	1.12558	0.396021	-4.55548	-14.7978	0.900863	-11.7309
548	17995	5151	Ndufv1	NADH dehydrogenase (ubiquinone) flavoprotein 1	0.918598	1.02186	1.00203	1.00364	0.916173	0.979843	0.955393	-4.01618	-19.5769	-21.7444	-21.6997	-3.57295	-19.8131	-13.5627	0.896758	0.829187	0.868752	0.954458	0.92465	-1.97884	0.961256	0.675818	-6.52764	0.181291	0.876875	0.861386	1.14547	0.751993	0.982337	-16.0539	0.45786	-5.65089	0.999049	-0.742418
549	192159	4706	Prpf8	pre-mRNA processing factor 8	0.991571	0.972194	1.02208	1.03366	1.00085	1.00633	1.10243	-20.6196	-11.9167	-15.1784	-9.45965	-21.7527	-21.1204	0.945397	1.02664	1.14337	1.02801	1.11221	1.1137	-13.1792	0.164516	-10.0994	-1.13888	-0.0415701	0.775863	1.15442	0.985794	1.17105	1.48791	-4.64889	-0.261406	-24.3746	-0.210686	0.998644
550	12894	1413	Cpt1a	carnitine palmitoyltransferase 1a, liver	1.04861	0.953902	1.02344	0.979449	0.974352	0.88517	0.888193	-6.29444	-6.3875	-16.2718	-17.2323	-15.0949	0.971335	0.960386	0.933535	0.897872	1.05058	0.854641	0.961798	-5.28372	0.435273	-14.5665	0.926101	-3.5888	0.929928	1.88382	1.21774	1.54697	2.02576	-11.5693	1	0.828939	1	1
551	26443	2085	Psma6	proteasome (prosome, macropain) subunit, alpha type 6	0.995931	0.991021	1.06438	1.03141	1.01227	0.965202	1.06486	-21.2475	-19.3476	0.823197	-5.2794	-17.5457	-3.26376	0.834241	1.01162	1.01274	1.0874	0.931347	1.00111	-15.9751	-15.9966	-2.99472	-2.13263	-15.9832	0.876318	1.54639	1.22598	1.26135	1.76464	-5.44047	0.996438	-2.21962	0.88888	0.999994
552					1.12941	1.01567	1.13748	0.924038	0.810556	0.783617	0.856924	-1.11581	-20.8559	-0.613739	-7.12749	0.96511	0.994774	0.44672	1.00408	1.10736	1.06208	1.04263	1.10286	-15.4492	-2.68979	-2.34718	-15.9939	-3.05785	1.20912	1.12178	0.951978	1.17836	0.927762	-3.00184	-10.0142	-22.2165	-0.454615	-23.0711
553	12772	537	Ccr2	chemokine (C-C motif) receptor 2	0.998052	0.989707	1.05323	0.981359	0.970626	1.0458	0.993215	-21.7372	-21.0037	-8.82685	-19.3472	-16.1905	-11.1349	-21.4318	0.972296	1.54193	1.03252	1.49337	1.58587	-15.0548	1	-11.9906	1	1	1.02577	1.80648	1.24045	1.45631	1.76109	-25.579	1	0.355777	0.999997	1
554	16792	4922	Laptm5	lysosomal-associated protein transmembrane 5	0.991008	1.04891	1.10677	1.01446	0.88603	0.978869	1.03097	-21.2192	-10.6629	-0.276757	-21.7285	0.584016	-18.8845	-16.2894	1.01041	1.1904	1.05125	1.13237	1.17814	-5.89114	0.999977	-4.95071	0.999989	0.999991	0.865515	1.04438	1.22249	0.854304	1.20665	-16.2353	-28.2895	-0.235808	0.840161	-18.7997
555	18082	2695	Nipsnap1	4-nitrophenylphosphatase domain and non-neuronal SNAP25-like protein homolog 1 (C. elegans)	1.0088	0.989122	1.02492	0.89442	0.889941	0.939059	0.950294	-20.6845	-20.1047	-14.5536	0.975289	0.98561	-1.09815	-3.6242	0.973215	1.01154	0.949967	1.06482	1.03938	-15.0548	-11.3081	-8.1716	-0.422146	-13.2651	0.890355	0.903034	1.11511	0.809813	1.01424	-1.24847	-1.00062	-17.1474	0.921138	-29.0361
556	11430	38299	Acox1	acyl-Coenzyme A oxidase 1, palmitoyl	1.00395	1.01915	1.09833	1.14655	1.20948	1.15604	1.18027	-21.4456	-15.4658	0.976694	0.999939	1	0.999982	0.999999	0.995376	3.83928	1.12043	3.42661	3.85712	-15.0548	1	0.0187321	1	1	0.905178	5.23246	1.44195	3.62874	5.78059	-17.8812	1	0.917441	1	1
557	66626	40879	5730403B10Rik	RIKEN cDNA 5730403B10 gene	1.04881	1.11352	1.23199	1.24086	1.19802	1.09845	1.17099	-9.18374	0.510797	0.99987	0.999932	0.998413	-0.153154	0.988892	1.35974	1.37396	1.17048	1.17385	1.01046	1	1	0.998857	0.999974	-15.7978	1.77625	1.88412	1.4245	1.32265	1.06073	1	1	1	1	-8.57768
558	17966	7438	Nbr1	neighbor of Brca1 gene 1	1.01319	1.00551	1.09087	1.05665	1.02958	1.01463	1.04337	-20.4215	-21.7626	0.455815	-4.70051	-12.9009	-20.8991	-7.14142	1.04826	1.08048	1.13193	0.954553	1.03074	-14.8218	-9.69149	-2.08069	-9.58944	-13.2651	0.866754	1.67129	1.18082	1.41537	1.92822	-13.7454	0.999149	-2.16073	0.985966	0.999997
559	53328	48457	Pgrmc1	progesterone receptor membrane component 1	1.18663	1.00837	1.27678	1.33966	1.29136	1.1893	1.23103	0.999855	-20.9424	1	1	1	0.999949	0.999999	1.10153	0.865609	1.11914	0.773457	0.785828	-4.16584	-0.062394	0.0571768	0.997327	0.97265	1.08563	1.15023	1.25145	0.919116	1.0595	-1.82638	-2.40192	0.731925	-8.99562	-29.5856
560	27632	2178	Rdbp	RD RNA-binding protein	0.99429	1.04887	0.970228	0.911898	0.937882	0.986359	1.11454	-9.12652	-1.50647	-4.79781	0.924174	0.153028	-8.16617	0.985334	0.960643	1.08552	0.855654	1.26865	1.13	-13.8397	-5.28372	0.878003	0.998628	-0.918334	0.900893	1.15046	1.14121	1.0081	1.27702	-2.34021	0.945382	0.327556	-8.99562	0.99997
561	14663	49158	Glycam1	glycosylation dependent cell adhesion molecule 1	1.02608	1.00554	0.940929	1.05806	0.977943	1.03485	1.06636	-8.24483	-9.28819	-4.56199	-5.0639	-8.50687	-7.48301	-4.18939	1.17011	1.19354	0.959882	1.24342	1.02002	-3.51991	-3.38429	-7.97244	0.756073	-15.9538	0.83322	0.946192	0.923834	1.0242	1.13558	-16.4171	-29.3406	-28.4618	-29.2022	-16.7817
562					0.92223	0.993589	0.959712	0.981739	1.05242	1.03455	0.981825	0.0775959	-9.17704	-4.41403	-8.06823	-2.83495	-5.63722	-8.07953	0.889266	0.952736	0.999051	0.953641	1.07137	-0.291862	-7.87333	-15.6086	-4.0912	-5.80252	0.704676	0.976116	1.14491	0.852568	1.3852	0.996819	-29.5969	0.650065	0.924671	0.999659
563	11566	875	Adss	adenylosuccinate synthetase, non muscle	1.14789	0.927448	1.07649	0.981622	1.06403	0.998605	1.10669	-1.76815	-5.92767	-6.04524	-9.09141	-6.87308	-9.34016	-4.02926	0.950086	1.01304	0.879632	1.15166	1.06626	-7.28624	-8.9782	-8.67417	-0.242753	0.0758871	0.958435	1.45578	1.12504	1.29398	1.51891	-14.4442	0.886318	-20.802	0.905292	0.998914
564					1.07318	1.00288	1.07056	0.990192	1.03367	0.987482	1.06378	-2.47023	-9.32243	-2.73253	-9.11915	-7.10011	-8.9808	-3.45934	0.954948	1.09028	1.12113	0.972481	1.14172	-15.9939	0.164516	-0.623656	-13.9945	0.709269	1.03307	1.37896	1.19168	1.15715	1.33482	-16.5992	-8.03822	-16.0539	-23.405	0.524145
565	12494	1345	Cd38	CD38 antigen	0.99052	1.01325	1.00847	0.948142	0.946463	0.972458	0.99509	-8.34588	-7.52723	-8.55209	0.473935	0.564508	-3.39034	-9.06532	0.973452	0.998419	0.97195	1.02723	1.02565	-8.77534	-12.8269	-8.77534	-14.2181	-14.2903	0.803408	1.05582	1.314	0.803517	1.31418	0.999049	0.872611	0.999949	0.954564	1
566	20182	7923	Rxrb	retinoid X receptor beta	1.10659	1.02576	1.13964	1.04058	1.03812	1.00406	1.14926	0.926024	-6.33659	0.99551	-3.50332	-3.94964	-9.2512	0.998106	1.33988	1.31475	1.11991	1.17397	0.981243	0.999979	0.999911	0.512683	0.988179	-13.5995	1.19631	1.3943	1.1602	1.20178	1.1655	0.992618	0.999937	0.905292	0.977758	0.49203
567	26411	5199	Map4k1	mitogen-activated protein kinase kinase kinase kinase 1	1.09354	1.01579	1.12688	1.02653	1.04014	0.943619	1.04253	0.978808	-7.33445	0.999588	-4.68717	-1.73533	0.373312	-1.34354	0.872236	1.00557	1.07863	0.93227	1.15287	-1.21693	-14.8218	-2.18525	-3.45174	0.398736	0.823249	1.42445	1.17308	1.21429	1.73028	-19.1665	0.999845	0.898573	0.886318	0.999999
568	15247	22456	Hiat1	hippocampus abundant gene transcript 1	1.26499	1.05493	1.09617	1.12316	1.06245	0.984412	1.11183	0.999865	-3.97914	-0.273738	0.606491	-3.06327	-8.70066	0.340815	0.933919	0.720379	1.16333	0.619237	0.771351	-10.0994	0.994888	-1.10072	0.999937	0.939905	1.01362	0.706119	1.15056	0.613718	0.696632	-26.6615	-0.576747	-3.22036	0.998105	0.857286
569	19362	48436	Rad51ap1	RAD51 associated protein 1	1.10803	1.01002	1.0643	0.935852	0.904912	0.910176	1.04612	0.831843	-8.91225	-1.08155	-0.697824	0.795603	0.691488	-3.40867	1.03546	1.1541	1.06557	1.08308	1.11458	-3.1217	0.947667	-3.1217	0.360032	0.360032	1.01938	1.41579	1.22871	1.15226	1.38888	-29.5085	0.995729	-0.0919762	0.480874	0.999894
570	57294	803	Rps27	ribosomal protein S27	0.922346	1.15197	1.07278	1.06386	1.02362	0.893782	0.961969	-1.41811	0.844826	-2.42289	-3.36385	-8.13015	0.325406	-6.34472	1.10931	0.85727	0.82897	1.03414	0.772798	-13.2651	-1.3384	-3.38429	-15.1094	0.130029	0.835332	0.920508	1.10777	0.830959	1.10197	-26.2712	-28.8428	-1.98954	-1.33692	-28.2895
571					1.0211	1.03407	0.983771	0.835786	0.821839	0.856137	1.07169	-6.99298	-4.3585	-7.82627	0.999992	0.999999	0.999864	0.298324	0.972903	0.833038	0.955243	0.872069	0.856239	-9.28347	0.988179	-7.48039	0.96928	0.980712	1.05779	0.823466	1.12089	0.734656	0.778475	-26.1369	0.999549	-29.5711	0.999976	0.999993
572	13688	3022	Eif4ebp2	eukaryotic translation initiation factor 4E binding protein 2	0.933695	1.04477	1.09004	1.06487	1.07105	1.07583	1.03015	-1.32449	-4.56589	-0.0198087	-1.93586	-1.32077	-0.912838	-6.76206	0.953904	0.625558	1.08323	0.577494	0.655787	-3.18627	1	-2.99472	1	1	1.0687	0.738108	1.22297	0.603538	0.690658	-6.4276	0.99768	0.896231	1	0.999977
573	268656	4681	Sptlc1	serine palmitoyltransferase, long chain base subunit 1	1.02642	0.953992	1.07386	1.03575	1.07608	1.00443	1.17315	-8.45857	-6.7387	-4.35215	-7.7979	-4.1523	-9.31505	0.551932	1.1666	1.17058	0.961212	1.21782	1.00341	-0.0415701	0.532917	-15.7415	0.727741	-13.5995	0.848333	1.09867	1.06024	1.03624	1.29509	-11.5693	0.600595	0.650065	-29.4812	0.998583
574	21915	6285	Dtymk	deoxythymidylate kinase	0.982047	1.00606	1.00663	0.813362	0.864959	0.918917	1.03238	-6.20754	-8.93244	-8.85372	1	0.999999	0.989048	-2.44193	0.885786	1.19307	0.870948	1.36985	1.3469	-1.42237	0.999662	0.832803	1	1	0.87281	1.29643	0.91665	1.41432	1.48536	-6.54371	0.99845	-4.02021	0.999999	0.999999
575	14177	10870	Fgf6	fibroblast growth factor 6	0.982844	0.964685	1.04088	1.04606	1.06356	0.999459	1.12857	-9.00599	-7.9718	-7.66999	-7.27826	-5.82912	-9.34126	-1.17082	1.05235	1.82129	0.867165	2.10029	1.73069	-12.3689	0.999996	-3.94407	1	0.999995	0.909057	1.45824	1.13619	1.28344	1.60412	-4.93644	0.999996	0.563967	0.999904	1
576	12190	41	Brca2	breast cancer 2	0.937299	1.01203	1.07211	1.01151	1.01849	0.935556	0.995994	0.670387	-8.11788	0.799453	-8.21339	-6.70137	0.726469	-9.19546	0.886973	0.98637	0.90401	1.09111	1.11206	0.696301	-8.1716	-0.267098	-4.95071	-0.563713	0.919401	1.11033	1.15881	0.958165	1.20767	-7.14373	-14.0933	-0.608696	-8.17116	0.725879
577	18764	20104	Pkd2	polycystic kidney disease 2	1.13938	0.897113	1.1879	1.05836	1.03112	0.995099	1.02362	0.763323	0.288749	0.979795	-3.83326	-7.26216	-9.28181	-8.07568	0.939345	0.740231	1.39253	0.531574	0.788029	-14.9411	0.756073	0.836506	0.999988	0.843677	0.891502	0.884081	1.28448	0.688279	0.991677	-24.8391	-1.93428	0.88888	0.999971	0.82503
578	56550	2506	Ube2d2	ubiquitin-conjugating enzyme E2D 2	1.19164	1.00435	1.19734	1.0611	1.01121	1.02167	1.12477	0.999998	-9.20382	0.999999	0.0424619	-8.46883	-6.47325	0.997282	1.54516	2.27013	1.40814	1.61215	1.46919	0.999954	1	0.998747	0.999999	0.99998	1.34785	1.66952	1.06417	1.56884	1.23865	0.998415	1	-10.1645	1	0.999902
579	16186	172	Il2rg	interleukin 2 receptor, gamma chain	1.12046	0.958306	1.02634	0.989486	0.947495	1.01707	1.10423	0.737555	-4.96527	-7.41151	-8.99333	-3.30497	-8.47297	0.396806	1.03318	1.10006	1.08907	1.01009	1.06473	-13.0047	-1.17762	-0.883502	-15.9966	-2.93231	0.867331	1.01357	0.976254	1.03823	1.16861	-28.106	-14.9756	-21.8677	-1.93428	-6.08701
580	12505	508	Cd44	CD44 antigen	1.28516	0.900154	0.845873	0.692246	0.733667	0.681867	0.754616	0.999975	0.391776	0.986143	1	1	1	0.999998	0.701444	0.904766	0.92262	0.980649	1.28986	0.999866	-5.62709	-11.798	-11.5054	0.999306	0.517122	1.27732	0.864514	1.47749	2.47005	0.999991	0.975042	-1.93428	0.999995	1
581	14933	21848	Gyk	glycerol kinase	1.19844	1.04926	1.07279	0.861795	0.796688	0.61977	0.712307	0.971836	-5.4778	-2.85079	0.835546	0.998361	1	0.999999	1.00528	1.00036	1.11208	0.899538	0.995106	-15.1626	-15.8473	-7.09378	-7.97244	-15.6784	0.972825	0.974642	1.26263	0.771914	1.00187	-27.8106	-18.4324	-7.14373	0.421518	-21.8677
582	20657	2334	Sod3	superoxide dismutase 3, extracellular	1.02439	0.935329	1.05886	0.98086	0.914978	0.880161	0.945213	-7.24529	-0.905561	-1.96503	-7.93713	0.437495	0.964167	-2.07327	0.884587	1.2844	1.03061	1.24625	1.45198	-4.16584	0.951169	-9.69149	0.915221	0.999897	0.95576	1.13457	1.14948	0.987034	1.18709	-15.3329	-28.1991	-27.3803	-29.5085	-6.31278
583	21802	2431	Tgfa	transforming growth factor alpha	1.08508	0.904984	0.878436	1.0233	0.994024	1.02994	1.07578	0.712052	0.941465	0.997075	-6.62103	-9.1287	-5.64356	0.435175	0.759462	1.1973	0.95834	1.24935	1.57651	0.435273	0.863415	-15.8473	0.957496	0.999977	0.704509	1.68461	1.49675	1.12551	2.39118	0.998415	0.997927	-0.186035	0.863621	1
584					1.07777	0.970465	1.0927	0.843844	0.905079	0.931444	0.953736	-5.35685	-8.5594	-4.24378	0.0643115	-3.39195	-5.67326	-7.50207	0.98162	0.941641	0.940949	1.00074	0.959273	-14.8218	-15.1626	-10.607	-13.4342	-11.9906	0.950126	1.10963	1.00307	1.10623	1.16787	-20.9814	-12.89	-24.2166	-21.1601	-24.6859
585	12550	20917	Cdh1	cadherin 1	1.073	0.946202	1.01636	0.969768	0.944135	0.991111	1.05096	-3.31801	-5.01606	-8.8654	-7.74007	-4.76184	-9.19496	-5.66983	0.96591	0.990761	1.01463	0.976475	1.02573	-15.8898	-14.3612	-13.7607	-15.9404	-14.8822	1.19532	1.73139	1.35556	1.27725	1.44847	-19.8973	-0.287489	-14.6207	-4.93644	-2.34021
586	105638	44717	Dph3	DPH3 homolog (KTI11, S. cerevisiae)	1.01109	0.997819	0.967856	0.867781	0.800617	0.920898	0.986796	-8.86483	-9.32245	-5.85398	0.988112	0.999992	0.154752	-8.65621	0.841293	1.10896	0.890909	1.24475	1.31816	0.19776	-0.062394	-2.99472	0.991859	0.99911	0.768608	0.961898	0.950914	1.01155	1.25148	0.150406	-15.6924	-16.2353	-0.425455	0.988052
587	19701	20151	Ren1	renin 1 structural	1.07682	0.990142	1.05277	0.993858	0.962654	0.99947	1.17151	-3.85454	-9.20025	-6.15696	-9.28669	-7.44714	-9.34118	0.610962	1.15257	1.14588	1.01751	1.12615	0.994188	0.19776	0.836506	-3.94407	-0.654361	-8.9782	1.04081	1.11467	1.09445	1.01848	1.07097	-16.0539	-9.86504	-12.554	-28.2895	-25.2885
588	231086	153	Hadhb	hydroxyacyl-Coenzyme A dehydrogenase/3-ketoacyl-Coenzyme A thiolase/enoyl-Coenzyme A hydratase (trifunctional protein), beta subunit	1.12752	0.975948	1.117	1.05952	1.07855	1.00002	0.993465	0.99846	-5.70021	0.995217	0.0146511	0.789028	-9.34159	-9.01849	0.94935	0.971995	1.26125	0.770662	1.02385	-13.1792	-11.407	0.435273	0.975654	-15.4492	1.01687	1.62112	1.21315	1.33628	1.59423	-14.4442	0.905292	-19.8973	0.913573	0.999687
589	623365	107182	EG623365	predicted gene, EG623365	1.22915	0.929267	1.19294	1.07319	1.08858	0.989454	1.02407	0.999514	-1.27875	0.995156	-1.53646	-0.394404	-9.01004	-7.78108	0.872321	0.811853	1.40707	0.576982	0.930681	-6.07017	-1.21693	0.969985	0.999885	-11.1093	0.890838	1.32347	1.51483	0.873675	1.48565	-26.9105	0.963912	0.924671	-24.0571	0.99927
590					1.08022	0.930088	1.14937	1.07095	1.02777	0.891101	0.910187	-1.06961	-1.48772	0.921796	-1.87995	-7.3931	0.673152	0.0191643	0.982154	0.901732	1.18454	0.761248	0.918117	-15.6784	-10.5058	0.458479	0.97508	-6.90312	1.00827	1.07427	1.483	0.724387	1.06546	-20.2606	-2.0457	0.990057	0.445994	-5.54504
591	20873	7962	Plk4	polo-like kinase 4 (Drosophila)	1.09794	0.99189	1.03643	0.879075	0.903648	0.946488	1.01708	-1.10574	-9.21321	-7.13422	0.454793	-0.609077	-4.88753	-8.79812	1.0314	1.04887	1.109	0.945781	1.01694	-12.5543	-2.99472	-0.242753	-12.4619	-7.09378	0.956628	1.16828	1.01338	1.15286	1.22125	-20.4416	-11.091	-16.0539	-27.6005	-22.5615
592	20768	7550	Sephs2	selenophosphate synthetase 2	1.11745	0.971135	0.972923	0.954979	0.954596	0.931514	1.10368	0.835038	-6.5692	-6.86049	-3.81372	-3.75074	-0.751581	0.627131	1.00382	0.973135	1.13103	0.860396	0.969428	-15.1094	-10.708	-0.368717	0.939905	-12.5543	0.947336	0.950022	0.956201	0.993539	1.00284	-10.7776	-26.5336	-27.8106	-29.2514	-15.5124
593	27058	37737	Srp9	signal recognition particle 9	1.28261	0.884678	1.13801	1.10944	0.996658	0.91493	1.08367	0.99133	-0.519321	-0.234182	-1.56754	-9.32619	-2.69649	-3.44888	0.937736	0.893223	1.41033	0.633345	0.952531	-12.4619	-3.45174	0.696301	0.996554	-8.57319	0.958591	0.828959	1.16989	0.708581	0.864768	-24.5311	-5.65089	-8.17116	0.881018	-0.261406
594	13663	3588	Ei24	etoposide induced 2.4 mRNA	1.09248	1.02089	1.12015	1.04325	0.975345	0.956142	1.03276	0.99183	-5.59358	0.999796	-0.651355	-4.37917	-0.332991	-2.51047	1.04847	0.627461	1.19698	0.524202	0.598454	-14.8218	0.999977	0.646473	1	0.999999	0.903752	0.744378	1.23351	0.603465	0.823652	-16.7817	0.88888	-0.608696	0.999985	0.795124
595	12402	3802	Cbl	Casitas B-lineage lymphoma	1.21329	0.966511	0.991474	0.986573	0.954546	0.916226	0.985684	0.260619	-8.4856	-9.2852	-9.20161	-7.80462	-4.88154	-9.18247	0.799722	1.17955	0.932635	1.26475	1.47495	-3.1217	-0.149443	-15.3129	0.668705	0.990637	0.845733	1.27601	0.99429	1.28334	1.50876	-13.919	-3.29534	-29.2022	-1.82638	0.686741
596	27054	74571	Sec23b	SEC23B (S. cerevisiae)	1.0609	1.00796	1.05582	1.02425	0.952554	1.05632	1.12051	-0.686008	-8.99687	-1.2171	-6.60358	-1.98963	-1.15962	0.977426	0.936465	1.3997	1.13987	1.22794	1.49466	-13.4342	0.99989	0.164516	0.996219	0.999999	0.836341	1.79874	1.16594	1.54274	2.15073	-3.68676	0.999987	-13.2296	0.999996	1
597	15404	56001	Hoxa7	homeo box A7	0.900193	0.983937	1.00484	0.878485	0.903005	1.00536	1.15384	-2.73903	-9.08995	-9.31223	-1.24365	-2.96352	-9.31384	-0.623578	1.00594	0.756758	0.88134	0.858645	0.752287	-14.8218	-0.593442	-8.87669	-5.19948	0.469748	0.618941	0.904096	0.877787	1.02997	1.46071	-13.7454	-25.579	-29.5085	-25.2885	-3.44858
598	68145	10369	Etaa1	Ewing's tumor-associated antigen 1	1.08092	1.13607	0.985238	0.851146	0.909566	0.867829	1.05421	-5.95686	-2.61515	-9.19174	-2.7501	-3.04703	-0.613948	-6.52886	0.850055	0.800698	1.12456	0.712011	0.941937	-6.52764	-3.72875	-9.99751	-0.062394	-14.9411	1.12292	0.88594	1.16498	0.760475	0.788965	-24.5311	-26.4035	-9.86504	-2.59288	-15.3329
599	11927	2984	Atox1	ATX1 (antioxidant protein 1) homolog 1 (yeast)	0.962675	1.03328	1.02601	1.02112	1.09096	1.11697	1.10894	-6.27368	-6.96525	-7.80401	-8.29445	-0.728957	0.386696	0.139427	1.07109	1.04492	1.0421	1.00271	0.975568	-14.6968	-3.25155	-8.67417	-10.5058	-3.31756	0.869624	1.03402	1.42168	0.727325	1.18905	-2.40192	-16.2353	0.816949	0.998787	-12.0571
600	15194	1593	Htt	huntingtin	0.965167	0.969784	1.1082	0.971297	0.909585	1.04158	1.07511	-7.42274	-7.86664	-0.944368	-8.00243	-1.47645	-6.88968	-3.44165	1.03391	1.08799	1.07616	1.01099	1.0523	-15.4054	-1.21693	-9.69149	-5.5403	-0.81544	0.779445	1.17737	0.911434	1.29178	1.51052	-12.7215	0.480874	-29.1499	0.937306	0.996672
601	51788	80218	H2afz	H2A histone family, member Z	1.10662	0.972661	0.97783	0.896725	0.822555	0.791235	0.979285	0.0548158	-7.57265	-8.14572	0.338335	0.996168	0.999761	-8.2907	0.976403	0.926257	1.02399	0.904553	0.948643	-7.67613	0.542738	-14.9411	0.727741	-0.849206	1.01977	0.708391	1.12989	0.626955	0.69466	-12.3874	0.97876	-22.2165	0.999388	0.999839
602	66878	2843	Riok3	RIO kinase 3 (yeast)	1.23215	0.958597	1.23957	1.13495	1.02508	1.03607	1.15823	0.998616	-5.66728	0.999101	0.737704	-7.8875	-6.59162	0.917192	0.929058	1.17701	1.31672	0.893897	1.26689	-11.2089	-0.422146	0.786367	-9.4874	0.948861	1.04773	1.42797	1.17291	1.21746	1.36292	-24.9907	0.832763	-17.514	0.513661	0.840161
603	665622		LOC665622	H2b histone family member	1.08355	1.05819	1.01325	1.04745	0.925361	0.735984	0.989887	-3.42935	-5.76102	-9.10441	-6.76624	-3.6776	0.999588	-9.19939	0.779414	9.34951	1.0391	8.99772	11.9956	-2.45859	1	-15.6784	1	1	0.787335	4.61936	1.05928	4.36083	5.86709	-13.919	1	-7.26763	1	1
604	17311	692	Kitl	kit ligand	1.19665	0.99345	0.965056	0.985787	0.908425	0.863896	0.980648	0.426025	-9.2991	-8.16935	-9.14162	-3.36023	-0.458803	-8.97217	0.789665	0.996189	1.07149	0.929719	1.26153	-1.29732	-15.9966	-11.8946	-11.701	-1.25683	0.905817	1.19077	1.33965	0.888867	1.31458	-18.2486	-14.0933	-0.576747	-8.30539	-0.708081
605	83397	3740	Akap12	A kinase (PRKA) anchor protein (gravin) 12	1.17472	0.865552	1.12717	1.00285	0.978385	0.890048	0.946353	0.956434	0.884077	0.567679	-9.32174	-8.23819	0.493351	-4.0868	0.774235	0.876174	1.1023	0.794857	1.13166	-1.55292	-9.58944	-8.07187	-0.31705	-7.97244	0.834881	1.33474	1.46161	0.913197	1.59872	0.881018	-8.30539	-5.03475	-28.4618	0.999787
606					1.07025	0.927814	1.16385	1.04586	0.982193	0.843091	0.863274	-3.66523	-2.93625	0.753438	-6.28464	-8.7724	0.89988	0.695095	1.0006	0.78063	1.18836	0.656895	0.78016	-15.1094	-1.06313	-1.59768	0.990416	0.398736	0.981376	0.886168	1.32246	0.67009	0.902985	-15.5124	-2.0457	-0.0048442	0.999463	0.949023
607	20449	2282	St8sia1	ST8 alpha-N-acetyl-neuraminide alpha-2,8-sialyltransferase 1	1.07931	0.8964	1.03084	1.01116	1.052	0.997249	0.995934	-3.79164	-1.18633	-7.67252	-9.17211	-6.34346	-9.30215	-9.31858	1.10594	0.998167	1.03433	0.965036	0.902548	-2.57279	-15.8234	-14.4309	-15.1094	-2.99472	1.27328	0.886016	0.841401	1.05303	0.695856	-3.52686	-24.8391	-11.7309	-21.1601	-0.0048442
608	17165	69077	Mapkapk5	MAP kinase-activated protein kinase 5	1.04383	1.00588	0.998335	0.975493	0.915955	0.947265	1.10028	-6.31875	-9.27465	-9.33616	-8.20678	-1.50984	-4.97177	-0.948468	1.06559	1.4045	1.44728	0.970442	1.31806	-15.9975	-0.0211112	0.571057	-14.6323	0.435273	0.907491	1.10298	1.13958	0.967884	1.21542	-7.02113	-28.106	-29.0361	-29.2022	-6.77983
609	20224	90897	Sar1a	SAR1 gene homolog A (S. cerevisiae)	1.19081	0.918812	1.10311	1.09544	1.05003	0.9884	1.08892	0.999585	0.365211	0.738652	0.580897	-2.94381	-8.77717	0.385338	0.878809	0.875414	1.2476	0.701678	0.996137	-13.9176	-8.27161	0.996306	0.99998	-11.5054	0.9814	1.22815	1.26431	0.971401	1.25143	-29.6049	-4.46329	-8.85505	-25.2885	-1.52302
610	231889		Bud31	BUD31 homolog (yeast)	1.05105	0.950581	1.19455	1.14053	1.06851	1.12924	1.1921	-2.38374	-2.25334	0.999884	0.989447	-0.479052	0.97434	0.999856	0.826893	1.08683	1.09226	0.995025	1.31435	-0.172171	0.998659	0.983229	-3.45174	1	0.798783	1.53199	1.16302	1.31725	1.9179	-27.0315	0.999996	0.940121	0.998938	1
611	71955	8849	2400003C14Rik	RIKEN cDNA 2400003C14 gene	1.02327	1.00968	1.15734	1.11683	1.02244	1.04798	1.09623	-6.47946	-8.76688	0.999716	0.985222	-6.64665	-1.76844	0.907086	0.884183	1.52734	1.13976	1.34005	1.7274	-12.0861	0.999937	0.832803	0.990637	0.999999	0.868658	1.56548	1.17331	1.33425	1.80218	-4.02021	1	0.991134	0.999969	1
612	69077	2108	Psmd11	proteasome (prosome, macropain) 26S subunit, non-ATPase, 11	1.07658	0.933632	1.13228	1.10475	1.03111	1.07046	1.22585	-0.1411	-0.51545	0.968278	0.785727	-5.97028	-0.56347	0.999981	0.898608	0.982312	1.20247	0.816911	1.09315	-3.79981	-13.5995	0.990416	0.99604	0.304864	0.989682	1.01882	1.0691	0.952973	1.02944	-27.4917	-27.6005	-28.6991	-22.0426	-18.9831
613	12447	14452	Ccne1	cyclin E1	1.07776	0.850101	1.00713	0.918444	0.905273	0.925327	1.06161	-1.63088	0.970255	-9.21117	-0.792673	0.0305793	-1.38458	-3.28358	0.934211	0.669892	0.998144	0.671138	0.717068	-15.8234	0.953375	-9.28347	0.998803	0.978828	1.20608	0.904784	1.331	0.679777	0.750188	-23.0711	0.775861	-21.5154	0.99696	0.9961
614	66218	3669	Ndufb9	NADH dehydrogenase (ubiquinone) 1 beta subcomplex, 9	0.983637	1.04739	0.931015	0.974348	0.911114	1.00165	1.10162	-9.04018	-7.20052	-4.97105	-8.61047	-3.1039	-9.33854	-2.81385	0.990071	0.803582	0.995796	0.806974	0.811641	-8.87669	0.96928	-15.9939	0.996709	0.947667	0.826206	0.710533	1.11674	0.636254	0.859995	-19.8973	-4.93644	-1.12134	0.996518	-12.2217
615	26400	56548	Map2k7	mitogen-activated protein kinase kinase 7	1.05889	1.02723	1.02488	0.984939	0.972587	1.06326	1.13473	-2.39639	-7.05531	-7.38822	-8.54617	-6.91483	-1.8889	0.93048	1.11894	1.68209	1.01762	1.65297	1.5033	-2.68979	0.999996	-13.9176	1	0.999995	0.923989	1.4471	0.993894	1.45599	1.56614	-29.2975	0.984614	-28.6991	0.999725	0.999629
616	56615	10544	Mgst1	microsomal glutathione S-transferase 1	1.11679	0.957173	1.05431	1.11436	1.2957	1.13419	1.17954	0.729994	-4.61734	-3.26406	0.691705	0.999998	0.89995	0.994263	0.951022	0.772544	1.31849	0.585932	0.81233	-13.9945	0.727741	0.904973	0.999996	0.813043	0.767071	0.844958	1.6312	0.517999	1.10154	-10.1645	-29.1499	0.996356	0.999813	-8.99562
617	624814	3346	LOC624814	similar to NADH dehydrogenase (ubiquinone) Fe-S protein 3	1.07153	0.975691	1.08076	1.01588	1.01729	1.00029	1.06849	0.592696	-5.69187	0.814292	-7.64257	-7.36461	-9.34097	0.479744	0.8804	0.817154	1.09362	0.747202	0.928162	-9.28347	-0.062394	-0.534464	0.999567	-1.83103	1.00022	1.03692	1.50162	0.690533	1.03669	-28.2895	-22.3895	0.911572	0.881018	-25.1405
618	16149	3209	Cd74	CD74 antigen (invariant polypeptide of major histocompatibility complex, class II antigen-associated)	0.940471	0.905106	0.974971	0.998305	0.934319	1.23171	1.33178	-5.13565	-1.67037	-8.45293	-9.18479	-5.83452	0.954434	0.999145	0.859426	1.01936	0.987777	1.03198	1.1861	0.446988	-0.989627	-5.28372	-10.0994	-12.6459	0.44765	1.30071	0.959979	1.35493	2.90563	0.981923	-2.93111	-28.4618	-0.608696	0.999937
619	30963	69153	Ptpla	protein tyrosine phosphatase-like (proline instead of catalytic arginine), member a	1.14815	0.939056	1.01582	0.94661	0.976149	0.908684	1.12241	0.605781	-4.06279	-8.8853	-4.99204	-8.29577	-1.03616	-0.00760445	0.948274	0.728484	1.09571	0.664849	0.768221	-13.4342	0.727741	-5.98036	0.997673	0.668705	0.785405	0.755809	1.13289	0.667152	0.962318	-26.2712	-23.2387	-4.83936	0.219353	-28.6229
620	19228	267	Pthr1	parathyroid hormone receptor 1	0.961186	1.10504	1.2374	0.807692	0.96575	0.889021	0.99345	-8.7003	-6.8905	-3.0377	-2.0754	-8.53718	-7.15421	-9.32334	0.997692	1.2034	1.097	1.09699	1.20618	-15.6443	-0.883502	-8.9782	-6.07017	-2.63094	1.07656	0.927831	0.990018	0.937186	0.86185	-27.0315	-23.5701	-29.5856	-23.2387	-15.154
621	18399	16813	Slc22a6	solute carrier family 22 (organic anion transporter), member 6	1.04029	0.914783	1.154	1.00449	0.945119	1.08866	0.952783	-7.72907	-3.42159	-0.39696	-9.31901	-6.32526	-3.76897	-7.02421	0.795806	0.787481	0.719932	1.09383	0.989539	-12.7367	-3.72875	0.41115	-6.343	-11.1093	1.12496	1.46958	1.42471	1.0315	1.30634	-26.9105	-4.10646	-2.10276	-29.3805	-4.02021
622	12450	2995	Ccng1	cyclin G1	1.17146	0.99915	1.11821	1.0985	1.09893	0.927271	1.02278	0.81849	-9.34028	-0.2665	-1.29919	-1.27139	-2.87363	-8.4609	0.964361	0.79145	1.0878	0.727566	0.820699	-15.2643	0.229799	-2.87061	0.997506	0.469748	0.961107	1.03531	1.27073	0.814741	1.07721	-18.2486	-29.4172	-5.54504	-3.44858	-11.4088
623	16923	36179	Sh2b3	SH2B adaptor protein 3	0.969617	1.01899	0.899716	0.959803	1.02103	0.896787	1.1624	-7.90537	-8.78129	-0.892939	-6.9441	-8.66054	-0.7085	0.628607	1.01679	1.03839	0.98625	1.05286	1.02124	-14.6968	-14.4309	-13.9176	-8.57319	-15.9538	0.880556	1.23916	1.20382	1.02935	1.40724	-19.715	0.672538	-6.31278	-3.60624	0.992618
624	13645	1483	Egf	epidermal growth factor	0.989525	1.09045	1.11888	0.935955	0.912411	0.966959	1.02547	-9.24942	-4.6872	-2.8124	-6.279	-4.29659	-8.44216	-8.82712	1.03715	0.894406	0.705982	1.2669	0.862365	-11.701	-12.8269	0.776693	0.34663	-5.45413	1.13089	1.09116	1.23877	0.88084	0.964865	-29.1499	-26.7871	-27.9117	-18.9831	-28.0102
625	20686	7951	Spa17	sperm autoantigenic protein 17	1.08658	0.97685	1.07597	0.942583	0.992813	1.02309	1.11208	0.929546	-5.67913	0.804025	0.276119	-8.91816	-5.82697	0.995317	0.891314	0.364921	1.0584	0.344786	0.409419	-4.16584	1	-6.343	1	1	0.816676	0.305784	1.14511	0.267034	0.374425	-18.6161	1	-10.7776	1	1
626	13723	7743	Emb	embigin	1.14413	0.894477	1.0798	0.960422	0.959043	0.999585	1.13816	-0.641642	-1.88269	-4.59708	-7.71237	-7.60529	-9.3414	-0.880026	0.950742	0.940494	0.83409	1.12757	0.989221	-13.3501	-13.5173	-10.5058	-3.87158	-15.9975	1.03871	1.20634	1.20595	1.00033	1.16138	-26.4035	-6.66112	-10.7568	-16.1484	-5.7263
627	67130	1861	Ndufa6	NADH dehydrogenase (ubiquinone) 1 alpha subcomplex, 6 (B14)	1.05936	0.938468	1.04658	1.06571	0.959511	0.997196	1.02945	-4.63843	-3.96449	-6.07227	-3.94957	-6.55797	-9.32654	-7.85513	0.901124	0.892777	1.04657	0.853048	0.990738	-6.62075	-4.0912	-7.87333	0.682787	-14.76	0.901132	1.26671	1.37324	0.922421	1.40569	-20.7302	0.605188	0.938559	-14.6872	0.833194
628	54381	9401	Pgcp	plasma glutamate carboxypeptidase	1.03174	0.925775	1.07634	1.00229	1.01901	1.13814	1.29811	-7.2207	-1.63939	-1.97599	-9.32879	-8.51231	0.734399	0.999954	0.728282	0.725896	0.946472	0.766949	0.996724	-1.64307	-0.449534	-13.5173	0.808831	-14.3612	1.10545	1.11136	1.16184	0.956554	1.00535	-9.7171	-10.7568	-15.2252	-19.9496	-21.7513
629	24128	6927	Xrn2	5'-3' exoribonuclease 2	1.16368	0.931805	1.147	1.05703	0.969763	0.965263	1.08145	0.979841	-1.30968	0.944171	-3.05923	-6.73424	-6.04076	-0.659637	1.04635	1.11562	1.14665	0.972938	1.0662	-11.3081	-4.78822	-0.291862	-9.89554	-11.701	0.867783	1.36775	1.14043	1.19934	1.57615	-16.6619	0.978671	-1.39606	0.252188	0.999664
630	11804	20396	Aplp2	amyloid beta (A4) precursor-like protein 2	1.20554	0.959882	1.21754	1.2395	1.27943	1.19958	1.13831	0.995312	-5.7174	0.997687	0.999376	0.999944	0.993368	0.811554	0.944869	0.76655	1.22223	0.627175	0.811277	-15.9939	0.999047	0.999482	1	0.999974	0.886931	0.741064	1.28681	0.57589	0.835538	-7.53514	-3.06582	0.967708	0.999957	0.93995
631	69263	2188	Rfc3	replication factor C (activator 1) 3	1.05117	0.906934	0.748424	0.727082	0.648507	0.750739	0.812679	-4.19249	0.183883	0.999999	1	1	0.999999	0.999418	0.912425	0.708978	0.72613	0.976379	0.777026	-14.9411	0.980712	0.989231	-15.9538	0.99693	0.810685	0.592584	0.905772	0.654231	0.730967	0.187344	0.999996	-0.987746	0.99999	0.999971
632	22687	2900	Zfp259	zinc finger protein 259	1.0096	0.986473	1.03759	1.01588	0.939221	0.94863	0.995206	-9.07246	-8.80256	-6	-8.62727	-2.40847	-3.69186	-9.27285	0.863616	0.870615	0.856338	1.01667	1.0081	-12.4619	-4.70799	-9.79353	-11.798	-8.47243	1.1558	1.14686	1.34175	0.854749	0.992265	-5.24599	-10.8891	-2.67275	0.934191	0.833194
633	11951	38017	Atp5g1	ATP synthase, H+ transporting, mitochondrial F0 complex, subunit c (subunit 9), isoform 1	1.00227	0.982358	1.00848	0.936258	0.878307	0.920747	1.02679	-9.32719	-8.48849	-9.14274	-2.26525	0.844201	-0.730429	-7.55582	0.89792	0.819149	0.965188	0.848694	0.912274	-12.6459	-0.0211112	-15.9894	0.795641	-0.21882	0.871585	0.872693	1.13157	0.771223	1.00127	-17.4071	-1.35224	-15.6242	0.911453	-2.25324
634	19027	4915	Sypl	synaptophysin-like protein	1.25853	0.983684	1.1095	1.00488	1.01738	0.986011	1.05714	0.999825	-8.63129	0.296166	-9.27718	-8.56528	-8.81555	-3.64836	0.954922	1.05229	1.11422	0.944419	1.10196	-13.9176	-13.5995	-5.62709	-10.708	-8.47243	0.820647	1.02033	1.02222	0.99815	1.24332	-13.5984	-3.20394	-17.2852	-6.43881	0.781903
635	22702	7601	Zfp42	zinc finger protein 42	0.987375	0.91677	1.08503	1.2702	1.00753	0.804425	0.889026	-9.29616	-5.48757	-7.17772	0.559802	-9.30355	0.269539	-3.25246	0.853256	1.02416	0.933326	1.09733	1.2003	-9.89554	-6.80851	-15.9538	-7.38311	0.213928	1.18549	1.38125	1.05199	1.31298	1.16513	-9.46305	-3.34569	-21.78	-2.31066	-17.1624
636	17393	37619	Mmp7	matrix metallopeptidase 7	1.0901	1.05054	1.0204	0.969824	1.02042	1.03061	1.18191	-0.125854	-3.89904	-8.10803	-6.72835	-8.10638	-6.79968	0.993926	1.23839	1.20558	1.02597	1.17506	0.97351	0.332971	0.290408	-15.1094	0.941273	-15.9084	1.05496	1.32117	1.20436	1.09699	1.25235	-15.6242	-2.428	-2.73607	-21.4767	-5.7263
637	21333	2394	Tac1	tachykinin 1	1.13055	0.871809	0.99809	0.952247	0.923264	1.02588	1.132	-2.6866	-1.86803	-9.33895	-7.75097	-5.64626	-8.88023	-2.60923	1.02738	0.988179	0.814262	1.21359	0.961846	0.646473	0.860301	-15.5712	0.991269	-12.2753	1.23434	1.44044	1.20043	1.19994	1.16697	-2.67275	0.660992	-11.2887	0.00191312	-5.24599
638	14202		Fhl4	four and a half LIM domains 4	1.04731	0.952036	0.93125	0.910888	0.952164	0.89828	1.00656	-6.65701	-5.80095	-3.32465	-1.70309	-5.81634	-0.495213	-9.26455	1.08878	0.937365	0.984357	0.952262	0.860928	-8.27161	-13.8397	-15.0548	-15.5712	-3.79981	1.12373	1.1565	1.11886	1.03364	1.02916	-17.1624	-5.92514	-21.3965	-4.87911	-11.4226
639	21884	40776	Fabp9	fatty acid binding protein 9, testis	1.12522	0.927512	1.11022	0.921218	0.952332	0.962915	1.23459	-4.65707	-7.07614	-5.43052	-6.7093	-8.31568	-8.71407	-0.587015	1.11845	1.01647	0.804235	1.26389	0.908816	-0.368717	-0.81544	-14.76	-0.563713	-15.9404	0.663847	0.92364	0.718015	1.28638	1.39134	-21.2594	-16.6619	-21.3965	-11.6916	-11.1551
640	13430	90883	Dnm2	dynamin 2	1.05455	0.921758	0.97922	0.981288	0.941351	1.0256	1.00342	-6.58535	-4.01906	-8.84999	-8.9419	-5.92859	-8.63697	-9.32827	1.10916	1.16881	0.856871	1.36405	1.05378	-2.74936	0.62284	-15.7705	0.937075	-4.39399	0.950112	1.19523	1.0952	1.09134	1.25799	-16.7883	0.380937	-5.92514	-3.13443	0.454933
641	11723		Amy2	amylase 2, pancreatic	1.08711	0.936294	1.0386	0.9159	0.919534	0.978813	1.07656	-3.11961	-4.81458	-7.5339	-2.74361	-3.08724	-8.72382	-4.02847	1.18568	1.10901	0.984107	1.12692	0.935333	0.821202	-0.47738	-15.6086	-0.47738	-8.27161	1.0338	1.0315	0.903631	1.1415	0.99777	-21.7764	-21.3073	-3.56519	-3.27436	-20.9867
642	12585	7262	Cdr2	cerebellar degeneration-related 2	1.11313	0.818471	0.824197	0.874479	0.801627	0.942126	1.06883	0.185184	0.996194	0.993939	0.784053	0.999088	-3.57643	-2.75858	0.810758	0.647753	0.835265	0.775505	0.798947	-1.06313	0.996709	-1.10072	0.7666	0.756073	0.827235	0.617236	0.896575	0.688437	0.746143	-8.71719	0.863773	-14.957	0.653508	-0.0395295
643	16330	69021	Inpp5b	inositol polyphosphate-5-phosphatase B	1.03782	0.945889	1.02165	0.951066	0.939341	0.913216	1.00489	-5.87084	-3.1677	-8.01891	-3.92526	-2.2933	0.0118423	-9.26828	1.05599	0.990497	0.963199	1.02834	0.93798	-12.181	-9.89554	-15.7705	-9.38541	-15.0548	0.803926	0.779995	0.916522	0.851038	0.970232	-20.9867	-19.5858	-15.6242	-6.54435	-14.4163
644					0.976444	0.812275	1.03922	0.984949	0.82525	1.02234	1.00526	-9.05708	-0.740151	-8.70133	-9.22544	-1.24201	-9.0967	-9.32861	1.07794	1.05398	0.968923	1.08778	0.977771	-10.9092	-15.7978	-14.0702	-12.181	-12.2753	0.973438	1.18544	1.1046	1.07319	1.21779	-21.5476	-8.83971	-19.3939	-14.5519	-9.7171
645					0.858832	0.899708	1.04704	1.04444	1.06151	1.07379	1.05222	0.0452467	-2.18247	-7.23785	-7.4369	-6.05656	-5.01476	-6.82722	0.843334	1.19228	0.887483	1.34344	1.41377	-6.2515	-1.3384	-12.6459	0.458479	0.875211	0.964425	1.83187	1.09182	1.67781	1.89945	-21.3965	0.998312	-5.7263	0.996439	0.999804
646					1.15132	1.06786	1.15965	1.2266	0.923319	0.849123	1.11838	0.462416	-4.27357	0.597812	0.969919	-2.85052	0.791447	-0.537978	0.96059	1.29387	1.09355	1.18318	1.34695	-15.8898	0.561805	-4.39399	-4.70799	0.781581	1.01448	1.10779	1.02572	1.08002	1.09198	-13.8716	-8.11605	-21.6617	-7.64964	-19.0939
647	76808	68104	Rpl18a	ribosomal protein L18A	0.961279	1.01648	0.961835	0.986903	0.922608	0.884714	0.92325	-6.0995	-8.69234	-6.17699	-8.91412	-1.24443	0.653455	-1.30234	0.99233	0.767264	0.971608	0.789685	0.773194	-7.57807	0.957496	-7.97244	0.920843	0.911258	0.951614	0.835645	1.29553	0.645024	0.878134	-14.4163	0.995527	-13.325	0.99997	0.998767
648	20755	84655	Sprr2a	small proline-rich protein 2A	1.04776	0.998241	1.0328	0.91696	0.94474	0.970422	1.0354	-0.744849	-9.31441	-3.34203	0.963871	0.22942	-3.87027	-2.78345	1.08747	1.10885	1.05669	1.04936	1.01966	-15.6443	-3.5888	-15.1626	-2.99472	-2.23854	0.864192	0.913931	0.909334	1.00506	1.05756	-20.6609	-1.53173	-21.1023	0.596536	-0.641249
649	15129	68066	Hbb-b1	hemoglobin, beta adult major chain	1.19064	0.931788	1.11772	0.957289	0.911549	1.05383	1.13047	-1.54047	-7.16908	-4.78488	-8.44876	-5.90597	-8.07925	-4.11687	1.11297	0.961962	0.792607	1.21367	0.864317	-0.849206	-3.25155	-15.2643	-0.31705	-13.8397	1.04745	1.26032	1.17592	1.07177	1.20323	-8.4744	0.56949	-2.08582	-8.4744	-1.39606
650	17283	7418	Men1	multiple endocrine neoplasia 1	1.00656	0.984145	1.03515	0.964952	0.916199	1.00832	1.06139	-9.1439	-8.21654	-5.06619	-4.85708	0.592755	-9.02602	-1.18847	0.934101	0.764689	1.06068	0.720945	0.818636	-9.89554	0.998596	-13.9176	0.999979	0.99913	0.819796	0.847591	0.994337	0.852418	1.0339	-20.3638	-9.97365	-19.9496	-2.25324	-11.2887
651	51798	1069	Ech1	enoyl coenzyme A hydratase 1, peroxisomal	1.04797	1.00748	1.08076	1.05613	0.913889	0.928953	1.24662	-7.95513	-9.292	-5.16673	-7.47278	-4.17436	-5.48926	0.629114	0.988278	1.00103	1.19064	0.840755	1.01291	-15.8898	-15.6086	-6.343	-8.07187	-15.8898	1.21377	1.08776	1.00007	1.08769	0.896186	-9.58975	-19.3939	-15.7561	-8.35416	-14.1443
652	15129	68066	Hbb-b1	hemoglobin, beta adult major chain	1.03213	1.01251	1.10616	0.959166	0.845494	0.922149	1.02232	-7.38895	-9.01099	-0.331539	-6.19625	0.948027	-1.70096	-8.33641	1.09147	1.1254	0.98184	1.14621	1.03108	-2.40254	-3.38429	-15.9253	-2.02943	-15.8898	0.890721	1.03433	0.908709	1.13824	1.16123	-17.7664	-8.23471	-21.78	-5.43523	-13.8716
653	28077	44533	Med10	mediator of RNA polymerase II transcription, subunit 10 homolog (NUT2, S. cerevisiae)	1.07365	0.99553	1.1135	1.10679	1.03023	0.945259	1.02834	-0.0625077	-9.24398	0.924702	0.876922	-5.82477	-1.41866	-6.16951	0.990296	1.62271	1.25891	1.28898	1.63861	-15.9084	0.999985	0.883405	0.988179	0.999997	0.891164	1.46368	1.21318	1.20648	1.64244	-15.2252	0.999999	0.977665	0.999752	1
654	381356	41182	5930434B04Rik	RIKEN cDNA 5930434B04 gene	1.00963	0.995287	1.09928	1.02112	0.932937	0.990991	1.03569	-9.03841	-9.267	0.334752	-7.97862	-1.2746	-9.0706	-5.96252	1.01062	0.930443	1.02846	0.904692	0.920666	-15.6784	-0.593442	-15.5712	-0.149443	-0.0835881	1.1103	0.851582	1.28048	0.665048	0.766983	0.917304	-5.53129	0.903015	0.999842	0.999867
655	66616	49454	Snx9	sorting nexin 9	0.987324	1.02085	1.10327	1.08907	0.97345	1.02801	1.00719	-8.57405	-7.45658	0.844326	0.590536	-6.35148	-6.21801	-9.09309	1.02777	0.99546	1.07228	0.928361	0.968561	-14.1447	-13.9945	-15.6086	-10.3029	-15.9653	0.960289	0.854313	1.44516	0.591155	0.889642	-19.7712	-10.8891	0.95744	0.999609	-3.20394
656	66616	49454	Snx9	sorting nexin 9	1.1438	0.951493	1.07604	0.966597	1.01414	1.0159	1.08363	0.940685	-3.76067	-0.977419	-6.177	-8.71251	-8.55364	-0.436697	0.942591	0.881893	1.09782	0.803312	0.935605	-10.9092	-1.83103	-3.31756	0.983229	-5.45413	1.30862	1.18993	1.18529	1.00392	0.909298	0.267633	-19.3939	-7.64964	-13.1882	0.0612532
657	68052	105568	Rps13	ribosomal protein S13	0.970882	1.01711	0.947937	0.972189	0.957697	0.857282	0.953792	-6.83897	-8.43582	-3.22405	-7.0336	-4.73877	0.985635	-4.11584	0.925619	0.792595	0.933783	0.8488	0.856286	-13.5173	0.750641	-13.8397	0.73943	0.715555	0.925937	0.829715	1.34065	0.618889	0.896082	-14.4163	0.982667	0.645866	0.999999	0.981426
658					1.00691	0.951083	1.00729	0.937531	1.05575	1.15759	1.12128	-9.17379	-3.40331	-9.15499	-1.55934	-2.81886	0.983684	0.836687	0.981291	1.08616	1.16378	0.933309	1.10687	-1.78307	-15.9894	-7.18979	-4.31723	-0.31705	0.856598	1.14307	1.40034	0.816278	1.33443	-12.9148	0.836896	0.872695	-21.762	0.99871
659	15904	1186	Id4	inhibitor of DNA binding 4	1.05946	0.900308	1.17352	1.0059	0.88276	0.967983	1.12439	-5.1122	-0.896301	0.761272	-9.28466	0.0221624	-7.74096	-0.271194	1.04655	1.16256	1.20301	0.966372	1.11085	-15.1094	-2.57279	0.112309	-11.2089	-3.1217	1.18514	1.41242	1.2805	1.10302	1.19178	-2.25324	-0.150077	-1.44058	-17.7664	-16.9139
660	66481	90915	Rps21	ribosomal protein S21	0.98697	1.00082	1.03824	1.00057	0.882633	0.951688	0.990232	-9.14111	-9.34079	-7.81429	-9.3412	-0.86643	-6.83503	-9.22879	0.926003	0.854263	0.951434	0.897869	0.922528	-14.8822	0.130029	-11.3081	-0.449534	0.491636	0.805046	0.728496	1.24901	0.583256	0.904912	-13.735	0.903015	0.135347	0.999985	0.825544
661					1.07251	1.01459	1.17647	1.20832	1.18724	1.12505	1.1442	-1.66653	-8.74329	0.985062	0.997886	0.992214	0.733257	0.903812	0.993734	1.01934	1.17483	0.867645	1.02576	-15.4492	-14.6968	0.886018	0.922635	-11.407	0.800227	0.996231	1.1739	0.84865	1.24494	-1.72268	-2.48792	0.94264	-0.91374	0.996439
662	230789	27071	BC008163	cDNA sequence BC008163	1.01045	0.985451	0.965045	0.833585	0.869577	0.888221	0.956094	-8.70414	-8.1146	-3.95898	0.999994	0.999151	0.991618	-2.24185	1.06401	0.822822	1.00475	0.818932	0.773318	-1.83103	0.957496	-14.0702	0.999205	0.999983	0.974385	0.672505	1.06096	0.633862	0.690184	-20.6609	0.997466	-20.2037	0.999963	0.999796
663	20377	2266	Sfrp1	secreted frizzled-related protein 1	1.07919	1.01753	1.1061	0.952832	0.957873	0.966946	1.06332	0.114333	-8.04345	0.83701	-2.73644	-3.59444	-5.28453	-1.04034	1.11132	1.24347	1.00498	1.23731	1.11891	-3.5888	0.836506	-15.9653	0.888575	-2.23854	1.18631	1.32592	0.920989	1.43967	1.11769	-19.9496	-12.6417	-10.2326	0.00191312	-15.8875
664	319195	106961	Rpl17	ribosomal protein L17	1.01615	0.99832	1.01268	1.01158	0.969684	0.982479	0.970338	-7.97104	-9.32537	-8.46987	-8.60828	-5.14487	-7.69988	-5.28354	0.996677	0.926853	1.01818	0.910306	0.929943	-15.4054	-2.18525	-15.8473	-1.64307	-1.10072	1.00925	0.738676	1.21469	0.60812	0.731905	-15.3587	0.997466	-17.884	0.999987	0.999433
665	60409	5665	Trappc4	trafficking protein particle complex 4	1.06291	1.00761	0.975334	0.957245	0.91728	0.9493	0.923457	0.654942	-8.77458	-4.65072	-0.702529	0.982586	0.167602	0.959133	0.989448	0.951711	1.02037	0.932709	0.961861	-8.1716	-5.80252	-15.9832	-4.24118	-15.0548	1.01907	0.767021	1.29904	0.590454	0.752665	-11.557	0.999971	-3.56519	1	0.999993
666	53319	38176	Nxf1	nuclear RNA export factor 1 homolog (S. cerevisiae)	1.01963	1.01657	1.07394	1.01531	0.945047	0.960847	1.01321	-5.50457	-6.41894	0.961644	-6.78189	0.734694	-0.548566	-7.36325	0.967061	1.51523	1.06371	1.42447	1.56684	-2.63094	1	-11.3081	1	1	0.864082	1.43228	1.08451	1.32067	1.65758	-10.4937	0.999962	-4.87911	0.999959	1
667	69871	12337	2010007H12Rik	RIKEN cDNA 2010007H12 gene	1.10107	0.962214	1.08692	1.00176	0.958029	0.874315	1.04103	0.418179	-5.37161	-0.159559	-9.33111	-4.68285	0.949176	-5.10342	0.976934	1.24203	1.19079	1.04303	1.27135	-14.6968	-3.72875	-2.51534	-15.7978	-0.291862	0.849863	1.17514	1.21056	0.970745	1.38275	-12.3692	0.998621	0.983825	-5.24599	0.999277
668					1.03419	0.96431	1.04325	1.05157	0.936728	1.03972	1.16218	-7.32516	-7.0274	-6.33711	-5.38222	-3.60093	-6.73278	0.811145	1.26655	1.44626	1.15791	1.24903	1.14189	-2.13263	0.999697	0.0187321	0.99355	0.998932	0.941299	1.94682	1.04862	1.85655	2.06822	-16.4066	0.999671	-21.6617	0.999957	0.999993
669					1.02791	0.866712	0.963008	0.93687	0.958283	0.876484	0.891411	-8.65111	-0.70939	-8.0861	-6.03467	-7.76607	-1.22282	-2.18531	1.16203	1.16431	0.980791	1.18711	1.00196	-0.81544	-3.18627	-13.8397	-4.47145	-13.9945	0.83104	0.849933	0.96212	0.883396	1.02273	-11.2887	-10.8891	-18.6729	-16.1484	-21.7812
670					0.999382	0.992734	1.04416	0.938182	0.990107	0.881947	0.958396	-9.34106	-9.26753	-7.04565	-5.00155	-9.20438	-0.3398	-7.26889	0.960798	0.89023	0.738525	1.20542	0.926552	-14.8822	-11.1093	0.891075	0.37318	-5.03297	1.08244	1.27257	1.18223	1.07642	1.17565	-21.762	-20.1208	-21.6093	-17.7664	-19.8612
671					1.15538	0.947034	1.20688	1.00968	1.02884	0.894083	0.91048	0.423658	-5.71615	0.906664	-9.20152	-8.18495	-0.750684	-1.93364	0.982904	0.871477	1.24682	0.698962	0.886636	-15.9751	-4.47145	-0.242753	0.991269	-2.02943	1.10712	0.893831	1.17697	0.759434	0.807347	-2.73607	-8.59541	-15.3587	-0.548247	0.95115
672					1.11575	1.00076	1.06116	0.950335	0.972143	0.985984	1.04028	0.770545	-9.33954	-2.17005	-3.305	-6.8709	-8.65757	-5.08376	1.12229	1.05152	1.10716	0.949747	0.936946	-13.1792	-5.19948	-1.92891	-13.6806	-8.47243	0.965987	1.32534	1.18542	1.11803	1.372	-19.0939	0.587705	-3.56519	-5.34013	0.976611
673	19084	37664	Prkar1a	protein kinase, cAMP dependent regulatory, type I, alpha	1.23654	0.94437	1.11116	1.0676	1.13143	1.01709	1.23788	0.999991	-1.72326	0.852968	-0.836534	0.964113	-8.17264	0.999992	0.893804	1.10836	1.23915	0.894453	1.24005	-4.70799	-4.16584	0.696301	-4.0912	0.727741	0.872865	1.47073	1.23405	1.19179	1.68495	-1.67385	0.996187	0.267633	0.660992	0.999999
674	19124	4670	Procr	protein C receptor, endothelial	1.02184	1.00788	1.10194	1.16036	1.06372	0.976063	1.05839	-6.03222	-8.82458	0.988394	0.999988	0.477312	-5.37331	0.187132	0.763962	1.06422	1.13839	0.934846	1.39303	0.999854	-1.10072	0.869442	-5.19948	1	0.604441	1.30509	1.34752	0.968513	2.15917	0.999973	0.776999	0.94394	-18.3424	1
675					0.999655	0.999968	0.999019	1.00032	1.00104	0.999394	0.999189	-9.34096	-9.34159	-9.33653	-9.34107	-9.33596	-9.33966	-9.33813	1.00036	1.00022	0.999926	1.00029	0.99986	-13.5173	-15.9966	-13.5995	-13.5173	-13.5995	0.910514	0.897017	0.957312	0.937016	0.985177	-5.82524	-17.4071	-4.52767	-9.97365	0.135347
676	67117	21304	Dynlt3	dynein light chain Tctex-type 3	1.1651	1.07235	1.04656	0.987188	1.06982	0.894278	0.945183	0.9767	-1.53092	-4.63356	-8.84365	-1.7726	0.671611	-3.09587	0.927718	0.923501	1.00448	0.919386	0.995455	-9.79353	-3.05785	-15.3599	-3.31756	-9.89554	0.833745	1.17762	1.46708	0.802697	1.41245	0.560099	-6.65082	0.953343	0.530751	0.998457
677	432730		LOC432730	similar to FUS interacting protein (serine-arginine rich) 1	1.22111	1.3353	1.53708	1.16325	1.06869	0.918809	1.12355	0.998499	0.999999	1	0.955697	-2.26402	-0.631942	0.648935	1.66516	2.16033	1.42758	1.51329	1.29737	0.999981	1	0.997265	0.999757	0.937075	1.53294	1.69352	1.14942	1.47337	1.10475	0.999838	0.999972	-1.22484	0.999366	-10.625
678	20068	101190	Rps17	ribosomal protein S17	0.984253	1.0525	0.933083	0.950394	0.956056	0.962452	0.978333	-8.67264	-4.20771	-3.04853	-4.39712	-5.82577	-6.02845	-8.10626	1.00855	0.811274	0.896469	0.904966	0.804396	-15.4054	0.935611	-2.13263	-1.6891	0.915221	0.842959	0.740687	1.10714	0.669011	0.878675	0.630097	0.999877	-0.877646	1	0.981426
679	15425	19533	Hoxc6	homeo box C6	1.04451	0.870229	0.932956	1.02061	1.1082	0.983667	1.06126	-6.5962	0.470826	-3.75945	-8.66094	-0.948073	-8.89274	-4.83618	0.89275	1.12826	0.936162	1.20519	1.2638	-1.21693	0.832803	-11.1093	0.991667	0.999654	0.760588	1.41779	1.14383	1.23951	1.86407	0.992932	0.997031	-0.987746	0.932668	1
680	18582	1954	Pde6d	phosphodiesterase 6D, cGMP-specific, rod, delta	1.00503	1.11578	0.996406	0.990681	1.02971	0.941027	1.01539	-9.29079	-0.100204	-9.31539	-9.16579	-7.74955	-4.07313	-8.88056	0.918965	0.899333	1.00489	0.894952	0.978636	-7.48039	-0.749474	-15.3129	-1.29732	-8.07187	0.766731	1.07044	1.35716	0.788736	1.39611	0.999932	-17.884	0.966186	0.999277	0.999986
681	15452	56590	Hprt1	hypoxanthine guanine phosphoribosyl transferase 1	1.13021	0.944355	1.05404	0.918949	1.01008	0.940328	1.07304	0.893403	-2.51923	-3.14598	-0.0469597	-8.99761	-1.99084	-1.0553	0.918629	0.900412	1.1553	0.779377	0.98017	-10.2012	-5.5403	-3.05785	0.721711	-14.2181	0.970658	1.10219	1.24202	0.887414	1.13551	-9.58975	-14.957	-1.4858	-5.24599	-0.127149
682	19730	4562	Ralgds	ral guanine nucleotide dissociation stimulator	0.973996	0.969745	0.975344	1.05245	1.03994	0.99853	1.04134	-7.48259	-6.90245	-7.65552	-3.94591	-5.69007	-9.33518	-5.49059	0.978968	1.07727	0.971983	1.10832	1.10041	-14.0702	-4.70799	-14.6968	-0.883502	-7.38311	0.992076	1.21325	1.20768	1.00462	1.22294	-15.4917	0.999718	0.999445	-18.7803	0.999978
683	12867	81691	Cox7c	cytochrome c oxidase, subunit VIIc	1.07952	1.02701	1.03525	1.02861	0.974615	0.940974	1.05719	-2.15855	-7.92711	-7.07054	-7.77173	-8.01838	-3.85262	-4.48687	0.962039	0.979051	1.19494	0.819328	1.01768	-11.701	-9.28347	0.446988	0.978329	-15.2142	0.94888	1.30305	1.37334	0.948817	1.37325	-0.950438	-13.325	0.117345	-1.57838	0.924517
684	321022	75069	Cdv3	carnitine deficiency-associated gene expressed in ventricle 3	1.20986	0.943139	0.978264	1.00601	1.04606	0.871305	1.05729	0.991719	-3.78242	-8.26262	-9.25694	-5.53261	0.808685	-4.13826	0.942599	1.03547	1.18081	0.876919	1.09853	-15.1626	-14.2903	-4.0912	-7.48039	-11.3081	0.929583	1.09608	1.04434	1.04954	1.17911	-0.772906	-21.4377	-16.7883	-16.6619	0.204025
685	12461	4696	Cct2	chaperonin subunit 2 (beta)	1.04	1.03025	1.04579	0.885983	1.02435	0.893459	1.06035	-7.47076	-8.21407	-6.97549	-0.646953	-8.59139	-1.08995	-5.63876	0.962896	1.01942	1.34323	0.758937	1.05871	-13.0924	-12.181	0.386081	0.960348	-15.7978	0.955259	0.940661	1.16897	0.804696	0.984719	-14.1443	-18.0004	-2.428	0.682532	-20.441
686	67281	68110	Rpl37	ribosomal protein L37	0.957089	0.994982	0.974731	0.987072	1.02226	0.97028	1.02478	-3.94222	-9.24012	-7.02208	-8.68196	-7.56743	-6.27139	-7.19652	0.977842	0.959461	0.987365	0.971739	0.981202	-14.4309	-9.69149	-14.8822	-12.9162	-13.5995	0.993251	0.947413	0.998866	0.948488	0.95385	-9.97365	-14.957	-7.99821	-0.548247	-20.1208
687	69225	6333	0710008K08Rik	RIKEN cDNA 0710008K08 gene	1.0268	1.05161	1.11136	1.04105	1.04007	1.06726	1.15281	-5.95643	-1.53679	0.963691	-3.17299	-3.34846	-0.0290212	0.999176	0.983407	1.28923	1.06211	1.21384	1.31098	-15.9253	0.999768	-4.39399	0.99883	0.999978	0.997293	1.51646	1.29352	1.17235	1.52058	-6.43881	0.989794	0.903015	-8.83971	0.999964
688	67281	68110	Rpl37	ribosomal protein L37	0.999049	1.014	0.994776	0.982695	0.996492	0.999113	1.03421	-9.33709	-8.4248	-9.20592	-7.93436	-9.2803	-9.33767	-5.03406	0.982727	0.945877	0.999371	0.946473	0.962502	-15.6086	-6.343	-14.8822	-8.9782	-7.38311	1.01066	0.988935	1.04902	0.942723	0.978506	-12.2332	-21.78	-1.67385	-0.548247	-10.625
689	14548	7729	Mrps33	mitochondrial ribosomal protein S33	1.09484	0.968299	1.07173	1.02681	1.04455	0.955862	1.05344	-0.156414	-6.75223	-1.80564	-7.5109	-5.11757	-4.89147	-3.90723	0.959039	0.823539	1.14498	0.719258	0.858713	-9.07984	0.982833	0.872358	0.999999	0.963012	0.976949	0.730581	1.31194	0.55687	0.747819	-6.12778	0.992429	0.550515	1	0.976066
690	14972	103812	H2-K1	histocompatibility 2, K1, K region	0.957428	1.01842	0.897187	0.937633	0.917771	0.861715	0.796989	-6.089	-8.67221	-0.0817469	-3.5557	-1.45796	0.826309	0.998117	0.922033	1.03029	0.952168	1.08205	1.11741	-3.65842	-12.7367	-12.181	-4.78822	-0.0415701	0.843415	1.29012	1.02048	1.26423	1.52964	-0.349215	0.905196	-18.8863	0.986853	0.999882
691	18626	1966	Per1	period homolog 1 (Drosophila)	1.09589	0.918627	1.1073	0.992747	0.973289	0.991413	1.249	-5.75774	-6.17165	-5.11078	-9.31358	-8.96095	-9.30229	0.0680034	0.873279	1.69495	0.834629	2.03078	1.9409	-2.34718	0.999967	-2.80963	1	1	0.713912	1.48198	0.985639	1.50358	2.07586	0.499562	0.999554	-13.0515	0.999746	1
692	23988	4531	Pin1	protein (peptidyl-prolyl cis/trans isomerase) NIMA-interacting 1	0.912199	1.05918	0.871476	0.826142	0.846693	0.91051	1.02328	-0.115704	-3.21979	0.908792	0.997712	0.986521	-0.0232589	-7.93746	0.917051	1.22901	0.778015	1.57967	1.34017	-1.97884	0.888575	0.999025	1	0.999421	0.875592	1.25329	0.947687	1.32247	1.43136	0.7914	0.999407	-14.2804	0.999997	1
693					1.01329	1.17505	1.00909	0.989107	1.02189	0.913729	1.06508	-7.62467	1	-8.49491	-8.12571	-5.36647	0.992912	0.776329	1.30836	2.2854	1.04372	2.18967	1.74676	0.999988	1	-14.0702	1	1	1.03037	2.72506	1.24162	2.19477	2.64474	-19.9496	1	-0.91374	1	1
694	66335	1281	Atp6v1c1	ATPase, H+ transporting, lysosomal V1 subunit C1	1.08017	0.97596	1.08659	1.09927	1.17336	1.03132	1.14996	-0.129133	-7.2177	0.192394	0.604096	0.997534	-6.15691	0.986157	0.961243	1.24755	1.04995	1.1882	1.29785	-14.1447	0.771699	-13.4342	0.512683	0.957496	0.993686	1.6727	1.19214	1.40311	1.68333	-21.6093	0.999987	0.51017	0.999757	1
695	12895	22548	Cpt1b	carnitine palmitoyltransferase 1b, muscle	0.941838	0.993329	1.08342	1.03729	1.0126	1.01028	1.00981	-0.966138	-9.12229	0.426301	-4.48988	-8.59555	-8.83735	-8.88052	0.914602	0.988555	0.869656	1.13672	1.08086	-15.7978	-5.89114	-1.6891	0.955482	-2.57279	0.868983	1.18143	1.04023	1.13574	1.35955	-1.4858	-1.67385	-20.1208	-1.44058	0.996893
696	100972	3135	Rab28	RAB28, member RAS oncogene family	1.10149	0.994825	1.1467	1.14318	1.11335	0.981363	1.06054	0.795766	-9.2154	0.993115	0.990877	0.911137	-7.80427	-1.24613	0.892543	0.850998	1.06593	0.798359	0.953454	-8.57319	-2.57279	-11.5054	0.62284	-10.3029	0.866581	1.13323	1.10115	1.02914	1.3077	0.56949	-13.1882	-14.8223	-21.3531	0.994116
697	56691	23184	Dnajb8	DnaJ (Hsp40) homolog, subfamily B, member 8	1.04673	1.00214	1.03215	0.934593	0.924893	0.932568	0.96044	-5.01009	-9.32914	-6.95826	-2.19449	-1.18896	-1.9648	-5.76171	1.01473	1.06159	1.06553	0.996296	1.04617	-12.8269	-11.9906	-13.7607	-15.5322	-15.8694	0.993242	1.05666	1.10133	0.959435	1.06384	-19.3939	-4.44222	0.31221	-9.46305	-5.62832
698	77605	105527	H2afv	H2A histone family, member V	0.998192	1.00783	1.05364	0.992001	0.923758	0.857665	1.00207	-9.32505	-9.0385	-1.82209	-9.02084	0.427133	0.999158	-9.32001	0.848917	1.01602	1.07209	0.947696	1.19684	0.967063	-15.9939	-8.47243	-7.18979	0.986717	0.78458	1.29951	1.19275	1.0895	1.65631	0.989794	0.999992	0.998794	0.8049	1
699	17896	20558	Myl4	myosin, light polypeptide 4	1.02492	0.999485	1.06168	1.005	0.965776	0.913139	0.910993	-6.1952	-9.33994	-0.305105	-9.18774	-4.03019	0.911621	0.90989	1.03629	1.10467	1.05206	1.05	1.06598	-15.9975	-3.72875	-15.1626	-3.31756	-1.25683	0.920691	1.21846	1.24553	0.978261	1.32341	0.866813	-0.246066	0.900786	-9.46305	0.999985
700	319475	23493	Zfp672	zinc finger protein 672	1.0225	1.50366	1.44671	1.33914	1.24022	1.17148	1.34104	-8.58386	1	0.999997	0.999708	0.979973	0.710356	0.999731	2.57268	3.58533	1.44582	2.47979	1.39362	1	1	0.999944	1	0.999938	2.41376	3.76247	1.70989	2.20041	1.55876	1	1	0.999869	1	0.999903
701	18081	88815	Ninj1	ninjurin 1	0.934158	1.01921	0.896708	0.893596	0.894646	0.920252	0.921954	-1.94897	-8.35461	0.53069	0.610849	0.585232	-0.63408	-0.767023	1.06272	1.98986	0.772378	2.57628	1.87242	-5.89114	1	0.978329	1	0.999999	0.930515	2.46348	1.08716	2.26598	2.64744	-18.4539	1	-10.4937	1	1
702											1.00258							-9.02378	1.03971	0.992101	0.988712	1.00343	0.954209	-10.0994	-13.2651	-5.5403	-10.708	-3.51991	0.968982	0.975608	1.00041	0.975206	1.00684	-4.2742	-7.76499	-4.44222	-20.5896	0.907328
703					1.06354	0.999194	1.03725	1.06011	1.0232	0.9728	1.08278	0.504415	-9.33586	-2.39132	0.335494	-5.62789	-4.45091	0.92062	0.991945	1.25128	1.0351	1.20885	1.26144	-15.6086	0.99997	-9.07984	0.999975	0.999996	1.05453	1.90922	1.15443	1.65382	1.81049	-14.957	0.999905	-3.4911	0.999757	0.99998
704	19683	105696	Rdh16	retinol dehydrogenase 16	1.15298	1.04469	1.0755	0.990512	0.929172	0.998399	1.25118	-4.02477	-8.65201	-7.54508	-9.30766	-7.51499	-9.34063	-0.796449	1.0452	1.00126	0.808955	1.23772	0.957963	-3.1217	-4.0912	-10.9092	0.491636	-15.9084	0.961039	1.18051	1.14963	1.02686	1.22837	-15.6242	0.520565	0.454933	-21.2092	0.989313
705	26446	2089	Psmb3	proteasome (prosome, macropain) subunit, beta type 3	0.831129	1.04322	0.852701	1.10284	0.968442	0.986829	1.07668	-0.240466	-8.21131	-1.10583	-4.60224	-8.67587	-9.22449	-6.27923	0.913262	0.942613	0.948253	0.994053	1.03214	-0.918334	-0.062394	0.360032	-15.6784	-14.2903	0.922642	1.13981	1.23184	0.925291	1.23538	-5.06062	-6.75821	-0.150077	-9.7171	0.907328
706	22335	48369	Vdac3	voltage-dependent anion channel 3	1.01539	0.980927	1.0813	0.996452	1.0018	0.916908	0.987949	-7.07439	-5.9847	0.96767	-9.20316	-9.30596	0.989866	-7.84487	0.923021	0.884167	1.17841	0.750304	0.957905	-4.24118	0.0187321	0.771699	0.999837	-7.77456	0.800796	1.00195	1.17518	0.852588	1.25119	0.982263	-19.6794	0.0418418	0.920992	0.993551
707	14718	1571	Got1	glutamate oxaloacetate transaminase 1, soluble	0.985362	0.977233	0.841777	0.890079	0.973976	0.969368	1.06929	-7.43108	-5.30274	1	0.999637	-4.41446	-3.22109	0.790618	0.868791	0.964284	0.959275	1.00522	1.10991	0.606269	-9.28347	-3.1217	-11.5054	-0.782198	0.761724	0.946312	1.07361	0.881433	1.24233	0.999394	-0.91374	-19.2954	0.863773	0.954402
708	20525	68520	Slc2a1	solute carrier family 2 (facilitated glucose transporter), member 1	0.897847	0.89721	0.787592	0.842009	0.867128	0.775097	0.770172	0.97699	0.978571	1	0.999982	0.999454	1	1	0.864748	1.40104	0.873652	1.60366	1.62017	0.9879	0.999997	0.998908	1	1	0.682754	0.562748	1.11763	0.503517	0.824232	1	1	-4.02935	1	0.999999
709	22365	5250	Vps45	vacuolar protein sorting 45 (yeast)	1.09525	0.994174	1.09288	0.986116	1.08105	1.03911	1.17566	0.00806156	-9.23712	-0.101718	-8.75803	-0.811412	-5.70127	0.987873	1.03957	1.28767	1.09045	1.18086	1.23866	-12.7367	0.997926	-1.13888	0.961256	0.999274	1.00519	1.47538	1.27604	1.15622	1.46776	-3.79304	0.991701	0.721751	-1.4858	0.999996
710	66704	57033	Rbm4b	RNA binding motif protein 4B	0.928464	1.03526	1.1071	1.05617	1.03233	1.08089	1.1437	0.59725	-3.90618	0.967952	-0.685867	-4.50682	0.700625	0.999065	0.900875	1.00312	0.993462	1.00972	1.11349	0.580126	-8.57319	-7.18979	-15.8694	-0.953707	0.903673	1.12726	1.17364	0.96048	1.24742	-2.03161	0.70276	0.990902	-4.61408	0.999838
711	19224	743	Ptgs1	prostaglandin-endoperoxide synthase 1	1.00558	1.06869	1.16401	1.16321	1.09306	1.17084	1.29139	-9.12247	0.41512	0.99995	0.999945	0.925363	0.999976	1	1.14664	1.53045	1.08523	1.41025	1.33473	0.990416	1	-1.0261	1	1	1.08453	1.51041	1.30787	1.15486	1.39269	-8.11605	0.999998	0.999544	0.878324	0.999998
712	22144	105251	Tuba3a	tubulin, alpha 3A	1.08212	1.01523	1.04328	1.04217	1.14249	1.11408	1.14066	-2.16939	-8.89223	-6.31108	-6.43644	0.589666	-0.180325	0.55884	0.755751	0.393885	0.684987	0.575026	0.521184	-10.9092	0.999998	-2.18525	0.999998	1	0.797543	0.221189	1.28321	0.172372	0.277338	0.833194	1	-14.6872	1	1
713	19224	743	Ptgs1	prostaglandin-endoperoxide synthase 1	1.07176	1.22185	1.99013	2.32703	2.16509	1.95915	2.21951	0.107305	0.999998	1	1	1	1	1	1.83941	1.90864	1.77555	1.07496	1.03763	1	1	1	0.727741	-12.3689	2.71806	3.02935	2.71957	1.11391	1.11453	1	1	1	-1.8737	-0.403607
714	105446	22983	Gmpr2	guanosine monophosphate reductase 2	1.04227	1.01847	1.06791	0.980223	1.04001	0.98864	1.10816	-7.54161	-8.96118	-5.4071	-8.88992	-7.70922	-9.19151	-2.26301	1.01613	1.13107	0.926226	1.22116	1.11311	-6.62075	0.164516	-15.9253	0.804528	-3.31756	0.912956	1.24983	1.03803	1.20404	1.36899	-19.4907	0.983825	-1.53173	0.613663	0.999718
715	12482	7259	Ms4a1	membrane-spanning 4-domains, subfamily A, member 1	1.06875	0.968026	1.06372	0.970041	0.959097	0.988572	1.17902	-6.65981	-8.62262	-6.97882	-8.70882	-8.18233	-9.24866	-0.734616	1.0935	1.27491	0.927522	1.37453	1.1659	-6.07017	0.951169	-11.798	0.998882	0.727741	1.02594	1.32417	1.30391	1.01554	1.29069	-4.87911	-3.06582	-4.19163	-20.8626	0.981849
716	16563	3320	Kif2a	kinesin family member 2A	1.12675	1.0156	1.08157	0.988018	0.974049	1.00893	1.24679	-4.92799	-9.24409	-7.11964	-9.28237	-9.06292	-9.3093	-0.625562	1.03385	0.920284	0.767179	1.19957	0.890155	-12.4619	-15.9538	-3.1217	-2.74936	-11.1093	1.02224	1.01062	0.896221	1.12764	0.988628	-12.5054	-6.43881	-21.78	-3.06582	-17.1624
717	14083	7314	Ptk2	PTK2 protein tyrosine kinase 2	1.05897	0.974413	0.977259	0.991492	1.00782	0.923882	1.02683	-0.388036	-5.76175	-6.39554	-8.87135	-8.94907	0.744203	-5.63961	1.01946	0.857961	0.97242	0.882295	0.841583	-10.607	-1.0261	-15.9894	0.290408	0.920843	0.880382	0.829133	1.03288	0.802743	0.941788	-5.82524	-4.70146	-6.75821	0.94131	-21.1023
718	18578	1953	Pde4b	phosphodiesterase 4B, cAMP specific	1.07616	0.934562	1.05869	0.991369	0.953755	0.937189	1.16263	-7.36502	-7.63425	-8.09641	-9.31091	-8.46578	-7.76129	-3.28308	0.992043	1.41929	0.833891	1.702	1.43067	-15.9832	0.998151	-1.42237	0.999995	0.999548	1.02045	1.54754	1.04235	1.48467	1.51653	-13.1882	0.999757	-10.4937	0.999796	0.999877
719	18039	4487	Nefl	neurofilament, light polypeptide	1.12361	0.944084	1.07959	1.01767	0.93126	0.984264	1.22836	-5.02897	-8.05694	-7.1803	-9.215	-7.44254	-9.23763	-1.00171	1.12752	1.08952	0.857084	1.2712	0.966301	-1.59768	-0.149443	-14.6323	0.857119	-12.8269	0.851315	1.18004	1.00969	1.16871	1.38614	-0.609714	0.931111	-5.92514	0.560099	0.999989
720					1.06817	0.904681	1.03713	0.987864	0.907421	0.962703	1.20599	-7.95779	-6.43338	-8.89656	-9.29064	-6.57984	-8.85868	-2.32365	1.05254	1.03036	0.719389	1.43227	0.978925	-10.607	-9.58944	0.0571768	0.954441	-15.8234	0.987599	1.14971	1.02419	1.12256	1.16415	-13.4617	-0.221414	-8.4744	-9.08695	0.886315
721	18039	4487	Nefl	neurofilament, light polypeptide	1.16663	0.949143	1.10763	0.959801	0.909836	1.02418	1.22346	-3.38776	-8.35829	-6.06543	-8.72201	-6.46545	-9.12709	-1.42556	1.10441	1.07871	0.835644	1.29088	0.976731	-1.78307	-1.87964	-15.9253	-0.105158	-15.9653	1.06493	1.24548	1.20922	1.02998	1.16954	-20.9257	0.540734	-0.518302	-14.5519	0.840519
722	19053	37889	Ppp2cb	protein phosphatase 2 (formerly 2A), catalytic subunit, beta isoform	1.08114	1.06082	1.18572	1.00375	0.991616	0.889376	1.03047	-0.0208026	-1.6714	0.999195	-9.28379	-9.05307	0.926342	-6.23623	1.0008	1.23371	1.27563	0.967136	1.23272	-14.8822	0.915221	0.938506	-15.9832	0.934114	1.14624	1.57317	1.2595	1.24904	1.37247	-0.772906	0.999985	0.965399	0.990026	0.999923
723	110379	6479	Sec13	SEC13 homolog (S. cerevisiae)	0.978281	1.02359	1.08022	1.06098	1.04999	1.08369	1.23788	-7.34351	-7.1201	0.172644	-1.26628	-2.65031	0.324248	0.999996	0.87811	1.15818	1.00935	1.14746	1.31895	0.675818	0.580126	-11.798	0.98159	0.99995	0.84816	1.43004	1.21866	1.17345	1.68605	0.960277	0.999782	0.844063	0.903015	1
724					1.13089	1.0282	1.17852	1.0721	1.08073	0.971481	1.09206	-0.406036	-8.30027	0.671818	-4.35929	-3.57794	-8.21968	-2.64264	0.988022	1.17426	1.19666	0.981281	1.1885	-15.2643	-1.10072	-0.172171	-14.8218	-0.395209	1.01203	1.34834	1.22867	1.0974	1.33232	-19.3939	0.520565	-0.0395295	-17.6477	0.98055
725	94184	22858	Pdxdc1	pyridoxal-dependent decarboxylase domain containing 1	1.11159	0.967104	1.14041	1.05871	1.06212	0.997647	1.15073	0.196745	-6.91034	0.776716	-3.78133	-3.3793	-9.32777	0.864254	1.03412	1.20894	1.08822	1.11094	1.16905	-9.28347	0.989231	0.502263	-0.953707	0.979792	0.890019	1.25777	1.07354	1.17161	1.4132	-3.94964	0.997408	-1.44058	0.955438	0.999998
726	14431	32089	Gamt	guanidinoacetate methyltransferase	0.979753	1.03367	1.04806	1.06711	1.01599	0.961606	1.06535	-7.7262	-5.64197	-3.28344	-0.966304	-8.33612	-4.58311	-1.13131	1.03002	0.947572	0.980925	0.965998	0.919952	-6.16055	-13.9945	-14.6323	-7.97244	-0.623656	0.896782	0.955873	1.23799	0.772114	1.06589	-9.08695	-1.62575	-2.03161	0.996748	-10.3628
727	20850	20680	Stat5a	signal transducer and activator of transcription 5A	0.99618	1.00853	1.0021	0.97012	0.928545	0.910801	0.971851	-9.1393	-8.38534	-9.28015	-2.08232	0.983868	0.999289	-2.5279	1.02373	0.84378	0.978139	0.862639	0.82422	-14.5665	0.965498	-5.89114	0.891075	0.992229	0.927926	0.879708	1.19332	0.737192	0.948036	0.955438	0.999901	0.954402	1	0.888862
728	74104	11375	Abcb6	ATP-binding cassette, sub-family B (MDR/TAP), member 6	1.028	1.05938	1.09936	1.04059	1.05214	1.0223	1.12045	-8.19548	-5.22092	-1.68981	-7.10915	-5.96362	-8.59483	-0.51891	1.06745	0.963547	0.895258	1.07628	0.902662	-5.80252	-4.70799	0.37318	-5.7145	0.817167	0.939021	1.10376	1.1318	0.975231	1.17544	-21.4767	0.980993	0.999338	-5.62832	0.998068
729	110323	39658	Cox6b1	cytochrome c oxidase, subunit VIb polypeptide 1	1.01989	1.05367	1.01579	1.03695	1.01447	1.00614	0.999779	-8.0853	-3.21125	-8.52674	-5.68123	-8.65223	-9.21254	-9.34142	0.887753	0.92306	0.970665	0.950956	1.03977	0.512683	0.795641	-1.25683	-5.19948	-13.4342	0.925444	1.13169	1.30856	0.864837	1.22286	-4.02935	-4.19163	0.976611	0.477696	0.966956
730	18663	57138	Pgk2	phosphoglycerate kinase 2	0.981363	0.980659	1.02353	1.01902	1.00965	0.924334	1.03502	-8.36501	-8.29329	-7.88796	-8.36196	-9.0772	-0.930029	-6.43107	1.11086	1.00053	0.939544	1.06491	0.900678	0.942611	-9.4874	-11.6034	-1.13888	0.817167	0.982604	0.834038	1.02805	0.811284	0.848804	-16.1484	-2.36892	-19.9496	-1.67385	-4.2742
731	15194	1593	Htt	huntingtin	1.01704	0.949278	0.990871	0.984711	1.02466	0.995487	1.07591	-8.62445	-4.27252	-9.12469	-8.74152	-7.90851	-9.28838	-1.78103	0.97914	1.06349	0.948168	1.12162	1.08614	-15.7705	-0.81544	-15.9832	-0.149443	-0.47738	0.848715	1.09734	1.04102	1.0541	1.29295	-5.92514	-3.20394	-16.6619	-6.43881	0.93995
732	12234	39330	Btrc	beta-transducin repeat containing protein	0.949703	0.988439	1.53901	1.39841	1.34858	1.30377	1.34557	-0.1962	-8.22455	1	1	1	1	1	1.27275	1.64562	1.50877	1.0907	1.29297	0.998461	1	0.999999	0.34663	0.99996	2.00559	3.91413	1.42775	2.74148	1.95161	1	1	0.999869	1	1
733	252870	2592	Usp7	ubiquitin specific peptidase 7	1.09628	0.960613	1.08667	1.04331	0.986451	0.969245	1.08833	0.208937	-5.19184	-0.239003	-4.84646	-8.74249	-6.5753	-0.1492	1.03684	1.27435	1.0832	1.17646	1.22907	-14.1447	0.62284	-10.2012	-0.782198	0.26067	0.988546	1.79627	1.13552	1.58189	1.81708	-19.7712	0.993551	-9.46305	0.989313	0.999877
734	110323	39658	Cox6b1	cytochrome c oxidase, subunit VIb polypeptide 1	0.965309	1.00471	1.0432	0.996873	0.956289	0.965816	0.968393	-5.1657	-9.24622	-3.94019	-9.29915	-3.53907	-5.25959	-5.7359	0.920566	0.914432	0.998773	0.915555	0.993337	-4.0912	-0.918334	-8.47243	-5.62709	-11.2089	0.915142	0.969599	1.17105	0.827972	1.05951	-2.86533	-21.6093	0.979632	0.998491	-1.30909
735	56296	13207	Dmrtb1	DMRT-like family B with proline-rich C-terminal, 1	1.06921	1.02372	1.12921	1.02268	0.991355	0.967522	0.987906	-3.57004	-8.34114	0.227332	-8.42211	-9.19804	-7.45539	-9.06159	1.01392	1.05707	0.992472	1.06508	1.04256	-2.23854	-1.13888	-13.9945	-1.87964	-14.8218	1.0437	1.09386	1.01968	1.07276	1.04807	-20.5896	-8.4744	-12.6417	-19.6794	-9.21163
736					1.1805	0.988693	1.08936	0.971371	0.992899	0.939591	1.13656	-0.963318	-9.2584	-5.57208	-8.81116	-9.30884	-7.12407	-2.79511	1.12249	0.942892	0.828283	1.13837	0.840002	-5.62709	-13.0924	-1.46527	-4.78822	-1.25683	1.07618	1.05809	0.933536	1.13342	0.98319	-3.41794	-3.64021	-20.5896	-4.11002	-21.7704
737	14824	1577	Grn	granulin	0.932526	1.03762	1.00672	1.01395	1.03628	1.0448	1.07751	-1.30765	-5.73638	-9.1954	-8.73199	-5.93592	-4.66746	-0.879096	0.856398	0.946154	1.01667	0.930643	1.10481	0.866461	-2.63094	-15.0548	-2.34718	-2.02943	0.837593	1.63589	1.43217	1.14225	1.95309	0.84753	0.999995	0.999649	-0.082534	1
738	56296	13207	Dmrtb1	DMRT-like family B with proline-rich C-terminal, 1	1.00239	1.03162	1.05083	0.990277	1.06846	1.03353	1.01895	-9.32462	-6.83066	-4.13852	-9.06063	-2.01117	-6.57029	-8.3436	0.941099	0.96661	0.949789	1.01771	1.02711	-15.6784	-15.1094	-8.27161	-10.2012	-15.7415	0.901152	1.24841	1.09786	1.13713	1.38535	-11.2887	0.499562	-5.06062	-4.44222	0.994506
739	18286	1907	Odf2	outer dense fiber of sperm tails 2	1.05103	1.02299	1.04118	1.00891	0.976571	0.873836	1.08355	-2.44657	-7.18964	-3.99366	-8.97887	-7.02359	0.991447	0.344495	0.970716	1.38111	1.07754	1.28172	1.42277	-12.9162	0.999548	-4.78822	0.997673	0.999986	0.933888	1.85769	1.07971	1.72054	1.9892	-1.53173	1	-6.86651	1	1
740	67444	31525	Ilkap	integrin-linked kinase-associated serine/threonine phosphatase 2C	0.9899	1.05218	1.07137	1.02418	1.01515	1.00472	1.03502	-8.72808	-1.33058	0.283895	-6.38343	-8.0455	-9.20645	-4.16771	0.90112	1.52878	0.945006	1.61774	1.69653	0.290408	1	-0.749474	1	1	0.982287	1.65157	1.1404	1.44823	1.68135	-18.7803	0.999994	0.0612532	0.999923	1
741	66776		4933439C20Rik	RIKEN cDNA 4933439C20 gene	0.950306	0.965044	0.979888	1.12098	1.12933	1.11814	1.13605	-1.54921	-4.1736	-7.2331	0.981541	0.991145	0.976385	0.99516	0.845749	1.97066	0.976791	2.01748	2.33008	0.999516	1	-0.195294	1	1	0.626491	1.64875	1.40672	1.17205	2.63173	0.99998	0.999192	0.95744	-0.609714	1
742	114143	2986	Atp6v0b	ATPase, H+ transporting, lysosomal V0 subunit B	0.900498	1.04717	0.917074	0.996751	1.01494	1.04829	1.07282	0.125645	-5.28537	-0.865735	-9.31568	-8.81743	-5.14213	-2.29894	0.822936	1.91277	0.856831	2.23238	2.32433	0.458479	0.999999	0.689614	1	1	0.924083	3.11443	1.32697	2.34703	3.37029	-1.8737	1	0.675502	1	1
743	56309	49312	Mycbp	c-myc binding protein	1.04866	0.975819	1.07309	1.02288	1.04007	0.951291	1.08815	-5.82085	-8.25359	-3.17082	-8.40421	-6.77427	-5.53316	-1.84126	1.01824	1.12152	0.921011	1.21771	1.10143	-7.97244	0.847147	-8.1716	0.999068	0.571057	0.925937	1.1892	1.15004	1.03405	1.28432	-7.53514	0.252188	-1.10341	-15.7561	0.996821
744	11629	1226	Aif1	allograft inflammatory factor 1	1.06002	0.966994	1.07308	0.972891	0.903009	0.975385	1.11183	-8.06938	-8.90041	-7.5353	-9.04355	-5.93304	-9.09584	-5.71778	1.11416	0.975944	0.749686	1.3018	0.875945	-4.95071	-15.0548	0.19776	0.761392	-7.09378	1.03827	1.04231	0.966513	1.07843	1.00389	-20.2037	-16.4066	-21.3965	-17.2852	-19.6794
745	14972	103812	H2-K1	histocompatibility 2, K1, K region	0.959562	0.995743	1.06962	0.965731	0.939502	0.944392	0.896738	-5.79594	-9.29492	-2.44156	-6.65857	-3.0033	-3.64584	0.361685	1.24898	1.02557	0.918985	1.11598	0.821125	-2.02943	-10.5058	-15.9832	-10.5058	-8.47243	0.868264	1.24471	1.01166	1.23036	1.43356	0.929518	0.999741	-16.4066	0.999804	1
746	26425	1857	Nubp1	nucleotide binding protein 1	0.998016	1.02716	1.06555	0.978584	0.970485	1.05482	1.05373	-9.31856	-5.91375	-0.172557	-6.94625	-5.25952	-1.17625	-1.30607	0.914499	0.914074	1.02028	0.895907	0.999535	0.709269	0.606269	-15.7705	0.937075	-15.9894	0.913003	1.18841	1.19171	0.99723	1.30165	-0.950438	0.999918	0.999366	-6.65082	1
747	56309	49312	Mycbp	c-myc binding protein	1.09223	0.986685	1.0897	0.975326	0.992639	0.9369	1.09782	-4.66652	-9.19722	-4.84413	-8.84902	-9.29751	-6.43317	-4.2804	1.07717	1.10944	0.952053	1.16531	1.02996	-2.13263	-0.422146	-12.6459	-0.953707	-12.6459	0.999813	1.21997	1.08152	1.12802	1.2202	-21.7226	0.88371	-4.7898	-0.0608335	0.986853
748	16478	3910	Jund	Jun proto-oncogene related gene d	0.953145	1.0256	1.05296	1.01445	0.95008	0.937167	1.06885	-3.95536	-7.41254	-3.4253	-8.67421	-3.48246	-1.73852	-1.55782	0.837261	1.86926	0.893756	2.09146	2.23258	-0.267098	1	-5.1159	1	1	0.839701	1.17045	1.10219	1.06193	1.39389	0.771989	0.73376	-14.008	0.578691	0.999994
749	17149	1776	Magoh	mago-nashi homolog, proliferation-associated (Drosophila)	1.11369	0.934649	1.14552	1.06038	1.05581	0.89487	1.04564	0.824047	-0.911633	0.978918	-1.87165	-2.42968	0.861501	-3.88131	0.885947	1.02364	1.39254	0.735093	1.15542	-6.2515	-12.2753	0.99292	0.982429	-0.849206	0.946192	1.11251	1.22828	0.905751	1.17578	-7.08584	-14.957	-2.80026	-8.71719	0.297639
750	15115	1592	Hars	histidyl-tRNA synthetase	1.02093	0.979923	1.09662	0.983812	1.0418	1.10409	1.19296	-3.74041	-6.78642	0.947326	-7.60225	0.291711	0.997859	1	0.970062	1.00159	1.07182	0.934481	1.03251	-8.87669	-10.708	-8.1716	-0.31705	-15.7108	0.948031	1.15005	1.06839	1.07643	1.2131	-20.6609	-1.06422	-4.35773	-15.4917	0.750844
751	13627	100799	Eef1a1	eukaryotic translation elongation factor 1 alpha 1	1.03383	1.05315	1.09816	0.970126	1.05107	0.945933	1.01171	-3.98649	-0.832087	0.945738	-4.63127	-1.07658	-0.422886	-8.44699	1.23561	0.832428	0.831762	1.0008	0.673697	-3.18627	-2.45859	-5.89114	-14.4309	0.886018	0.932354	1.00266	1.29976	0.771423	1.07541	-8.35416	-21.3531	0.70276	0.94394	-9.21163
752	76238	49088	Grhpr	glyoxylate reductase/hydroxypyruvate reductase	0.927732	1.01721	0.952106	0.943701	0.952848	0.978434	0.95568	-1.15518	-8.51103	-4.21878	-3.00712	-4.33083	-8.022	-4.76313	0.955264	0.850882	0.935513	0.909535	0.89073	-12.2753	0.991269	-0.918334	0.654035	0.992408	0.932017	0.857591	1.25265	0.684623	0.920146	0.962926	0.999524	0.840519	1	-0.271165
753	56486	10508	Gabarap	gamma-aminobutyric acid receptor associated protein	0.991586	0.983255	0.96767	1.06836	1.12376	0.971465	1.03676	-9.08571	-8.35834	-6.0989	-1.3351	0.867799	-6.71929	-5.57252	0.941399	1.1075	0.927749	1.19375	1.17644	-13.0047	-0.267098	-2.08069	0.995852	0.880733	0.988242	1.54127	1.24037	1.24259	1.55961	-21.2594	0.999992	0.990474	0.937136	0.999999
754	66916	3059	Ndufb7	NADH dehydrogenase (ubiquinone) 1 beta subcomplex, 7	1.05669	0.95364	1.01309	1.03416	1.06973	1.09536	1.11461	-5.55305	-6.36819	-9.08016	-7.72217	-4.24622	-2.03746	-0.850294	1.03397	0.970927	0.847228	1.146	0.939025	-6.52764	-15.9939	-2.40254	-1.3384	-4.78822	0.964152	1.00701	1.0186	0.98862	1.04445	-18.3424	-13.735	-5.34013	-15.8875	-4.11002
755	66916	3059	Ndufb7	NADH dehydrogenase (ubiquinone) 1 beta subcomplex, 7	0.880083	1.01914	0.925266	0.933909	0.990097	0.953657	0.913114	0.801574	-8.40938	-1.22033	-2.11251	-9.0755	-4.75707	-0.288303	1.01479	0.964964	0.939057	1.02759	0.950899	-15.8234	-6.343	-0.47738	-8.27161	-5.80252	0.827735	0.789607	1.12717	0.700524	0.953937	0.771989	0.969162	-5.7263	0.999905	-10.2326
756	68961	47915	Phkg2	phosphorylase kinase, gamma 2 (testis)	0.965244	0.997753	1.06	1.04198	1.07184	0.976327	1.05908	-4.75625	-9.31683	-1.17847	-3.70087	-0.169632	-6.89053	-1.27832	0.986467	1.27034	1.01672	1.24945	1.28776	-8.9782	0.999622	-15.9538	0.999988	0.999999	0.815637	1.3067	1.09552	1.19277	1.60206	0.998681	0.988283	-12.9148	0.990474	1
757	110954	68499	Rpl10	ribosomal protein 10	0.950196	1.00375	0.973046	0.977515	1.00891	0.889365	0.961958	-6.22406	-9.32159	-8.32779	-8.62778	-9.22963	-0.655213	-7.40434	1.11166	0.806385	0.822387	0.980542	0.725385	-12.9162	0.112309	-3.45174	-11.0094	0.715555	0.882302	0.747265	1.25431	0.595756	0.84695	0.668323	0.999967	0.953343	1	0.996748
758	13194	1448	Ddb1	damage specific DNA binding protein 1	1.01632	1.05505	1.00046	1.03764	1.00141	1.00082	1.066	-8.0747	-1.56442	-9.34052	-4.27653	-9.33137	-9.33814	-0.456693	1.29438	1.02915	0.876195	1.17457	0.795095	-0.849206	-15.1626	-10.607	-7.57807	-2.13263	1.02545	1.10041	1.05362	1.04441	1.0731	-18.0004	-0.0395295	0.340512	-20.9867	0.709224
759	13047	22551	Cux1	cut-like homeobox 1	1.12735	0.991454	1.10264	1.02141	1.03276	1.01713	1.10836	-0.437286	-9.23315	-1.73723	-8.69894	-7.91649	-8.92337	-1.3797	1.09704	1.00417	0.940543	1.06765	0.915346	-1.6891	-8.07187	-13.5173	-12.2753	-9.79353	0.971014	1.08787	1.08719	1.00062	1.12034	-18.4539	-2.80026	0.630097	-8.23471	0.638063
760	19085	37665	Prkar1b	protein kinase, cAMP dependent regulatory, type I beta	1.08002	1.02141	1.08708	1.01048	1.00215	0.884268	0.941789	-0.988076	-8.09037	-0.503193	-9.02299	-9.32781	0.8115	-2.75004	0.939644	0.770147	1.11183	0.692681	0.819615	-14.9411	0.984362	-0.47738	0.999993	0.994519	1.00636	0.978843	1.22801	0.797097	0.972656	-16.6619	-14.5519	0.927888	0.996099	-21.3531
761	20775	2355	Sqle	squalene epoxidase	1.10821	0.953504	1.07466	1.00204	1.15242	1.10771	1.23504	0.688681	-3.6631	-0.736642	-9.32625	0.980827	0.679781	0.999949	1.03426	0.570753	1.06601	0.535412	0.551846	-10.8087	0.999965	-5.62709	1	1	0.944316	0.74845	1.17165	0.638798	0.792584	-21.762	-0.772906	0.117345	0.999678	0.431242
762	27425	86074	Atp5l	ATP synthase, H+ transporting, mitochondrial F0 complex, subunit g	1.05274	1.0393	1.04404	0.93682	1.04938	0.992292	1.09378	-5.78667	-7.15273	-6.68451	-4.26275	-6.13801	-9.2425	-1.93686	0.960852	0.950981	0.958178	0.992489	0.989727	-14.3612	-14.6323	-14.9987	-10.0994	-8.87669	0.964059	1.06132	1.04912	1.01163	1.10089	-14.008	-14.008	-11.8266	-21.5133	-1.39606
763	100038875	799	LOC100038875	ribosomal protein S23-like	1.0402	0.996434	1.0439	1.03016	1.03843	1.03421	1.05508	-6.02385	-9.30853	-5.53523	-7.2943	-6.25587	-6.79781	-4.07948	0.925082	0.762138	0.898969	0.847791	0.82386	-8.57319	0.999989	-0.623656	0.999962	0.999998	0.895884	0.958021	1.27824	0.749485	1.06936	-0.91374	-0.488872	0.00191312	0.999699	-20.9257
764	19085	37665	Prkar1b	protein kinase, cAMP dependent regulatory, type I beta	1.01874	1.07904	1.08714	0.984943	0.941684	0.927854	0.95605	-8.50068	-1.58692	-0.962987	-8.77184	-3.31623	-1.6976	-5.31771	0.888366	0.834614	0.880673	0.9477	0.939494	-10.3029	-8.67417	-5.62709	-15.0548	-15.4492	0.858307	1.46539	1.00087	1.46411	1.70731	-17.0386	0.998872	-2.54868	0.991889	0.99999
765	66171	6037	Pgls	6-phosphogluconolactonase	0.955868	0.993378	1.01792	0.960307	1.00497	0.938502	1.02662	-2.15983	-9.07295	-7.57364	-2.96264	-9.19088	-0.0465863	-5.87572	0.935478	0.908508	0.873137	1.04051	0.97117	-15.7108	-15.9832	-12.8269	-12.181	-15.7415	0.863044	1.05745	1.08752	0.972354	1.22526	0.267633	-20.5896	-8.35416	-9.58975	0.922774
766					0.975027	1.04541	1.08726	0.973689	1.01161	0.873658	1.00831	-7.99537	-5.74431	-1.34545	-7.857	-9.04464	0.742029	-9.188	0.757415	1.23278	0.957241	1.28785	1.62761	0.989231	0.996632	-6.52764	0.999991	1	0.923678	1.46144	1.01934	1.43371	1.58219	-10.1028	0.998068	-16.0183	0.997886	0.99998
767	21945	7980	Dedd	death effector domain-containing	1.06471	0.965508	1.01939	1.02453	1.07042	1.02994	1.15894	-0.237042	-4.20869	-7.4047	-6.44003	0.135995	-5.35737	0.999494	0.919704	1.07295	1.05395	1.01802	1.16662	-0.00101219	-7.97244	-7.09378	-15.9653	0.973279	0.866439	1.27564	1.20444	1.05911	1.47227	0.367726	0.596536	-0.70596	-11.9619	0.999979
768	14866	658	Gstm5	glutathione S-transferase, mu 5	1.03932	0.961938	0.972196	0.977159	1.03852	0.993072	0.988133	-5.54841	-5.51122	-7.09125	-7.76814	-5.66668	-9.18776	-8.89478	0.904894	0.71984	0.887768	0.810843	0.795497	-6.16055	0.987322	-15.9975	0.999149	0.967063	0.880137	0.955467	0.866953	1.1021	1.08559	-17.2852	-2.61028	-21.0456	-1.4858	-4.70146
769	11832	48000	Aqp7	aquaporin 7	1.08877	0.920271	1.10815	0.966214	0.903463	1.03076	1.20195	-6.40993	-6.52251	-5.37065	-8.79051	-5.44014	-8.91066	-1.25921	0.998154	0.92127	0.810602	1.13653	0.922974	-2.80963	-5.19948	-14.9411	-0.883502	-15.1094	1.11103	1.26322	1.19601	1.0562	1.13699	-11.9619	0.282782	-1.02567	-15.8875	-1.18371
770	21945	7980	Dedd	death effector domain-containing	1.05282	0.942353	1.07036	0.962783	0.919199	0.961497	1.04694	-1.83774	-0.878724	-0.130966	-4.08135	0.625761	-3.83276	-2.68231	0.874882	1.10303	1.00135	1.10154	1.26078	-8.9782	0.99604	-1.10072	0.924388	0.999983	0.962882	1.63221	1.21809	1.33998	1.69512	-1.18371	0.999293	-1.39606	0.99131	1
771					1.09743	0.941794	1.06701	0.957471	0.914286	0.983537	1.14707	-3.83876	-6.51741	-6.12433	-7.74196	-4.1024	-9.0904	-1.03694	1.00428	0.963505	0.858218	1.12268	0.959403	-1.83103	-1.59768	-15.5712	-0.918334	-15.7978	1.05162	1.19682	1.20143	0.996159	1.13807	-16.5347	0.878324	0.825544	-20.2037	0.893791
772	15275	100530	Hk1	hexokinase 1	1.02921	0.989739	1.04017	0.949315	0.902427	0.935899	0.960133	-1.25715	-7.4596	0.354699	0.901113	0.999995	0.991852	0.458596	0.78196	0.856186	0.889456	0.962594	1.09492	-9.99751	-14.3612	-6.80851	-9.58944	-3.1217	0.857849	0.954548	1.27197	0.75045	1.11272	-2.08582	-21.3531	0.990474	0.999394	-1.22484
773	319822	35098	Smyd4	SET and MYND domain containing 4	1.09063	0.919019	1.00804	0.946565	0.937279	0.939551	1.05226	0.815854	0.776053	-8.96246	-0.897293	-0.00825583	-0.187101	-1.38698	1.02138	0.994525	1.03475	0.961127	0.973709	-1.97884	-4.39399	-2.08069	-14.8822	-14.76	1.07855	1.20318	1.13926	1.05611	1.11555	-1.10341	0.93995	0.881047	-18.5641	-1.53173
774	268449	89121	Rpl23a	ribosomal protein L23a	0.999965	0.98642	0.99958	0.997529	1.00059	1.00004	0.999988	-9.34158	-7.85766	-9.34008	-9.28912	-9.33863	-9.34157	-9.34159	1.08923	0.994169	0.999951	0.994218	0.912724	0.0381268	-14.76	-15.1094	-11.5054	-0.422146	0.982852	0.995029	1.0991	0.905312	1.01239	-11.6916	-21.6367	0.326499	0.776999	-11.4226
775	382088		Omt2b	oocyte maturation, beta	1.0484	0.980348	1.11038	0.958921	0.892334	0.880025	1.02933	-2.18833	-7.36869	0.947854	-3.07461	0.97787	0.994343	-5.61568	1.04803	0.93736	0.929366	1.0086	0.894401	0.883405	-14.76	-15.3599	-15.7978	0.927776	1.1185	1.07986	0.961254	1.12339	0.965454	-14.4163	-16.2779	-20.9867	-10.4937	-21.6093
776	68153	37573	Gtf2e2	general transcription factor II E, polypeptide 2 (beta subunit)	1.13349	0.919196	0.987357	1.0078	0.905917	0.999624	1.27204	-2.85077	-5.58276	-9.23464	-9.30153	-4.56844	-9.3415	0.6743	1.13108	0.966885	0.762311	1.26836	0.85483	-7.28624	-15.7978	-0.368717	0.213928	-8.27161	1.04573	1.08547	1.10528	0.982076	1.038	-21.6844	-16.9139	-2.9981	-8.23471	-14.1443
777	13494	3060	Drg1	developmentally regulated GTP binding protein 1	1.01518	0.986737	1.05317	0.980377	0.96979	0.907285	1.06805	-8.00063	-8.27254	-1.10334	-7.13701	-4.84554	0.943093	0.169516	0.946716	1.14762	1.02315	1.12165	1.21221	-5.89114	0.84013	-14.8822	0.878003	0.998563	0.876539	1.27874	1.28468	0.99538	1.45886	0.31221	0.994379	0.99069	-18.9908	0.999999
778	17002	1754	Ltf	lactotransferrin	1.0782	0.988316	1.07897	1.00578	0.968809	1.01836	1.08567	0.89181	-8.15364	0.900045	-9.04246	-3.31845	-6.72742	0.950592	0.970119	0.906778	1.04168	0.870496	0.934708	-8.57319	-9.07984	0.0381268	0.975654	-0.0415701	1.04545	1.10488	1.26867	0.870894	1.05684	-21.4377	-17.884	0.613663	0.443206	-18.5641
779	23897	4463	Hax1	HCLS1 associated X-1	0.950829	1.0154	1.01631	1.01363	0.919514	0.98556	1.14013	-1.70879	-8.11453	-7.9777	-8.36618	0.700411	-8.22394	0.996077	0.917843	1.23774	0.93235	1.32755	1.34853	-1.25683	0.999969	-2.80963	1	1	0.876465	1.80877	1.20345	1.50299	2.0637	-0.322733	0.999999	0.419037	0.999972	1
780	26441	2083	Psma4	proteasome (prosome, macropain) subunit, alpha type 4	1.07388	0.980169	1.08764	1.00253	0.975182	1.01417	1.19998	0.878915	-6.05312	0.973792	-9.27845	-4.67728	-7.55596	1	0.968693	1.12435	0.957951	1.1737	1.16069	-9.79353	0.995655	-12.8269	0.99994	0.999972	0.986609	1.40089	1.22044	1.14786	1.4199	-6.33419	0.99988	0.937136	0.905196	1
781	56772	4964	Mllt11	myeloid/lymphoid or mixed-lineage leukemia (trithorax homolog, Drosophila); translocated to, 11	1.08591	0.995513	0.980744	0.903111	0.934195	0.97416	1.07304	0.773628	-9.21487	-7.22145	0.962558	0.284697	-5.83371	0.404297	0.986167	1.27485	0.989292	1.28865	1.29273	-2.93231	0.999992	-15.4492	0.999999	0.999981	1.04381	1.25609	1.22563	1.02485	1.20336	-19.2954	-0.082534	-1.53173	-17.0386	0.878324
782					1.04401	1.01015	0.857951	1.05599	0.988811	0.847823	0.914726	-7.5997	-9.23683	-0.105406	-6.70401	-9.21175	0.21431	-3.73941	1.02705	0.985541	1.16831	0.843564	0.959584	-14.8218	-4.39399	-3.31756	0.958468	-4.78822	1.12311	1.92828	1.32478	1.45555	1.71692	0.252188	1	0.999692	1	1
783	20166	7522	Rtkn	rhotekin	0.977455	1.06296	1.19455	1.08521	1.03685	1.11753	1.1291	-7.00561	-0.747668	0.99994	0.534795	-4.45486	0.955424	0.982359	1.28192	2.27665	1.1244	2.02476	1.77596	0.99995	1	0.646473	1	1	1.39456	5.05915	1.43313	3.53013	3.62778	0.996963	1	0.999308	1	1
784	12516	4471	Cd7	CD7 antigen	1.05942	0.926002	1.05297	0.978189	0.942478	0.981491	1.14562	-6.52534	-4.90057	-7.01724	-8.87008	-6.39933	-9.00086	-0.865193	0.978028	0.961169	0.801337	1.19946	0.982762	-5.1159	-8.67417	-3.87158	0.7666	-14.6323	1.06232	1.18742	1.15433	1.02866	1.11776	-20.0361	0.863773	-0.518302	-4.61408	0.969162
785	71765	14290	Klhdc3	kelch domain containing 3	0.951182	0.977191	1.05074	0.989315	0.875586	0.897788	0.890989	-2.45353	-7.15682	-2.53589	-8.82109	0.988899	0.907259	0.949955	0.709172	0.568634	1.0439	0.544722	0.801828	0.999973	1	-11.9906	1	0.998718	0.760221	0.686885	1.26162	0.544445	0.903534	0.999338	0.999983	0.994506	1	-0.459951
786	59008	41118	Anapc5	anaphase-promoting complex subunit 5	1.04478	1.04673	0.920439	0.983859	0.93734	0.908016	1.01678	-4.71458	-4.43206	-0.318534	-8.52068	-1.88791	0.33875	-8.48457	1.03586	0.786776	1.06659	0.737659	0.759541	-2.34718	0.99613	-1.97884	0.999992	0.999991	1.02559	0.829513	1.15198	0.720078	0.808815	-14.4163	0.613663	-2.73607	0.999554	0.236442
787	16195	1645	Il6st	interleukin 6 signal transducer	1.01738	0.979173	0.93324	0.953404	0.910718	0.918658	1.03272	-8.22769	-7.72679	-0.762647	-3.37555	0.556213	0.247417	-5.96371	0.996297	0.752112	0.979022	0.768227	0.754907	-14.4994	0.999973	-6.80851	0.999967	0.999999	0.940373	0.705641	1.13428	0.622102	0.750383	-16.7883	0.998525	0.70276	1	0.9996
788	59008	41118	Anapc5	anaphase-promoting complex subunit 5	1.14115	0.967976	1.10344	1.09365	1.04595	0.994015	1.10201	0.803056	-6.97208	-0.0566401	-0.543736	-5.31411	-9.24996	-0.118557	1.07642	1.30951	1.10365	1.18653	1.21655	-2.18525	0.999822	0.41115	0.98948	0.999089	1.03032	1.78089	1.16314	1.5311	1.72848	-21.5133	0.999777	-2.25324	0.998767	0.999995
789					1.04414	0.992053	0.938764	0.967007	0.93691	0.921829	1.05892	-6.02481	-9.20498	-3.55354	-7.18338	-3.32622	-1.69154	-4.26395	1.0435	0.755914	1.03698	0.72896	0.724404	-0.918334	0.99962	-4.67092	0.999998	1	1.21712	0.88212	1.36653	0.645519	0.724763	-21.1568	0.891354	-1.14324	0.999977	0.994986
790	21858	2444	Timp2	tissue inhibitor of metalloproteinase 2	1.08299	1.02255	0.945836	1.22633	1.1261	1.06145	1.15651	-2.06374	-8.38134	-4.66852	0.990901	0.24784	-4.19577	0.775405	1.14615	1.03127	1.27293	0.810152	0.899771	0.996047	0.0813527	0.999893	0.99701	0.737663	1.25074	1.2203	1.72753	0.70638	0.975659	0.917304	0.872695	0.999997	0.999261	-21.7513
791	22027	2476	Hsp90b1	heat shock protein 90, beta (Grp94), member 1	1.05795	0.981549	1.08013	0.957411	0.946702	0.985723	1.14533	-4.73972	-8.69031	-2.47468	-6.26482	-4.92575	-8.94798	0.591255	1.06138	1.18397	0.904669	1.30873	1.1155	-2.86394	0.983626	-4.49082	0.999886	0.910524	0.960338	1.29993	1.15322	1.12722	1.35362	-10.2326	0.999804	0.929518	0.844063	1
792	22594	31368	Xrcc1	X-ray repair complementing defective repair in Chinese hamster cells 1	1.07689	0.987881	1.0719	0.93097	0.94832	0.931676	1.13608	-5.00666	-9.18883	-5.41217	-5.22938	-6.81377	-5.29567	-1.13647	1.08284	1.2237	0.895409	1.36663	1.13008	-0.327224	0.987325	-7.11462	0.999758	0.640037	0.993844	1.28632	1.1246	1.1438	1.29428	-16.7883	0.996439	0.31221	0.653508	0.999976
793	246730	1903	Oas1a	2'-5' oligoadenylate synthetase 1A	1.04969	0.987582	1.11091	1.05247	0.953001	0.958063	0.987595	-2.45695	-8.6009	0.912082	-2.06799	-2.51208	-3.37917	-8.60248	1.10037	1.15124	1.1693	0.984554	1.04622	0.908491	0.982031	0.975705	-8.47213	-4.67092	1.00207	1.24035	1.18829	1.04381	1.23779	-21.6844	0.821592	-0.877646	-7.08584	0.969162
794	234847	31133	Spg7	spastic paraplegia 7 homolog (human)	1.00908	1.00262	1.04829	0.951773	0.963174	1.13484	1.06426	-8.93394	-9.30678	-2.53843	-2.1919	-4.21631	0.988748	-0.64157	0.946055	1.19212	0.910185	1.30975	1.26009	-7.22387	0.810092	-0.35111	0.999902	0.995011	0.807564	1.19732	1.2697	0.942989	1.48263	0.948855	0.660992	0.860665	-20.5896	0.999998
795	246730	1903	Oas1a	2'-5' oligoadenylate synthetase 1A	1.09833	0.931112	1.08114	0.974358	0.958306	0.994631	1.15395	-4.40149	-6.08427	-5.58595	-8.83279	-8.03231	-9.31918	-1.33615	1.02041	0.912394	0.882546	1.03382	0.894144	-1.50622	-3.73142	-6.42776	-7.59109	-8.0668	1.08197	1.13559	1.14113	0.995147	1.04956	-15.3587	-2.25324	-0.578715	-20.2037	-6.75821
796	55978	49559	Ift20	intraflagellar transport 20 homolog (Chlamydomonas)	1.13869	0.941768	1.09782	0.930165	0.884137	0.905072	1.15412	-1.1231	-6.31169	-3.50705	-5.25289	-1.47999	-3.0145	-0.52367	0.934843	0.777281	0.846273	0.918476	0.831456	-1.10455	-0.875433	-2.71148	-7.22387	-9.00436	1.01031	1.16522	1.10166	1.05769	1.15333	-11.8266	0.817554	-0.150077	-9.21163	0.630097
797	12428	55562	Ccna2	cyclin A2	0.958386	0.983546	1.03663	0.99934	0.990294	0.93639	1.01406	-3.87805	-8.20889	-5.02251	-9.33969	-8.9345	-0.781025	-8.52505	1.13735	0.977457	0.851223	1.1483	0.859418	-4.43112	-8.0668	-0.78336	-2.27563	-1.5453	1.06273	1.14482	1.19598	0.957217	1.07724	-19.6794	-0.104637	0.992768	-0.376171	-0.082534
798	12428	55562	Ccna2	cyclin A2	1.07367	0.986778	1.07239	0.971532	0.963096	1.00556	1.08442	0.999714	-5.54821	0.99962	-0.292655	0.663712	-8.54606	0.999975	0.995166	0.755913	1.00575	0.751591	0.759585	-5.09549	0.999992	-7.64143	1	1	1.04007	0.771076	1.29896	0.59361	0.741367	-1.77227	0.999973	0.999787	1	1
799	11450	3525	Adipoq	adiponectin, C1Q and collagen domain containing	1.04257	0.962472	0.978517	0.878215	0.857587	0.938334	1.05445	-1.56207	-2.17745	-6.02455	0.999827	0.999994	0.550349	-0.124822	0.946227	1.23785	1.01826	1.21566	1.3082	-6.24958	0.999929	-7.48875	0.99997	0.999999	0.741678	1.20662	1.12435	1.07317	1.62687	0.998312	0.95645	-1.44058	-0.807236	1
800	234847	31133	Spg7	spastic paraplegia 7 homolog (human)	1.12107	0.931275	0.993789	1.06278	0.91734	0.940365	1.19714	-0.594798	-3.91929	-9.28202	-4.99312	-2.50055	-4.92925	0.792625	1.04288	0.955078	0.974303	0.980268	0.915812	-4.07701	-8.87308	-8.43514	-9.05646	-2.36962	0.938387	1.02108	0.951465	1.07317	1.08812	-19.3939	-21.7704	-18.7803	-18.7803	-19.6794
801	71902	10202	Cand1	cullin associated and neddylation disassociated 1	1.13146	0.941711	1.07731	0.999088	1.00288	0.974448	1.09731	0.43698	-4.03029	-2.44516	-9.33984	-9.32422	-8.03093	-0.911181	1.10902	1.00881	1.13764	0.886754	0.909638	-0.303687	-6.06961	0.837005	0.489587	-2.86394	1.01422	0.942788	1.19347	0.789957	0.929565	-17.2852	-11.6916	0.7563	0.997686	-1.67385
802	20677	2338	Sox4	SRY-box containing gene 4	1.00893	1.00048	1.04374	0.993604	0.991135	1.14788	1.09685	-8.71632	-9.33973	-1.53284	-9.01072	-8.71414	0.999912	0.973132	0.957057	1.18327	0.930446	1.27172	1.23636	-7.97684	0.970766	-1.62477	0.999966	0.999233	0.808132	1.16298	1.27738	0.910444	1.4391	0.997162	0.934191	0.999174	-1.8226	1
803	433256	69208	Acsl5	acyl-CoA synthetase long-chain family member 5	1.22398	1.19863	1.37775	1.09671	1.00921	0.810902	0.983377	0.98931	0.964373	0.999995	-1.07652	-9.17368	0.99317	-8.79125	1.29217	3.24233	1.287	2.5193	2.50922	0.912514	1	0.908491	1	1	1.01978	2.27998	1.18994	1.91605	2.23576	-21.6844	1	-0.842147	1	1
804	22626	65865	Slc23a3	solute carrier family 23 (nucleobase transporters), member 3	0.992934	1.01132	0.964465	0.970547	0.912517	0.857152	0.938861	-9.25627	-9.12783	-7.34305	-7.92951	-1.70042	0.72496	-4.41487	1.0042	0.869931	0.886619	0.981177	0.866289	-7.27781	0.928598	0.647469	-5.27856	0.910524	0.83014	0.834893	1.18381	0.705257	1.00572	0.979157	0.996519	0.945211	1	-9.58975
805					1.08205	0.908512	1.09909	0.921478	0.906322	1.00441	1.23785	-6.87339	-5.91453	-5.99876	-6.71435	-5.77537	-9.33278	-0.503744	1.02188	0.939683	0.78758	1.19313	0.919563	-2.09267	-4.01877	-5.64495	0.311855	-8.47213	1.10428	1.31074	1.15968	1.13025	1.18696	-21.1568	0.886315	-4.96938	-0.018616	0.978174
806	622707	86094	LOC622707	similar to ribosomal protein	1.06636	0.916061	1.08273	0.922817	0.949374	1.02998	1.15867	-7.6484	-6.42127	-6.8703	-6.82509	-8.19933	-8.95685	-3.10137	1.13926	0.986366	0.835826	1.18011	0.865795	0.180581	-3.90303	-7.05935	-0.107076	-3.67477	1.09175	1.15322	1.11053	1.03845	1.05631	-17.1624	-0.673329	-15.3587	-2.03161	-1.22484
807	13506	8397	Dsc2	desmocollin 2	1.00585	0.99154	1.04392	0.937036	0.894931	0.862261	0.956091	-9.24081	-9.12891	-5.10938	-2.15158	0.622549	0.962353	-4.82635	0.98002	0.765498	0.953071	0.803191	0.781105	-9.08606	0.999976	-4.61073	0.999984	0.999999	0.931008	0.712111	1.15985	0.613966	0.764882	-9.08695	1	-0.349215	1	1
808	20255	7526	Scg3	secretogranin III	1.01963	0.996742	0.997057	1.02597	0.955596	0.943162	0.974834	-7.60791	-9.28806	-9.29789	-6.52169	-2.86153	-1.05943	-6.55035	1.24521	0.970942	0.822274	1.1808	0.77974	-1.50622	-8.82151	-3.12557	-4.49082	-0.582347	0.985442	1.13593	1.13489	1.00092	1.15272	-17.6477	0.51017	-1.92556	-9.7171	0.981426
809	22083	40668	Ctr9	Ctr9, Paf1/RNA polymerase II complex component, homolog (S. cerevisiae)	1.05646	0.97072	1.09584	1.07575	0.93154	1.04358	1.01305	-3.81664	-7.24815	-0.312325	-1.72307	-1.93189	-5.50461	-8.90409	1.10065	0.951115	0.904947	1.05102	0.864139	-3.3413	-3.07251	-0.694872	-7.43677	0.764282	1.30724	1.34144	1.28458	1.04427	1.02616	-5.53129	-0.349215	-4.11002	-11.9619	-9.46305
810	11650	55592	Akp5	alkaline phosphatase 5	1.21472	0.948346	1.03749	1.01164	0.983212	0.9359	1.04654	0.773072	-6.61706	-7.92132	-9.19111	-9.0225	-5.42863	-7.25483	1.11426	1.0441	1.02711	1.01654	0.937033	-0.399945	-4.31226	-5.33965	-8.82151	-4.91294	1.06084	1.29175	1.12682	1.14637	1.21767	-21.1023	0.800497	-6.02598	-0.431532	0.95744
811	78294	37715	Rps27a	ribosomal protein S27a	1.09173	0.973585	1.04799	0.958943	0.98553	0.946821	1.01024	-0.00911866	-7.24741	-4.20194	-4.95943	-8.66853	-3.08404	-9.00697	1.06231	1.13582	0.994057	1.14261	1.0692	0.509858	0.822105	-7.05935	0.837005	-6.54536	0.929663	0.927743	1.11357	0.833122	0.997935	-3.06582	-21.1023	-0.296719	0.297639	-2.14082
812	230598	68260	Nrd1	nardilysin, N-arginine dibasic convertase, NRD convertase 1	1.07756	0.992641	0.974083	1.00778	0.962543	0.971074	1.05219	-0.484563	-9.13931	-7.06621	-9.11937	-5.13446	-6.58436	-3.12185	1.5154	0.939098	0.914014	1.02744	0.619703	0.788352	-7.48875	-9.16743	-7.78893	0.940458	0.899354	0.900601	1.10963	0.811619	1.00139	-10.625	-4.52767	-7.30873	0.893791	-16.5347
813	22083	40668	Ctr9	Ctr9, Paf1/RNA polymerase II complex component, homolog (S. cerevisiae)	1.0439	0.991588	1.05361	0.973429	0.935255	0.947396	1.02721	0.292811	-8.26915	0.783376	-2.47679	0.975812	0.831476	-2.50013	1.01625	0.934994	0.946378	0.98797	0.920043	-8.02216	0.810092	-1.58482	-1.07058	0.99127	0.996728	1.08001	1.18055	0.914835	1.08355	-11.2887	-0.197203	0.999077	0.919168	-2.86533
814	18750	55679	Prkca	protein kinase C, alpha	1.01299	1.01835	1.01625	0.946824	0.877646	1.04177	1.01078	-8.82446	-8.34246	-8.5469	-3.19309	0.910253	-5.20668	-8.98225	1.12206	1.26761	0.935663	1.35477	1.12971	-0.582347	0.863322	-5.03456	0.99803	-2.04798	0.845065	1.22965	0.915226	1.34355	1.4551	-20.0361	0.994506	-10.2326	0.99398	0.999338
815					1.10701	0.985982	1.16566	1.01728	0.981563	1.02022	1.12158	0.950443	-8.21781	0.999784	-7.73199	-7.47075	-7.2111	0.986174	1.07108	1.32892	1.10566	1.20193	1.24073	-0.0280858	0.999954	0.566366	0.996641	0.998918	1.03722	1.11895	1.19645	0.935229	1.07881	-13.8716	-3.79304	-0.73915	-18.0004	-10.4937
816	66286	8624	Sec11c	SEC11 homolog C (S. cerevisiae)	1.04592	0.942521	0.953704	0.906824	0.905449	0.903829	0.989135	-3.57653	-1.54982	-3.17477	0.72986	0.756913	0.785694	-8.84655	0.917419	0.856634	1.05462	0.812272	0.933743	-0.0280858	0.998841	-8.50828	0.999971	0.971434	0.9314	0.758117	1.17874	0.643159	0.813955	-4.96938	0.994752	-0.246066	0.999999	0.977144
817	19231	37689	Ptma	prothymosin alpha	1.16881	0.888408	1.06241	0.967774	0.950221	0.924643	1.03642	0.559655	-0.599741	-5.25503	-7.91645	-6.22445	-3.48181	-7.66641	0.994929	0.981968	1.03838	0.945674	0.986974	-8.82151	-8.96457	-3.28685	-1.28074	-7.78893	1.11087	1.27937	1.10452	1.1583	1.15168	-20.6609	0.660992	-12.6417	0.326499	0.896175
818					1.02541	0.995644	1.05251	1.02212	0.94317	1.02162	1.04667	-4.05283	-9.11661	0.400414	-4.98854	0.7336	-5.13345	-0.0476999	0.990973	1.32119	1.06867	1.23629	1.33322	-6.30919	0.999994	-1.13894	0.999984	0.999998	0.872329	1.72294	1.23988	1.38961	1.97511	0.354253	1	0.999926	1	1
819	13001	55572	Csnk2b	casein kinase 2, beta polypeptide	1.01637	0.952962	1.07093	0.947813	0.891227	0.906206	1.03492	-7.84629	-1.70606	0.261183	-0.989148	0.988634	0.940909	-4.18784	0.992503	1.10791	1.06826	1.03712	1.11628	-4.1942	0.969384	-0.303687	0.0813527	0.906413	1.10535	1.71747	1.27969	1.3421	1.55378	-10.7568	1	0.959353	0.999903	1
820	19179	2095	Psmc1	protease (prosome, macropain) 26S subunit, ATPase 1	0.888271	1.01908	1.0294	1.03976	0.945615	0.84944	0.957174	-1.33254	-8.94554	-8.43554	-7.76178	-6.36214	0.339348	-7.39308	0.955862	1.04965	1.01911	1.02997	1.09812	-7.64143	-3.78835	-8.39733	-1.62477	-0.971153	0.973533	1.37386	1.29107	1.06412	1.41121	-3.13443	0.999999	0.999901	0.74527	1
821	12525	1339	Cd8a	CD8 antigen, alpha chain	1.04791	0.949138	1.04323	1.05257	1.00523	0.995343	1.04776	-2.74796	-1.94371	-3.49423	-2.07947	-9.20934	-9.23548	-2.7708	0.994601	1.08949	1.16208	0.937535	1.0954	-1.74721	-7.38428	-5.82756	-1.03702	-3.96078	1.03166	1.51776	1.29122	1.17544	1.47118	-17.884	0.999573	0.967708	-0.271165	0.999993
822	16542	55639	Kdr	kinase insert domain protein receptor	1.0525	0.940613	1.07679	0.934621	0.924507	1.05827	0.976227	-3.47173	-2.14211	-0.850733	-1.43748	-0.503953	-2.71824	-7.57024	0.997137	1.03748	1.05229	0.985926	1.04046	-2.91552	-2.56255	-0.78336	-8.15393	-9.05646	1.16654	1.10476	1.08549	1.01775	0.947037	-3.79304	-19.8612	-21.7704	-19.4907	-0.173426
823	13001	55572	Csnk2b	casein kinase 2, beta polypeptide	1.11129	0.932202	1.10533	0.98465	0.911871	0.982729	1.11552	-5.40288	-7.35414	-5.71181	-9.23454	-6.16222	-9.20601	-5.18403	1.02645	1.01331	0.818242	1.2384	0.987199	0.608843	0.801662	-9.00436	0.945646	-7.74036	1.14412	1.49886	1.24937	1.19969	1.31006	-21.4377	0.844063	-1.22484	-4.35773	0.97055
824	18203	7869	Ntan1	N-terminal Asn amidase	1.02036	1.00191	0.997155	1.01719	0.950628	1.01608	1.10111	-7.10637	-9.31903	-9.29115	-7.68653	-1.31457	-7.87566	0.932074	1.04671	1.07884	1.02515	1.05237	1.03069	-3.45119	-2.09267	-9.02275	-1.00388	-8.70706	0.975385	1.44931	1.29977	1.11505	1.48589	-11.0219	0.994986	0.913447	-5.15282	0.999961
825	67115	68375	Rpl14	ribosomal protein L14	1.10005	0.95567	1.11645	0.963603	0.971056	0.872106	1.07835	-2.08632	-6.82577	-1.08739	-7.58004	-8.19645	0.0869054	-3.81859	1.09654	0.893814	1.04494	0.855371	0.815124	-1.70596	0.0279551	-4.73124	0.910524	0.976805	1.08755	0.932639	1.01493	0.918915	0.857558	-21.3531	-13.1882	-21.3965	-8.23471	-7.99821
826	18203	7869	Ntan1	N-terminal Asn amidase	1.10379	0.957249	1.03071	0.995458	1.01033	0.893867	1.07841	-0.0983382	-5.55621	-7.30343	-9.29006	-9.08196	0.406253	-1.71978	1.10406	0.901065	0.771163	1.16845	0.816137	-8.43514	-4.13549	-0.501952	-5.88826	-1.9165	1.11346	0.958208	1.02992	0.930367	0.86057	-12.0974	-12.5054	-16.1484	-2.25324	-0.73915
827	23880	22664	Fyb	FYN binding protein	1.18641	0.901629	1.08545	1.01662	0.972724	0.914188	1.12988	0.996172	0.582229	-0.315899	-8.48186	-7.10565	0.105878	0.867134	1.11845	0.874294	1.12654	0.776091	0.781699	0.457756	-6.18977	0.519718	0.980734	0.977337	1.08658	0.891072	0.973479	0.915348	0.820074	-16.0183	-1.53173	-18.8863	-3.27436	0.715554
828	14229	3038	Fkbp5	FK506 binding protein 5	0.996109	0.988164	1.09816	0.981928	0.911041	0.929027	0.903322	-9.29618	-8.92611	0.0740536	-8.39404	0.0526373	-1.26183	0.384149	1.02755	1.03624	1.00304	1.03311	1.00846	-5.7059	-9.04012	-5.64495	-3.56237	-5.94884	1.03024	1.24478	1.25713	0.990178	1.20825	-21.6367	0.696159	0.937136	-16.9139	0.934191
829	57431	73264	Dnajc4	DnaJ (Hsp40) homolog, subfamily C, member 4	1.08073	0.966346	1.04774	0.953452	0.885419	0.950592	0.969258	0.914301	-2.76768	-0.6406	-0.515253	0.999689	-0.193394	-3.45125	0.932198	1.02334	0.989735	1.03395	1.09777	-4.13549	-3.96078	-8.96457	-1.17376	0.779015	1.11634	1.37551	1.2208	1.12672	1.23216	-21.5476	-2.31066	-4.61408	-20.2847	-0.548247
830					1.02614	0.968932	1.07918	0.977252	0.903924	0.965649	1.0166	-4.63813	-3.19708	0.917891	-5.37632	0.99633	-2.43707	-7.06382	0.939918	0.897118	0.955803	0.938601	0.954464	-6.54536	0.600665	-7.00368	0.241418	0.0985802	1.00408	0.993067	1.18677	0.836778	0.989036	-13.5984	-20.441	-2.03161	0.393889	-16.7883
831	23880	22664	Fyb	FYN binding protein	0.993421	1.00736	0.978801	1.00856	1.01441	1.00024	1.01332	-9.03377	-8.96339	-6.53592	-8.83311	-7.97682	-9.34118	-8.16108	1.00645	0.970404	1.02411	0.947561	0.964186	-9.05646	-7.16946	-7.38428	-2.96748	-5.82756	0.922472	0.807511	1.11831	0.722081	0.875377	0.220389	0.974353	0.488739	0.999992	-3.87087
832	20677	2338	Sox4	SRY-box containing gene 4	1.06752	0.952616	0.980483	0.963638	0.919266	0.924975	1.00351	-1.85549	-4.03942	-8.17215	-5.7872	-0.266392	-0.686657	-9.30235	0.930442	0.876352	1.10434	0.793555	0.941867	-3.78835	0.996868	0.847394	1	0.99186	0.983845	1.01506	1.2752	0.796002	1.03173	-19.9496	-18.1156	0.948855	0.95645	-9.97365
833	57431	73264	Dnajc4	DnaJ (Hsp40) homolog, subfamily C, member 4	1.03708	0.958951	1.04915	0.974479	0.945559	0.961095	0.995669	-3.08753	-2.04438	-1.10945	-5.44712	-0.217337	-2.44625	-9.20346	0.960009	1.04804	0.97626	1.07353	1.0917	-8.61162	-2.36962	-4.31226	0.877655	0.0813527	0.935859	0.9302	1.34461	0.6918	0.993952	-7.53514	-9.337	-0.296719	0.99069	-21.7046
834					0.980461	1.04844	0.996844	1.02438	0.92843	0.936414	0.927878	-8.4102	-5.04187	-9.31652	-7.98551	-1.80886	-2.70651	-1.75216	0.991811	1.12201	0.959984	1.16878	1.13128	-9.04012	-1.50622	-4.5507	0.857151	-0.191143	1.02607	0.943454	1.22783	0.768389	0.919482	-18.6729	-7.08584	0.596536	0.996357	-11.557
835	22248	3778	Unc119	unc-119 homolog (C. elegans)	0.977247	1.04485	0.955472	1.03007	0.909795	0.963323	0.938039	-8.05053	-5.39272	-5.15983	-7.29437	-0.196996	-6.28837	-2.76205	0.920066	1.00225	0.936237	1.07051	1.08933	-7.54019	-3.23274	-3.07251	0.825946	-0.0473693	0.98551	0.820875	1.2054	0.681	0.832945	-21.3531	0.31221	0.93568	0.999991	0.696159
836	13033	55616	Ctsd	cathepsin D	0.991082	0.973552	1.01154	1.00519	1.00891	1.00095	1.01308	-8.63659	-4.53622	-8.21212	-9.1005	-8.65014	-9.33337	-7.91515	1.18206	0.923263	0.828148	1.11485	0.781062	-8.11072	-7.00368	-7.00368	-9.17544	-4.07701	0.929923	1.13409	1.14103	0.993919	1.21955	-6.33419	-7.19684	0.454933	-4.7898	0.821592
837	14863	84561	Gstm2	glutathione S-transferase, mu 2	1.2108	0.961281	1.13365	1.06394	1.00911	0.979725	1.16768	0.999999	-3.05543	0.996867	-0.0967774	-8.834	-7.01	0.999893	1.22453	1.47957	1.19663	1.23644	1.20827	0.98672	0.999996	0.944392	0.991668	0.963185	1.65896	3.27141	1.34262	2.43658	1.97196	0.997408	1	0.817554	1	0.999996
838	27176	105141	Rpl7a	ribosomal protein L7a	1.01985	1.03918	1.17006	1.06262	1.03271	1.131	1.14936	-7.21652	-3.3441	0.999896	-0.252646	-4.60939	0.995277	0.999194	0.984345	0.909598	1.01715	0.894261	0.924065	-9.12267	0.726248	-5.03456	0.995238	0.90429	1.05134	0.991794	1.29888	0.763579	0.943365	-12.2332	-21.3965	0.999077	0.999951	-6.97572
839	270106	100958	Rpl13	ribosomal protein L13	1.06085	0.98556	1.09014	0.985955	0.953333	1.04246	1.03007	-4.75304	-8.97627	-2.00769	-8.99575	-6.03375	-6.71961	-7.9113	1.0339	1.0231	1.0168	1.00619	0.989555	-6.06961	-9.15675	-8.39733	-8.47213	-5.03456	0.974754	1.11384	1.15406	0.965151	1.14269	-20.2847	-2.80026	-0.173426	-17.2852	0.252188
840	19983	105140	Rpl5	ribosomal protein L5	1.04302	1.01566	1.05388	0.986501	0.973618	0.886577	1.08623	-6.41941	-8.8821	-5.18836	-8.98804	-8.04165	0.221858	-1.94505	0.946662	1.00092	0.921029	1.08674	1.05731	-8.67614	-9.14182	-1.83099	-1.70596	-8.87308	1.07752	0.879023	1.12684	0.780081	0.815785	-15.2252	-1.35224	-12.5054	0.860665	0.660992
841	12857	37537	Cox4i1	cytochrome c oxidase subunit IV isoform 1	1.01038	0.985752	0.978085	1.01285	0.923253	0.901727	0.982718	-9.03183	-8.75226	-7.99354	-8.87191	-0.790862	0.415853	-8.4843	1.28065	0.988687	0.727473	1.35907	0.772018	-4.31226	-9.13277	-2.04798	-1.42934	-4.61073	0.973858	1.25101	1.23151	1.01583	1.28459	-9.21163	0.950015	0.966956	-21.7513	0.999582
842	19357	38161	Rad21	RAD21 homolog (S. pombe)	1.09757	0.976991	1.02401	1.00206	0.88824	0.847925	1.02923	0.581998	-7.35247	-7.28394	-9.32428	0.930549	0.998595	-6.4606	1.00428	0.973472	0.945919	1.02913	0.969328	-8.76614	-9.05646	-6.12977	-6.77718	-9.07178	0.906467	0.926438	1.16346	0.796278	1.02203	-0.376171	0.0612532	0.817554	0.999973	-20.3638
843	57296	37686	Psmd8	proteasome (prosome, macropain) 26S subunit, non-ATPase, 8	0.992663	0.95743	1.05008	1.01469	0.940256	0.923463	0.994759	-9.0451	-2.82429	-1.96653	-8.22826	-0.463952	0.571017	-9.18949	0.918576	1.43216	1.06474	1.34509	1.55911	-2.51371	1	-6.54536	1	1	0.990309	2.29398	1.39828	1.64057	2.31643	-8.23471	1	0.989064	1	1
844	227613	68504	Tubb2c	tubulin, beta 2c	1.00421	0.982197	1.01389	1.00969	0.964981	0.987622	1.00438	-9.22757	-7.4532	-8.18013	-8.7556	-3.71968	-8.38425	-9.21848	1.04846	0.834542	0.98874	0.844047	0.795968	-6.66188	-0.303687	-8.50828	0.616866	0.840541	0.955145	0.857432	1.30704	0.65601	0.897698	-7.76499	-6.23051	0.499562	0.998386	-21.1023
845	57296	37686	Psmd8	proteasome (prosome, macropain) 26S subunit, non-ATPase, 8	0.927878	0.978955	1.05937	1.0588	0.962975	0.985176	1.09329	0.701668	-6.61171	-0.183997	-0.230108	-2.99385	-7.88684	0.922272	1.0358	2.12974	1.08186	1.96859	2.05613	-6.9476	1	-3.07251	1	1	0.968751	4.30132	1.44905	2.96837	4.44007	-13.5984	1	0.999945	1	1
846	17248	1794	Mdm4	transformed mouse 3T3 cell double minute 4	1.1513	1.032	1.08018	1.0468	0.954678	0.949563	1.02385	0.998358	-5.13834	0.469822	-2.48757	-2.38437	-1.59391	-6.71211	0.983301	1.44089	1.05197	1.36971	1.46536	-5.82756	1	-0.78336	1	1	0.986213	1.41577	1.36761	1.03522	1.43557	-13.735	0.613663	0.638063	-21.7046	0.989794
847	18624	239	Pepd	peptidase D	0.971597	1.01292	0.989738	1.00465	0.978488	1.01373	0.946219	-6.54802	-8.7122	-8.93031	-9.25702	-7.63918	-8.63369	-2.30993	0.941113	1.32828	1.11197	1.19453	1.4114	-3.84556	0.999565	-0.280498	0.98473	0.999995	0.843525	1.78832	1.33406	1.34051	2.12006	0.771989	0.999999	0.99398	0.997226	1
848	19718	6885	Rfc2	replication factor C (activator 1) 2	1.05586	0.990588	1.05199	0.996324	0.966714	0.978855	1.07081	0.115664	-8.56335	-0.20246	-9.21941	-2.86641	-5.9532	0.765764	0.969089	0.910905	1.15745	0.786991	0.93996	-9.11151	-3.07251	0.99186	0.999977	-2.04798	1.04817	1.02262	1.36454	0.749427	0.975629	-14.1443	-4.02935	0.99921	0.999999	-10.7568
849	102247	32425	Agpat6	1-acylglycerol-3-phosphate O-acyltransferase 6 (lysophosphatidic acid acyltransferase, zeta)	1.00993	0.986719	0.976243	0.962302	0.915992	0.950082	1.02484	-8.69838	-8.19618	-6.08919	-2.98762	0.896001	-0.952498	-5.9811	0.995286	0.648339	1.15924	0.559278	0.65141	-9.13277	1	0.726248	1	1	0.758796	0.713523	1.21767	0.585973	0.940336	0.999946	0.99999	0.998194	1	-6.97572
850	53415	4676	Htatip2	HIV-1 tat interactive protein 2, homolog (human)	1.02185	0.953734	0.982808	1.03538	0.954601	0.982513	1.11244	-3.64056	0.724337	-5.15649	-0.372001	0.686654	-5.0472	0.999994	0.968245	0.631001	1.06142	0.594486	0.651695	-8.89742	1	-0.107076	1	1	0.890808	0.748143	1.31202	0.570222	0.839848	0.937136	0.999678	0.946453	1	0.720992
851	12055	3498	Bcl7c	B-cell CLL/lymphoma 7C	0.937888	0.957377	0.923934	0.883404	0.926788	0.951809	1.06236	-1.34184	-4.15234	-0.116742	0.939213	-0.314481	-3.2377	-1.74521	0.905509	0.964504	0.927546	1.03984	1.06515	-2.09267	-6.77718	0.0460435	-1.58482	-5.76677	0.692717	0.848593	0.987565	0.859279	1.22502	0.999705	0.553712	-12.5979	0.638922	0.937287
852	22789	7609	Zp3r	zona pellucida 3 receptor	0.984782	1.00842	1.05017	1.00077	0.972182	1.02984	1.09597	-8.41912	-9.05643	-3.05813	-9.33913	-6.54902	-6.34799	0.547787	0.966011	0.999341	0.980736	1.01897	1.0345	-6.9476	-8.73706	-5.46183	-6.42776	-8.02216	1.28472	1.14248	1.2752	0.895921	0.889287	-9.70723	-13.8788	-10.6923	-11.6996	-11.0377
853	12326	100780	Camk4	calcium/calmodulin-dependent protein kinase IV	1.03935	0.968317	1.02451	0.969797	0.916338	0.967473	1.02076	-4.5003	-5.65264	-7.04996	-5.92772	0.521696	-5.49499	-7.63192	0.914245	0.929414	1.00002	0.929394	1.01659	-8.43514	-8.11072	-5.82756	-1.66515	-9.09931	1.06569	1.14148	1.24032	0.920311	1.07112	-12.0131	-11.8579	-0.00754792	-0.944684	-4.54696
854					1.01651	1.00288	1.0474	0.983456	0.903336	0.963528	0.970726	-7.45742	-9.27752	-1.16739	-7.39427	0.987785	-2.73871	-4.36876	0.943421	0.996266	1.00884	0.987538	1.05601	-3.78835	-4.07701	-3.90303	-9.17117	-9.17544	0.982447	0.802004	1.22774	0.653235	0.816333	-6.77798	0.986838	0.892076	1	0.971853
855	13123	3544	Cyp7b1	cytochrome P450, family 7, subfamily b, polypeptide 1	1.13046	0.985371	1.05836	0.990897	0.951383	0.977739	1.00642	0.999955	-7.20218	0.588157	-8.45618	0.172967	-5.04226	-8.89773	0.918544	0.926322	0.994343	0.931592	1.00847	-5.64495	-3.23274	-4.31226	0.801662	-7.64143	1.15422	1.07592	1.28699	0.835996	0.932161	-14.3647	-13.6101	-2.91807	-0.0274635	-13.6583
856	13032	1373	Ctsc	cathepsin C	1.00332	0.968654	0.955863	0.84354	0.829601	0.828066	0.88123	-9.25875	-3.97472	-1.43001	0.999997	1	1	0.999257	0.896159	0.758099	0.93128	0.81404	0.845943	-1.87353	0.999916	-1.39155	0.999773	0.999834	0.985888	0.8147	1.15811	0.703472	0.826362	0.990018	1	-0.295064	1	1
857	21833	37747	Thra	thyroid hormone receptor alpha	1.16556	0.95968	1.11114	1.06331	1.00177	1.02933	1.12556	0.999999	-1.17709	0.998363	0.632985	-9.311	-3.73289	0.999738	0.931927	1.00559	1.05324	0.954754	1.07904	-1.46756	-9.14182	-0.327224	0.255993	-0.191143	1.01549	1.40372	1.26768	1.10732	1.38231	-10.3392	0.964586	0.682451	-4.85338	0.99959
858	14204	22567	Il4i1	interleukin 4 induced 1	1.0473	0.969208	1.07315	1.00286	0.945206	0.976418	1.02918	-3.38377	-5.95337	-0.460774	-9.30707	-1.91762	-7.20123	-6.38872	1.00708	1.12275	1.07716	1.04232	1.11486	-2.86394	0.115527	-2.96748	-3.67477	-3.78835	0.92509	1.62075	1.14076	1.42076	1.75199	-5.08926	0.992768	-4.54696	0.946533	0.999952
859	16882	32109	Lig3	ligase III, DNA, ATP-dependent	1.03601	0.985372	1.03037	1.02084	0.951226	1.00682	1.0747	-3.65241	-7.98616	-4.82634	-6.86017	-1.15157	-9.03598	0.557521	0.901314	1.05259	0.990017	1.0632	1.16784	-2.56255	-2.76191	-8.79429	-0.753469	0.872103	0.862054	0.916408	1.03068	0.889132	1.06305	0.0687193	-2.29621	-9.79838	0.827619	-10.4281
860	21833	37747	Thra	thyroid hormone receptor alpha	1.00248	0.99282	1.05263	1.00202	0.91693	0.943982	0.920018	-9.29733	-8.97432	-0.766675	-9.31233	0.909757	-0.133243	0.874549	0.960425	1.02574	0.987173	1.03906	1.068	-5.33965	-3.61842	-8.73706	-0.723974	-8.3193	0.915757	1.98548	1.3229	1.50085	2.16813	-0.97978	1	0.994511	1	1
861	16430	40617	Stt3a	STT3, subunit of the oligosaccharyltransferase complex, homolog A (S. cerevisiae)	1.10869	0.935186	1.07579	0.955306	0.9539	0.983517	1.13581	-2.68594	-5.6567	-5.13181	-7.41537	-7.30304	-9.06274	-1.18524	0.970575	0.920216	0.872147	1.05512	0.948114	-9.02275	-9.08606	-7.74036	-8.1964	-8.61162	0.992815	1.11122	1.14502	0.970473	1.11926	-8.87901	-2.56915	0.689206	-4.39732	0.835084
862	13081	68094	Cyp24a1	cytochrome P450, family 24, subfamily a, polypeptide 1	1.00306	0.998268	1.06392	0.964909	0.885252	0.880103	0.904835	-9.28651	-9.32386	-0.269997	-4.046	0.992756	0.996051	0.93834	0.996583	0.921231	1.05031	0.877103	0.924389	-9.12267	0.616866	-9.07178	0.950392	0.90212	1.20622	1.02783	0.931174	1.1038	0.852106	-0.876045	-14.2584	-7.13544	-7.49754	0.0869608
863	14667	349	Gm2a	GM2 ganglioside activator protein	0.994232	0.992917	0.95311	0.994262	0.955662	1.00287	1.14358	-9.01155	-8.84755	-0.218203	-9.01491	-0.521829	-9.25939	0.999979	0.781913	2.12055	0.890634	2.38094	2.712	0.97886	1	-1.39155	1	1	0.784681	1.58816	1.16196	1.36679	2.02395	0.981825	1	0.377624	0.999997	1
864	140781	68044	Myh7	myosin, heavy polypeptide 7, cardiac muscle, beta	1.00829	0.996978	1.02676	1.00331	0.955846	0.996427	1.09122	-8.43559	-9.2146	-3.1075	-9.18998	0.235952	-9.16437	0.99802	0.943258	1.01677	0.976556	1.04118	1.07794	0.743202	-8.73706	-7.22387	-4.49082	0.960556	0.924272	1.09648	1.22489	0.895169	1.18632	-1.61574	-0.222991	0.980525	-0.713272	0.997944
865					1.17858	0.921913	1.15047	1.10683	1.09052	1.00889	1.15027	0.999007	0.243426	0.991154	0.802934	0.458639	-9.009	0.991022	0.928249	0.883985	1.27606	0.692743	0.952315	-7.38428	-2.04798	0.720369	0.996719	-4.73124	0.912108	1.09765	1.37638	0.797495	1.20343	-9.61584	-7.49754	0.998469	0.996973	-0.176916
866	14287	6997	Fpgs	folylpolyglutamyl synthetase	0.991172	0.983303	0.739341	0.836263	0.776864	0.800111	0.882448	-8.9666	-8.05435	1	0.999912	1	0.999999	0.983077	0.834983	1.5666	0.763776	2.05113	1.87621	0.833395	0.999999	0.999841	1	1	0.576293	0.685513	0.822824	0.833122	1.18952	0.999983	0.97373	-1.20153	0.338212	0.938698
867	18472	371	Pafah1b1	platelet-activating factor acetylhydrolase, isoform 1b, beta1 subunit	1.12356	0.961899	1.11979	1.01443	1.01873	0.92612	1.11115	0.999321	-1.86963	0.998928	-7.65129	-6.67249	0.901966	0.996997	0.9133	1.05823	1.11234	0.951349	1.15868	-1.20899	-4.01877	0.115527	-4.07701	0.866311	0.928895	1.32049	1.10559	1.19437	1.42157	-14.4092	0.98523	-1.40146	0.785163	0.999202
868	54369	4231	Nme6	non-metastatic cells 6, protein expressed in (nucleoside-diphosphate kinase)	0.980177	1.02043	0.91818	0.897766	0.871762	0.846947	0.928468	-7.78666	-7.7572	0.372307	0.863706	0.986827	0.998988	-0.207436	0.893472	1.18752	0.834731	1.42264	1.32911	-1.07058	0.926963	0.976805	0.999999	0.999861	0.774057	1.54558	1.07981	1.43135	1.99673	0.997108	0.999924	-4.1054	0.999904	1
869	54369	4231	Nme6	non-metastatic cells 6, protein expressed in (nucleoside-diphosphate kinase)	0.952793	0.982186	0.958746	0.921098	0.876224	0.82014	0.90193	-2.6268	-7.92319	-3.64946	0.436824	0.989614	0.999985	0.878339	0.857097	1.11335	0.852359	1.3062	1.29898	0.829709	0.338368	0.928598	0.999938	0.999845	0.773702	1.80777	0.997146	1.81295	2.33653	0.980968	0.999912	-11.4564	0.999999	1
870	13202	1038	Ddt	D-dopachrome tautomerase	0.996647	1.0535	1.10523	1.0994	1.13387	1.16779	1.11396	-9.31409	-4.49258	-0.0853792	-0.356155	0.676251	0.93686	0.23439	1.10781	1.06913	1.00077	1.06831	0.96508	0.435554	-4.37159	-9.14182	-2.86394	-2.1833	1.12402	1.19378	1.37757	0.866588	1.06207	0.887119	0.861947	0.999976	0.988538	-14.3873
871					0.947674	1.03046	1.00793	0.97686	0.952499	0.861156	0.919203	-4.0694	-7.2618	-9.18142	-8.01819	-4.75483	0.932545	-0.860164	1.01669	0.747897	0.689161	1.08523	0.735619	-7.11462	0.967938	0.971434	-9.02275	0.814179	0.898667	0.790778	1.19171	0.663565	0.879945	-8.60143	0.935844	-0.776893	0.99995	0.80751
872	56464	31194	Ctsf	cathepsin F	1.01513	0.955171	1.10043	1.01208	1.03302	0.976529	1.07311	-8.88874	-5.83344	-0.789712	-9.04969	-7.39347	-8.24756	-2.92273	1.00984	1.00452	0.975242	1.03003	0.994737	-8.02216	-8.89742	-8.3193	-8.96457	-5.88826	0.855817	0.97466	1.10588	0.881343	1.13887	0.0869608	-14.0294	0.827619	0.983039	0.483286
873	19047	100608	Ppp1cc	protein phosphatase 1, catalytic subunit, gamma isoform	1.04076	0.982476	1.08716	1.04369	1.04993	0.973855	1.04705	-2.14477	-7.15277	0.917883	-1.22143	-0.797031	-5.08217	-1.16391	0.861801	0.884459	1.09006	0.811386	1.02629	0.996641	0.99556	0.196177	0.999999	-9.13277	0.884017	1.11287	1.26445	0.880125	1.25888	0.0501524	0.483286	0.990467	-1.16321	0.999886
874	81489	55957	Dnajb1	DnaJ (Hsp40) homolog, subfamily B, member 1	0.992156	0.979827	1.09823	1.0073	1.04054	1.01433	1.19024	-9.2689	-8.8648	-2.88651	-9.27958	-7.64668	-9.10639	0.588582	1.04881	1.1653	0.90876	1.28229	1.11107	-4.5507	0.928598	-5.03456	0.998574	0.689167	0.876039	0.933685	1.0253	0.910643	1.0658	-9.43247	-13.957	-3.96319	-0.744838	-10.5166
875	12257	574	Tspo	translocator protein	0.917589	1.0396	0.987542	1.02192	0.992176	0.976813	0.966233	-1.23475	-4.5189	-7.69968	-8.35405	-9.20607	-8.19588	-7.04579	0.932045	0.870523	0.97579	0.892121	0.933993	-2.76191	-0.212977	-9.00436	-0.169639	-6.24958	0.858165	0.87599	1.29411	0.676907	1.02077	0.842237	0.765522	0.946533	0.999995	-14.3768
876	69024	12294	Snx15	sorting nexin 15	0.929805	1.0425	1.08388	1.13717	1.10164	1.10192	1.18884	-0.194031	-3.99593	0.245906	0.978572	0.743389	0.748042	0.999629	0.935325	1.21204	0.997373	1.21523	1.29585	-7.43677	0.99962	-9.13277	0.999966	0.999994	0.785638	1.13434	1.32386	0.856845	1.44385	0.999332	-10.0702	0.931317	0.870888	0.999992
877	15417	7367	Hoxb9	homeo box B9	1.08506	0.99658	1.05382	0.989329	0.970119	1.00015	1.07976	0.295391	-9.28997	-2.29385	-8.84677	-6.0067	-9.34149	0.0510566	1.0343	0.983561	1.08924	0.902977	0.950943	-0.450218	-8.2791	-1.74721	-2.86394	-0.971153	1.0342	0.987013	1.11878	0.882225	0.954376	-12.5979	-13.8788	-1.44315	-1.24039	-13.8788
878	19899	756	Rpl18	ribosomal protein L18	0.991782	0.990461	1.00007	1.06159	0.977422	0.995245	1.01018	-8.85864	-8.69564	-9.34156	0.0509406	-6.18729	-9.17777	-8.6234	1.01405	0.99023	0.976509	1.01405	0.976514	-8.64433	-9.07178	-7.74036	-8.2791	-8.02216	0.961502	0.92676	1.06419	0.87086	0.963867	-2.74068	-1.24039	-0.3969	0.992427	-13.2929
879	56397	22710	Morf4l2	mortality factor 4 like 2	1.22511	0.977327	1.17003	1.04935	1.08007	0.947416	1.08493	0.999989	-7.16914	0.998883	-2.71616	0.180187	-1.8755	0.384649	0.918002	1.18266	1.44229	0.819992	1.2883	-5.03456	-2.1833	0.958701	0.180581	0.675804	0.902784	1.08144	1.20393	0.898262	1.1979	-4.25013	-7.95517	-0.246616	-3.75462	0.760351
880	12226	37521	Btg1	B-cell translocation gene 1, anti-proliferative	1.14216	1.26666	1.24015	1.03548	1.03234	0.996421	1.15036	0.997569	1	1	-4.25069	-4.87117	-9.26667	0.998872	1.01106	2.01151	1.24678	1.61336	1.9895	-7.48875	1	0.908491	0.999999	1	1.07448	2.77659	1.30117	2.13392	2.58413	-9.70723	1	0.581068	1	1
881	27407	21408	Abcf2	ATP-binding cassette, sub-family F (GCN20), member 2	1.02899	1.01613	1.03688	0.990374	1.01098	1.00873	1.15477	-2.40626	-6.25905	-0.779264	-8.08195	-7.76407	-8.31027	1	0.942851	1.12805	1.0246	1.10097	1.19643	0.538899	-2.56255	-5.7059	0.743202	0.997629	0.933816	1.13527	1.24196	0.914097	1.21574	-2.40346	-3.16373	0.842237	-1.48542	0.97604
882	22059	460	Trp53	transformation related protein 53	0.957026	1.05706	0.870856	0.934612	0.907654	0.885628	0.954157	-6.50954	-5.2177	0.4839	-3.87705	-1.26529	0.00871225	-6.1799	0.908357	1.03186	0.941739	1.0957	1.13597	0.844003	-8.67614	0.801662	0.972725	0.979345	0.839086	1.3163	1.07015	1.23002	1.56873	0.94892	0.997042	-9.43247	0.996108	1
883	67861	90911	2310005E10Rik	RIKEN cDNA 2310005E10 gene	1.05714	0.944289	1.09089	1.02438	1.06981	0.992584	1.09468	-5.03639	-4.83344	-1.8218	-8.33818	-3.69388	-9.24107	-1.54679	0.884866	1.60437	0.91599	1.75152	1.81312	0.424149	0.999999	-5.15647	1	1	0.746194	1.52953	1.06853	1.43143	2.04977	0.994757	0.999999	0.0312553	0.999995	1
884	12444	37525	Ccnd2	cyclin D2	0.959177	1.05237	0.969902	0.894977	0.89577	0.943527	1.04374	-5.17945	-3.79703	-6.82999	0.665704	0.648258	-2.83601	-5.00892	0.861113	0.956598	0.803383	1.19071	1.11088	-0.212977	-7.54019	0.959639	0.892958	-1.83099	0.981228	0.906968	0.984212	0.921517	0.92432	-11.2908	0.237237	-10.1602	-0.423417	-0.0683466
885	12444	37525	Ccnd2	cyclin D2	0.957332	0.948229	1.01656	0.945893	0.964139	0.932541	1.01255	-4.75988	-3.35546	-8.50956	-3.01857	-5.84944	-1.36889	-8.85306	0.933019	0.845697	0.901188	0.938424	0.906409	-8.67614	0.226592	-2.6118	-4.07701	0.400718	0.914712	0.718332	1.13641	0.632109	0.78531	-6.25246	0.91385	-13.957	0.994636	0.702311
886	20698	39748	Sphk1	sphingosine kinase 1	0.979012	0.96287	1.10197	1.01484	1.02281	0.98877	1.07719	-8.2635	-6.29796	-0.137127	-8.80587	-8.13141	-9.0233	-1.76481	0.966567	1.071	0.930269	1.15128	1.10805	-8.70706	-4.7917	-5.82756	0.132198	-5.58395	0.992182	1.32848	1.02604	1.29476	1.33894	-5.65872	0.794385	-11.6996	0.99412	0.999108
887	15519	68464	Hsp90aa1	heat shock protein 90, alpha (cytosolic), class A member 1	1.04503	1.10328	1.0677	1.01328	1.03309	0.874842	1.0509	-6.9947	-1.94689	-4.87385	-9.10423	-7.982	-0.0640876	-6.46031	1.00351	1.05538	1.11444	0.946998	1.05169	-9.07178	-7.78893	-3.78835	-6.83434	-7.11462	1.11253	1.1332	1.13701	0.996646	1.01858	-14.3002	-9.43247	-7.77157	-14.184	-8.69397
888	19155	36199	Npepps	aminopeptidase puromycin sensitive	1.05064	1.14335	1.49243	1.51017	1.35201	1.17014	1.27859	-4.3957	0.875307	1	1	1	0.971344	0.99996	1.14429	1.30847	1.21339	1.07836	1.14348	0.647469	0.974554	0.850715	-4.13549	-1.66515	1.32707	1.49568	1.3411	1.11526	1.12705	-1.70559	0.896821	0.472423	-7.22557	-0.682191
889	19155	36199	Npepps	aminopeptidase puromycin sensitive	1.10798	1.03237	1.249	1.17149	1.07778	1.04906	1.25246	0.968764	-4.53529	1	0.999939	0.606524	-1.57484	1	1.11486	1.1118	1.28833	0.862975	0.997247	-0.0868612	-0.0280858	0.998943	0.880343	-9.15675	1.25239	1.17165	1.26071	0.92936	0.935536	0.849091	-1.89254	0.835084	-3.22678	-2.9785
890	59013	31318	Hnrph1	heterogeneous nuclear ribonucleoprotein H1	1.06303	1.02369	1.1214	1.03745	0.974489	0.881618	1.0086	0.303832	-5.82603	0.997643	-2.76066	-5.24023	0.999441	-8.77901	0.863296	1.16023	1.0929	1.06161	1.34396	-0.191143	-8.11072	-6.0093	-8.15393	0.837005	0.871123	1.48091	1.3723	1.07914	1.70001	-0.621461	0.9999	0.997897	-1.16321	1
891					1.00127	0.984898	1.09047	1.01738	1.01199	0.961361	0.963982	-9.33348	-8.24653	0.649418	-7.9607	-8.65516	-3.93053	-4.43562	1.08672	0.840194	0.685115	1.22635	0.773148	-9.00436	-0.555172	0.825946	-4.13549	-1.31725	0.904874	0.917638	1.07454	0.853981	1.01411	-12.2394	-8.32399	-7.13544	-0.0477282	-12.1648
892	11431	38274	Acp1	acid phosphatase 1, soluble	1.00627	0.99006	0.991673	0.993908	0.995239	0.91078	1.02672	-9.24772	-9.10386	-9.17442	-9.25195	-9.28681	-0.464327	-7.79899	1.07737	0.819749	0.818312	1.00176	0.760879	-8.2791	0.148595	-1.24465	-7.43677	0.737663	0.951989	0.869981	1.10052	0.790517	0.913856	-3.89303	0.81983	-3.8235	0.999184	-0.809443
893	11431	38274	Acp1	acid phosphatase 1, soluble	1.08784	1.00293	1.11127	1.01007	0.988011	0.946884	1.06795	0.976536	-9.25536	0.998692	-8.37627	-7.97459	0.337832	0.788931	1.07718	1.22213	1.17893	1.03665	1.13457	-4.25312	0.509858	-0.637838	-6.77718	-1.9599	0.926473	1.23464	1.11683	1.10549	1.33262	-0.222991	0.765522	-4.03398	-0.842492	0.999922
894	14751	100529	Gpi1	glucose phosphate isomerase 1	0.929416	1.0562	1.06671	1.06906	1.08317	0.939243	0.987684	-0.2831	-2.15705	-1.00706	-0.798232	0.122079	-1.19998	-8.71597	1.33338	1.04178	0.8956	1.16323	0.781309	0.973348	-8.70706	-2.09267	-0.528375	0.970083	1.28976	1.08957	1.28701	0.84659	0.844782	0.989303	-5.08926	0.952303	0.267429	0.831391
895	319195	106961	Rpl17	ribosomal protein L17	1.01518	1.01193	1.02026	1.00446	1.02001	0.925815	0.993726	-8.23297	-8.63941	-7.4619	-9.23964	-7.50298	0.374296	-9.13854	1.04452	0.902071	1.0093	0.893758	0.863621	-6.9476	-1.31725	-9.00436	-0.906932	0.255993	0.949598	0.960706	1.21441	0.791091	1.0117	-6.42608	-12.3857	0.845701	0.987138	-10.6923
896	319195	106961	Rpl17	ribosomal protein L17	0.948219	1.01976	1.06141	1.03037	1.0865	0.961046	0.995086	-4.04988	-8.37262	-3.21655	-7.22326	-0.87188	-5.91197	-9.27723	1.17683	0.784613	0.929872	0.843786	0.666715	-1.9599	-0.0473693	-8.64433	0.538899	0.975136	0.952481	0.855155	1.20908	0.707279	0.897819	-3.55182	-0.110664	0.661344	0.999919	-7.04561
897					0.992431	1.0398	1.08422	1.02061	1.02187	0.997323	0.939827	-9.02787	-3.64763	0.602915	-7.29009	-7.06572	-9.30198	-0.437556	1.13441	0.898926	0.811736	1.10741	0.792417	-1.13894	-5.82756	-1.28074	-5.52291	0.764282	0.941695	0.957831	1.08027	0.88666	1.01714	-14.2801	-14.1267	-2.03921	-1.79785	-14.3768
898	74617	41443	Scpep1	serine carboxypeptidase 1	0.966042	0.981049	0.932306	0.832967	0.745003	0.650848	0.64141	-7.56887	-8.76055	-3.81347	0.912784	0.999798	1	1	1.03594	0.786901	0.982847	0.800634	0.759603	-8.92079	0.988978	-8.1964	0.977856	0.995455	1.13354	0.697237	0.785046	0.888148	0.615096	-14.2352	0.999403	0.990018	-2.03921	0.999986
899	74617	41443	Scpep1	serine carboxypeptidase 1	1.02527	0.982886	0.891865	0.742975	0.716794	0.591539	0.605027	-7.66872	-8.50291	0.675635	1	1	1	1	1.03029	0.752885	0.933399	0.806605	0.730748	-8.79429	0.912514	-6.77718	0.566366	0.951514	1.02494	0.717347	0.735742	0.974999	0.699894	-14.0958	0.881942	0.80751	-12.8664	0.974911
900	74617	41443	Scpep1	serine carboxypeptidase 1	0.950503	0.990318	0.961344	0.804213	0.698158	0.609725	0.589575	-2.85543	-8.96625	-4.67614	0.999989	1	1	1	1.02812	0.796042	0.896766	0.887681	0.774272	-9.05646	0.583839	-4.7917	-1.31725	0.792879	1.05143	0.686295	0.729358	0.940957	0.652724	-13.8788	0.999968	0.999809	-4.77589	0.999999
901	66082	23246	Abhd6	abhydrolase domain containing 6	1.03284	1.03672	1.08481	1.01505	0.980759	0.988798	1.04355	-6.13381	-5.51781	-0.0737029	-8.54741	-8.03623	-8.88211	-4.43816	0.936388	0.980757	1.02351	0.958233	1.04738	-9.16743	-8.92079	-8.3193	-8.94317	-8.64433	0.916354	1.02422	1.13551	0.901994	1.11772	-1.0154	-8.32399	0.139778	-2.40346	0.926477
902	22697	56530	Zscan21	zinc finger and SCAN domain containing 21	0.952968	1.00708	1.11641	1.05099	1.00858	1.00041	1.0877	-2.16814	-9.07643	0.96265	-1.9373	-8.95463	-9.34066	0.666728	0.935513	0.867482	1.01865	0.851601	0.927279	-3.39608	0.840541	-8.82151	0.951514	0.270321	0.872786	0.990471	1.24863	0.793249	1.13484	0.572128	-11.7791	0.855657	0.983803	-0.00754792
903	14751	100529	Gpi1	glucose phosphate isomerase 1	0.962795	1.10001	1.0549	1.07763	1.07551	0.973736	0.992861	-4.71331	0.695675	-2.22529	-0.112922	-0.243105	-6.70567	-9.12222	1.34558	1.08588	0.96166	1.12917	0.806997	0.975705	-5.46183	-7.93084	-1.62477	0.908491	1.23121	1.05398	1.26347	0.834194	0.85605	0.968426	-11.6996	0.974911	0.9453	0.92974
904	56040	37388	Rplp1	ribosomal protein, large, P1	0.93869	1.13486	0.99531	0.984262	0.954943	0.935557	0.962731	-3.02379	0.708958	-9.28679	-8.73508	-5.23612	-2.64012	-6.32811	1.12915	0.882312	0.811529	1.08722	0.781395	-2.22926	-4.73124	-0.191143	-4.37159	0.65476	0.960654	0.853597	1.09787	0.777504	0.888559	-10.3392	0.744177	-7.13544	0.995926	0.483286
905	20016	3586	Rpo1-1	RNA polymerase 1-1	0.972978	1.03056	1.05421	1.06669	0.989097	1.03459	1.13873	-5.04522	-4.41492	-0.491435	0.396545	-8.48176	-3.5445	0.999468	1.04674	1.23721	0.984126	1.25717	1.18197	-5.27856	0.980734	-3.50662	0.999841	0.946872	0.98747	1.57071	1.26315	1.24349	1.59064	-12.2394	0.999813	0.923067	0.870888	0.999997
906	22378	32160	Wbp2	WW domain binding protein 2	0.944449	0.998507	0.932548	0.911661	0.939626	0.93821	0.920652	-0.162755	-9.32543	0.575875	0.950861	0.211145	0.299867	0.86859	0.900689	1.0587	0.835702	1.26683	1.17543	0.270321	-5.7059	0.992585	0.999943	0.981609	0.770779	1.0972	1.04811	1.04683	1.42349	0.689206	-3.61877	-11.4564	-7.49754	0.997697
907	22378	32160	Wbp2	WW domain binding protein 2	0.915422	1.00116	0.937378	0.896291	0.932854	0.965215	0.955619	0.590994	-9.33546	-0.737692	0.914518	-0.332677	-4.97481	-3.2237	0.929089	1.16125	0.855926	1.35671	1.24988	0.890542	-4.37159	0.999883	1	0.999267	0.781247	1.32244	1.30993	1.00955	1.69273	0.999108	0.9926	0.934369	-5.01007	1
908	22378	32160	Wbp2	WW domain binding protein 2	0.944174	1.01062	0.903826	0.861744	0.944609	0.887699	0.943379	-0.496593	-8.66163	0.95961	0.999771	-0.541634	0.993635	-0.416722	0.868894	1.03903	0.798527	1.30118	1.19581	0.956761	-4.67092	0.999932	1	0.999768	0.804237	1.25873	1.12423	1.11964	1.56512	-0.0477282	-0.110664	-7.04561	-3.55182	0.999286
909	22697	56530	Zscan21	zinc finger and SCAN domain containing 21	1.04755	0.944277	1.27807	1.2124	1.16459	1.01638	1.05553	-0.642368	0.338782	1	1	0.999996	-7.19381	0.115113	0.899131	1.32186	1.42051	0.930554	1.47015	-0.84434	0.995126	0.999923	-0.813649	0.999991	0.88583	1.42676	1.24524	1.14576	1.61064	0.426826	0.983039	-0.0274635	0.0869608	0.999999
910	67279	9368	Med31	mediator of RNA polymerase II transcription, subunit 31 homolog (yeast)	0.974993	0.993191	1.07058	1.02329	1.06123	0.996939	1.05908	-7.8494	-9.22461	-2.41568	-8.09104	-3.43852	-9.31793	-3.69305	0.997338	1.19353	1.05701	1.12916	1.19672	-8.79429	0.885552	-4.7917	0.695655	0.991471	1.11526	1.66943	1.21453	1.37454	1.49689	-11.8579	0.99412	-4.17745	0.979131	0.998206
911	15425	19533	Hoxc6	homeo box C6	1.12519	0.970656	1.10787	0.981166	0.973072	0.972501	1.14829	-5.82457	-8.73765	-4.12328	-9.09086	-8.83172	-8.81019	-1.91937	1.13594	1.09501	0.846249	1.29396	0.963975	-0.637838	0.575184	-6.30919	0.982444	-5.52291	0.891821	1.22996	1.05401	1.16694	1.37915	-4.03398	0.589833	-9.24843	0.237237	0.998883
912	20024	38218	Sub1	SUB1 homolog (S. cerevisiae)	1.07192	1.02051	1.08977	0.980718	0.936382	0.762525	0.890531	-2.381	-8.37982	-0.9041	-8.45373	-2.79013	0.999979	0.482254	1.17133	1.26288	1.27533	0.990238	1.07816	0.412538	0.857151	0.906413	-9.14182	-5.76677	1.25706	0.893575	0.947705	0.942884	0.710845	0.104881	-2.40346	-9.06389	-6.86686	0.998569
913	56040	37388	Rplp1	ribosomal protein, large, P1	0.992468	1.04789	1.00186	1.05528	0.969941	0.858726	1.01292	-9.1409	-3.93895	-9.32932	-2.90852	-6.52956	0.989287	-8.77407	1.02107	0.83238	0.883047	0.942622	0.815205	-7.78893	0.910524	0.164721	-4.43112	0.981609	0.970604	0.950767	1.17912	0.806333	0.979562	-5.57581	-1.9897	-4.69899	0.957459	-10.866
914	109552	37736	Sri	sorcin	1.04268	1.00686	1.06874	1.03194	1.02323	1.00112	1.03296	-2.25752	-9.01962	0.385087	-4.34213	-6.25418	-9.33284	-4.12318	0.904262	0.93779	0.983812	0.953221	1.03708	0.284405	-1.5453	-7.93084	-3.90303	-6.66188	0.918974	1.19917	1.35991	0.881801	1.3049	-0.682191	0.0312553	0.998663	0.861947	0.999147
915	67966	9769	Zcchc10	zinc finger, CCHC domain containing 10	1.09738	0.972109	1.05885	1.01244	0.978553	0.95506	1.13555	-0.0321154	-7.27366	-3.209	-8.90878	-8.06907	-4.76108	0.836473	0.993438	1.05872	1.00877	1.04952	1.06572	-8.02216	-0.813649	-3.73142	-5.64495	-1.03702	0.86125	1.25601	1.05791	1.18725	1.45836	-0.809443	0.999127	0.755071	0.855657	1
916	12010	2987	B2m	beta-2 microglobulin	1.03795	1.02763	1.04789	1.01884	0.988451	0.950982	0.978883	-5.62262	-7.13736	-4.13827	-8.23897	-8.89923	-3.62099	-7.92533	0.95416	0.896676	1.02738	0.872778	0.939755	-8.0668	-4.97371	-8.79429	-2.96748	-7.48875	0.773884	1.15338	1.18935	0.96976	1.49038	0.803227	0.122486	0.461349	-14.1562	0.999895
917	230648	8858	4732418C07Rik	RIKEN cDNA 4732418C07 gene	1.13016	0.984771	1.17273	1.19937	1.00468	1.09576	1.31597	0.9051	-8.53363	0.994206	0.999105	-9.26383	0.32687	1	0.973905	0.975143	1.16883	0.834287	1.00127	-8.82151	-7.00368	-1.17376	0.65476	-8.02216	1.05939	1.02362	1.06107	0.964709	0.966234	-13.5096	-12.5979	-8.69397	-12.313	-14.0633
918	14287	6997	Fpgs	folylpolyglutamyl synthetase	1.01721	1.0256	1.09128	1.03186	1.00375	1.01908	1.05279	-7.75838	-6.19136	0.813539	-4.9248	-9.259	-7.43485	-1.37795	0.940273	0.995022	1.03562	0.960801	1.05823	-2.91552	-8.70706	-7.88418	-5.76677	-4.01877	0.889364	1.0949	1.19927	0.912976	1.23111	0.351596	0.954435	0.999813	0.493942	0.999996
919	106200	9301	Txndc11	thioredoxin domain containing 11	1.07976	0.978648	1.05976	1.02479	0.9807	0.941431	1.03921	-1.32647	-8.15888	-3.35516	-7.84558	-8.36618	-3.06522	-6.04662	0.984533	0.958898	1.10055	0.87129	0.973963	-9.12267	-2.1833	-0.501952	0.988978	-0.450218	0.989059	1.14098	1.16682	0.977858	1.15361	-14.3356	-6.08054	-0.132373	-5.41151	-2.56915
920	66622	11998	5730410I19Rik	RIKEN cDNA 5730410I19 gene	1.10803	0.972409	0.975955	0.95967	1.01655	0.971263	1.11165	0.66932	-6.8648	-7.40412	-4.73961	-8.40795	-6.68278	0.730968	0.938962	1.05097	1.09713	0.957929	1.11929	-7.88418	-4.7917	-1.50622	-7.00368	-1.31725	1.03201	1.49562	1.29661	1.15349	1.44923	-8.87901	-0.50559	-3.35484	-9.43247	0.938698
921	18521	74536	Pcbp2	poly(rC) binding protein 2	1.01163	1.00051	1.06606	1.04707	0.995622	0.918236	0.999709	-7.92463	-9.33862	0.835724	-0.111867	-9.12412	0.989931	-9.34063	1.029	0.874705	0.986991	0.886234	0.850052	-8.0668	0.338368	-8.54359	0.0279551	0.837005	0.928205	0.989368	1.33324	0.742079	1.06589	-0.423417	-7.49754	0.999805	0.999998	-5.2493
922	66679	2676	Rae1	RAE1 RNA export 1 homolog (S. pombe)	0.968219	1.01075	0.943567	0.97471	0.947938	0.916487	0.993281	-3.85508	-8.50775	0.0280284	-5.40957	-0.374574	0.932698	-9.0014	0.930144	1.49181	0.947772	1.57402	1.60385	-0.4249	0.999999	0.647469	1	1	0.808245	1.86067	1.13204	1.64364	2.30211	0.965389	0.999999	-3.41985	0.999999	1
923	11459	105405	Acta1	actin, alpha 1, skeletal muscle	1.05489	0.999357	0.999494	1.01916	1.0357	0.987504	1.04511	-4.15574	-9.34054	-9.34094	-8.46191	-6.64333	-8.9453	-5.42066	1.08085	0.872151	0.896314	0.973042	0.806913	-8.11072	-3.61842	-7.78893	-6.77718	-1.31725	0.85266	0.758732	1.19563	0.634586	0.889841	0.998858	1	0.682451	1	0.996529
924	100036573		OTTMUSG00000010271	predicted gene, OTTMUSG00000010271	0.951075	0.89511	1.07464	0.989918	0.979849	0.956199	0.950814	-4.69384	0.359302	-2.07378	-9.08982	-8.36397	-5.41856	-4.65716	1.14719	1.00797	1.0432	0.966235	0.878644	-0.906932	-9.08606	-8.82151	-9.07178	0.132198	0.950775	0.965879	0.916308	1.0541	1.01589	-13.3489	-13.2929	-12.8009	-14.3647	-14.4092
925					1.02982	0.993605	1.05778	0.850806	0.80435	0.797462	0.874807	-4.14585	-8.9984	0.11547	0.999998	1	1	0.999891	0.882758	1.63444	1.06622	1.53293	1.85152	0.575184	1	-2.51371	1	1	0.731416	1.94302	0.904278	2.14869	2.65651	0.998165	1	-5.33014	1	1
926	12825	55433	Col3a1	collagen, type III, alpha 1	1.07316	0.910608	1.10992	0.97257	1.00267	1.07252	1.3321	-0.447534	0.639961	0.828483	-6.54111	-9.31132	-0.494711	1	0.933625	0.778246	1.21063	0.642842	0.833574	0.0638416	0.999995	0.910524	1	0.999985	0.968979	0.544218	1.2506	0.435166	0.561641	-13.6101	0.999971	0.631143	1	0.999998
927	66167	41078	Ccdc72	coiled-coil domain containing 72	1.05803	0.979449	1.0954	0.959405	0.998716	0.99945	1.07092	0.380217	-5.92328	0.987881	-1.17306	-9.32557	-9.33865	0.819114	1.00752	0.890586	1.09243	0.815234	0.883943	0.753954	-0.875433	0.994524	0.999996	0.99971	0.93349	1.02463	1.26268	0.811475	1.09764	-2.74068	-12.9308	0.351596	0.94892	-3.96319
928	65116	735	Prrg2	proline-rich Gla (G-carboxyglutamic acid) polypeptide 2	1.03708	0.871168	1.06623	1.05328	1.0995	1.13258	1.18945	-8.25163	-1.193	-6.33213	-7.251	-3.90419	-1.90106	0.0712652	0.967229	0.963021	0.96902	0.99381	0.99565	-9.08606	-5.2175	-8.82151	-5.7059	-3.01981	1.00388	1.14742	1.22001	0.9405	1.14299	-14.1562	-2.91807	0.324576	-7.49754	-0.270638
929	67615	3210	Ube2r2	ubiquitin-conjugating enzyme E2R 2	1.06963	0.981836	1.09863	1.05608	1.06856	1.0036	1.11478	0.937551	-5.80487	0.998888	0.680438	0.928422	-9.17545	0.999901	0.926026	0.876986	1.03639	0.846191	0.947042	-4.25312	-0.0669599	-2.13777	0.98948	-3.50662	0.828035	1.19673	1.37377	0.871134	1.44527	0.726968	0.811704	0.997644	-0.842492	0.999988
930	72699	56785	Lime1	Lck interacting transmembrane adaptor 1	1.08146	1.008	1.14583	1.08826	1.11507	1.0854	1.06693	0.17121	-9.06102	0.989958	0.441919	0.902525	0.339153	-0.786999	0.951424	2.44488	1.1304	2.16284	2.5697	-2.32242	1	-0.906932	1	1	0.876742	2.65576	1.21558	2.18476	3.02912	-3.10133	1	-0.270638	1	1
931	11746	68164	Anxa4	annexin A4	1.04514	0.958265	1.10262	1.01314	1.01543	1.13858	1.10641	-3.39827	-3.65565	0.79543	-8.58533	-8.3157	0.985124	0.841805	1.04793	1.04765	1.2959	0.808437	0.999736	-4.5507	-8.94317	0.979345	0.990854	-5.09549	1.30233	1.19007	1.15629	1.02921	0.913798	0.996366	0.842237	-0.0683466	-5.57581	-1.89254
932	68203	56777	Diras2	DIRAS family, GTP-binding RAS-like 2	0.989603	0.998479	1.07629	0.97922	0.98094	1.01345	1.0038	-8.90035	-9.33203	-0.307364	-7.67675	-9.0849	-8.63087	-9.28232	0.927535	1.27565	0.989101	1.28971	1.37532	-1.87353	0.990854	-7.64143	0.999442	0.999956	0.90306	1.34308	1.20888	1.11101	1.48726	0.493942	0.45006	-10.6923	0.296531	0.999952
933	11843	55593	Arf4	ADP-ribosylation factor 4	1.05525	0.988279	1.04962	1.04313	1.0545	0.915169	1.01117	-1.69155	-8.67662	-2.45088	-3.46944	-1.78577	0.686262	-8.74905	0.786538	1.52268	1.29682	1.17417	1.93593	0.921838	0.999758	0.853967	0.850715	1	0.789531	1.42886	1.22512	1.16631	1.80976	0.94774	0.996282	0.0869608	0.842237	1
934	110058	9553	Syt17	synaptotagmin XVII	0.961372	0.991296	1.0103	1.04067	1.01302	0.979529	1.04534	-7.10607	-9.21769	-9.17175	-7.05923	-9.07241	-8.66769	-6.59855	0.970251	1.41607	0.999207	1.41719	1.45948	-6.71969	0.999535	-5.94884	0.999988	0.999983	0.868976	1.65765	1.16455	1.42343	1.9076	-3.35484	0.99759	-6.33906	0.987997	0.999986
935	78903	10592	Wrnip1	Werner helicase interacting protein 1	1.07532	0.935904	0.994125	1.01052	1.00703	0.894131	1.04594	0.641978	0.390073	-9.09882	-8.59532	-9.00028	0.993233	-1.70004	0.953553	0.863115	1.12786	0.765266	0.905157	-7.78893	-0.753469	-3.28685	0.96719	-1.50622	0.760864	0.684205	1.06022	0.645345	0.899248	0.937287	0.994876	-13.9186	0.999852	-3.48551
936	66425	85506	Pcp4l1	Purkinje cell protein 4-like 1	0.901595	0.91789	1.00896	0.986943	0.976644	0.949715	0.983013	-2.0578	-3.46385	-9.24623	-9.13568	-8.69109	-6.59972	-8.99424	0.871813	0.916493	1.04439	0.877539	1.05125	0.351281	-1.10455	-9.16262	-0.257652	-7.05935	0.902275	1.19546	1.29097	0.92602	1.32494	0.65402	-3.16373	0.738558	-2.91807	0.999046
937	76740	44222	Efr3a	EFR3 homolog A (S. cerevisiae)	1.14255	0.964366	1.11035	1.0871	1.04359	0.984814	1.04552	0.979908	-5.13115	0.817909	0.268352	-4.03496	-8.41552	-3.72793	0.922145	0.895022	1.11397	0.803449	0.970586	-4.97371	-0.555172	-2.51371	0.97886	-4.01877	0.938892	1.00847	1.19624	0.843039	1.07411	-2.14012	-14.4157	-2.68285	-0.97978	-0.533872
938	233033	35268	Samd4b	sterile alpha motif domain containing 4B	1.00975	0.957408	1.00864	1.0335	0.957707	1.00439	1.19498	-8.44962	-0.793395	-8.63315	-2.73006	-0.837236	-9.15296	1	0.825326	0.872765	1.08921	0.801281	1.05748	0.933292	-0.169639	-2.86394	0.987026	-2.27563	0.816751	0.975896	1.31888	0.739941	1.19485	0.981825	-12.5282	0.998398	0.999968	0.990896
939	67785		Zmym4	zinc finger, MYM-type 4	1.08564	1.04764	1.011	1.04402	1.02711	0.985766	1.03162	-1.15363	-5.18157	-9.04879	-5.65012	-7.71414	-8.84411	-7.2032	0.98452	1.26521	1.04972	1.20529	1.2851	-7.54019	0.995011	-8.1964	0.997736	0.999845	0.817272	1.60991	1.08432	1.48471	1.96985	-0.3969	0.988538	-2.24354	0.726968	0.999982
940	28146	8691	D3Ucla1	DNA segment, Chr 3, University of California at Los Angeles 1	1.33782	0.950788	1.19811	1.14031	1.19645	1.01082	1.22843	1	-4.01377	0.996371	0.887693	0.995975	-9.00177	0.99947	0.884401	0.98893	1.2453	0.794128	1.11819	-5.03456	-9.12267	-0.303687	-0.00910615	-5.58395	0.898661	0.989228	1.17757	0.840059	1.10078	0.438554	-3.41985	-5.2493	0.93286	-5.4934
941	22059	460	Trp53	transformation related protein 53	1.13088	1.08689	1.08704	1.03888	0.965381	0.862467	1.03522	-0.873684	-3.6509	-3.63886	-7.72787	-7.94716	0.0937129	-7.99255	0.975035	1.07852	1.14042	0.945717	1.10613	-8.11072	-6.89116	-2.66144	-6.60376	-4.25312	1.05503	1.04764	1.04852	0.999165	0.992993	-10.5166	-11.7791	-7.04561	-11.7791	-14.2584
942	76808	68104	Rpl18a	ribosomal protein L18A	0.998149	0.992405	0.996179	1.00178	0.979069	0.974889	1.00004	-9.31794	-8.94855	-9.24097	-9.3199	-6.68681	-5.74312	-9.34158	1.01552	0.817775	0.917	0.891793	0.805277	-6.9476	0.661911	-0.4249	-4.85227	0.575184	0.952934	0.852498	1.08942	0.782524	0.894604	-5.16901	0.879268	-0.713272	0.999698	-0.295064
943	666794	23015	Rbm24	RNA binding motif protein 24	1.09088	0.931188	1.0828	1.06938	0.934035	0.977998	1.1767	-1.80169	-3.26752	-2.45205	-3.71646	-3.59051	-8.47387	0.85827	0.981766	0.90052	1.12305	0.801855	0.917245	-9.07178	0.241418	-1.66515	0.99465	0.743202	0.975443	1.07024	1.22373	0.874573	1.09718	-12.9941	-14.0294	-0.0274635	-0.00754792	-10.6923
944	18597	37282	Pdha1	pyruvate dehydrogenase E1 alpha 1	1.23843	1.03385	1.23648	1.09899	1.10784	0.988716	1.00035	0.99918	-6.82661	0.999081	-0.200164	0.164855	-9.01045	-9.34128	0.99266	0.882831	1.19684	0.737633	0.889359	-8.98497	-1.87353	0.55738	0.995954	-0.450218	1.04814	1.04202	1.20954	0.861506	0.994167	-13.177	-14.0633	-2.79916	-2.29621	-10.866
945	100040557		LOC100040557	hypothetical protein LOC100040557	1.06894	1.06305	0.943097	1.1575	0.890572	0.9863	1.02199	-5.30156	-5.71127	-6.04778	-0.0411304	-1.38526	-9.12241	-8.80561	1.05595	1.01025	1.03465	0.976411	0.95672	-1.5453	-8.57804	-6.48669	-7.97684	-2.13777	1.08084	1.18021	1.50849	0.78238	1.09194	-11.4564	-14.4132	-1.31979	-0.295064	-10.9521
946	19730	4562	Ralgds	ral guanine nucleotide dissociation stimulator	0.921244	0.944121	0.921612	1.08925	1.0076	1.03599	1.02475	0.179813	-1.87915	0.1604	0.332605	-9.10885	-5.3252	-7.16487	1.0715	1.08845	0.947188	1.14913	1.01582	-2.96748	-3.17898	-6.36859	0.115527	-9.17384	0.878515	0.943674	1.06079	0.889597	1.07417	-2.03921	-11.7791	-10.6047	-3.89303	-4.93144
947	68209	32666	Rnaseh2c	ribonuclease H2, subunit C	0.98791	1.05758	1.02756	0.94474	0.882452	0.904797	1.13438	-9.03088	-4.46369	-7.88277	-4.35775	0.499105	-0.426227	0.522304	0.95055	1.06619	1.01245	1.05308	1.12166	-6.48669	-8.50828	-8.96457	-7.11462	-3.28685	0.830291	0.906716	0.915924	0.989947	1.09205	0.702311	-1.44315	-5.99524	-9.43247	-7.40663
948	217708	15655	Lin52	lin-52 homolog (C. elegans)	1.05571	0.945782	1.06867	0.970406	1.01943	0.962538	1.00919	-1.0782	-0.902083	0.0329389	-5.24653	-7.39826	-4.56583	-8.86517	0.992212	1.07302	1.08982	0.98459	1.08145	-8.35872	-6.77718	-9.11151	-6.60376	-3.01981	0.994662	1.22262	1.08394	1.12795	1.22918	-12.0894	-5.08926	-12.3857	-7.04561	-0.370811
949	66039		D14Ertd449e	DNA segment, Chr 14, ERATO Doi 449, expressed	0.956878	0.988429	0.99022	0.977882	0.965565	1.00684	1.03496	-1.72016	-8.39927	-8.66001	-6.28042	-3.40869	-9.00806	-3.55239	0.930566	0.803205	0.951811	0.843871	0.863136	-8.82151	0.923584	-9.02275	0.983626	0.995011	0.855853	0.611066	1.18784	0.514433	0.713984	-0.246616	0.999978	0.514645	1	0.999839
950	14955		H19	H19 fetal liver mRNA	1.02858	0.999797	1.06523	1.01369	0.981494	1.02469	1.12423	-7.07947	-9.34146	-2.06409	-8.76135	-8.27556	-7.59316	0.799597	0.939422	0.903144	0.903378	0.999741	0.961382	-9.05646	-5.7059	-4.31226	-8.92079	-3.23274	1.01025	1.13277	1.22167	0.927233	1.12128	-14.3647	-7.49754	0.845701	0.461349	-5.65872
951					0.975374	1.02393	1.02707	1.04829	1.01887	0.984478	0.971918	-7.19621	-7.38898	-6.92141	-3.54821	-8.07238	-8.43464	-6.63852	0.984638	0.862604	0.897932	0.960656	0.876062	-0.127609	-3.96078	-7.93084	-5.7059	-4.37159	1.02117	1.08404	1.10307	0.982755	1.06156	-12.6666	-8.60143	-2.24354	-8.7865	-11.6996
952	15452	56590	Hprt1	hypoxanthine guanine phosphoribosyl transferase 1	1.05236	0.97914	1.07933	1.00101	1.02076	0.897592	1.00035	-2.44808	-8.93969	0.0540198	-9.33705	-7.6257	0.89321	-9.34105	0.93728	0.816607	1.14246	0.71478	0.871252	-8.87308	0.96867	-0.637838	0.999978	0.992585	0.921826	0.902484	1.26593	0.712904	0.979018	-4.1054	-1.89254	0.901362	0.999729	-12.6666
953	12826	20437	Col4a1	collagen, type IV, alpha 1	1.02464	1.00332	1.21579	1.15939	1.14351	1.07137	1.01338	-5.4959	-9.25193	1	0.999978	0.999857	0.687358	-7.99504	1.12353	1.01215	1.23089	0.822294	0.900864	0.866311	-6.89116	0.994773	0.99186	0.689167	1.17867	1.02001	1.46386	0.696797	0.865396	0.964586	-6.77798	0.999999	1	0.852409
954	68545	86811	1110006O17Rik	RIKEN cDNA 1110006O17 gene	1.01248	1.01291	0.997403	0.948975	0.979252	0.989654	1.03484	-8.20886	-8.13466	-9.28887	-0.415573	-6.435	-8.53122	-3.33143	0.895523	0.993974	0.966263	1.02868	1.10994	0.874908	-9.05646	-4.61073	-3.90303	0.928598	0.737082	1.19696	1.15437	1.03689	1.62391	0.998722	0.104881	-0.809443	-12.1648	1
955	11864	7230	Arnt2	aryl hydrocarbon receptor nuclear translocator 2	1.05299	0.946124	1.09186	0.962647	0.972636	0.994702	1.15442	-7.59992	-7.36535	-5.08403	-8.35334	-8.80379	-9.32134	-1.57326	1.05478	0.976347	0.879751	1.1098	0.925639	-0.875433	-6.77718	-6.06961	-1.10455	-3.50662	0.906634	1.0735	1.07051	1.00279	1.18405	-0.651589	-4.39732	-0.910107	-10.7794	0.990018
956	110323	39658	Cox6b1	cytochrome c oxidase, subunit VIb polypeptide 1	0.951942	1.01824	1.02945	0.967817	1.04814	0.943131	0.965125	-4.86267	-8.57319	-7.47817	-7.03769	-5.16225	-3.6549	-6.68811	0.89881	0.903086	0.958402	0.942283	1.00476	-0.399945	0.479169	-1.13894	-6.12977	-7.64143	0.803658	0.906233	1.17309	0.772515	1.12764	0.93286	-2.79916	-0.533872	0.990684	-0.477757
957	14683		Gnas	GNAS (guanine nucleotide binding protein, alpha stimulating) complex locus	1.00938	0.986689	1.0116	1.01391	1.04081	0.937261	1.01844	-8.86907	-8.39179	-8.62891	-8.33517	-3.44199	-0.195996	-7.64813	1.01649	0.858135	0.814602	1.05344	0.844213	-7.05935	0.115527	-0.475901	-8.79429	-1.70596	0.885258	0.885789	1.13812	0.778291	1.0006	-2.62568	-12.6666	0.646547	0.975482	-4.25013
958	12283	69212	Cab39	calcium binding protein 39	1.08066	1.05454	1.19218	1.15883	1.07934	0.926677	1.03638	-1.9498	-4.6978	0.969967	0.852617	-2.06552	-2.08412	-6.88128	0.921796	1.09712	1.10988	0.988503	1.1902	-5.40074	-3.73142	-3.96078	-9.17117	-0.00910615	0.843248	1.7206	1.26078	1.36471	2.04045	-4.39732	0.982239	0.156764	-0.154455	0.999975
959	19737	2682	Rgs5	regulator of G-protein signaling 5	0.987531	0.94074	1.04389	0.965004	1.0143	0.995702	1.06982	-9.15265	-5.70498	-7.33949	-7.91684	-9.10014	-9.31913	-5.09984	1.04684	1.00047	1.01881	0.982003	0.955709	-9.07178	-3.07251	-4.49082	-8.54359	-1.13894	1.0941	1.26432	1.06882	1.1829	1.15557	-10.6923	-9.15621	-14.0958	-4.69899	-1.05155
960	217410	41445	Trib2	tribbles homolog 2 (Drosophila)	1.04353	0.846003	1.06015	0.919813	0.956819	0.865342	0.880625	-5.52115	0.980547	-3.37883	-0.837392	-5.30727	0.918376	0.773929	0.868896	0.811673	1.02294	0.793471	0.934143	-0.37535	0.850715	-4.97371	0.997888	-2.71148	0.832186	1.02462	1.00229	1.02228	1.23124	0.324576	-12.8664	-14.2584	-13.2929	0.911882
961	244757	71790	Glb1l2	galactosidase, beta 1-like 2	1.00949	0.940833	1.04077	1.02646	0.916259	0.939914	1.03535	-9.06026	-2.35868	-5.34026	-7.38099	-0.0813072	-2.24171	-6.1381	0.964513	0.958607	0.944653	1.01477	0.993877	-7.38428	-7.74036	-3.3413	-5.88826	-2.96748	1.13406	1.28568	1.19104	1.07946	1.1337	-8.41642	-11.0377	-14.2352	-7.68002	-1.0154
962	52615	32256	Suz12	suppressor of zeste 12 homolog (Drosophila)	1.12869	1.00257	1.05957	1.06117	0.964901	0.898069	1.0906	0.986922	-9.30581	-0.897245	-0.739882	-4.34096	0.953695	0.732398	0.830033	8.28558	1.08148	7.66134	9.98223	-3.17898	1	-8.50828	1	1	0.853075	11.6285	1.29292	8.994	13.6313	-2.14012	1	-0.842492	1	1
963	14433	103997	Gapdh	glyceraldehyde-3-phosphate dehydrogenase	0.961496	0.993818	0.993867	0.99215	0.997805	0.95984	0.972459	-5.60271	-9.22544	-9.22728	-9.1547	-9.32693	-5.3447	-7.23292	1.00046	0.999971	0.999567	1.0004	0.99951	-5.94884	-8.43514	-4.85227	-6.83434	-2.96748	1.00253	1.02934	1.02865	1.00068	1.02675	-10.0702	-0.450368	0.780406	-8.41642	0.937287
964	12306	20857	Anxa2	annexin A2	0.955223	1.02896	1.0383	0.950033	0.890117	0.829333	0.831242	-4.66486	-7.17176	-5.88589	-3.87904	0.729739	0.997858	0.997448	1.04994	1.12843	0.952664	1.1845	1.07475	-5.09549	0.538899	-7.83687	0.90212	-1.31725	0.853298	1.15196	1.15197	0.999986	1.35001	0.998632	0.98827	0.91766	-6.25246	1
965	17859	4351	Mxi1	Max interacting protein 1	0.980447	0.951667	0.987192	0.908599	0.846257	0.818293	0.860382	-6.88545	-0.970607	-8.20952	0.965206	0.999993	1	0.999946	0.903412	1.31057	0.955381	1.37178	1.45069	-5.03456	0.999763	-7.27781	0.999992	0.999997	0.77024	1.80894	1.03084	1.75483	2.34854	0.995106	1	-6.51349	1	1
966					1.06536	0.994451	1.00498	1.01527	0.9356	1.08351	1.10644	-2.75632	-9.25931	-9.27604	-8.74736	-2.3841	-1.07712	0.155385	1.11013	1.0383	1.07325	0.967429	0.935296	-7.11462	-9.07178	-5.46183	-3.61842	-5.58395	1.06676	1.0473	1.19823	0.874044	0.981763	-1.61574	-12.7343	-0.199759	0.892076	0.65402
967	14972	103812	H2-K1	histocompatibility 2, K1, K region	1.00476	0.928819	1.08013	1.02346	0.908742	0.9243	1.03441	-9.28848	-2.06887	-1.76056	-8.14905	-0.39029	-1.61213	-6.97238	0.995756	0.957076	1.03741	0.922567	0.961155	-7.97684	-8.96457	-2.32242	-2.51371	-8.64433	0.963151	0.843193	1.06385	0.792589	0.875452	-11.9359	-5.16901	-13.6583	-1.16321	-0.199759
968					1.12015	0.937754	1.14815	1.09532	1.05377	0.864562	0.973424	-0.196133	-4.06713	0.549069	-1.52244	-5.42368	0.672645	-8.10947	0.933188	0.816705	1.22086	0.668957	0.875177	-7.38428	-0.0669599	-1.50622	0.990191	-1.07058	0.914574	0.780948	1.18789	0.657426	0.853892	-7.31597	0.780406	-0.176916	0.999954	0.40269
969	67469	41088	Abhd5	abhydrolase domain containing 5	1.06346	0.979359	1.10145	1.02325	0.974344	0.989267	1.0145	0.497092	-6.16147	0.989222	-5.62476	-4.859	-8.36767	-7.67506	0.982058	1.09527	1.29248	0.847418	1.11528	-4.85227	-1.87353	0.999888	0.998786	0.810092	0.90065	1.3889	1.15476	1.20276	1.5421	0.377624	0.999965	0.884559	0.993093	1
970	67023	10214	Use1	unconventional SNARE in the ER 1 homolog (S. cerevisiae)	0.986169	0.997388	0.988368	0.913502	0.881756	0.92721	1.01297	-7.83911	-9.2843	-8.25596	0.970753	0.999652	0.851141	-8.0413	0.912275	1.20722	0.904496	1.33469	1.32331	-1.20899	0.991668	-0.303687	0.999989	0.999977	0.816302	1.49848	1.1746	1.27573	1.8357	0.996366	0.999927	0.74968	0.987717	1
971					1.28695	1.06504	1.23587	1.13237	1.0554	0.962121	0.990627	0.988228	-5.37652	0.92802	-0.658959	-6.25114	-7.6142	-9.22939	1.21309	0.885212	0.894581	0.989527	0.729717	-5.94884	-9.14982	-5.27856	-3.84556	-5.7059	1.35647	1.21439	0.961726	1.26272	0.895255	0.675557	-1.08823	-14.0958	0.252471	-9.52425
972	269037	56682	Gm672	gene model 672, (NCBI)	1.01918	0.947668	0.976738	1.06198	1.04634	0.994115	1.07546	-7.04114	-0.479588	-6.03553	0.0709752	-1.55767	-9.09221	0.671691	1.24359	1.80546	0.95766	1.88528	1.45182	0.995238	1	-6.77718	1	0.999995	1.30517	1.68705	1.38249	1.2203	1.29259	0.661344	0.999891	0.987997	0.563011	0.992251
973	72503	34730	2610507B11Rik	RIKEN cDNA 2610507B11 gene	1.11821	0.922842	1.02777	0.948401	0.959087	1.04033	1.21025	0.99675	0.885166	-4.85343	-0.313808	-1.8087	-2.20619	1	0.939035	0.755248	1.14941	0.657073	0.804282	-4.5507	0.999717	0.931762	1	0.999773	0.995674	0.539119	1.07705	0.500554	0.541462	-11.6192	0.994757	-2.45804	0.999996	0.999942
974	235067		Cypt4	cysteine-rich perinuclear theca 4	0.981319	1.00634	1.01538	0.954379	0.889985	0.928338	0.978086	-8.20723	-9.20729	-8.58317	-4.11658	0.825496	-0.804406	-7.81024	0.944011	1.01871	0.964535	1.05616	1.07912	-5.46183	-8.92079	-1.50622	-0.501952	-3.84556	0.773239	0.955162	1.04706	0.912234	1.23527	-0.562608	-11.6996	-3.48551	-6.95607	0.789822
975	18245	7455	Oaz1	ornithine decarboxylase antizyme 1	1.04654	0.998414	1.04875	0.9218	0.931155	0.927384	1.03252	-3.08037	-9.32966	-2.74211	0.408482	-0.117168	0.127726	-5.4965	0.931274	1.02142	0.972653	1.05014	1.0968	-0.107076	-9.08606	-5.33965	-3.78835	0.489587	0.923219	1.18677	1.04759	1.13285	1.28547	-3.35484	0.967692	0.414873	-2.08935	0.780406
976	28135	11861	Cep63	centrosomal protein 63	0.986891	0.980949	1.02074	0.952259	0.904168	0.928969	1.01048	-8.55532	-7.74494	-7.54422	-2.56659	0.848428	0.0143848	-8.84358	0.906255	1.11962	0.938983	1.19238	1.23544	-2.00373	0.972725	-2.32242	0.999904	0.999918	0.790093	1.25598	1.04933	1.19693	1.58966	0.789822	0.998693	-4.03398	0.996973	1
977					1.12108	0.949048	1.0522	1.02935	0.992906	1.02883	1.10213	0.88805	-2.72697	-2.93041	-6.53356	-9.14379	-6.61578	0.640532	1.00564	0.883511	1.0244	0.862469	0.87856	-6.24958	-1.28074	-6.77718	0.566366	0.65476	1.05495	0.967911	1.09977	0.880102	0.917497	-7.04561	-7.40663	-6.86686	-14.4132	-14.4157
978	12406	20331	Serpinh1	serine (or cysteine) peptidase inhibitor, clade H, member 1	1.02708	0.97211	1.06348	1.00039	0.913834	0.942541	0.882597	-5.97403	-5.65271	-0.370826	-9.34071	0.835367	-0.588047	0.993744	0.962155	0.98182	0.966842	1.01549	1.02044	-8.64433	-9.08606	-4.43112	-4.85227	-8.94317	0.878593	1.31972	1.1202	1.17811	1.50208	-0.562608	0.45006	-13.4038	0.708666	0.999787
979	209361	35415	Taf3	TAF3 RNA polymerase II, TATA box binding protein (TBP)-associated factor	1.08079	1.00438	1.0405	0.991997	0.9717	1.03723	1.12106	0.0203975	-9.26077	-4.46373	-9.07142	-6.39246	-5.0141	0.917929	0.868848	1.07424	0.994319	1.08037	1.23639	-5.2175	0.115527	-6.36859	-1.28074	0.959639	0.965446	1.26719	1.12129	1.13012	1.31254	-0.199759	0.974327	-5.74213	0.942748	0.999997
980	11848	1257	Rhoa	ras homolog gene family, member A	0.980789	0.986392	0.991359	1.01311	0.976526	0.9283	1.02524	-6.94667	-8.06472	-8.80819	-8.17971	-5.97424	0.720619	-5.70359	1.21983	1.08954	1.23062	0.885359	0.893189	-7.83687	0.211513	-4.91294	0.990191	0.956761	0.804816	0.915857	1.18177	0.77499	1.13797	0.987138	-13.994	0.998165	0.999873	0.995926
981	66902	1838	Mtap	methylthioadenosine phosphorylase	1.23626	1.05726	1.07636	0.700731	0.652692	0.701864	0.846169	0.999992	-1.84784	-0.135376	1	1	1	0.999355	1.18942	0.974652	1.06023	0.919282	0.819434	0.914461	-8.23813	-6.36859	-2.71148	0.99186	1.16691	0.762842	0.863148	0.883791	0.653728	-12.5282	0.156764	-5.01007	-3.8235	0.9453
982	27418	8305	Mkln1	muskelin 1, intracellular mediator containing kelch motifs	1.11643	0.98664	1.09038	1.04957	0.986499	0.951578	1.0145	0.932367	-8.51515	0.589486	-2.5972	-8.49823	-2.40744	-8.40111	1.01547	1.3131	1.16409	1.12801	1.2931	-8.54359	0.788352	-2.41724	-2.32242	0.548226	0.978294	1.49629	1.11376	1.34346	1.52949	-14.0958	0.98523	-6.95607	0.977118	0.999465
983	16206	7380	Lrig1	leucine-rich repeats and immunoglobulin-like domains 1	1.11281	1.08865	1.07302	1.01127	0.978312	0.911071	1.10988	0.440877	-0.573246	-1.78471	-8.99509	-8.07935	-0.0937265	0.360453	0.982759	0.985483	1.02437	0.962042	1.00277	-8.02216	-8.76614	-7.93084	-6.06961	-8.94317	1.03015	0.997807	1.15602	0.86314	0.968604	-14.4132	-14.3962	-1.20153	0.0869608	-14.3509
984	15078	96386	H3f3a	H3 histone, family 3A	1.03589	0.938924	1.16579	1.12554	1.12035	0.876541	1.029	-8.11775	-5.93155	-0.0591291	-1.60076	-1.883	-0.885238	-8.51897	0.911052	0.848171	1.51185	0.561015	0.930979	-6.48669	-0.906932	0.992585	0.999953	-4.01877	0.917422	1.4098	1.47798	0.953868	1.5367	-3.8235	0.953381	0.986531	-12.8009	0.999943
985	54124	1380	Cks1b	CDC28 protein kinase 1b	1.01812	0.932649	0.918481	0.72104	0.570203	0.512966	0.717747	-8.05419	-0.500403	0.382226	1	1	1	1	0.87185	0.81355	0.946156	0.859848	0.93313	-3.23274	0.963185	-7.59109	0.975705	0.818183	0.925848	0.696262	0.954261	0.729635	0.752027	0.969143	1	0.845701	0.999999	0.999994
986	321022	75069	Cdv3	carnitine deficiency-associated gene expressed in ventricle 3	1.107	0.949008	1.03807	0.984429	0.884681	0.910211	1.0134	0.919033	-1.5916	-4.05737	-8.10156	0.988025	0.84668	-8.43248	0.943531	1.03066	1.0295	1.00113	1.09235	-5.09549	-8.02216	-7.27781	-9.05646	-1.78889	0.963725	1.28699	1.23452	1.0425	1.33543	0.661344	0.990245	0.823766	-2.14012	1
987	12313	101222	Calm1	calmodulin 1	1.03453	0.951766	1.04491	0.980639	0.920808	0.958457	1.01079	-2.18536	0.0919898	-0.48502	-5.9524	0.979922	-0.683141	-8.16903	0.985664	0.933	0.99224	0.940296	0.94657	-6.9476	-6.06961	-8.98497	-4.1942	-1.50622	0.878846	0.981296	1.16902	0.839419	1.11657	-14.3509	-4.93144	0.999809	0.999624	-3.03959
988	15939	7778	Ier5	immediate early response 5	0.988521	0.978918	0.987523	0.948491	0.89877	0.930562	1.01406	-8.50015	-6.75495	-8.35432	-0.850695	0.981905	0.531901	-8.13568	1.04007	1.37103	1.12223	1.2217	1.31821	0.906413	0.897638	-1.58482	0.99991	0.999999	0.818278	1.45659	1.25946	1.15652	1.78007	0.9453	0.999729	0.951201	0.708666	1
989	67023	10214	Use1	unconventional SNARE in the ER 1 homolog (S. cerevisiae)	0.948647	0.964666	0.97704	0.945537	0.903613	0.933568	0.971108	-1.75851	-4.53906	-6.95573	-1.33977	0.891832	-0.139616	-5.81879	0.892233	1.25087	0.941351	1.3288	1.40196	0.68255	0.999971	-0.813649	1	1	0.803467	1.60775	1.236	1.30077	2.00102	0.999895	1	0.999624	1	1
990	71998	6343	Slc25a35	solute carrier family 25, member 35	0.997189	1.0104	1.08024	1.01275	0.973821	1.02843	1.06081	-9.28102	-8.55357	0.820554	-8.18373	-5.17223	-4.816	0.110773	1.16963	1.04531	0.938464	1.11385	0.89371	0.997458	-1.00388	-3.3413	0.975705	0.957742	1.17225	1.10913	1.25317	0.885063	0.946156	0.998361	0.852409	0.999915	0.954435	-0.50559
991	30926	4769	Glrx3	glutaredoxin 3	1.03325	0.971432	1.09036	1.00906	0.976802	0.948049	0.975962	-3.32612	-4.20369	0.958635	-8.66718	-5.57713	-0.0882712	-5.36061	1.01677	1.00012	1.21148	0.825539	0.983629	-8.1964	-6.9476	0.958701	0.997629	-3.39608	0.958161	1.07615	1.25739	0.855863	1.12315	-6.60128	-10.1602	0.979606	0.977118	0.0501524
992	14793	8403	Cdca3	cell division cycle associated 3	1.03782	0.962972	1.08417	1.01992	0.991608	0.963155	1.004	-4.06618	-3.95073	0.58177	-7.43771	-8.96306	-3.98687	-9.25537	1.34417	0.879506	0.973859	0.903114	0.65431	0.284405	-2.41724	-7.38428	-0.37535	0.967938	0.851669	0.829365	1.19492	0.694076	0.973811	-0.154455	0.963764	0.996832	1	-0.944684
993	19193	40640	Pipox	pipecolic acid oxidase	1.00335	0.97308	0.998811	0.946738	0.946845	0.968751	1.00326	-9.28471	-6.18181	-9.33437	-1.46407	-1.47828	-5.32165	-9.28772	0.944859	0.963	0.976426	0.98625	1.0192	-4.73124	-7.38428	-5.94884	-8.82151	-7.93084	1.00214	1.08062	1.25809	0.85894	1.07831	-8.41642	-14.2584	0.252471	0.638922	-5.08926
994	14870	107105	Gstp1	glutathione S-transferase, pi 1	0.914925	1.02193	0.912942	1.13472	0.980764	0.990943	0.976521	-1.98146	-8.58578	-1.80835	0.107653	-8.73119	-9.20431	-8.4423	0.944412	0.875515	1.00952	0.867261	0.927047	-6.30919	0.708255	-9.17384	0.897638	0.325227	0.950738	0.791072	1.43227	0.552322	0.832061	-3.89303	0.979606	0.999933	1	0.845701
995					0.990732	1.00195	0.969951	0.90442	0.835852	0.905263	0.986621	-9.10374	-9.33107	-7.06487	0.206782	0.993527	0.17026	-8.85036	0.949648	0.882279	0.979039	0.901169	0.92906	-6.06961	0.616866	-6.36859	-0.280498	-0.4249	0.877239	0.832206	1.04664	0.795119	0.948664	0.931317	0.966942	-11.2071	0.998434	-12.5979
996	11951	38017	Atp5g1	ATP synthase, H+ transporting, mitochondrial F0 complex, subunit c (subunit 9), isoform 1	0.972943	1.01588	0.97558	0.927806	0.855117	0.920397	1.0103	-7.04278	-8.51611	-7.42946	-0.68278	0.99127	-0.138158	-8.9835	0.939244	0.897711	0.954028	0.94097	0.955781	-3.67477	0.255993	-2.81273	-4.67092	-3.67477	0.951636	0.906481	1.19768	0.756864	0.95255	-4.03398	-2.29621	0.0501524	0.994876	-13.3489
997	16011	56489	Igfbp5	insulin-like growth factor binding protein 5	1.07326	0.914556	1.05628	0.970889	0.948658	1.00148	1.10116	-3.31748	-1.60328	-5.10094	-7.85819	-5.33946	-9.33759	-1.09127	0.997716	0.956	0.939331	1.01775	0.958189	-0.906932	-2.96748	-5.88826	-7.11462	-7.83687	1.14808	1.26561	1.28472	0.98512	1.10237	-7.77157	0.984533	0.995735	-12.8009	0.983039
998	11739	36058	Slc25a4	solute carrier family 25 (mitochondrial carrier, adenine nucleotide translocator), member 4	0.983213	0.95447	1.0525	1.01909	0.940623	0.995705	1.02299	-8.29846	-3.67415	-2.98255	-8.05707	-1.66939	-9.27061	-7.54028	1.12775	1.09558	1.0907	1.00447	0.971471	-4.25312	-9.14182	-9.15675	-9.02275	-2.46527	1.28525	1.30849	1.29903	1.00728	1.01809	-12.8009	-7.31597	-12.313	-0.682191	-1.48542
999	20425	3074	Shmt1	serine hydroxymethyltransferase 1 (soluble)	0.97622	1.07335	1.00585	1.01835	0.998768	0.958693	0.99611	-6.26264	0.42983	-9.12774	-7.4476	-9.33194	-2.54823	-9.24551	1.2431	1.03292	0.967273	1.06787	0.830918	0.211513	-8.23813	-9.17598	-8.3193	-0.666161	1.2314	1.06344	1.30518	0.814787	0.863605	0.998908	-7.95517	0.999428	0.998632	0.997108
1000	11428	1657	Aco1	aconitase 1	0.939589	0.984135	1.00154	1.00359	0.947078	0.928411	1.01024	-0.48551	-8.0561	-9.32882	-9.27252	-1.32727	0.31377	-8.79884	0.875387	0.863686	0.960852	0.898875	0.986633	0.132198	0.872103	-1.83099	-0.528375	-3.96078	0.811515	0.945651	1.20009	0.787985	1.16529	0.803227	-9.9799	0.803227	0.987431	0.296531
1001	76524	9898	Cln6	ceroid-lipofuscinosis, neuronal 6	0.997752	0.952196	0.907328	0.752914	0.717836	0.809598	0.801092	-9.31662	-2.37777	0.834929	1	1	0.999998	0.999999	0.846672	0.844922	0.819073	1.03156	0.997933	-0.0473693	0.196177	0.946872	-3.17898	-8.89742	0.850917	1.14664	1.10913	1.03381	1.34753	0.987138	0.944038	-0.713272	-0.591802	1
1002	52468		Ctdsp2	CTD (carboxy-terminal domain, RNA polymerase II, polypeptide A) small phosphatase 2	1.00194	0.968067	1.1299	1.03917	0.973274	0.968816	1.02719	-9.32477	-5.59078	0.965618	-4.51341	-6.54887	-5.73082	-6.59421	0.767836	0.838367	1.07926	0.7768	1.09186	0.993086	0.769293	-0.694872	0.999735	-1.5453	0.711179	1.46577	1.33034	1.10181	2.06105	0.999997	1	0.999984	0.870888	1
1003	55951	9384	Brp44l	brain protein 44-like	1.16651	0.965559	1.11347	1.09641	1.13517	1.09041	1.20424	0.907522	-6.90753	0.0737154	-0.722296	0.616538	-1.10493	0.985859	0.839053	1.34443	1.3298	1.011	1.60232	-0.694872	0.967938	0.926963	-8.2791	0.999834	0.7438	1.90891	1.31006	1.45711	2.56643	0.894474	0.99993	0.631143	0.996529	1
1004	18458	37638	Pabpc1	poly A binding protein, cytoplasmic 1	0.999674	0.99965	1.00001	1.00091	1.00247	1.00095	1.00091	-9.34079	-9.34067	-9.34159	-9.33542	-9.2957	-9.33479	-9.33541	1.21402	0.879085	0.999995	0.87909	0.724111	-1.62477	-3.90303	-9.13277	-3.61842	0.695655	0.935673	0.696513	0.987227	0.705524	0.744398	-9.24843	0.789822	-14.3187	0.953381	0.438554
1005					1.06473	0.965509	1.0322	0.951267	0.981756	0.996756	0.957482	-1.29599	-5.38965	-5.97837	-2.93718	-8.04951	-9.29858	-3.96427	1.04346	0.851928	1.00027	0.8517	0.816447	-3.39608	-1.03702	-7.00368	0.743202	0.944392	1.17813	1.0361	1.05126	0.985572	0.87944	-5.74213	-12.4574	-13.957	-13.2929	-9.52425
1006	108679	4882	Cops8	COP9 (constitutive photomorphogenic) homolog, subunit 8 (Arabidopsis thaliana)	1.02022	0.971374	1.01671	0.951459	0.876644	0.938004	0.991609	-5.48352	-2.9087	-6.50217	0.339446	0.999996	0.872322	-8.51371	0.750809	1.26139	0.947734	1.33095	1.68004	0.99981	0.998574	-4.43112	0.999935	1	0.796621	1.28786	1.10077	1.16996	1.61665	0.988538	0.991504	-1.9897	0.894474	1
1007	14077	68379	Fabp3	fatty acid binding protein 3, muscle and heart	1.11022	0.972614	1.11166	0.984253	0.903436	0.983338	1.15309	-4.04391	-8.82399	-3.95604	-9.16943	-4.25063	-9.14885	-1.77364	1.18506	1.22738	0.95928	1.27948	1.03571	0.412538	0.930197	-7.43677	0.952611	-2.96748	1.0585	1.24962	1.20121	1.0403	1.18055	-13.3489	0.668523	-0.199759	-8.87901	0.982644
1008	14359	3573	Fxr1	fragile X mental retardation gene 1, autosomal homolog	1.0802	0.996553	1.06019	0.951871	0.950015	0.961596	1.03952	0.521319	-9.27392	-0.690556	-1.80761	-1.53484	-3.50932	-3.58437	1.04221	1.01969	0.998221	1.0215	0.978388	0.479169	-1.24465	-2.09267	-8.54359	-5.82756	1.02423	1.06925	1.11869	0.955803	1.04395	-12.3857	-12.3857	-2.03921	-3.89303	-6.08054
1009	50868	8184	Keap1	kelch-like ECH-associated protein 1	1.05033	0.921177	1.0604	0.951883	0.931561	1.02519	1.12285	-6.44117	-3.16666	-5.47536	-6.4206	-4.23396	-8.49978	-0.747868	0.941437	0.837897	0.897122	0.933983	0.890019	-5.40074	-3.90303	-8.89742	-3.90303	0.509858	1.05933	1.30618	1.27175	1.02707	1.23302	-10.4281	0.104881	0.864992	-8.60143	0.974911
1010	16571	69022	Kif4	kinesin family member 4	0.991837	1.00896	1.13385	1.09604	0.976743	0.979589	0.968894	-8.96855	-8.90137	0.993545	0.846628	-6.6522	-7.20338	-5.02412	1.10074	0.875479	0.996116	0.878893	0.795357	0.994395	0.996719	-8.57804	0.999416	1	1.28392	0.832419	1.22403	0.680064	0.648342	0.999956	0.996759	0.997991	1	1
1011	66163	32286	Mrpl4	mitochondrial ribosomal protein L4	0.966765	0.947492	0.994379	1.00838	0.947269	0.944754	0.965323	-5.48298	-2.20398	-9.20689	-9.04844	-2.17208	-1.82553	-5.21808	0.872553	1.15099	0.970619	1.18583	1.3191	0.880343	0.993847	-7.54019	0.999873	1	0.704779	1.85397	1.38851	1.33522	2.63057	1	1	0.999979	1	1
1012					1.00789	1.02144	1.05948	1.01517	0.956538	0.993719	0.995926	-9.11016	-7.77394	-2.13534	-8.51847	-4.06867	-9.19224	-9.27862	0.852051	0.951787	1.09456	0.869563	1.11705	0.986087	-1.31725	-8.02216	0.624738	0.695655	0.762339	1.09025	1.28195	0.850461	1.43013	0.984533	0.935844	0.994876	-6.86686	1
1013	66480	37713	Rpl15	ribosomal protein L15	0.910132	0.9787	0.982154	1.0148	0.928702	0.930349	0.979071	0.476001	-7.76494	-8.21053	-8.57407	-0.572596	-0.713693	-7.81545	0.899769	0.894732	1.07092	0.835483	0.994401	0.837005	0.987026	-7.93084	0.993245	-2.46527	0.870096	0.952189	1.30634	0.728899	1.09435	-0.533872	-10.5166	0.992768	0.999488	-3.55182
1014	56409	31400	Nudt3	nudix (nucleotide diphosphate linked moiety X)-type motif 3	1.00409	0.97454	0.980299	0.932235	0.909314	0.942217	1.04629	-9.14178	-3.79516	-5.52538	0.941874	0.998426	0.777029	-0.0457498	0.930325	0.856995	0.942651	0.909133	0.921178	-1.42934	0.993245	-1.20899	0.866311	0.885552	0.862222	0.807049	1.15025	0.701629	0.93601	0.896821	0.977118	0.946533	0.999999	-9.15621
1015	67828		Lce1f	late cornified envelope 1F	1.05671	0.888308	0.916005	0.823843	0.819115	0.859778	0.91744	-2.7344	0.869751	0.149565	0.999649	0.999787	0.98802	0.0749626	1.04975	0.883841	0.924212	0.956318	0.841952	-3.45119	0.970083	0.624738	-2.56255	0.999778	0.896356	0.708255	0.910316	0.778032	0.79015	-1.48542	0.999521	-1.57171	0.996196	0.995926
1016	20104	85949	Rps6	ribosomal protein S6	1.00223	0.991653	1.0307	1.02104	0.976145	0.932115	0.978953	-9.30406	-8.82302	-4.33856	-6.54181	-5.77066	0.645999	-6.4389	1.10765	0.82079	0.740236	1.10882	0.741018	-8.89742	-0.694872	-0.235146	-8.92079	-0.191143	0.909097	0.787235	1.09815	0.716874	0.865953	0.606852	0.999897	-2.03921	1	0.987997
1017	12455	947	Ccnt1	cyclin T1	1.16677	1.21515	1.31158	1.23364	1.12522	1.11365	1.28726	0.998175	0.999966	1	0.999993	0.954408	0.895721	1	1.31798	2.08388	1.27724	1.63156	1.58111	0.996794	1	0.975705	1	0.999998	1.16855	2.04192	1.14319	1.78616	1.74739	-4.77589	0.999616	-2.34951	0.998123	0.999317
1018	227094	67089	5330401P04Rik	RIKEN cDNA 5330401P04 gene	1.13481	0.941204	1.10479	0.980671	0.918173	1.0191	1.2185	-3.28699	-7.42443	-4.96313	-9.1231	-5.89578	-9.13612	-0.271479	1.05367	1.00421	0.837928	1.19844	0.953056	-4.43112	-3.67477	-8.47213	-1.00388	-9.00436	1.0035	1.1249	1.1604	0.969412	1.12099	-13.957	0.631143	0.938698	-9.88928	0.870888
1019	67809	34926	1200015F23Rik	RIKEN cDNA 1200015F23 gene	1.08569	0.979175	0.961332	1.04959	0.986287	0.961665	1.06597	-0.25064	-7.95241	-5.25517	-3.86788	-8.71785	-5.30985	-1.82512	0.980625	1.06564	1.03098	1.03361	1.0867	-8.47213	-3.45119	-7.83687	-5.58395	-4.49082	0.939426	0.966674	1.01004	0.957062	1.029	-8.41642	-11.9359	-14.2801	-9.9799	-12.9941
1020					1.34171	1.13932	1.27534	1.17592	1.18547	0.944278	1.07127	0.40291	-4.73915	-0.416046	-3.19173	-2.82908	-8.21888	-7.76391	1.07222	0.753532	1.14002	0.660983	0.702774	-7.43677	-2.32242	-4.7917	0.792879	0.400718	1.05314	0.923504	1.3719	0.673155	0.876905	-13.6583	-6.08054	0.689206	0.997173	-1.75141
1021	69274	48881	Ctdspl	CTD (carboxy-terminal domain, RNA polymerase II, polypeptide A) small phosphatase-like	1.11446	0.992229	0.978219	0.879842	0.856794	0.891052	1.08601	0.881949	-9.0816	-7.44881	0.975242	0.997583	0.930999	0.300272	0.927641	1.24488	1.07518	1.15783	1.34199	-6.12977	0.999535	-1.13894	0.997399	0.999997	0.86695	1.51522	1.05653	1.43414	1.74776	0.598427	0.999768	-13.5096	0.999938	1
1022	235459	3304	Gtf2a2	general transcription factor II A, 2	1.05235	1.00878	1.03393	0.903924	0.912638	0.902972	1.02434	-2.99104	-9.05121	-5.85022	0.698106	0.448748	0.71818	-7.34182	0.916225	1.15199	1.13194	1.01772	1.25732	-8.57804	0.899903	0.764282	-7.22387	0.963185	0.9776	1.13567	1.09275	1.03928	1.16169	-5.2493	-5.01007	-12.2394	-7.77157	0.835084
1023					1.0053	0.911576	1.02837	1.013	1.01481	0.969382	1.02739	-9.23898	0.42202	-6.8299	-8.74354	-8.57408	-6.33677	-6.97601	1.37417	0.854055	0.993047	0.860035	0.621506	-0.0669599	-3.07251	-8.35872	-1.42934	0.931762	0.857861	0.905387	1.09413	0.827498	1.0554	-4.93144	-14.184	-1.20153	0.310683	-4.39732
1024					1.00256	0.964742	1.02383	0.962708	0.970875	0.993197	0.961953	-9.28885	-2.84629	-5.72163	-2.42159	-4.26505	-8.971	-2.27085	1.17401	0.624405	1.00526	0.621137	0.531858	-3.23274	0.997937	-8.39733	0.998841	0.999855	0.957191	0.61549	1.18881	0.517737	0.643017	-6.08054	0.999952	-0.423417	1	0.999947
1025					1.01698	0.949979	1.01062	1.01501	0.976781	1.10703	1.18329	-6.54017	0.363185	-8.12731	-7.07192	-4.61034	0.999201	1	0.823209	0.894434	0.997737	0.896462	1.08652	0.995126	-0.257652	-4.73124	0.975705	0.783731	0.778934	1.53525	1.4574	1.05342	1.97096	0.977118	0.999999	0.999933	0.827619	1
1026	54214	68224	Golga4	golgi autoantigen, golgin subfamily a, 4	1.08166	0.992627	1.0496	1.10196	1.06328	1.02841	1.03414	-0.815201	-9.1771	-4.25745	-0.358374	-2.51863	-7.22659	-6.45099	0.857962	0.973667	1.06957	0.910335	1.13486	0.298249	-8.82151	-3.78835	-2.1833	0.00957304	0.949899	1.38866	1.2917	1.07506	1.4619	-6.86686	-0.154455	-0.97978	-12.5979	0.982239
1027	16997	369	Ltbp2	latent transforming growth factor beta binding protein 2	1.08699	0.947717	1.0137	1.02488	0.880751	0.950614	1.1339	-2.59441	-5.6364	-9.0485	-8.4175	0.0444045	-5.96678	-1.01942	0.95961	1.114	1.09365	1.01861	1.16089	-6.77718	-3.17898	-3.56237	-9.04012	-6.83434	0.857394	1.06146	1.01724	1.04347	1.23801	-0.370811	-6.86686	-11.7791	-10.9521	0.942748
1028	67248	84568	Rpl39	ribosomal protein L39	1.05597	0.982283	1.08811	0.997474	0.943221	0.979837	1.03472	-2.03322	-8.03394	0.401496	-9.31358	-1.53085	-7.67811	-5.34097	0.914189	0.75911	1.0032	0.756687	0.830364	-5.64495	0.999939	-2.96748	1	0.999974	1.01794	0.753003	1.31179	0.574027	0.739731	-9.88928	0.999067	0.296531	1	0.999995
1029	319604	18702	B930006L02Rik	RIKEN cDNA B930006L02 gene	1.10315	0.957659	1.09478	0.995237	0.997722	0.986162	1.05272	0.80751	-3.52261	0.665026	-9.23619	-9.31744	-8.47857	-2.24729	0.982249	1.04216	1.04248	0.999695	1.06099	-8.76614	-5.82756	-7.22387	-8.82151	-7.22387	1.0125	1.08029	1.13473	0.952023	1.06696	-8.0472	-12.9308	-11.0377	-4.62268	-10.9521
1030	13665	3020	Eif2s1	eukaryotic translation initiation factor 2, subunit 1 alpha	1.23355	1.02087	1.10835	1.05126	1.02128	0.978154	1.13746	0.999978	-7.74715	0.778352	-2.94259	-7.69031	-7.54058	0.968013	0.955192	1.05239	1.14508	0.91906	1.10176	-8.64433	-7.74036	-3.12557	-6.12977	-5.76677	0.935515	1.51847	1.1259	1.34867	1.62314	-6.86686	0.983426	-4.77589	0.940078	0.999939
1031	212880	5430	Ddx46	DEAD (Asp-Glu-Ala-Asp) box polypeptide 46	1.07804	0.962661	1.08321	1.11002	1.00613	1.00624	1.12271	-2.71166	-7.42145	-2.25438	-0.486892	-9.27028	-9.26764	0.0270652	1.04968	1.01445	1.15758	0.876358	0.966439	-7.22387	-9.02275	-1.13894	-1.74721	-8.02216	0.996734	1.19035	1.20863	0.984882	1.19425	-9.52425	-0.450368	-0.199759	-14.4157	0.954435
1032	67869	22978	Paip2	polyadenylate-binding protein-interacting protein 2	1.02362	1.00925	1.07672	0.993403	1.0013	0.997282	1.0424	-5.67773	-8.65646	0.822182	-8.98129	-9.3274	-9.27972	-1.66019	0.936164	0.964951	1.03273	0.934367	1.03075	-1.10455	-4.5507	-0.0280858	0.970766	-6.42776	0.84201	1.0957	1.20008	0.913022	1.30129	-0.591802	-0.450368	0.92974	-3.35484	0.998601
1033	14231	22568	Fkbp7	FK506 binding protein 7	1.10305	0.94227	1.02336	0.990227	0.992864	0.974536	1.01552	0.612205	-1.93429	-7.51631	-8.98338	-9.14948	-7.11773	-8.48413	1.02164	1.01193	1.04855	0.965069	0.990495	-3.23274	-7.78893	-7.69119	-9.17598	-5.88826	1.01565	1.3206	1.16195	1.13655	1.30026	-7.95517	0.296531	-4.54696	-4.25013	0.983039
1034					1.33085	0.928657	0.910359	1.04613	0.948307	0.775824	1.24953	0.949924	-5.95386	-4.47597	-7.91826	-7.42554	0.859429	0.646645	1.11827	0.914008	1.20821	0.756498	0.817339	-5.64495	-6.0093	-0.0280858	0.933292	-0.399945	1.01756	0.700662	1.10263	0.635448	0.688573	-14.4157	0.744177	-1.66037	0.999792	0.959363
1035					1.04577	0.959614	1.06469	1.02507	0.923875	0.900547	1.05586	-6.27993	-6.6748	-4.2183	-8.46099	-2.50393	-1.06141	-5.17184	1.00184	1.02649	1.11611	0.919701	1.0246	-2.86394	-3.23274	0.837005	-0.37535	-9.17117	0.981498	1.12032	1.0758	1.04138	1.14143	-11.374	-13.3489	-12.5979	-7.77157	-7.86329
1036	67760	23132	Slc38a2	solute carrier family 38, member 2	1.25915	0.879309	1.24329	1.17027	1.08917	1.00605	1.23018	0.999848	0.819291	0.999597	0.969369	-0.595325	-9.24199	0.999104	0.893318	0.447383	1.33456	0.33523	0.500811	-4.73124	0.999999	0.737663	1	0.999985	0.899278	0.779119	1.41944	0.548893	0.866383	-3.03959	0.310683	0.928127	0.999994	-5.08926
1037	20185	38166	Ncor1	nuclear receptor co-repressor 1	1.16943	1.00391	1.18687	1.14161	1.06932	1.00941	1.05742	0.978444	-9.29653	0.992495	0.893442	-1.94224	-9.08443	-3.29261	0.92396	1.25646	1.19215	1.05394	1.35987	-6.89116	0.600665	-0.0280858	-7.27781	0.972725	0.972848	1.3163	1.24407	1.05806	1.35304	-3.48551	0.524699	0.544229	-14.2801	0.998932
1038	18645	1974	Pfn2	profilin 2	1.01243	0.985332	1.04091	1.00746	0.935931	0.964267	1.04987	-8.51727	-8.18345	-3.37197	-9.03523	-0.0587125	-4.0777	-1.93972	0.944889	0.878812	1.03693	0.847517	0.930069	-8.0668	0.978364	-4.67092	0.999908	0.993245	0.966031	0.976462	1.33712	0.730271	1.0108	-1.89254	-1.08823	0.982644	0.999986	-13.6101
1039	20249	74538	Scd1	stearoyl-Coenzyme A desaturase 1	1.1397	0.925283	1.04865	0.93657	0.944944	0.923332	0.923549	0.998727	0.709381	-1.55111	0.229427	-0.448974	0.757794	0.752769	0.996996	0.782332	1.27776	0.612268	0.784689	-8.89742	0.971434	0.940458	0.999997	0.993553	0.881943	0.749492	1.17717	0.636692	0.849819	-0.776893	0.990684	-2.14012	0.999993	0.770587
1040					1.00023	1.00002	1.00052	1.00771	1.00015	0.999307	0.99939	-9.34132	-9.34159	-9.34018	-9.04026	-9.34148	-9.3391	-9.33966	0.975117	0.974655	1.00004	0.974612	0.999526	-9.14182	-5.88826	-6.54536	-9.14182	-6.48669	0.937693	0.766733	1.11497	0.687673	0.81768	-4.1054	-14.0294	0.675557	0.870888	-0.776893
1041	13645	1483	Egf	epidermal growth factor	1.08993	0.930466	1.05405	0.962389	0.998877	0.965807	1.11829	0.0856309	-0.843908	-3.05936	-5.26899	-9.3371	-5.84246	0.802434	1.03272	1.04871	1.05426	0.994737	1.01548	-7.48875	-8.15393	-8.1964	-9.17384	-9.08606	1.15192	1.14603	1.06001	1.08114	0.994885	-12.313	-6.42608	-11.6996	-9.88928	-10.4281
1042	56727	9732	Miox	myo-inositol oxygenase	1.02811	0.96133	1.06954	1.02333	0.928769	1.00502	1.07258	-7.68407	-6.27182	-2.76884	-8.163	-2.07048	-9.28253	-2.46105	1.114	1.053	0.96157	1.09508	0.945235	-0.35111	-5.27856	-8.39733	-2.71148	-4.1942	1.14188	1.16795	1.11567	1.04686	1.02283	-2.62568	-1.66037	-4.62268	-11.1227	-13.7052
1043	66427	23546	Cyb5b	cytochrome b5 type B	1.22547	0.953853	1.01907	0.980195	1.06588	1.07625	1.13724	0.999992	-2.77673	-7.77825	-7.60603	-0.698219	0.0315927	0.986225	0.964111	0.81919	1.11062	0.737599	0.849684	-8.43514	0.489587	-2.76191	0.987325	0.196177	0.859159	0.701922	1.02387	0.68556	0.816988	-0.562608	0.954435	-12.313	0.99922	-0.423417
1044	67890	9594	Ufm1	ubiquitin-fold modifier 1	1.08858	0.940296	1.04867	1.08689	1.04072	1.0056	1.09836	-0.197421	-2.24773	-4.15209	-0.290629	-5.31164	-9.24098	0.238991	1.08748	0.942657	1.0619	0.887705	0.866825	-0.501952	-8.02216	-3.39608	-0.257652	0.764282	0.955512	0.838578	1.05316	0.796251	0.877621	-8.97148	-9.52425	-3.16373	0.623207	-0.744838
1045	13361	56470	Dhfr	dihydrofolate reductase	1.1042	0.951633	1.04715	0.852085	0.86782	0.942631	1.07291	-0.256576	-4.99739	-5.45545	0.940114	0.833765	-3.78759	-2.49255	0.94829	0.877747	0.939804	0.933968	0.92561	-9.17544	-0.399945	-5.58395	-2.56255	0.46856	1.0157	1.11231	1.13411	0.980776	1.09511	-6.16628	-5.74213	-4.85338	-14.3768	0.760351
1046	30946	6859	Abt1	activator of basal transcription 1	1.00342	0.989763	0.951978	0.979038	0.909304	0.940352	1.07642	-9.23942	-8.44894	-0.421231	-6.06976	0.987223	0.501132	0.850437	0.992906	1.42609	1.01345	1.40716	1.43628	-6.36859	0.999999	-2.76191	1	1	0.934441	1.46019	1.12005	1.30369	1.56263	-0.319898	0.999939	-1.44315	0.99959	1
1047	18584	1957	Pde8a	phosphodiesterase 8A	1.14064	0.938596	1.09406	0.954173	0.957112	1.00145	1.04665	0.971964	-1.29447	0.453044	-3.47917	-3.97258	-9.3332	-3.68792	0.96343	0.901915	1.02476	0.88012	0.93615	-5.33965	-8.23813	0.338368	0.196177	-7.43677	1.04331	1.15057	1.23452	0.932	1.10281	-11.7791	-7.13544	0.324576	-2.34951	-0.876045
1048	14433	103997	Gapdh	glyceraldehyde-3-phosphate dehydrogenase	1.00027	0.992595	1.00023	1.00228	1.00128	1.0007	1.00022	-9.34106	-8.95633	-9.34122	-9.30463	-9.32992	-9.33806	-9.34125	1.00032	0.999827	0.999504	1.00032	0.999511	-9.17117	-5.76677	-4.13549	-8.79429	-5.15647	0.986056	1.04099	1.05799	0.98393	1.05571	-3.61877	-0.533872	0.985895	0.0120235	0.990896
1049					0.990076	0.98138	1.03994	0.991615	0.90946	1.02308	1.07024	-8.37306	-6.30645	-1.37037	-8.64118	0.994762	-5.20774	0.84171	0.834363	1.18937	0.975359	1.21942	1.42549	0.993086	0.988719	-6.60376	0.999845	1	0.838072	1.03113	1.25966	0.818583	1.23036	0.987431	-1.57171	0.999994	0.999967	0.99999
1050	14319	74295	Fth1	ferritin heavy chain 1	0.95353	1.00224	1.12794	0.972508	1.03586	0.97947	0.932654	-2.96303	-9.31934	0.960472	-6.40864	-5.08313	-7.5928	-0.380001	1.07519	0.890014	0.906779	0.981511	0.82777	-3.73142	-6.0093	-8.94317	-6.9476	-0.00910615	0.961773	0.864041	1.08157	0.79888	0.898384	-7.13544	0.689206	-1.79785	0.999165	-0.477757
1051	14268	1533	Fn1	fibronectin 1	0.999772	1.00018	1.00082	0.999756	1.0008	1.00009	0.999909	-9.34122	-9.34136	-9.33679	-9.34116	-9.33696	-9.34153	-9.34153	1.1361	0.94988	1.00444	0.94568	0.836089	-1.20899	-9.17384	-8.23813	-8.1964	-0.938838	0.923419	1.25603	1.27868	0.982287	1.3602	-2.79916	0.899116	0.969844	-12.8009	0.999663
1052	20678	21378	Sox5	SRY-box containing gene 5	0.986867	1.02744	1.04014	1.01065	0.94334	0.989392	1.00106	-8.59595	-6.56874	-4.3704	-8.85618	-1.50851	-8.84976	-9.33658	0.915864	0.894406	1.01796	0.878623	0.97657	-2.46527	0.583839	-9.02275	0.338368	-4.31226	0.845663	0.888308	1.10697	0.802465	1.05043	-0.621461	-2.85828	-1.40146	0.982239	-12.3857
1053	234199	37927	Fgl1	fibrinogen-like protein 1	1.11379	0.957296	1.04601	0.936124	0.868381	0.870056	0.853868	0.885706	-3.65065	-3.42857	-0.725813	0.992846	0.991513	0.998465	0.943881	0.904109	1.05047	0.860667	0.957863	-7.74036	-2.41724	-2.66144	0.860269	-4.7917	0.997981	1.1122	1.2631	0.880534	1.11445	-3.35484	-13.8375	-2.62568	-2.40346	-0.295064
1054	51960	12710	Kctd18	potassium channel tetramerisation domain containing 18	1.07313	1.01301	1.05628	1.04779	0.923732	0.94616	1.00029	-0.811549	-3.02354	-0.475737	-0.963854	0.517113	-0.443022	-3.27454	0.966218	1.24052	1.16218	1.06741	1.28389	-9.15675	0.999316	0.98473	-0.971153	0.999962	0.974367	1.86378	1.14018	1.63464	1.91281	-5.74213	0.99987	-12.313	0.999983	1
1055					0.976676	0.933045	1.1378	1.00492	1.04338	0.894937	1.01298	-2.70202	-0.271089	0.919311	-3.24812	-1.69175	0.786462	-3.09468	0.918447	0.774325	1.20917	0.640375	0.843081	-7.16946	0.792879	-2.76191	0.998204	0.647469	1.02321	0.927684	1.20845	0.767667	0.906638	-13.8375	-8.50891	-0.842492	0.942748	-9.15621
1056					1.07207	0.955315	1.02413	0.891627	0.8333	0.792669	0.956953	0.886409	0.164948	-1.71131	0.999361	1	1	0.0618841	0.999672	0.864596	1.18245	0.731193	0.86488	-8.96457	0.960556	0.96867	0.999998	0.991471	0.997877	0.649794	1.05931	0.613415	0.651177	0.720992	1	-1.20153	1	1
1057	69870	41712	Polr3gl	polymerase (RNA) III (DNA directed) polypeptide G like	1.00523	1.02005	1.08173	1.17406	1.03708	1.00537	0.959462	-3.19237	-2.89525	-0.0378276	0.981128	-2.13148	-3.24578	-1.86198	0.938584	1.27697	1.09598	1.16514	1.36053	-7.38428	0.952611	-2.96748	0.412538	0.994773	0.880639	1.12052	0.965419	1.16066	1.2724	-12.0131	-0.370811	-14.2352	-0.132373	0.775548
1058					1.09597	1.04663	1.06389	0.870906	1.04732	1.05076	1.02058	-1.50973	-3.09941	-2.842	-0.294174	-2.7287	-2.65463	-3.16246	1.09464	1.02321	0.956049	1.07025	0.934753	-4.91294	-7.43677	-8.73706	-8.57804	-8.15393	0.935361	1.20674	1.07451	1.12305	1.29013	-14.3768	-0.0477282	-0.910107	-12.3857	0.682451
1059	67684	75056	3300001P08Rik	RIKEN cDNA 3300001P08 gene	1.06724	0.954718	1.16422	1.01561	1.02067	0.944201	1.01099	-1.78379	-2.43594	0.550951	-3.1712	-3.09584	-2.0593	-3.22282	0.850151	0.857554	1.1404	0.751978	1.00871	-0.609901	-1.31725	-1.87353	0.910524	-8.84777	0.800048	1.00619	1.07782	0.933537	1.25766	-0.370811	-14.2584	-5.33014	-4.77589	0.581068
1060	67988	10381	Txndc10	thioredoxin domain containing 10	1.14346	1.03656	0.94896	1.01211	1.13631	0.950117	1.16139	-0.308629	-2.9189	-2.5542	-3.23306	-0.454707	-2.58438	0.0129075	1.05268	0.982549	1.1997	0.818999	0.933383	-6.89116	-8.98497	0.270321	0.519718	-5.76677	0.855986	0.696842	1.43306	0.486263	0.814081	-3.68637	0.915776	0.744177	0.999961	-0.682191
1061					1.05937	0.927674	1.1198	1.0574	1.08465	0.978784	0.931208	-0.971423	-0.168279	0.753155	-1.06913	0.0582137	-2.83513	-0.323805	1.00803	0.68759	0.933626	0.736472	0.682109	-9.05646	0.98948	-8.47213	0.98473	0.991064	0.814002	0.579652	1.15037	0.503884	0.712101	-7.86329	0.999403	0.252471	1	0.999692
1062	71994	37533	Cnn3	calponin 3, acidic	1.08301	0.954115	1.03408	0.932295	0.920591	0.898146	1.03914	-0.789653	-2.14891	-2.65689	-1.17504	-0.676489	0.0993516	-2.48354	1.07081	1.10619	0.92308	1.19837	1.03303	-2.32242	-1.50622	-9.17598	-0.501952	-8.76614	1.03992	1.25347	1.11668	1.12249	1.20535	-3.48551	0.887119	-2.68285	-0.246616	0.0869608
1063	56358	69215	Copz2	coatomer protein complex, subunit zeta 2	0.943135	0.959994	0.945135	1.01268	1.01053	1.03922	0.93786	-0.565732	-1.60915	-0.679281	-3.07653	-3.13673	-1.75604	-0.286173	0.944511	0.85363	0.95401	0.894781	0.90378	-3.61842	0.98818	-2.36962	0.890542	0.940458	0.925166	0.686327	1.38177	0.496702	0.741842	-11.0377	0.999511	0.990467	1	0.999904
1064					1.08024	0.941199	1.13758	1.09516	1.14067	0.918775	0.923008	-1.19933	-1.83162	0.30021	-0.708811	0.350132	-0.92384	-1.09046	0.981863	0.677251	1.04443	0.648442	0.689761	-8.70706	0.98948	-7.59109	0.996314	0.971434	0.923183	0.865751	1.34917	0.641694	0.93779	-10.6047	0.899116	0.775548	0.999997	0.892076
1065	68545	86811	1110006O17Rik	RIKEN cDNA 1110006O17 gene	1.02241	0.973155	0.9896	0.908368	0.985512	0.983048	1.05743	-2.24858	-1.82923	-3.02027	0.961163	-2.79348	-2.62897	0.212731	0.968646	1.06041	0.985435	1.07608	1.09473	-3.12557	-8.39733	-8.47213	-5.46183	-0.212977	0.692735	1.11529	0.991159	1.12524	1.60998	0.738558	0.861947	-0.270638	-4.47184	0.999994
1066					1.05269	0.989375	1.08795	0.96774	1.07883	0.957125	1.08027	-1.52171	-3.17713	-0.0576253	-2.44202	-0.369879	-1.90712	-0.31701	0.918898	0.721212	0.77688	0.928344	0.784866	-2.04798	0.954733	-0.280498	-1.83099	-0.148462	0.798394	0.853845	1.34993	0.632512	1.06945	-11.7791	-13.8788	0.760351	0.867972	-7.95517
1067	99237	21620	Tm9sf4	transmembrane 9 superfamily protein member 4	1.05004	1.00786	0.989528	1.0786	0.988059	1.08785	1.05976	-1.38678	-3.21035	-3.15911	-0.0791955	-3.12483	0.213975	-0.883893	1.00663	1.68316	1.11875	1.50449	1.67207	-9.17117	1	-1.03702	1	1	0.764362	1.24958	1.10332	1.13257	1.63481	0.835084	0.864992	-3.68637	-0.0683466	0.99999
1068	59057	5068	Zfp191	zinc finger protein 191	1.10961	0.934981	1.0964	1.05636	0.876151	0.775283	1.01208	-1.7409	-2.56598	-1.89585	-2.67855	-0.953117	0.72187	-3.2439	0.957171	1.02398	1.00268	1.02125	1.0698	-7.64143	-6.12977	-5.40074	-9.11151	-2.27563	0.842332	1.06923	0.98912	1.08099	1.26937	0.237237	-11.6996	-14.2104	-8.50891	0.919502
1069	18619	4528	Penk1	preproenkephalin 1	0.989768	1.04549	1.09754	0.846104	0.918403	1.00537	1.08142	-3.21831	-2.33881	-0.47606	0.763523	-0.750865	-3.25932	-1.00513	0.971767	0.968433	1.2296	0.787601	0.996569	-8.96457	-9.14982	0.774203	0.866311	-8.70706	0.796368	1.05458	1.2665	0.832676	1.32424	-1.70559	-13.2355	-1.31979	-3.35484	-0.199759
1070					1.22263	0.915417	1.0728	0.977517	1.00795	0.884123	1.09059	0.884384	-1.03662	-1.66783	-3.06701	-3.24894	-0.0336889	-1.09264	1.07106	0.881168	0.911679	0.966534	0.822706	-2.41724	-9.12267	-3.84556	-3.28685	-1.70596	0.996873	0.905173	1.08287	0.835906	0.908012	-7.68002	-6.68945	-8.7865	0.324576	0.483286
1071	107350		AW112010	expressed sequence AW112010	0.981698	0.869654	1.0618	0.991397	1.20965	1.17632	1.13204	-3.14752	0.193841	-2.11547	-3.24651	0.789613	0.539889	-0.13616	1.08031	1.07459	1.15735	0.928493	0.994707	-8.57804	-8.1964	0.0279551	-1.20899	-9.09931	1.09491	1.08786	1.18514	0.917918	0.993565	-13.4573	-14.0958	-8.7865	-10.3392	-14.2104
1072	20848	7960	Stat3	signal transducer and activator of transcription 3	1.01113	0.910122	0.886799	1.14249	1.15431	1.09841	1.12848	-2.99923	0.947502	0.995231	0.998729	0.999569	0.946079	0.995564	0.826882	1.51003	0.954592	1.58186	1.82617	0.853967	0.999827	-8.61162	0.999996	1	0.693916	1.53157	1.14627	1.33613	2.20714	0.998123	1	0.997108	0.999992	1
1073	19737	2682	Rgs5	regulator of G-protein signaling 5	0.992134	0.977624	0.929735	1.76916	1.0263	0.967249	1.10181	-3.2722	-3.25994	-3.0603	0.669888	-3.25529	-3.23228	-2.9288	1.09688	1.05313	1.16395	0.904787	0.960114	-3.84556	-8.15393	-0.303687	-1.07058	-6.12977	1.16513	1.00121	1.09447	0.914794	0.859315	-0.0274635	-13.6583	-8.0472	-10.1602	-0.110664
1074					1.17089	0.930512	0.89787	0.944221	0.962643	0.997029	1.10984	0.973107	-0.356275	0.647933	-1.04892	-2.08439	-3.2661	0.589859	0.93451	0.72031	0.942483	0.764269	0.77079	0.351281	0.999997	-0.0868612	0.999988	0.999977	0.794947	0.78908	0.955394	0.825922	0.99262	0.589833	0.74968	-4.39732	-0.97978	-13.177
1075					0.975705	1.02161	1.06948	1.0116	0.973492	0.978683	1.02167	-2.86125	-2.95816	-1.02204	-3.18003	-2.78631	-2.95348	-2.95649	1.01517	1.04411	1.0396	1.00434	1.02851	-7.43677	-6.9476	-6.60376	-1.24465	-9.07178	0.915337	0.94818	1.09643	0.864787	1.03588	-10.7794	-8.41642	-9.06389	-0.50559	-13.5096
1076	227197	3670	Ndufs1	NADH dehydrogenase (ubiquinone) Fe-S protein 1	1.22341	0.935572	1.11097	1.03693	1.14411	0.982769	1.0954	0.999393	-0.365891	0.727671	-2.03048	0.945137	-2.94818	0.473175	0.986176	1.08668	1.17921	0.921531	1.10191	-8.3193	-3.23274	0.661911	-2.41724	-1.42934	0.846619	1.38953	1.03776	1.33897	1.64127	-3.8235	0.977118	-11.6192	0.987431	0.999957
1077	105559	76766	Mbnl2	muscleblind-like 2	1.11497	0.987493	1.16847	1.06912	1.10554	0.895859	0.89535	0.761391	-3.10308	0.983804	-0.381548	0.639951	0.774666	0.781051	0.951809	1.02194	1.05551	0.968198	1.07368	-5.15647	-9.00436	-3.28685	-1.13894	-5.33965	0.896771	0.988627	1.16502	0.848589	1.10243	-1.94081	-4.69899	-0.809443	0.984172	-12.8009
1078	56386	3506	B4galt6	UDP-Gal:betaGlcNAc beta 1,4-galactosyltransferase, polypeptide 6	0.969871	0.945693	0.958891	1.05567	1.09563	1.00728	1.04084	-2.48715	-1.84791	-1.9175	-1.9301	0.262249	-3.22585	-2.01948	1.10371	5.43844	1.03036	5.27819	4.92743	-7.83687	1	-9.11151	1	1	0.703208	5.01942	1.16958	4.29165	7.13788	0.950073	1	-0.713272	1	1
1079					1.07864	0.954944	1.24234	1.12992	1.1479	0.852152	0.887793	-1.01589	-2.2258	0.983786	0.366902	0.616092	0.823865	0.305201	0.983828	0.865472	1.16086	0.745544	0.879699	-8.94317	-3.23274	-1.87353	0.825946	-4.01877	0.9364	0.806533	1.29773	0.621494	0.861312	-6.08054	-0.0274635	-0.345146	0.999542	-3.48551
1080					1.03299	0.967133	1.07455	1.09113	1.05644	0.854429	0.910225	-2.81252	-2.78632	-1.4503	-0.893419	-2.08531	0.667753	-0.661983	0.901811	0.782187	1.04238	0.750386	0.867352	-6.0093	-0.107076	-4.91294	0.937686	-2.36962	0.878033	0.770966	1.2228	0.630495	0.87806	-13.4038	0.45006	0.534559	0.999933	0.675557
1081	623031	153	LOC623031	similar to Hydroxyacyl-Coenzyme A dehydrogenase/3-ketoacyl-Coenzyme A thiolase/enoyl-Coenzyme A hydratase (trifunctional protein), beta subunit	1.12107	0.971019	1.06887	1.13031	0.963864	0.976094	0.944068	0.901623	-2.26677	-0.110151	0.941157	-1.80908	-2.56209	-0.550559	0.946676	0.89518	1.18205	0.75731	0.945604	-5.46183	-1.24465	0.668925	0.997937	-5.40074	0.877236	1.07909	1.17194	0.920772	1.2301	-7.49754	-4.93144	-1.89254	-12.5282	0.638922
1082					1.13177	0.966678	1.14628	1.00793	1.11375	1.00543	1.17314	0.302236	-2.71357	0.520432	-3.242	-0.0695569	-3.25931	0.775193	0.969979	0.743784	1.21173	0.613819	0.766804	-8.94317	0.933292	0.575184	0.999988	0.978364	1	1.04071	1.64807	0.631468	1.0407	-14.0294	-14.1267	0.581068	0.755071	-12.5979
1083	16211	1707	Kpnb1	karyopherin (importin) beta 1	1.21264	1.01622	1.2621	1.03157	0.985901	0.980047	1.10436	0.997439	-3.02394	0.999838	-2.41393	-3.07801	-2.88803	0.52662	1.04294	0.836502	1.16445	0.718367	0.802065	-7.59109	-0.501952	-1.00388	0.977856	0.592331	0.921694	0.688285	0.951926	0.723044	0.746761	-11.4564	0.589833	-13.3489	0.615111	0.282114
1084	30045	8492	Dnajc12	DnaJ (Hsp40) homolog, subfamily C, member 12	1.0797	1.07643	0.963443	1.07254	1.09069	1.06116	1.05842	-0.962658	-1.08307	-2.54958	-1.22966	-0.583553	-1.67292	-1.78104	0.800672	0.862516	1.02485	0.8416	1.07724	-0.971153	-2.00373	-8.98497	-3.17898	-8.64433	0.862205	1.58281	1.14698	1.37999	1.83577	-9.43247	0.9978	-9.88928	0.991306	0.999832
1085	50493	55733	Txnrd1	thioredoxin reductase 1	1.10343	0.967451	1.14876	1.19745	1.08348	1.05769	1.20695	0.998058	-0.566307	0.999994	1	0.980152	0.734529	1	0.902677	0.716858	1.32608	0.540584	0.794146	-2.32242	0.957742	0.970083	0.999999	0.575184	0.926138	0.800369	1.14206	0.700815	0.8642	-14.3002	-0.319898	-1.40146	0.997944	0.695825
1086	24128	6927	Xrn2	5'-3' exoribonuclease 2	0.948188	0.915391	0.887714	0.957095	0.959205	0.816722	0.847915	-2.24685	-1.0364	-1.00493	-2.72152	-2.58558	0.638304	0.354642	1.19361	1.07936	1.08693	0.993034	0.904283	0.668925	-5.94884	-6.24958	-9.12267	-0.127609	0.947001	1.0084	0.984565	1.02421	1.06484	-14.4165	-14.2584	-14.3187	-14.4092	-14.2352
1087					1.03962	0.909125	1.14463	1.06012	1.07682	0.882846	0.913168	-2.47683	-0.266586	0.606676	-1.6879	-1.03662	0.446795	-0.411277	0.945178	0.529894	0.984735	0.538109	0.560629	-6.06961	0.99999	-8.87308	0.999997	0.999973	1.1488	0.784843	1.71197	0.458445	0.683182	-9.34052	0.999441	0.981402	1	0.999997
1088	66641	32622	5730470L24Rik	RIKEN cDNA 5730470L24 gene	1.04189	0.983288	1.0058	0.979616	0.955841	0.860974	0.897307	-1.88607	-2.99884	-3.24121	-2.86965	-1.65841	0.963564	0.686893	0.962907	0.799719	1.01003	0.79178	0.830525	-8.61162	0.857151	-7.83687	0.98672	0.882975	0.900184	0.694674	1.02432	0.678181	0.771702	-9.9799	0.682451	-1.20153	0.999717	0.989547
1089	14593	31267	Ggps1	geranylgeranyl diphosphate synthase 1	1.09502	0.869602	1.03903	0.936729	0.90155	0.862729	0.860917	0.369417	0.942517	-2.00696	-0.555085	0.636868	0.963583	0.967819	0.842589	0.788396	0.847801	0.92993	0.935682	-6.36859	0.936254	-8.64433	0.985081	0.944392	0.848588	0.828728	0.979004	0.846502	0.976597	-2.45804	0.996759	-12.9308	0.999511	0.980968
1090	60527	11025	Fads3	fatty acid desaturase 3	0.913163	0.911424	1.04396	0.926176	0.922657	0.917276	0.955071	0.570412	0.608463	-1.50444	0.187016	0.309057	0.468755	-1.32352	0.969878	0.682636	0.899351	0.759032	0.703837	-9.16743	0.999989	-6.12977	0.999995	0.999999	0.724776	0.550413	1.14704	0.479856	0.759425	0.91385	0.999995	-0.910107	1	0.999024
1091					1.00666	0.990006	0.989538	0.924817	0.975196	0.85839	0.884973	-3.23021	-3.17356	-3.16395	-0.0456267	-2.68186	0.970654	0.843361	1.15672	1.17095	0.996346	1.17524	1.0123	-1.58482	-0.148462	-8.50828	-0.475901	-7.54019	0.839226	1.25102	1.28	0.977362	1.49068	0.999852	0.998398	0.803227	0.646547	1
1092					1.0947	0.925095	1.13793	1.06371	1.10059	0.935678	0.991212	-0.690158	-1.14315	0.331675	-1.7619	-0.512881	-1.57883	-3.23637	0.940588	0.809809	1.03651	0.781286	0.86096	-6.54536	0.583839	-5.2175	0.981176	-0.127609	0.878606	0.991222	1.15526	0.858008	1.12818	-1.61574	-8.60143	-5.41151	0.598427	-7.68002
1093					1.09553	0.995117	1.10346	0.996928	1.06426	0.902957	1.19032	0.0902635	-3.25506	0.287938	-3.26691	-1.05303	0.374287	0.976833	1.16977	0.812098	0.969728	0.83745	0.694238	-5.33965	-0.582347	-8.89742	0.0460435	0.792879	0.950525	0.90039	1.35342	0.665269	0.947256	-13.957	-2.9785	0.45006	0.997849	-2.62568
1094	15212	437	Hexb	hexosaminidase B	1.08004	0.956422	1.104	1.14941	0.995954	0.889886	1.02882	0.0436637	-1.56227	0.621565	0.956428	-3.2564	0.843609	-2.46696	0.987642	0.857509	1.13821	0.753387	0.868238	-7.48875	-1.66515	0.985081	0.999965	0.592331	1.20754	1.01677	1.35766	0.748912	0.842014	0.0687193	-6.95607	0.702311	0.997478	0.98827
1095	54138	40858	Atxn10	ataxin 10	0.959165	1.09161	1.0334	0.828946	0.942789	0.987508	0.78407	-2.93485	-1.97051	-3.11274	0.435071	-2.62404	-3.07641	0.704228	1.0007	0.794458	0.787651	1.00864	0.793904	-9.14182	-5.09549	-4.61073	-9.08606	-4.85227	1.16497	0.894539	0.823375	1.08643	0.767862	-11.1227	-10.4281	-7.49754	-13.7052	-3.35484
1096	50908	1314	C1s	complement component 1, s subcomponent	1.10742	0.948187	1.1103	0.978533	1.03358	1.02462	1.06769	0.979509	0.113563	0.983968	-2.26652	-1.303	-2.05024	0.590695	0.920923	0.925826	1.28258	0.721847	1.00532	-3.73142	-1.9165	0.833395	0.999331	-8.02216	0.626457	1.03372	1.19666	0.863841	1.65011	0.998469	-4.47184	0.45006	-4.03398	0.999997
1097	12955	68209	Cryab	crystallin, alpha B	0.983433	1.06146	1.13249	1.19031	1.19182	1.08093	1.02935	-2.78459	0.0536665	0.989038	0.99989	0.999903	0.65364	-1.97286	0.924761	0.783891	1.04226	0.75211	0.847669	-1.03702	0.9999	-0.127609	1	0.999057	0.996715	0.875128	1.5534	0.563363	0.878012	-8.60143	0.993404	0.974911	1	0.993983
1098	11642	4688	Akap3	A kinase (PRKA) anchor protein 3	0.910667	0.981798	0.955621	0.954431	0.892433	0.922353	0.920472	0.214121	-2.99555	-1.83855	-1.7752	0.636444	-0.1948	-0.121364	1.08387	1.24755	0.973849	1.28105	1.15102	-8.82151	-3.28685	-5.2175	0.616866	-3.50662	1.05268	1.4685	1.18882	1.23525	1.395	-7.04561	0.876535	-6.25246	0.514645	0.615111
1099	78757	34317	4921505C17Rik	RIKEN cDNA 4921505C17 gene	0.90541	0.993459	1.03777	1.07677	1.02136	0.973151	0.979894	0.745592	-3.21923	-1.82767	0.140421	-2.73466	-2.41839	-2.77331	1.01925	0.88276	0.948409	0.93078	0.866091	-6.24958	-2.96748	-9.16743	-1.03702	0.68255	0.972009	1.08112	1.13936	0.948883	1.11225	-14.3187	-12.7343	-2.62568	-4.62268	-12.8664
1100	67439	5738	Xab2	XPA binding protein 2	1.05998	0.969251	1.07635	1.00603	0.962425	0.977111	1.17506	-2.13472	-2.90843	-1.61097	-3.26048	-2.73646	-3.06913	0.56378	0.995375	0.994642	0.725917	1.37019	0.999264	-4.37159	0.270321	-1.39155	0.998075	-1.70596	0.983901	1.17838	1.05004	1.12222	1.19766	-14.1267	-1.16321	-13.4038	-0.776893	-0.199759
1101	16010	1192	Igfbp4	insulin-like growth factor binding protein 4	0.961851	0.968719	0.943751	0.709411	0.68686	0.686079	0.708448	-1.38527	-1.89115	-0.195808	1	1	1	1	1.03657	0.854311	0.821069	1.04049	0.824169	-8.02216	0.973958	0.930197	-6.83434	0.990417	0.783824	0.519395	0.640809	0.81053	0.662643	-3.41985	0.999994	0.998601	0.919502	0.999997
1102					0.993155	0.920298	0.998102	0.931418	0.881976	0.883095	1.01344	-3.17984	0.802929	-3.26734	0.566783	0.993775	0.993014	-2.9276	0.930742	0.869402	1.04232	0.8341	0.934095	-0.00910615	0.921838	-6.48669	0.99899	-1.62477	0.878898	0.710349	1.03109	0.688928	0.808226	-7.40663	0.971199	-4.85338	0.999952	0.955466
1103					1.15652	1.00096	1.19233	1.1117	1.12486	1.03729	1.14155	0.935547	-3.27383	0.988464	0.577676	0.747029	-2.20257	0.874272	1.00496	0.834692	1.12768	0.740186	0.830574	-8.15393	0.632461	-1.10455	0.998162	0.509858	0.813214	0.817765	1.03062	0.793469	1.0056	0.0501524	-1.36034	-14.0958	0.483286	-12.5979
1104	19242	2117	Ptn	pleiotrophin	1.07733	0.884732	1.00323	0.971358	0.962383	1.02527	1.13784	-2.21627	-0.996297	-3.27237	-3.09264	-2.963	-3.13968	-0.836085	1.1763	1.16842	0.855412	1.36592	0.993301	-1.83099	-0.501952	-5.7059	0.933292	-7.64143	0.94927	0.97368	1.0345	0.94121	1.02571	-12.7343	-2.56915	-13.2929	-2.34951	0.524699
1105	16502	68134	Kcnc1	potassium voltage gated channel, Shaw-related subfamily, member 1	1.07946	1.0186	1.06168	0.964288	0.961998	1.00667	1.04524	0.499812	-2.75342	-0.122504	-1.58665	-1.41899	-3.20289	-1.03969	0.966132	1.03831	1.14934	0.903395	1.07471	-9.16262	-8.64433	-3.12557	-4.43112	-8.3193	0.952467	1.22376	1.17344	1.04288	1.28483	-13.2355	0.414873	-1.08823	-8.60143	0.963764
1106	98845	69358	Eps8l2	EPS8-like 2	0.960377	0.993223	1.19069	1.22434	1.00806	0.955284	0.938339	-1.22367	-3.19534	0.999799	0.999986	-3.16446	-0.857242	0.12668	1.06256	1.50766	0.986801	1.52782	1.41889	-0.280498	0.999984	-1.17376	0.999954	0.9999	1.21873	2.92604	1.45435	2.01192	2.40089	0.80751	1	0.997944	1	1
1107	64143	20632	Ralb	v-ral simian leukemia viral oncogene homolog B (ras related)	1.16622	0.955845	1.08088	0.951785	0.996621	0.919354	0.948568	0.999926	-0.327489	0.844645	-0.0607982	-3.24601	0.907391	0.12372	0.894857	1.08089	1.22985	0.878882	1.20789	-1.31725	-2.36962	0.908491	-0.127609	0.972087	0.676354	1.4414	1.09933	1.31116	2.13113	0.968426	0.985566	-3.10133	0.873742	1
1108					1.00761	1.00465	1.02563	1.01405	0.909546	0.913144	0.975255	-3.19705	-3.24536	-2.48781	-3.01761	0.715428	0.648974	-2.50161	0.944137	0.865661	0.889243	0.973481	0.91688	-4.37159	-0.235146	-4.13549	-3.96078	-3.67477	0.835151	0.689656	0.964649	0.714929	0.825786	-12.9941	0.351596	-4.69899	0.997749	0.963764
1109	27224	37746	Tceb3	transcription elongation factor B (SIII), polypeptide 3	1.1444	1.00726	1.1678	1.1982	1.12821	1.05832	1.06142	0.956677	-3.21295	0.988343	0.998089	0.898534	-0.777724	-0.62317	0.957094	0.973039	1.16181	0.83752	1.01666	-4.67092	-8.43514	0.936254	0.995954	-6.24958	1.2868	1.37865	1.00359	1.37372	1.07138	-0.533872	-0.0893237	-13.3489	0.720992	-13.8788
1110	56419	84829	Diap3	diaphanous homolog 3 (Drosophila)	1.00019	0.96152	1.05978	0.930185	0.887623	0.928866	1.07165	-3.27463	-1.61508	-0.476159	0.164274	0.935518	0.214848	0.0427946	1.04948	1.00929	0.983672	1.02605	0.961711	-8.02216	-8.43514	-9.17117	-8.1964	-9.13277	0.923285	0.95071	1.17794	0.807094	1.0297	-12.0131	-6.51349	-1.44315	0.958422	-9.88928
1111	17235	7417	Smcp	sperm mitochondria-associated cysteine-rich protein	1.02668	0.743072	0.867169	0.951234	0.920511	0.871152	0.794227	-3.13035	0.270823	-2.55925	-2.92794	-2.69609	-1.74053	-0.872508	0.971803	1.02332	1.15897	0.882959	1.05301	-9.13277	-9.00436	-5.33965	-6.48669	-8.79429	0.839552	0.971017	1.332	0.728991	1.15659	-4.85338	-5.57581	0.852409	0.998398	-14.3873
1112	56016	8634	Hebp2	heme binding protein 2	1.02932	0.95914	1.06132	1.03339	1.0003	1.0036	1.01191	-2.37524	-1.61968	-0.594503	-2.15209	-3.27457	-3.25903	-3.1079	0.976197	0.966116	0.946725	1.02048	0.989673	-7.43677	-6.77718	-7.93084	-8.70706	-9.00436	0.892659	0.978871	1.09615	0.893007	1.09658	-7.58867	-12.0894	-0.0683466	0.93286	-1.40146
1113	14447	101265	Gapdhs	glyceraldehyde-3-phosphate dehydrogenase, spermatogenic	0.992815	0.950571	0.980953	0.961478	0.896337	0.96824	1.08368	-3.22752	-1.48582	-2.95087	-2.08235	0.623083	-2.42632	-0.119425	1.26232	1.51005	0.885764	1.7048	1.19625	0.897638	0.996719	-4.97371	0.999976	-0.637838	1.22568	1.64514	1.04542	1.57367	1.34223	0.483286	0.996684	-10.5166	0.998883	0.689206
1114	12350	31298	Car3	carbonic anhydrase 3	1.01175	0.941211	1.04363	1.03628	1.00085	0.937631	0.983531	-3.21301	-2.62552	-2.6973	-2.26439	-3.27434	-2.51493	-3.2734	0.899158	0.866425	0.885442	0.978522	0.963596	-4.91294	-0.501952	-0.723974	-9.16262	-4.49082	1.13277	1.3026	1.24676	1.04479	1.14992	-6.16628	-4.17745	-9.52425	-11.2908	-14.3002
1115					1.12679	0.970007	1.04672	1.01064	1.13762	0.943626	1.03662	0.728553	-2.53738	-1.7988	-3.1777	0.823424	-1.16475	-2.28386	0.864011	0.66528	1.01775	0.653677	0.76999	-1.70596	0.993086	-7.59109	0.998758	0.769293	0.845791	0.980879	1.44512	0.678751	1.15972	-6.95607	-11.9359	0.80751	0.780406	-1.52827
1116																			0.907608	0.969667	1.39732	0.693948	1.06838	-8.11072	-9.04012	-1.70596	-0.723974	-8.76614	0.632185	0.908125	0.759356	1.19591	1.43649	-5.9104	-13.7052	-6.25246	-8.13936	-8.32399
1117	11966	1279	Atp6v1b2	ATPase, H+ transporting, lysosomal V1 subunit B2	1.01505	0.983349	1.014	1.03514	0.964535	1.00283	1.03314	-2.67885	-2.53686	-2.75338	-0.937263	-0.801773	-3.25164	-1.10846	1.02684	1.16721	0.967047	1.20698	1.1367	-2.96748	0.982031	-2.71148	0.912514	0.923584	1.08981	2.15027	1.22562	1.75444	1.97306	-1.9897	1	0.173446	1	1
1118	433804	86767	OTTMUSG00000010673	predicted gene, OTTMUSG00000010673	1.04117	0.976538	1.01073	0.907417	0.957876	0.996484	1.01034	-2.09721	-2.8215	-3.17879	0.301149	-1.9636	-3.26412	-3.18551	0.90001	0.922852	0.918644	1.00458	1.02538	-2.46527	-7.78893	-8.89742	-8.47213	-4.73124	1.24911	1.12291	1.13975	0.985229	0.898975	0.534559	-5.33014	-11.374	-9.43247	-2.68285
1119	109624	8287	Cald1	caldesmon 1	1.19221	1.07925	1.37947	1.31141	1.22441	1.01072	1.20601	0.9666	-0.586911	0.999994	0.999849	0.991697	-3.19104	0.981429	0.984325	1.14816	1.16606	0.98465	1.16644	-9.05646	-2.86394	-1.03702	-8.1964	-1.39155	0.939619	1.6577	1.40867	1.17678	1.76422	-11.2908	0.901362	-0.809443	-2.19151	0.997173
1120					1.08739	0.913192	1.12761	1.04876	1.03874	0.844929	0.882094	0.302471	0.485007	0.881764	-1.34488	-1.91055	0.994283	0.912604	0.860667	0.886453	1.12974	0.784653	1.02996	-4.97371	-6.66188	-0.813649	0.850715	-8.70706	0.890061	1.03771	1.35326	0.766824	1.16589	-12.5282	-11.8579	-0.345146	-1.61574	-5.82603
1121	17344	20979	Pias2	protein inhibitor of activated STAT 2	1.11407	0.963003	1.17413	1.10505	1.08376	0.974803	1.05639	0.792103	-1.89644	0.991602	0.685112	0.237033	-2.57353	-0.888546	0.924964	0.831484	1.00997	0.82328	0.898936	-8.92079	0.788352	0.992923	1	0.921838	0.890809	1.02965	1.02913	1.0005	1.15586	-12.0894	-9.24843	-13.2355	-11.6192	-2.56915
1122	20692	31132	Sparc	secreted acidic cysteine rich glycoprotein	1.07822	0.914731	1.19884	1.09072	1.09776	0.984311	0.960825	0.501868	0.77831	0.999872	0.744632	0.829699	-2.87202	-1.28826	0.967679	0.834864	1.0796	0.773306	0.862749	-9.17544	0.890542	0.973348	0.999999	0.983626	0.639498	0.442499	0.931403	0.475089	0.691948	0.472423	0.999963	-1.75141	1	0.999046
1123	17191	2918	Mbd2	methyl-CpG binding domain protein 2	1.19054	0.982825	1.15633	1.2269	1.11517	1.00063	1.08773	0.999589	-2.82538	0.995116	0.999973	0.925267	-3.27405	0.645265	0.9991	1.16647	1.26597	0.921408	1.16752	-8.35872	0.0279551	0.877655	-4.91294	0.769293	0.931938	1.35727	1.17015	1.15991	1.45639	-9.9799	0.205921	-4.54696	-4.03398	0.979606
1124	12632	39624	Cfl2	cofilin 2, muscle	1.17095	0.989913	1.15454	1.01033	1.07218	0.912262	1.09731	0.998704	-3.10822	0.995677	-3.10357	0.299752	0.799231	0.811857	0.848902	0.9921	1.16189	0.853868	1.16869	0.412538	-9.02275	0.953684	0.990191	0.548226	0.835197	0.980212	1.13544	0.863289	1.17363	-2.85828	-10.866	-5.99524	-11.6996	0.598427
1125	11429	856	Aco2	aconitase 2, mitochondrial	0.994935	1.02695	1.02911	0.958146	1.01158	0.973804	1.04161	-3.22999	-2.21003	-2.06322	-1.05245	-3.04993	-2.21308	-1.19191	0.988612	1.05676	1.01858	1.03749	1.06893	-8.11072	-5.88826	-4.91294	-9.05646	-2.09267	0.896261	1.28377	1.26109	1.01798	1.43236	-4.93144	0.986217	0.989785	-14.3873	0.999978
1126	67484	12144	Eepd1	endonuclease/exonuclease/phosphatase family domain containing 1	0.921562	0.919944	1.08508	1.10219	0.873144	1.0049	1.02195	-0.980614	-0.916501	-1.35517	-0.810949	0.457762	-3.26274	-3.04532	0.994259	0.966143	0.932795	1.03575	0.971722	-6.83434	-4.5507	-1.13894	-6.48669	-8.02216	0.915409	1.02571	1.01801	1.00756	1.12049	-14.4092	-14.3509	-13.0562	-12.5282	-14.3002
1127					1.01371	1.02488	1.04064	1.03031	1.05306	1.06233	1.11743	-3.00845	-2.46875	-1.47822	-2.14233	-0.718839	-0.239712	0.916979	1.00722	1.49218	0.981967	1.51958	1.48148	-4.85227	0.999979	-4.49082	1	1	0.845238	1.52187	1.12547	1.35221	1.80053	-4.32342	0.999542	-1.12545	0.996832	1
1128					1.00954	0.907795	1.02118	0.983852	0.976393	0.977542	0.897278	-3.19137	0.399375	-2.88419	-3.03443	-2.7747	-2.81997	0.62708	0.805774	0.67564	0.878077	0.769454	0.838498	-0.582347	0.993086	-8.2791	0.99556	0.774203	0.694188	0.635203	0.978283	0.649303	0.915031	0.971853	0.999982	-2.24354	1	0.990018
1129	17840	74304	Mup1	major urinary protein 1	1.22436	0.944534	0.920122	0.898277	0.929118	0.953193	1.07874	0.845685	-2.22621	-1.73211	-0.926136	-1.68424	-2.50354	-1.60759	1.11105	1.65594	0.963848	1.71805	1.49043	-0.303687	0.999858	-9.02275	0.999735	0.999513	1.0216	1.34808	1.1121	1.21219	1.31958	-7.22557	-5.08926	-12.9941	-8.41642	-13.7052
1130	13074	73875	Cyp17a1	cytochrome P450, family 17, subfamily a, polypeptide 1	1.14527	1.00221	1.06372	1.13067	1.21154	1.06567	1.20965	0.775077	-3.27114	-1.25184	0.627339	0.983729	-1.16743	0.982366	1.03823	0.875344	1.09079	0.802488	0.843116	-7.22387	0.0279551	-2.86394	0.940458	0.695655	0.932797	1.145	1.38792	0.82497	1.22749	-13.8375	-8.23163	0.744177	-0.132373	-5.57581
1131	20103	783	Rps5	ribosomal protein S5	0.953044	1.01026	1.06637	1.01561	1.00886	0.894985	0.958465	-0.983433	-3.1272	-0.103777	-2.943	-3.164	0.907239	-1.34709	1.05077	0.771594	0.72683	1.06159	0.734311	-8.89742	0.954733	0.914461	-8.57804	0.956761	0.891907	0.781005	1.17281	0.665929	0.875658	-11.6192	0.969143	-4.77589	0.999922	0.982644
1132	66440	16410	Cdc26	cell division cycle 26	1.05609	0.951323	1.0874	0.991196	0.978326	1.0033	1.14301	-1.42713	-1.66047	-0.149098	-3.21089	-2.8983	-3.26579	0.827796	1.01969	1.05526	0.869522	1.21361	1.03488	-1.70596	0.80592	-7.11462	0.80592	-0.971153	0.872043	1.10006	1.06845	1.02958	1.26147	-10.3392	-1.52827	-3.48551	-12.2394	0.858836
1133	19241		Tmsb4x	thymosin, beta 4, X chromosome	1.0143	0.977212	1.10086	1.16446	1.01638	0.947532	0.994669	-3.17336	-3.01304	-0.459663	0.686245	-3.14249	-2.03278	-3.26016	1.0344	0.994814	1.04177	0.954924	0.961732	-2.96748	-6.36859	-7.88418	-8.61162	-7.38428	1.35309	1.12293	1.11342	1.00854	0.8299	-3.68637	-13.2355	-14.0958	-13.9186	-6.25246
1134	20363	3945	Sepp1	selenoprotein P, plasma, 1	1.32432	0.973189	1.19718	1.13828	0.994493	0.80976	0.73025	0.999917	-2.76079	0.972872	0.727516	-3.25207	0.9948	0.99999	0.94546	0.635346	1.03618	0.613164	0.671997	-7.38428	0.993989	-6.36859	0.999723	0.990854	0.815369	0.865069	1.07255	0.80655	1.06095	-3.22678	-0.477757	-11.374	0.928127	-9.34052
1135	15505	21322	Hsph1	heat shock 105kDa/110kDa protein 1	1.18673	0.976963	1.19385	1.2527	1.05888	1.05391	1.1672	0.941371	-2.91904	0.95558	0.996122	-1.54482	-1.7593	0.877606	1.11836	1.40685	1.36814	1.0283	1.25796	-6.24958	0.934789	0.863322	-7.93084	0.853967	0.936165	0.716406	1.03364	0.693089	0.765256	-14.3356	0.534559	-8.50891	0.993983	0.931317
1136	64602	11280	Ireb2	iron responsive element binding protein 2	1.07115	1.02684	1.1854	0.997417	1.0532	0.949933	0.955155	-1.64832	-2.97884	0.738152	-3.27175	-2.2517	-2.26786	-2.44925	0.957253	0.784342	1.0794	0.726644	0.819368	-9.12267	0.284405	-0.0669599	0.998607	0.548226	1.06108	1.10075	1.21189	0.908292	1.03738	-12.4574	-6.16628	-0.222991	-6.08054	-9.15621
1137	13417	1049	Dnahc8	dynein, axonemal, heavy chain 8	1.024	0.980825	0.946601	0.964395	0.96193	1.04539	1.08599	-2.96711	-3.06709	-1.87383	-2.59164	-2.50175	-2.29436	-0.758878	0.946723	0.860308	0.884719	0.972407	0.908721	-1.03702	-9.13277	-8.76614	-8.94317	0.0279551	0.890048	1.04003	1.07309	0.969197	1.16851	-11.1227	-13.2929	-5.41151	-7.58867	-5.57581
1138					0.983119	0.959286	1.14274	1.03261	1.10928	0.926022	0.891549	-3.06002	-2.14948	0.781975	-2.56163	0.322035	-0.528045	0.543722	0.8945	0.56054	0.95288	0.588259	0.626652	-2.6118	0.999629	-9.12267	0.999331	0.985081	0.851619	0.622948	1.47068	0.423578	0.731487	-4.93144	0.999976	0.98827	1	0.999986
1139					1.09902	1.02165	0.960349	0.862804	1.02881	0.935803	0.920629	-2.15211	-3.13019	-3.11874	-0.936923	-3.16687	-2.64943	-2.56576	0.933748	0.822555	1.22366	0.672212	0.880918	-8.84777	-0.666161	-0.0280858	0.99556	0.400718	0.937315	1.00227	1.16995	0.856671	1.06929	-11.8579	-14.3647	-11.2071	-11.4564	-12.313
1140	12359	55514	Cat	catalase	1.08342	0.988745	1.24707	1.48838	1.4595	1.04504	1.00122	0.0319017	-3.14605	0.999676	1	1	-1.70219	-3.27314	0.834157	0.804214	1.17323	0.68547	0.964103	-1.24465	-0.127609	0.906413	0.99987	-7.88418	0.91602	0.5901	1.36043	0.433761	0.6442	-12.5979	0.970529	-0.682191	0.99999	0.976585
1141	68219	5090	Nudt21	nudix (nucleoside diphosphate linked moiety X)-type motif 21	1.04323	1.0352	1.18272	1.03191	0.962138	0.951747	0.988205	-0.142951	-0.75687	0.999999	-1.04878	-0.41991	0.281774	-2.84346	0.973356	0.996096	1.02024	0.976339	1.02336	-5.52291	-8.96457	-4.91294	-2.36962	-5.88826	0.882408	1.19576	1.24109	0.963476	1.35511	-8.97148	0.924791	-1.20153	-0.744838	0.999286
1142	26360	22695	Angptl2	angiopoietin-like 2	1.04847	0.872658	0.965407	1.05151	0.96147	0.991204	0.994466	-1.72122	0.871794	-2.32617	-1.57211	-2.12861	-3.20734	-3.24798	1.00485	0.940683	1.02735	0.915643	0.936138	-8.43514	-6.48669	-8.23813	-8.39733	-2.96748	1.01844	1.02685	1.14807	0.894414	1.00826	-5.01007	-14.0294	-7.40663	-8.0472	-5.2493
1143	14081	37561	Acsl1	acyl-CoA synthetase long-chain family member 1	1.10157	0.941006	1.05339	0.995024	0.951517	0.960912	1.14228	0.657646	-0.527007	-1.00415	-3.24452	-1.13873	-1.73102	0.955752	0.917596	1.15565	0.904414	1.27779	1.25944	-4.91294	0.985424	-8.2791	0.995762	0.999916	1.05713	1.1604	1.04931	1.10586	1.09769	-3.10133	-1.31979	-9.79838	-4.17745	-12.4574
1144					1.34143	1.22512	1.32049	1.19247	1.20548	0.972493	0.966709	0.917977	0.403959	0.879693	0.0420704	0.202721	-3.11234	-3.03773	0.989337	0.685746	1.02706	0.667679	0.693137	-7.69119	-1.50622	-4.43112	0.906413	0.616866	0.772916	0.562256	0.913329	0.615611	0.727447	-10.9521	0.738558	-3.48551	0.999562	0.994993
1145	12166	20911	Bmpr1a	bone morphogenetic protein receptor, type 1A	1.00287	1.08773	1.04546	0.95345	0.85406	0.838487	0.830097	-3.26437	0.419828	-1.40563	-1.20952	0.992871	0.998149	0.999139	1.16533	1.33275	0.862053	1.54602	1.14367	0.840541	0.999823	-0.753469	1	0.944392	1.34156	1.81852	0.986639	1.84314	1.35553	1	1	-11.8579	1	0.999996
1146	94185	8696	Tnfrsf21	tumor necrosis factor receptor superfamily, member 21	1.06893	0.932504	0.877989	0.862885	0.850805	0.829347	0.85275	-0.369472	-0.226998	0.927429	0.974444	0.989677	0.998212	0.988006	0.933436	0.940555	0.806133	1.16675	1.00763	-2.6118	-2.1833	0.970083	0.575184	-9.02275	0.711271	0.860374	0.918544	0.936672	1.20963	0.928127	-6.33906	-3.68637	-13.5605	0.461349
1147	19385	88951	Ranbp1	RAN binding protein 1	1.09138	0.988751	1.02796	0.823995	0.84844	0.874078	1.07584	0.983614	-2.85036	-1.31175	1	0.999999	0.999959	0.923234	1.00182	0.876686	1.16567	0.752086	0.875091	-8.61162	0.0638416	0.351281	0.9993	0.115527	0.945865	0.752521	1.08481	0.693686	0.79559	-3.03959	0.997042	-13.6101	0.999948	0.988799
1148	14030	22438	Ewsr1	Ewing sarcoma breakpoint region 1	1.14686	1.02884	1.0866	1.01136	1.03626	0.923894	1.04562	0.852151	-2.66106	-0.175433	-3.17113	-2.35318	-0.31911	-1.9244	0.877828	0.876068	0.900412	0.972964	0.997996	-4.25312	-4.37159	-7.54019	-7.00368	-9.17117	1.06555	1.1383	1.06264	1.0712	1.06828	-12.2394	-3.16373	-12.2394	-5.4934	-5.2493
1149	26943	38230	Serinc3	serine incorporator 3	1.05669	1.01443	1.1864	1.10652	1.06779	0.810678	0.772934	-0.16454	-2.90647	0.999855	0.931061	0.307599	0.999997	1	1.26917	1.01515	1.29009	0.786884	0.799854	0.993086	-7.93084	0.99912	0.999967	0.99969	1.03802	0.830765	1.12937	0.735599	0.800339	-0.591802	-9.52425	0.803227	0.997108	0.94892
1150					0.77576	0.863962	1.02921	1.0454	0.902124	0.798811	0.906859	0.844262	-0.353729	-3.09003	-2.99417	-1.39958	0.691944	-1.6735	0.937155	1.02216	0.973576	1.0499	1.0907	-8.73706	-1.07058	-4.43112	-5.64495	-0.875433	0.883909	0.963163	0.865395	1.11298	1.08966	-11.2908	-11.374	-0.270638	-2.24354	-14.3962
1151	16956	200	Lpl	lipoprotein lipase	0.971296					1.22632	0.855818	-2.83807					0.0869382	0.165292	1.01859	1.30901	0.909081	1.43992	1.28511	-9.17117	0.632461	-9.07178	0.825946	0.743202	1.02758	0.890949	0.777183	1.14638	0.867038	-13.7948	-11.5382	-5.82603	-10.7794	-9.70723
1152	54338	68440	Slc23a2	solute carrier family 23 (nucleobase transporters), member 2	0.955174	0.998329	1.01329	0.923133	0.945579	0.935675	0.935014	-1.60777	-3.27184	-3.10156	0.019747	-1.05567	-0.530398	-0.49785	0.821666	0.879597	0.900078	0.977245	1.0705	0.726248	-2.27563	-8.50828	-2.46527	-2.09267	0.801559	0.943415	1.01142	0.932767	1.17698	0.967692	-12.9941	-14.4035	-12.5282	0.986838
1153	51886	48253	Fubp1	far upstream element (FUSE) binding protein 1	1.09284	0.951777	1.03642	1.02082	0.946869	0.942381	0.991213	0.977966	0.264051	-0.673527	-2.11902	0.491981	0.648176	-3.03325	1.08384	1.02394	1.17237	0.873396	0.944734	-8.3193	-5.52291	-0.475901	0.940458	-1.66515	0.988259	0.97519	1.25911	0.774506	0.986776	-14.1562	0.364732	0.861947	0.999984	0.775548
1154	67467	10234	1200011I18Rik	RIKEN cDNA 1200011I18 gene	1.03721	1.02234	1.06968	1.01175	0.950759	0.890905	1.02502	-1.57309	-2.54602	0.206183	-3.05635	-0.635731	0.959104	-2.38418	1.16771	1.12178	1.1526	0.973256	0.96066	-8.35872	-6.24958	-9.16743	-5.40074	-7.83687	0.856679	0.933972	1.04169	0.896597	1.09022	-12.9941	-9.52425	-4.54696	-11.374	-3.16373
1155	11947	1273	Atp5b	ATP synthase, H+ transporting mitochondrial F1 complex, beta subunit	1.1097	0.973876	1.01373	0.972742	0.991743	0.838614	1.04311	-0.427888	-2.97592	-3.19318	-2.95013	-3.24436	0.789538	-2.55714	1.009	1.07566	1.13007	0.951858	1.06606	-7.78893	-3.84556	-0.875433	-6.89116	-6.12977	1.20361	1.37057	1.09945	1.2466	1.13872	0.97604	0.999002	-1.20153	0.991886	-1.24039
1156	22631	56528	Ywhaz	tyrosine 3-monooxygenase/tryptophan 5-monooxygenase activation protein, zeta polypeptide	1.14266	1.00428	1.02417	0.984838	0.899289	0.893489	1.02308	0.997728	-3.23607	-2.22299	-2.80667	0.972408	0.984315	-2.30273	0.951245	1.0033	1.01105	0.992327	1.05472	-9.15675	-8.1964	-5.09549	-1.39155	-7.43677	1.28646	1.35685	1.08449	1.25114	1.05472	-1.57171	-4.54696	-12.313	-6.25246	-13.177
1157					1.00162	0.992603	0.999313	1.01751	1.01428	1.00704	1.01116	-3.26359	-3.04766	-3.27267	-2.17637	-2.50521	-3.07121	-2.78457	1.28378	0.968571	0.929315	1.04224	0.75447	-1.9599	-8.67614	-9.14182	-8.43514	-0.84434	0.999023	1.199	1.46774	0.8169	1.20017	-10.0702	-0.370811	0.996196	0.770587	-1.48542
[truncated: 12,204 more rows]
