# Supplementary material for: Differences in TCDD-elicited gene expression profiles in human HepG2, mouse Hepa1c1c7 and rat H4IIE hepatoma cells
Source: BMC Genomics. 2011 Apr 15;12:193. doi: 10.1186/1471-2164-12-193 (PMC3089798; doi:10.1186/1471-2164-12-193)
Supplement: Additional File 3 — H4IIE TCDD time course and cycloheximide cotreatment cDNA microarray data. A table containing the expression ratios relative to the time matched vehicle control for the time course study. Ratios for the cycloheximide studies are relative to the treatment condition. P1(t)-values represent posterior probabilities of activity on a per gene and time-point basis or treatment condition using the model-based t-value. [file 1471-2164-12-193-S3.XLS]

## Sheet: Table 4
Additional File 3: H4IIE TCDD time course and cycloheximide cotreatment cDNA microarray data. Ratios for the time course represent expression relative to the time matched vehicle control. Ratios for the cycloheximide studies are relative to the treatment condition. P1(t)-values represent posterior probabilities of activity on a per gene and time-point basis or treatment condition using the model-…
CloneID	Entrez Gene ID	Homologene ID	Gene Symbol	Gene Name	Time course														4 hour cycloheximide										12 hour cycloheximide
					1hr ratio	2hr ratio	4hr ratio	8hr ratio	12hr ratio	24hr ratio	48hr ratio	1hr P1(t)	2hr P1(t)	4hr P1(t)	8hr P1(t)	12hr P1(t)	24hr P1(t)	48hr P1(t)	(CHX+T)/CHX ratio	(CHX+T)/V ratio	T/V ratio	(CHX+T)/T ratio	CHX/V ratio	(CHX+T)/CHX P1(t)	(CHX+T)/V P1(t)	T/V P1(t)	(CHX+T)/T P1(t)	CHX/V P1(t)	(CHX+T)/CHX ratio	(CHX+T)/V ratio	T/V ratio	(CHX+T)/T ratio	CHX/V ratio	(CHX+T)/CHX P1(t)	(CHX+T)/V P1(t)	T/V P1(t)	(CHX+T)/T P1(t)	CHX/V P1(t)
43890	29374	4695	Cct4	chaperonin subunit 4 (delta)	1.02815	0.822492	0.974269	0.853476	0.934129	1.01214	0.952659	-19463.4	-19931.7	-3616.69	-6464.34	-4.31209	-33.5966	-11460.4	0.891152	2.22902	1.19791	1.86076	2.50128	-10479.7	0.962113	-6218.86	0.782832	0.99867	0.989431	1.48674	1.02209	1.4546	1.50262	-10479.7	0.962113	-6218.86	0.782832	0.99867
43891	362525	41663	Txndc8	thioredoxin domain containing 8	1.08756	0.908504	0.985226	0.87942	0.984371	1.00424	1.01055	-307.781	-7015.16	-6912.11	-3731.72	-110.464	-2.16078	-23578.8	0.80587	1.7354	1.07951	1.60758	2.15344	-351.489	0.787674	-3492.57	0.690161	0.999851	1.04576	1.65722	1.07697	1.53877	1.58469	-351.489	0.787674	-3492.57	0.690161	0.999851
43892					1.01096	0.928976	1.00383	0.896897	0.966417	0.927766	0.960786	-3607.44	-3922.13	-1579.06	-2262.98	-70.4988	-0.279129	-124.343	0.901596	1.14355	0.914892	1.24993	1.26837	-633.312	-6.76547	-605.436	0.950456	0.9433	0.854691	1.66945	1.02151	1.6343	1.95328	-633.312	-6.76547	-605.436	0.950456	0.9433
43893	498709	86883	RGD1562047_predicted	similar to Cyclin-dependent kinases regulatory subunit 2 (CKS-2) (predicted)	0.997227	0.942557	0.997392	0.933797	0.952561	0.881267	0.908244	-7899.5	-4741.98	-1116.75	-9.42776	-571.723	-288.782	-0.0182308	0.897872	1.20944	0.973508	1.24235	1.347	-733.197	-2.04087	-1191.73	0.277083	0.960401	0.818415	1.86495	1.08055	1.72592	2.27873	-733.197	-2.04087	-1191.73	0.277083	0.960401
43894	312903	8621	Tram1	translocation associated membrane protein 1	0.997318	0.943347	0.984752	0.919373	1.03832	1.0444	1.06374	-1971.65	-1624.2	-613.062	-93.3276	-128.166	-8.24629	-418.851	0.802091	1.16478	1.05705	1.10192	1.45218	-153.111	-1141.73	-255.814	-268.441	-13.2119	1.04281	1.15235	1.0396	1.10846	1.10505	-153.111	-1141.73	-255.814	-268.441	-13.2119
43895	29171	48000	Aqp7	aquaporin 7	1.05095	0.979689	0.957665	0.947553	1.0296	0.99876	1.0135	-629.164	-826.874	-1448.19	-1986.98	-1624.77	-517.103	-2162.63	0.859414	0.96738	0.955809	1.01211	1.12563	-42.5311	-559.362	-491.183	-466.81	-17.311	0.943636	1.00624	0.810354	1.24173	1.06634	-42.5311	-559.362	-491.183	-466.81	-17.311
43896	362835	76467	Reep6	receptor accessory protein 6	1.02361	0.913276	0.964687	0.887499	0.947374	1.02374	0.919778	-1741.1	-1295.3	-688.021	-151.236	-96.9614	-11.7776	-1736.82	0.717058	1.12009	0.902291	1.24139	1.56207	0.463356	0.992704	-344.99	0.997573	1	1.02434	1.40731	1.07311	1.31143	1.37386	0.463356	0.992704	-344.99	0.997573	1
43897	689284	87098	Rpl38	ribosomal protein L38	1.06053	0.955053	0.989951	0.954055	1.0415	1.03096	1.08705	-326.201	-1020.64	-429.157	-26.5376	-333.551	-316.391	-640.512	0.889039	1.0685	1.10264	0.96904	1.20186	-321.499	0.383184	-3.54065	-253.514	0.996277	0.904339	0.879682	1.01845	0.863747	0.972735	-321.499	0.383184	-3.54065	-253.514	0.996277
43898	64466	3057	Cited1	Cbp/p300-interacting transactivator with Glu/Asp-rich carboxy-terminal domain 1	0.959692	1.01061	0.989317	0.978318	1.14295	1.26032	1.14823	-534.14	-1030.18	-0.520267	-0.0185694	-1031.94	-883.516	0.999877	1.00064	0.6455	0.863458	0.747576	0.645087	-530.52	-45.9985	-480.681	-81.8406	-6.91846	0.919947	0.866303	0.921415	0.940187	0.941687	-530.52	-45.9985	-480.681	-81.8406	-6.91846
43899					0.998586	0.964829	0.972317	0.952921	1.03956	1.03176	1.0473	-1079.97	-598.889	-353.876	-224.739	-416.372	-196.306	-520.64	0.768705	1.04073	0.897345	1.15979	1.35388	-37.0007	-304.881	-391.902	-72.2151	-0.293993	0.809962	1.25891	0.82566	1.52473	1.55428	-37.0007	-304.881	-391.902	-72.2151	-0.293993
43900					0.976981	0.990624	0.957237	1.08349	1.16535	1.1389	1.02352	-753.059	-178.46	0.996637	-436.065	-1019.03	-10.7527	0.944238	0.635914	0.987231	1.02399	0.964104	1.55246	0.969708	-223.439	-472.452	-334.902	0.999994	0.841589	1.1251	0.961213	1.17049	1.33687	0.969708	-223.439	-472.452	-334.902	0.999994
43901	116684	90938	Oplah	5-oxoprolinase (ATP-hydrolysing)	0.978411	0.997783	0.967715	1.00889	1.10237	1.07726	0.995203	-478.532	-305.437	-3.89799	-617.639	-624.031	-598.645	-31.9692	0.767195	1.02627	1.06706	0.961767	1.33769	0.641364	-33.0973	-37.5763	-141.858	0.999317	0.833708	1.04736	0.770882	1.35865	1.25627	0.641364	-33.0973	-37.5763	-141.858	0.999317
43902	24839	2465	Tnp1	transition protein 1	1.00204	0.914199	0.964441	0.946671	1.00416	1.03314	1.03437	-624.914	-407.048	-622.211	-430.076	-49.2934	-236.04	-441.295	0.776139	1.54268	0.988826	1.56012	1.98764	-13.136	0.870548	-120.719	0.784357	0.999735	1.16541	1.90604	1.14145	1.66984	1.63551	-13.136	0.870548	-120.719	0.784357	0.999735
43903	290939	44533	RGD1310128_predicted	similar to DNA segment, Chr 13, Wayne State University 50, expressed (predicted)	1.0081	0.933387	0.992944	0.953932	1.01648	1.05329	0.988173	-600.96	-606.578	-530.31	-573.14	-37.7089	-162.62	-123.274	0.860998	2.01148	1.19666	1.68091	2.33622	-19.3266	0.999996	-5.45748	0.999943	1	1.02429	1.7441	1.03684	1.68213	1.70274	-19.3266	0.999996	-5.45748	0.999943	1
43904					1.01041	0.974694	0.972644	0.895244	1.03473	1.01813	1.01184	-609.273	-342.224	-252.086	-525.479	-539.003	0.30202	-447.025	0.951475	1.42024	1.10021	1.29088	1.49267	-110.656	0.999994	-0.570457	0.999892	0.999999	0.96875	1.26167	0.922903	1.36707	1.30237	-110.656	0.999994	-0.570457	0.999892	0.999999
43905	29669	2081	Psma2	proteasome (prosome, macropain) subunit, alpha type 2	1.06951	0.853065	1.02716	0.890708	0.989797	1.02377	0.980423	-187.33	-514.611	-608.048	-253.907	-0.449424	-19.7876	-243.009	0.963538	2.49144	1.51053	1.64939	2.58573	-99.7551	0.991987	-10.258	0.665347	0.999902	1.15067	1.67123	1.21935	1.37058	1.45239	-99.7551	0.991987	-10.258	0.665347	0.999902
43906					1.02175	0.997073	0.980729	0.951089	1.00454	1.04844	1.00101	-232.217	-240.636	-280.082	-282.418	-281.51	-98.9292	-110.862	0.963503	1.68533	1.29996	1.29645	1.74917	-129.469	0.99794	-0.502072	-0.174306	0.999789	0.976628	1.37948	0.925607	1.49036	1.4125	-129.469	0.99794	-0.502072	-0.174306	0.999789
43907					1.09468	0.989193	0.899489	0.941205	1.00954	1.00105	1.08905	-21.133	-7.37327	-271.242	-11.9819	-267.83	-142.426	-273.785	0.90137	1.30497	0.990252	1.31781	1.44776	-33.6356	-14.7982	-78.9628	0.824967	0.894953	1.12017	1.1401	0.985707	1.15663	1.0178	-33.6356	-14.7982	-78.9628	0.824967	0.894953
43908					1.00591	0.957364	0.95706	0.946591	1.01469	0.984443	0.949178	-272.871	-43.4079	-228.403	-20.504	-44.5664	-15.5573	-221.011	0.880707	1.90574	1.25025	1.52428	2.16387	-10.6989	0.999813	-31.0047	0.999481	1	0.8393	1.09425	0.851037	1.28579	1.30377	-10.6989	0.999813	-31.0047	0.999481	1
43909	314678		Fhl4	four and a half LIM domains 4	1.05328	0.940449	0.932792	0.980912	1.03183	1.0164	0.997752	-56.9829	-16.5731	-156.107	-281.668	-30.6504	-225.406	-241.719	0.878808	1.33852	1.08227	1.23678	1.52311	-15.9961	0.80345	-33.6356	0.143986	0.99996	0.863591	1.14858	0.830526	1.38295	1.33	-15.9961	0.80345	-33.6356	0.143986	0.99996
43910					1.02642	1.05822	0.977746	0.94371	1.02567	0.990603	1.02332	-174.306	-197.003	-178.988	-193.553	-36.889	-27.8159	-271.451	0.946907	1.25973	1.09759	1.14772	1.33037	-63.2298	0.687743	-104.017	0.708656	0.998973	0.992262	1.18098	0.923889	1.27827	1.19019	-63.2298	0.687743	-104.017	0.708656	0.998973
43911					1.05571	1.00969	0.979166	0.96942	1.04952	1.07346	0.95375	-61.86	-223.557	-84.0057	-88.1032	-268.96	-170.172	-21.7812	0.972634	1.54644	1.14256	1.35348	1.58995	-116.209	0.405477	-111.466	-0.313685	0.953324	0.949039	1.51215	0.847289	1.78469	1.59334	-116.209	0.405477	-111.466	-0.313685	0.953324
43912	300219	28697	Troap_predicted	trophinin associated protein (tastin) (predicted)	0.958558	0.969693	0.981778	0.972525	1.01858	0.781865	0.835843	-180.615	-259.508	-259.45	0.733374	-222.814	-232.541	0.997889	1.00562	1.00815	1.07142	0.940945	1.00251	-74.7094	-144.036	-143.556	-143.427	-55.5482	0.814621	3.0074	1.0273	2.92747	3.69177	-74.7094	-144.036	-143.556	-143.427	-55.5482
43913	29422	60	Chrne	cholinergic receptor, nicotinic, epsilon polypeptide	1.0152	0.937676	0.963277	0.964133	1.06134	1.05348	1.03458	-251.46	-139.001	-48.3545	-157.117	-36.2009	-143.653	-72.482	0.728731	1.94712	1.20266	1.619	2.67193	-2.0968	0.988745	-63.2298	0.916707	0.999994	0.880941	1.78626	0.990173	1.80399	2.02768	-2.0968	0.988745	-63.2298	0.916707	0.999994
43914	24610	7456	Odf1	outer dense fiber of sperm tails 1	1.0141	0.965425	0.99263	0.959959	1.04703	1.00461	1.08697	-253.131	-273.992	-88.3824	-6.6606	-142.167	-112.313	-279.202	0.930683	1.48209	1.0314	1.43697	1.59248	-85.0028	0.986802	-141.858	0.99582	0.999746	0.987103	1.281	0.955071	1.34126	1.29774	-85.0028	0.986802	-141.858	0.99582	0.999746
43915	313047	2730	Yars	tyrosyl-tRNA synthetase	1.00947	0.997605	0.992966	0.962123	1.06247	1.03177	1.14267	-269.55	-275.179	-42.8724	0.899536	-281.68	-129.615	-169.034	1.01885	1.48028	1.14593	1.29178	1.45289	-141.858	0.94117	-27.5748	0.269898	0.996653	1.09282	1.35501	1.09354	1.2391	1.23992	-141.858	0.94117	-27.5748	0.269898	0.996653
43916	288498	90887	Wipi2	WD repeat domain, phosphoinositide interacting 2	0.967138	0.988827	1.06572	1.06411	1.14797	1.06479	1.07088	-232.534	-140.27	-11.5895	-125.791	-276.366	-144.896	-142.928	0.708322	3.84747	1.21723	3.16084	5.43181	-20.0532	0.999995	-83.2695	0.999945	1	0.673122	3.41941	1.04007	3.28767	5.07993	-20.0532	0.999995	-83.2695	0.999945	1
43917	287475	9368	Med31_predicted	mediator of RNA polymerase II transcription, subunit 31 homolog (yeast) (predicted)	1.02307	0.965174	1.01228	0.944664	1.02592	1.02958	1.00047	-173.262	-245.414	-152.927	-138.254	-87.9533	-14.8464	-62.1999	0.893385	2.00224	1.15469	1.73401	2.24118	-56.2938	0.999989	-32.0388	0.999912	1	0.858067	1.64838	0.961731	1.71398	1.92104	-56.2938	0.999989	-32.0388	0.999912	1
43918	300677	86074	MGC72942	similar to CG6105-PA	1.02386	0.997004	1.03856	0.95659	1.0559	0.994906	1.03264	-93.3238	-50.6879	-17.7426	-66.9089	-137.4	-34.9819	-135.741	0.725504	1.47653	1.13591	1.29986	2.03518	-0.834128	0.999997	-5.72602	0.999991	1	0.903109	1.09804	1.12019	0.98023	1.21585	-0.834128	0.999997	-5.72602	0.999991	1
43919	292023	1213	Aars	alanyl-tRNA synthetase	1.01547	1.01193	0.997168	0.995043	1.06793	0.987014	1.04109	-117.379	-137.51	-7.29158	-45.4789	-125.382	-135.923	-122.778	0.782582	1.40503	1.15887	1.21241	1.79537	0.999436	0.999999	-14.5102	0.999999	1	0.85584	1.06749	1.00768	1.05935	1.2473	0.999436	0.999999	-14.5102	0.999999	1
43920					1.02644	0.980041	0.958694	0.98031	1.02654	1.0519	0.977315	-96.0298	-53.7742	-95.7675	-104.279	-111.184	-111.841	-35.7667	0.733071	1.18503	0.92126	1.28631	1.61653	0.992842	0.854619	-61.6548	0.999386	1	0.946615	1.18815	0.852226	1.39417	1.25516	0.992842	0.854619	-61.6548	0.999386	1
43921					1.01042	0.888089	1.00023	0.964271	1.12827	1.09007	0.994667	-133.203	-138.28	-0.428723	-136.912	-0.639971	-87.4861	-11.0703	0.809608	1.66695	1.05841	1.57496	2.05896	-23.1727	0.998831	-66.4328	0.998113	0.999998	0.931463	1.87571	1.03867	1.80588	2.01373	-23.1727	0.998831	-66.4328	0.998113	0.999998
43922	500464		RGD1562988_predicted	similar to EHM2 (predicted)	0.958108	1.00019	0.967652	0.959464	1.01828	1.05423	0.976112	-68.9779	-91.5507	-121.95	-110.573	-138.281	-72.1375	-48.2061	0.771957	1.02715	0.831149	1.23582	1.33058	-4.82837	-131.827	-8.26572	-1.96615	0.0413468	0.89419	1.18746	0.727506	1.63224	1.32798	-4.82837	-131.827	-8.26572	-1.96615	0.0413468
43923	25345	2068	Prm2	protamine 2	1.01347	0.969889	0.937926	0.982374	1.05855	1.03918	1.02867	-130.159	-11.6581	-19.6254	-84.711	-78.004	-113.801	-56.2073	0.809956	1.15483	0.952444	1.2125	1.4258	-5.45748	0.143986	-91.9627	0.969894	0.999809	0.927823	1.2098	0.816683	1.48136	1.30392	-5.45748	0.143986	-91.9627	0.969894	0.999809
43924					0.921466	1.01757	0.946166	1.07457	1.18357	1.08762	1.09685	-17.5001	-53.1414	0.931174	-9.87336	-125.63	-27.8232	-15.6482	0.707267	0.953674	1.06081	0.899004	1.34839	0.492042	-44.021	-38.6209	-54.2385	0.983161	0.834338	0.956258	0.877016	1.09035	1.14613	0.492042	-44.021	-38.6209	-54.2385	0.983161
43925	690845	105310	LOC690845	similar to 40S ribosomal protein S4, X isoform	1.00586	0.967377	1.00375	0.996576	1.08917	1.03724	1.03295	-134.724	-136.985	0.0563027	-62.5003	-60.2372	-137.043	-50.5058	0.792787	1.09222	0.982432	1.11175	1.37769	-11.775	-43.1071	-45.2052	-14.6049	-23.8355	1.14785	1.32367	0.979843	1.3509	1.15317	-11.775	-43.1071	-45.2052	-14.6049	-23.8355
43926					0.984769	0.973595	0.998186	0.971468	1.04472	1.0404	1.03235	-119.919	-138.007	-44.1797	-75.2429	-89.8499	-83.5434	-54.1509	0.876053	1.25463	1.0008	1.25362	1.43214	-44.3209	0.290804	-46.3452	0.336361	0.975044	1.03884	1.26989	0.966252	1.31424	1.2224	-44.3209	0.290804	-46.3452	0.336361	0.975044
43927	361618	20681	Stim1_predicted	stromal interaction molecule 1 (predicted)	1.00405	0.983346	0.978668	0.975888	1.04083	1.06589	1.06842	-136.719	-100.189	-46.1466	-7.01285	-113.685	-91.5623	-8.69412	0.874597	1.25902	1.14181	1.10265	1.43954	-26.9781	0.969958	-0.580314	-2.24506	0.999951	1.07664	1.3134	1.08468	1.21087	1.21991	-26.9781	0.969958	-0.580314	-2.24506	0.999951
43928	304343	4977	Cops6_predicted	COP9 (constitutive photomorphogenic) homolog, subunit 6 (Arabidopsis thaliana) (predicted)	0.98744	1.0389	1.00596	1.00829	1.12386	1.04601	1.05359	-106.243	-130.431	0.999983	-1.27188	-13.1735	-123.553	-5.15027	1.08726	1.3216	1.27856	1.03366	1.21553	-54.1371	0.993134	-1.54833	0.676434	0.999611	0.888498	1.08689	1.08122	1.00525	1.22329	-54.1371	0.993134	-1.54833	0.676434	0.999611
43929					1.02208	1.00184	0.956713	0.985696	1.06742	1.03037	1.03073	-70.7809	-9.20747	0.345743	-38.6103	-137.624	-103.15	-39.7238	0.988187	1.59241	1.238	1.28628	1.61145	-39.2791	0.999958	-1.03228	0.999302	1	0.92342	1.43249	1.0019	1.42977	1.55128	-39.2791	0.999958	-1.03228	0.999302	1
43930	25499	68260	Nrd1	nardilysin, N-arginine dibasic convertase 1	0.987289	0.951715	1.04864	0.887164	1.04008	1.12522	0.9221	-128.554	-51.3037	-69.9315	-7.87837	-47.1698	0.507122	0.429282	1.06809	1.54193	1.31559	1.17204	1.44363	-55.0716	0.999991	0.918528	0.996831	1	0.935762	1.0773	1.00845	1.06827	1.15125	-55.0716	0.999991	0.918528	0.996831	1
43931	298400	31375	Creb3	cAMP responsive element binding protein 3	0.998347	1.00839	0.953353	0.917275	1.0664	1.06836	1.01437	-137.842	-10.3542	-0.768572	-109.194	-127.501	0.913588	-0.404625	0.8859	1.33117	1.16028	1.14728	1.50261	-9.34139	0.780402	-5.10864	-8.83421	0.999507	0.954749	1.25135	1.00085	1.25029	1.31066	-9.34139	0.780402	-5.10864	-8.83421	0.999507
43932	25490	4485	Nedd8	neural precursor cell expressed, developmentally down-regulated gene 8	0.995211	1.02197	0.996581	0.99406	1.0941	1.07711	1.05664	-130.966	-134.507	0.999887	0.729076	-46.1616	-127.178	0.995653	0.733917	1.44344	0.98766	1.46148	1.96676	-11.5739	0.984998	-41.5417	0.99194	0.999985	0.976807	1.47106	1.07635	1.36671	1.50599	-11.5739	0.984998	-41.5417	0.99194	0.999985
43933	309177	8477	Znhit2_predicted	zinc finger, HIT domain containing 2 (predicted)	0.968357	1.0467	0.975552	1.02719	1.09111	1.09292	1.08569	-69.3225	-91.687	-0.361871	-1.18403	-34.8159	-85.3882	-0.158483	0.982864	1.66967	1.18067	1.41418	1.69878	-26.0195	0.998024	-25.3877	0.996971	0.999992	0.86779	1.63904	0.975904	1.67951	1.88876	-26.0195	0.998024	-25.3877	0.996971	0.999992
43934					1.02717	0.961908	0.960252	0.994794	1.05377	1.04179	1.00783	-77.785	-37.5089	-15.929	-131.652	-41.7469	-135.272	-36.6186	0.885627	1.80316	1.16923	1.54217	2.03603	-5.45333	0.999995	-9.51489	0.999976	1	0.932381	1.48201	1.03843	1.42717	1.58949	-5.45333	0.999995	-9.51489	0.999976	1
43935	312320	4773	Igf2bp3	insulin-like growth factor 2, binding protein 3	1.00612	0.981717	0.918787	0.966659	1.04846	1.11943	0.942096	-134.477	-0.116533	-26.7941	-10.2866	-107.254	-59.0815	0.953231	0.948007	1.57222	1.14276	1.37581	1.65845	-0.793145	0.999827	-32.5902	0.999913	1	0.867935	1.2093	0.910146	1.32868	1.3933	-0.793145	0.999827	-32.5902	0.999913	1
43936					1.02782	0.923669	0.976114	0.948701	1.01976	1.08735	1.00497	-79.4376	-89.8535	-104.194	-135.786	-0.976619	-18.5434	-0.280019	0.789643	1.63123	1.23326	1.32271	2.06579	0.724052	0.999965	-0.8698	0.99194	1	0.921102	0.965059	0.952387	1.01331	1.04772	0.724052	0.999965	-0.8698	0.99194	1
43937	315352	10273	Nxt2_predicted	nuclear transport factor 2-like export factor 2 (predicted)	1.00187	0.952646	0.985103	0.969127	1.07942	1.04245	1.04776	-137.93	-117.35	-1.80298	-29.1645	-25.7506	-67.9494	-40.007	0.796842	1.33925	1.08254	1.23713	1.68069	0.717694	0.690801	-53.9177	0.847935	0.999987	0.98822	1.21597	1.07312	1.13312	1.23047	0.717694	0.690801	-53.9177	0.847935	0.999987
43938	29634	22767	Ldhc	lactate dehydrogenase C	1.015	0.944415	0.938859	0.991383	1.01568	0.996226	1.00562	-118.542	-9.25451	-116.869	-135.286	-15.0044	-131.257	-136.913	0.881185	1.15402	0.913976	1.26263	1.30962	-9.51489	-2.44408	-6.8596	0.996451	0.995746	0.998468	1.33588	0.950494	1.40546	1.33793	-9.51489	-2.44408	-6.8596	0.996451	0.995746
43939					1.00472	0.999007	1.01085	0.982927	1.04731	1.00941	1.01479	-133.712	-115.995	-5.8165	-99.936	-138.077	-88.5383	-121.122	0.93948	1.471	1.0787	1.36368	1.56576	-48.2183	0.999804	-5.57181	0.998706	0.999998	1.00106	1.32077	1.05976	1.24629	1.31936	-48.2183	0.999804	-5.57181	0.998706	0.999998
43940					0.984416	0.978296	0.968902	0.970372	1.03898	1.00265	1.04693	-119.085	-75.8613	-57.5781	-39.4575	-103.363	-80.2132	-137.694	0.971716	0.971216	1.03894	0.934819	0.999486	-51.7865	-36.9591	-26.9781	-52.152	-17.5719	0.872627	0.986224	0.933824	1.05611	1.13018	-51.7865	-36.9591	-26.9781	-52.152	-17.5719
43941	298700	2784	Eif3s4	eukaryotic translation initiation factor 3, subunit 4 (delta)	1.01655	1.02861	0.978443	0.994706	1.08841	1.01439	1.04803	-107.593	-88.948	0.61572	-18.553	-66.2562	-134.686	-114.299	0.853333	1.81226	1.2067	1.50183	2.12375	-2.80007	0.99995	-10.0489	0.99936	1	0.889432	1.21085	1.04867	1.15465	1.36137	-2.80007	0.99995	-10.0489	0.99936	1
43942					1.01948	1.00161	0.974111	1.00194	1.06127	0.999627	1.03988	-110.703	-34.021	-5.97421	-20.5057	-51.4957	-51.4598	-51.5726	0.714797	1.51945	1.02514	1.48219	2.12571	0.808622	0.996115	-54.9774	0.999791	1	0.892848	1.29166	0.974796	1.32505	1.44667	0.808622	0.996115	-54.9774	0.999791	1
43943					1.01426	0.992564	0.975211	0.958402	1.03026	0.995581	0.997809	-49.2678	-33.8365	-28.4826	-51.4106	-49.6836	-13.6207	-50.9021	0.742506	1.25272	0.929366	1.34793	1.68715	-0.547216	0.258785	-45.781	0.964661	0.99982	0.96982	1.21193	0.963154	1.25829	1.24965	-0.547216	0.258785	-45.781	0.964661	0.99982
43944					0.977418	0.98746	0.941929	0.971815	1.01582	1.05658	1.0098	-42.9892	-14.8684	-47.3222	-49.8905	-48.7846	-38.7833	-18.0033	0.781534	1.23138	1.05911	1.16266	1.5756	-1.1183	0.748113	-46.8971	0.594277	0.999951	0.912372	1.26942	0.850879	1.49189	1.39134	-1.1183	0.748113	-46.8971	0.594277	0.999951
43945	296710		Arpc5l	actin related protein 2/3 complex, subunit 5-like	1.00126	0.943572	1.00812	0.873066	1.00726	1.0782	1.07793	-51.4943	-48.2644	-48.9133	0.661416	-1.26258	0.999939	0.67146	0.76095	1.84684	1.20062	1.53823	2.42702	-2.87506	0.997739	-20.5791	0.970647	0.999994	0.881772	1.3396	1.00186	1.33711	1.51921	-2.87506	0.997739	-20.5791	0.970647	0.999994
43946					0.969918	0.973508	0.98113	0.953233	1.12799	1.05436	1.00686	-30.6713	-42.1137	0.946484	-50.245	-34.5058	-14.3997	-10.8324	0.870151	1.54346	0.951413	1.62228	1.77379	-14.6049	0.974459	-38.6209	0.998488	0.999918	0.894559	1.56619	0.924769	1.6936	1.75079	-14.6049	0.974459	-38.6209	0.998488	0.999918
43947					0.995484	0.935515	0.960371	0.993973	1.03085	1.08408	1.02335	-51.2405	-30.667	-38.4346	-43.5171	-12.5763	-50.9785	-6.39891	0.880566	1.36973	1.07768	1.271	1.55551	-9.34139	0.953312	-51.2025	0.947567	0.999909	0.913113	1.37089	0.918313	1.49284	1.50134	-9.34139	0.953312	-51.2025	0.947567	0.999909
43948					0.997779	1.07594	1.13882	1.07183	1.26843	1.3329	1.20235	-51.4967	0.180406	0.9999	0.991492	-9.59066	-11.4058	0.999999	0.863882	0.778112	1.07166	0.726078	0.900715	-7.57724	-0.614071	-29.5881	0.825422	-33.599	0.983076	0.948026	0.973699	0.973634	0.964346	-7.57724	-0.614071	-29.5881	0.825422	-33.599
43949	311325	12198	Traf4af1	TRAF4 associated factor 1	1.03887	0.930796	1.03701	0.86168	0.951793	0.901983	0.899517	-34.3781	-39.7887	-26.1337	-1.89108	-12.3161	0.770438	-2.32549	0.936465	0.710716	1.07377	0.661888	0.758935	-32.9262	0.973247	-16.0462	0.999866	0.927444	1.04648	1.1153	0.958017	1.16417	1.06576	-32.9262	0.973247	-16.0462	0.999866	0.927444
43950					1.0317	0.885319	0.977087	0.880923	0.979168	1.0082	0.966681	-27.6004	-36.5065	-38.7796	-24.6885	0.98133	0.989323	-49.4074	0.775747	1.72588	1.17668	1.46674	2.2248	-10.0489	0.99747	-10.2315	0.941115	0.999989	1.16745	1.7678	1.20344	1.46895	1.51424	-10.0489	0.99747	-10.2315	0.941115	0.999989
43951	299850	4667	Dctn2	dynactin 2	1.01153	1.02193	0.994154	1.0033	1.10697	1.05127	1.07633	-46.7806	-50.2749	0.926103	-0.352527	-36.3777	-51.1628	-8.04988	0.769183	1.95271	1.15794	1.68636	2.53867	-1.49689	0.999863	-18.6346	0.994897	0.999999	0.972871	1.30974	1.00893	1.29814	1.34626	-1.49689	0.999863	-18.6346	0.994897	0.999999
43952	114522	40844	Stag3	stromal antigen 3	1.03672	1.02553	0.981873	0.979639	1.05408	1.02556	1.03831	-15.3333	-37.7084	-3.6333	-13.7991	-28.4939	-34.7193	-28.4549	1.05048	1.97213	1.28197	1.53836	1.87736	-40.5808	0.999992	-1.25364	0.999917	0.999999	1.01727	1.22938	1.02726	1.19676	1.20851	-40.5808	0.999992	-1.25364	0.999917	0.999999
43953	313519	84840	LOC313519	similar to RIKEN cDNA 5330440M15	1.00699	0.979602	1.00999	0.907711	1.05486	1.10831	0.983376	-50.1018	-48.6199	-9.43897	-43.6172	-40.0423	0.62948	0.789835	1.03008	1.64691	1.22872	1.34035	1.59882	-47.1681	0.999636	-0.755918	0.974459	0.999908	1.02949	1.24317	0.925218	1.34365	1.20756	-47.1681	0.999636	-0.755918	0.974459	0.999908
43954					1.02153	1.00677	0.941443	0.973989	1.11293	1.07877	1.02112	-35.4556	-2.21893	0.980146	-35.9613	-49.6669	-29.0868	0.268337	0.960957	1.66693	1.14879	1.45103	1.73465	-52.152	0.999998	-3.18829	0.999933	1	0.962034	1.2578	0.98556	1.27623	1.30744	-52.152	0.999998	-3.18829	0.999933	1
43955					1.01009	1.00098	0.929329	1.04117	1.1162	1.09931	1.03502	-48.9556	-2.96346	0.778996	-28.0197	-51.5515	-22.4847	0.189738	0.879697	1.13517	1.08617	1.04511	1.29041	-7.14055	-1.76385	-35.6182	-7.42962	0.988088	0.924973	1.2508	0.909409	1.3754	1.35226	-7.14055	-1.76385	-35.6182	-7.42962	0.988088
43956	25511	6291	Pemt	phosphatidylethanolamine N-methyltransferase	0.97202	0.972295	0.952994	1.00607	1.09132	1.1143	1.07071	-30.477	-11.3528	0.402967	-2.09214	-30.7954	-50.352	0.926223	0.952376	1.36008	1.12813	1.20561	1.42809	-19.1794	0.999946	-0.451761	0.994536	1	0.92052	1.19615	0.934293	1.28028	1.29943	-19.1794	0.999946	-0.451761	0.994536	1
43957					1.06279	0.986289	0.972756	0.907327	0.997394	1.04234	0.982858	-4.68384	-31.7087	-51.3527	-42.6054	-45.6577	0.741873	-17.2728	0.933829	1.63614	1.1471	1.42633	1.75207	-28.6012	-0.277148	-54.1371	0.775318	0.987526	1.02681	1.48551	0.945801	1.57064	1.44672	-28.6012	-0.277148	-54.1371	0.775318	0.987526
43958					1.00262	0.972161	0.966052	0.945496	1.08711	1.06811	1.01132	-51.2899	-23.3966	0.197064	-43.628	-34.6734	-11.9161	-2.31727	0.945172	1.43519	1.07474	1.33539	1.51845	-29.9189	0.997354	-31.2499	0.98781	0.999777	0.945666	1.15072	0.996179	1.15513	1.21683	-29.9189	0.997354	-31.2499	0.98781	0.999777
43959					0.991499	0.997223	0.954794	0.962463	1.08214	1.08963	1.04803	-47.0884	-3.34813	0.931778	-3.06367	-51.0807	-8.30066	0.975853	0.901763	1.20727	1.07629	1.1217	1.33879	-3.35311	-16.0462	-54.7279	-10.6034	0.977773	0.97498	1.09359	1.00187	1.09156	1.12166	-3.35311	-16.0462	-54.7279	-10.6034	0.977773
43960	296849	55897	Pdk3	pyruvate dehydrogenase kinase, isoenzyme 3	0.965259	0.930024	0.956675	0.898928	0.996575	1.04138	1.08906	-42.0871	-37.5001	-51.4781	-15.8725	-21.9917	-8.13114	-39.4807	0.972176	1.06809	1.0786	0.990251	1.09866	-54.8951	-17.0541	-12.1843	-53.5475	-9.51489	0.997573	1.12387	0.952624	1.17977	1.12661	-54.8951	-17.0541	-12.1843	-53.5475	-9.51489
43961					1.04093	0.996572	0.931194	0.93296	1.0743	1.05268	0.994862	-23.65	-4.18733	-4.06625	-50.9144	-51.2815	-10.3602	-11.7252	0.970418	1.29643	1.15079	1.12656	1.33595	-51.2025	0.690801	-14.1433	-3.27	0.99441	0.977036	1.08694	0.828907	1.31129	1.11249	-51.2025	0.690801	-14.1433	-3.27	0.99441
43962					1.03053	0.977966	0.983955	0.958936	1.02813	1.02117	1.00738	-16.0063	-36.7291	-19.0619	-48.0729	-27.1193	-5.1381	-29.2082	0.955353	1.57317	1.03606	1.51842	1.64669	-32.9262	0.998842	-49.9124	0.99995	0.999985	0.982025	1.36829	0.98939	1.38297	1.39334	-32.9262	0.998842	-49.9124	0.99995	0.999985
43963	366265	10782	Rab22a_predicted	RAB22A, member RAS oncogene family (predicted)	1.03591	0.979983	0.978299	0.950987	0.994027	1.00307	0.990484	-15.9568	-32.7326	-49.8513	-47.2964	-35.0464	-4.57875	-51.1185	0.898566	1.77346	1.19519	1.48383	1.97365	-9.86865	0.999854	-6.06409	0.998816	1	0.989936	1.56028	1.08561	1.43723	1.57614	-9.86865	0.999854	-6.06409	0.998816	1
43964					1.03252	0.942153	0.978417	0.926544	0.940278	0.980033	0.952012	-27.6166	-38.5532	-4.94364	-11.8026	-5.78988	-0.996937	-40.2174	1.02207	0.694673	1.01067	0.687335	0.679673	-49.21	-2.5128	-47.4359	0.603328	0.525076	0.947609	0.824593	1.08731	0.75838	0.870183	-49.21	-2.5128	-47.4359	0.603328	0.525076
43965	303241	62693	Chd3	chromodomain helicase DNA binding protein 3	1.06705	0.945735	0.980893	0.922476	1.01851	1.04213	0.969327	-1.20312	-38.0441	-39.1683	-23.3802	-3.84877	0.542604	-12.8697	0.818451	1.75676	1.18458	1.48303	2.14644	0.794988	1	-3.88208	0.999999	1	0.886215	1.42018	1.04753	1.35573	1.60252	0.794988	1	-3.88208	0.999999	1
43966					1.00777	0.995882	0.974992	0.9709	1.07582	1.0524	0.988452	-50.4768	-38.4475	-4.29876	-48.4799	-51.1751	-34.6033	-15.6839	0.966602	1.45706	1.0044	1.45068	1.5074	-52.9788	0.994897	-53.2737	0.999186	0.99973	0.940943	1.26984	0.839991	1.51173	1.34954	-52.9788	0.994897	-53.2737	0.999186	0.99973
43967	288599	32536	Wbscr1	Williams-Beuren syndrome chromosome region 1 homolog (human)	1.0318	0.960725	0.974004	0.944532	0.993448	1.00623	1.01113	-28.3062	-33.7144	-50.2242	-47.8342	-19.3332	-6.94341	-50.3693	0.828667	2.17937	1.25242	1.74013	2.62997	-8.18863	0.999997	-3.79021	0.999693	1	0.957384	1.59639	1.14966	1.38857	1.66744	-8.18863	0.999997	-3.79021	0.999693	1
43968	501282	10425	LOC501282	similar to lymphocyte antigen 6 complex, locus E ligand	0.99115	0.959018	0.963643	0.97863	1.04142	1.0559	1.00772	-49.3365	-23.9605	-20.5499	-49.8888	-19.3923	-39.7013	-9.83507	0.763423	1.36785	1.01607	1.34622	1.79173	0.995341	0.999976	-50.3599	0.999998	1	0.93371	1.46294	0.979231	1.49397	1.56681	0.995341	0.999976	-50.3599	0.999998	1
43969	309641	8433	Tcp11	t-complex protein 11 (mouse)	1.01524	0.986018	0.97787	0.998033	1.04232	1.04569	1.08407	-42.8681	-34.4372	-12.9412	0.517889	-43.9398	-51.4154	-10.3211	0.877562	1.52921	1.13675	1.34524	1.74257	-4.67342	0.999998	-5.57181	0.99999	1	0.899103	1.59935	0.979924	1.63212	1.77883	-4.67342	0.999998	-5.57181	0.99999	1
43970					0.99568	0.98442	0.973196	1.03771	1.19824	1.241	1.2182	-51.0514	-34.5091	0.999903	0.999985	-45.0843	-24.4972	0.999998	0.820172	1.0696	1.09484	0.976944	1.30411	-1.82025	-46.8971	-32.2544	-49.6823	0.821363	0.97459	1.13521	1.07157	1.05939	1.16481	-1.82025	-46.8971	-32.2544	-49.6823	0.821363
43971	116643	5168	Vcp	valosin-containing protein	1.05963	0.928589	1.02818	0.960538	1.09247	1.14149	1.06319	-8.74027	-34.2947	-0.220387	-7.02798	-2.53104	-21.9457	0.977129	0.916728	1.34825	1.31571	1.02473	1.47072	-3.79021	0.997527	0.981098	-21.7362	0.999999	1.06533	1.17761	1.08948	1.08089	1.1054	-3.79021	0.997527	0.981098	-21.7362	0.999999
43972					1.00882	0.899111	0.977305	0.962605	1.01522	1.08152	0.983236	-49.4817	-38.3589	-45.6226	-44.2357	0.747681	-23.7148	-1.5069	0.829211	1.01291	1.01834	0.994664	1.22153	0.780402	-42.798	-51.9716	-50.5772	0.99009	0.973604	1.21648	0.984502	1.23563	1.24946	0.780402	-42.798	-51.9716	-50.5772	0.99009
43973					0.996018	0.986995	1.00252	0.93693	1.06588	1.05919	1.044	-51.1453	-51.4049	-5.9586	-19.4968	-47.1189	-5.40801	-9.04271	0.890504	1.31301	1.0807	1.21496	1.47446	-10.9846	0.969958	-42.798	0.984289	0.999973	0.978493	1.25631	0.92493	1.35827	1.28392	-10.9846	0.969958	-42.798	0.984289	0.999973
43974	360677	19571	RGD1311925_predicted	similar to BC003940 protein (predicted)	1.02791	0.979886	0.996462	0.947066	1.04517	1.00914	0.985175	-23.2682	-50.8968	-6.524	-40.7653	-33.394	-1.92566	-47.2587	0.885925	1.30422	1.10356	1.18183	1.47216	-47.4359	0.999965	0.812965	0.990316	1	1.02331	1.33958	1.10376	1.21365	1.30907	-47.4359	0.999965	0.812965	0.990316	1
43975					1.00494	0.985423	1.01132	0.961841	1.04025	1.05012	1.02041	-50.223	-44.8926	-9.38913	-33.0121	-40.7304	-9.85702	-3.54885	0.941979	1.50217	1.18012	1.27289	1.59469	-33.2625	1	0.943786	0.99999	1	1.01298	1.35957	0.987253	1.37713	1.34215	-33.2625	1	0.943786	0.99999	1
43976	363869	5153	Ubl3	ubiquitin-like 3	0.98677	0.941587	1.01111	0.881238	1.02709	1.08893	0.931415	-47.4132	-48.6731	-36.7782	-4.56754	-9.28071	0.920797	-1.21559	0.895517	1.37769	1.22471	1.12491	1.53843	-44.021	1	0.999995	0.999757	1	0.987278	1.18627	1.04917	1.13068	1.20156	-44.021	1	0.999995	0.999757	1
43977	314457	17549	Ankrd9	ankyrin repeat domain 9	1.03918	0.966436	0.987991	0.926218	1.00927	1.05432	0.999039	-5.5918	-41.4769	-45.4154	-51.5057	-9.06311	0.96727	-0.181762	0.931184	1.43305	1.18819	1.20607	1.53895	-25.7029	0.999996	0.978282	0.995935	1	0.974334	1.4267	1.06276	1.34245	1.46428	-25.7029	0.999996	0.978282	0.995935	1
43978					1.04029	0.962306	0.98761	0.919382	1.00087	1.03415	1.00238	-3.29169	-39.4813	-51.5096	-51.0759	-3.88161	0.996845	-7.38474	0.901006	1.76565	1.18405	1.49119	1.95964	-47.7002	1	0.242262	0.999997	1	0.944458	1.45134	1.01926	1.42391	1.53669	-47.7002	1	0.242262	0.999997	1
43979	124440		Rpl41	ribosomal protein L41	1.02106	0.960418	0.976564	0.906864	1.00849	1.06229	0.981743	-31.0329	-26.7354	-47.4277	-34.6646	-7.59996	0.994047	-0.0843963	0.934367	1.55458	1.21343	1.28114	1.66378	-40.2574	0.999993	0.98153	0.98153	1	1.01935	1.31808	1.06683	1.23551	1.29306	-40.2574	0.999993	0.98153	0.98153	1
43980	303918	38062	Gtf2e1	general transcription factor II E, polypeptide 1 (alpha subunit)	1.01515	0.921868	0.979675	0.919867	1.01777	1.04651	1.00759	-34.1741	-23.9754	-29.3461	-46.4649	0.996663	0.997825	-0.670403	0.896604	1.57107	1.12675	1.39434	1.75225	-19.4551	0.999992	-4.67342	0.999967	1	0.963906	1.45092	1.03726	1.39881	1.50525	-19.4551	0.999992	-4.67342	0.999967	1
43981					1.03953	0.986929	0.989928	0.923046	1.03825	1.03945	1.00808	-1.21869	-40.8016	-1.67578	-44.4779	-34.735	0.999365	-1.24805	0.818175	1.23207	1.03372	1.19188	1.50587	0.480545	0.992123	-19.1794	0.989624	1	0.987216	1.38766	1.0159	1.36594	1.40563	0.480545	0.992123	-19.1794	0.989624	1
43982					0.992991	0.900336	0.98435	0.914687	1.023	1.10903	1.02722	-50.6317	-46.9981	-42.5246	-39.4061	-0.247057	-2.34219	-0.376386	0.846553	1.31245	1.11947	1.17239	1.55034	0.242262	0.958428	-10.9846	-0.277148	0.999989	1.09443	1.35141	1.03388	1.30713	1.23481	0.242262	0.958428	-10.9846	-0.277148	0.999989
43983					1.03549	0.969623	0.953026	0.943842	1.01743	1.03476	1.00083	-11.3869	-2.60053	-35.5817	-51.5328	-15.8469	-0.199003	-12.1031	0.91151	1.32057	1.09721	1.20357	1.44878	-1.20767	0.947567	-29.2582	0.924001	0.999996	0.922216	1.21643	0.942105	1.29118	1.31903	-1.20767	0.947567	-29.2582	0.924001	0.999996
43984	290644	38171	Ifi30	interferon gamma inducible protein 30	1.01266	1.01639	0.971855	0.975356	1.08823	1.02164	1.00824	-40.6454	-15.207	0.991933	-46.606	-34.6689	-20.2889	-25.9293	1.12051	0.512795	1.07382	0.477544	0.457643	-17.9339	0.934278	-19.1619	0.995616	0.996434	0.891219	0.615435	0.930276	0.661561	0.690553	-17.9339	0.934278	-19.1619	0.995616	0.996434
43985	311183	9087	Fnbp4	formin binding protein 4	1.01882	0.983034	0.966668	0.911808	1.02212	1.05594	0.978234	-37.2805	-17.6964	-32.9915	-32.8243	-39.2312	0.940995	-2.97743	0.923493	2.12028	1.13653	1.86557	2.29593	-16.1953	0.999999	-8.69434	0.999991	1	0.8676	1.81325	0.985933	1.83912	2.08996	-16.1953	0.999999	-8.69434	0.999991	1
43986	79462	40849	Txn2	thioredoxin 2	0.964711	1.0406	0.980509	0.997829	1.03259	1.07992	1.04497	-8.76872	-30.3351	-12.6199	-3.39505	-5.76883	-51.2427	0.947192	0.7641	0.791931	0.874229	0.905862	1.03642	-0.283637	-6.61889	-20.7597	-10.1966	-10.9159	0.788809	1.0032	0.955384	1.05005	1.27179	-0.283637	-6.61889	-20.7597	-10.1966	-10.9159
43987	81640	1235	Amd1	S-adenosylmethionine decarboxylase 1	0.996177	0.95218	1.00555	0.94623	1.05925	1.05986	0.955155	-51.2544	-50.9068	-12.61	-21.0868	-18.5986	-14.0836	-12.2564	0.790695	1.11474	1.00843	1.10542	1.40982	0.959556	-0.391559	-21.8285	-1.79034	0.999954	0.767156	1.53368	0.816161	1.87914	1.99918	0.959556	-0.391559	-21.8285	-1.79034	0.999954
43988					1.06677	1.01314	1.00925	1.0428	1.02071	1.10666	1.06442	-23.0881	-50.7373	-33.3637	-35.2656	-49.9036	-29.9849	-14.7172	0.829131	1.39772	0.947429	1.47528	1.68577	-5.44692	-3.58273	-20.62	0.562504	0.989707	0.812349	1.50449	0.613344	2.45293	1.85202	-5.44692	-3.58273	-20.62	0.562504	0.989707
43989	362149	3589	RGD1309199	similar to CBF1 interacting corepressor	1.00478	0.927995	0.973863	0.921884	0.873254	0.8674	0.825846	-51.3705	-45.5744	-1.64154	0.812739	-19.3582	-16.1545	-0.987168	0.929846	0.815557	0.844084	0.966204	0.877089	-12.1077	-0.872685	-0.112897	-25.2675	-8.05154	0.792179	1.79099	0.916348	1.95449	2.26085	-12.1077	-0.872685	-0.112897	-25.2675	-8.05154
43990	689581	5291	LOC689581	similar to Eukaryotic translation initiation factor 5B (eIF-5B) (Translation initiation factor IF-2)	0.999676	0.978285	1.00862	0.920583	1.08103	1.07821	1.02599	-51.5735	-49.1541	-0.427597	-33.6183	-37.6901	0.0668166	-0.782723	0.945099	1.64291	1.08075	1.52015	1.73834	-3.13599	0.999999	-9.36271	1	1	0.941254	1.19067	1.01026	1.17858	1.26499	-3.13599	0.999999	-9.36271	1	1
43991	299809	4696	Cct2	chaperonin containing TCP1, subunit 2 (beta)	1.08064	0.84709	0.98448	0.848064	0.942813	0.999981	0.978652	-13.8954	-48.8829	-24.207	-46.5728	0.738852	0.721058	-51.577	0.915475	2.06917	1.37582	1.50396	2.26021	-13.3404	0.999508	-0.507604	0.950188	0.999991	1.11897	1.56513	1.24041	1.26178	1.39872	-13.3404	0.999508	-0.507604	0.950188	0.999991
43992	497915	1061	RGD1562380_predicted	similar to GTP-binding protein (predicted)	1.02714	0.973583	0.963009	0.976038	1.06069	1.04331	1.01792	-32.9131	-21.225	-5.75052	-42.3137	-32.9222	-35.6737	-16.7768	0.830144	1.65397	1.04534	1.58223	1.99239	-1.0237	0.999883	-21.4385	0.999944	1	0.892548	1.30312	1.01338	1.28592	1.46	-1.0237	0.999883	-21.4385	0.999944	1
43993					1.02642	0.991204	0.951721	0.935301	1.08034	1.02863	1.03287	-38.5936	-18.2185	-3.84095	-33.028	-49.8837	-7.61748	-36.7176	0.859633	1.60064	1.1107	1.44111	1.862	-3.73984	0.99979	-8.43408	0.998688	0.999999	1.00212	1.39423	0.939965	1.48328	1.39128	-3.73984	0.99979	-8.43408	0.998688	0.999999
43994	316521	5169	Vil1_predicted	villin 1 (predicted)	1.01728	0.987231	0.96258	1.01079	1.15316	1.16223	1.09467	-43.6602	-22.6649	0.995208	0.199097	-46.9573	-48.3071	0.997969	0.723954	2.50182	1.16854	2.14098	3.45578	-1.54248	0.999831	-13.8107	0.997227	0.999997	0.80678	1.5863	0.981468	1.61625	1.96621	-1.54248	0.999831	-13.8107	0.997227	0.999997
43995	288518	41080	RGD1311660_predicted	similar to RIKEN cDNA 1110007L15 (predicted)	0.974512	1.01887	0.979035	0.941229	1.02783	0.983883	1.00723	-31.0966	-36.6684	-29.1141	-49.578	-39.5378	-2.90529	-42.1902	0.782776	1.74923	1.21006	1.44557	2.23465	0.656381	0.999948	-5.64986	0.999909	1	0.876259	1.29074	1.09506	1.17869	1.47301	0.656381	0.999948	-5.64986	0.999909	1
43996	300989	6815	Hemk1_predicted	HemK methyltransferase family member 1 (predicted)	0.985504	1.01625	0.944364	0.978535	1.05028	1.05599	1.02439	-42.8272	-2.68698	-6.26426	-31.1216	-41.1217	-34.238	-3.68143	0.808205	1.18825	1.01191	1.17427	1.47023	-1.10314	0.832096	-25.1794	0.919142	0.999953	0.8529	1.17414	0.847219	1.38588	1.37665	-1.10314	0.832096	-25.1794	0.919142	0.999953
43997	140670	68176	Ap2b1	adaptor-related protein complex 2, beta 1 subunit	1.04617	0.993402	0.982069	0.999767	1.03824	1.04578	0.999945	-10.5702	-39.9599	-17.2823	-51.5769	-49.8411	-51.5748	-10.8545	0.949933	1.2993	1.09446	1.18716	1.36779	-6.73219	0.893516	-19.0109	0.820306	0.99954	0.889485	1.01178	0.930413	1.08745	1.13748	-6.73219	0.893516	-19.0109	0.820306	0.99954
43998					1.02281	0.984154	0.953133	0.919688	0.967348	0.988531	0.925869	-46.0751	-30.9958	-40.4068	-13.9306	-49.0247	-10.9623	-50.313	0.942433	1.77621	1.23771	1.43507	1.8847	-20.0493	0.996434	-2.17161	0.730806	0.999676	0.876916	1.62853	0.791241	2.0582	1.85711	-20.0493	0.996434	-2.17161	0.730806	0.999676
43999					0.980514	0.982886	0.95627	0.924213	1.08004	1.09467	0.933435	-42.9642	-20.1643	-2.88581	-5.39672	-44.8094	-2.45535	-0.547397	1.00085	1.77442	1.28938	1.37618	1.77291	-21.3055	0.976822	-3.06504	0.562504	0.999647	0.946345	1.24539	0.754044	1.65161	1.316	-21.3055	0.976822	-3.06504	0.562504	0.999647
44000	300741	1825	Mpi	mannose phosphate isomerase (mapped)	0.983576	0.968231	0.955692	1.02076	1.00118	1.06501	1.09152	-46.9628	-25.6471	-51.5526	-3.55368	-36.1524	-44.6504	-13.3887	0.750901	1.38034	1.09767	1.25752	1.83825	-0.25787	0.779914	-15.5572	0.759261	0.999975	0.896421	1.48048	0.867092	1.70741	1.65154	-0.25787	0.779914	-15.5572	0.759261	0.999975
44001	29172	68166	Aqp8	aquaporin 8	0.990805	0.989585	0.952256	1.07009	1.20348	1.10822	1.08916	-49.2346	-14.1118	0.999939	-0.412516	-48.5886	-4.0802	0.671741	0.74522	2.25671	1.3499	1.67176	3.02824	0.900585	0.999984	-1.63926	0.999877	1	0.96554	1.11612	1.00018	1.11591	1.15595	0.900585	0.999984	-1.63926	0.999877	1
44002					1.08161	0.844884	0.982017	0.869848	0.93396	0.994807	0.964983	-13.0997	-47.9119	-18.2512	-38.8318	0.797177	-0.02627	-51.2648	0.835424	1.87477	1.3186	1.42179	2.24409	-6.96214	0.998854	-0.336613	0.893516	0.999996	1.11825	1.65063	1.20565	1.36908	1.47608	-6.96214	0.998854	-0.336613	0.893516	0.999996
44003					0.978996	0.929521	0.989534	0.915945	1.01461	1.03093	1.02521	-38.5473	-48.0095	-45.0102	-34.5609	-1.18898	0.395024	-28.3584	0.930252	1.6909	1.18479	1.42717	1.81768	-18.7066	0.995304	-6.28574	0.937242	0.999831	1.03841	1.43165	0.903319	1.58488	1.37869	-18.7066	0.995304	-6.28574	0.937242	0.999831
44004	287199	12094	Nudcd2	NudC domain containing 2	1.01439	0.983787	1.01273	0.911025	1.02572	1.10332	0.978181	-48.2735	-48.968	-41.8571	-44.0561	-47.2987	-2.83833	-1.90155	0.939495	1.2587	1.16714	1.07845	1.33977	-23.7405	0.282102	-3.66076	-14.4428	0.80333	1.13533	1.19954	1.01785	1.1785	1.05655	-23.7405	0.282102	-3.66076	-14.4428	0.80333
44005	308435	87637	Cic_predicted	capicua homolog (Drosophila) (predicted)	0.980569	1.02691	0.936952	1.01259	1.07669	0.980304	0.949621	-43.06	-7.02917	-3.79945	-14.8234	-37.0805	-47.9258	-42.8453	0.886533	2.68422	1.16956	2.29506	3.02777	-8.826	0.999923	-16.9901	0.99994	1	0.796023	2.43621	0.93793	2.59743	3.06047	-8.826	0.999923	-16.9901	0.99994	1
44006	360596	62199	RGD1560397_predicted	similar to RNA-binding protein Musashi2-S (predicted)	1.03373	1.00442	0.959239	0.996613	1.05239	1.01674	1.02316	-15.9345	-8.04634	-2.89174	-10.9508	-50.5113	-50.9434	-38.3855	0.823158	3.25019	1.30756	2.48569	3.94844	-11.6554	1	-4.15102	0.999995	1	0.928988	1.63223	0.987466	1.65295	1.757	-11.6554	1	-4.15102	0.999995	1
44007					1.1072	0.988488	1.00807	0.965885	1.06568	1.07466	0.979904	0.310856	-19.1751	-4.17292	-16.8611	-18.689	-12.5575	-3.19554	0.934887	2.37295	1.14348	2.0752	2.53822	-19.1619	0.999997	-10.0553	0.999923	0.999999	0.953404	1.779	0.996025	1.7861	1.86594	-19.1619	0.999997	-10.0553	0.999923	0.999999
44008	304862	37753	Tpr	translocated promoter region	1.02007	1.03341	0.992133	0.947357	1.08972	1.05314	1.02569	-14.623	-18.7464	0.820232	-12.1291	-8.70525	-1.81864	-2.30689	0.880926	1.73358	1.19946	1.4453	1.9679	-8.178	0.999997	0.468052	0.999827	1	0.915745	1.4376	1.02146	1.40739	1.56987	-8.178	0.999997	0.468052	0.999827	1
44009	313507	2400	Tal1_predicted	T-cell acute lymphocytic leukemia 1 (predicted)	1.00275	1.0333	1.00775	0.968662	1.08488	1.05504	1.08792	-19.5628	-18.577	-0.13762	0.200576	-12.9589	-13.6443	-4.35476	0.877058	1.11376	0.957041	1.16375	1.26988	-7.31541	-9.91491	-25.4669	-8.56369	0.512194	1.03229	1.34715	0.90015	1.49659	1.30501	-7.31541	-9.91491	-25.4669	-8.56369	0.512194
44010	297523	18603	Vgll4	vestigial like 4 (Drosophila)	1.01418	0.871513	0.960533	0.879963	1.03272	0.977556	0.950558	-18.3862	-11.4235	-14.6424	-8.27303	0.901979	0.679903	-16.5442	0.70307	1.19801	0.905602	1.32289	1.70398	0.950188	-1.44876	-9.63692	0.880622	0.999831	0.792558	1.06169	0.722592	1.46928	1.33958	0.950188	-1.44876	-9.63692	0.880622	0.999831
44011					0.996272	1.02402	0.978665	0.98706	1.0872	1.035	1.18039	-19.5322	-16.3735	-0.748657	0.995944	-15.7541	-18.3796	-12.3485	1.00249	1.22404	1.03072	1.18755	1.221	-24.8519	-0.0039357	-25.5114	0.699128	0.798848	0.94689	1.01404	0.891724	1.13717	1.07092	-24.8519	-0.0039357	-25.5114	0.699128	0.798848
44012					0.98608	1.04568	1.03108	1.11676	1.15727	1.11844	1.04721	-19.1084	-17.2344	-0.420084	-17.2059	-14.8645	-3.31291	-5.84584	0.582822	2.8239	1.01155	2.79165	4.84521	0.468052	0.999475	-25.5575	0.999373	0.999998	0.648871	2.97394	0.888389	3.34756	4.58325	0.468052	0.999475	-25.5575	0.999373	0.999998
44013	24230	574	Bzrp	benzodiazepine receptor, peripheral	0.983785	1.04576	0.961359	1.07927	1.11238	1.0486	1.06413	-17.9276	-11.5342	0.329626	-5.07795	-9.8705	-2.34862	-9.04767	1.02251	0.904935	1.11041	0.814955	0.885015	-22.6814	-24.5088	-12.8741	-15.0788	-24.7883	0.836723	0.863295	0.875857	0.985657	1.03176	-22.6814	-24.5088	-12.8741	-15.0788	-24.7883
44014	304396		LOC304396	similar to hypothetical protein DKFZp434K1815	0.967993	1.022	0.939829	1.04334	1.09496	0.99928	1.05059	-10.2233	-1.41027	0.741229	-4.19352	-14.6862	-6.38774	-19.6327	0.948696	1.08661	1.01441	1.07118	1.14538	-23.2362	-0.537942	-22.9091	-0.283637	0.869219	0.925392	1.30654	1.11819	1.16843	1.41187	-23.2362	-0.537942	-22.9091	-0.283637	0.869219
44015					1.00127	1.01478	0.995986	0.972658	1.14259	1.09249	1.04442	-19.6298	-19.5472	0.761662	-11.3324	-18.4516	-15.7152	-1.61528	0.960619	1.26323	1.05857	1.19334	1.31502	-23.9273	0.769811	-7.92615	-0.946902	0.982456	1.08751	1.22385	0.968287	1.26393	1.12537	-23.9273	0.769811	-7.92615	-0.946902	0.982456
44016	361321	37953	Atg12	autophagy-related 12 (yeast)	1.03517	0.981088	1.03406	0.908917	1.03783	1.13179	0.998579	-11.1207	-11.5165	-10.1799	-19.6202	-16.5237	0.536327	0.952623	0.85943	2.46852	1.00251	2.46234	2.87227	-15.3976	0.999848	-24.9129	0.999956	0.999991	0.86451	1.51286	0.821038	1.84262	1.74996	-15.3976	0.999848	-24.9129	0.999956	0.999991
44017					0.984373	0.958351	0.948454	0.95931	1.06259	1.04604	0.994166	-16.9592	-3.48739	-1.82412	-19.2457	-6.61673	-6.97082	-5.77797	0.899987	2.55462	1.19329	2.14082	2.83851	-12.2598	1	-2.65978	0.999999	1	0.946926	1.8538	0.946055	1.95951	1.95771	-12.2598	1	-2.65978	0.999999	1
44018	29387	7477	Pla2g2c	phospholipase A2, group 2C	0.979719	0.990907	0.914337	0.984793	1.05772	1.02888	0.947594	-17.6948	-0.705195	-4.87329	-5.47054	-18.437	-18.2048	-15.6301	0.815279	1.11895	0.858113	1.30397	1.37248	-0.363836	-4.15102	-1.0237	0.927931	0.994608	0.834947	1.03961	0.804324	1.29252	1.24512	-0.363836	-4.15102	-1.0237	0.927931	0.994608
44019					1.03498	1.00234	0.956498	0.955417	1.04409	0.996704	0.957953	-9.69804	-6.06576	-7.42732	-6.01039	-19.6283	-6.57746	-19.4081	0.798004	1.1321	1.04312	1.08531	1.41866	0.764594	-5.54783	-24.8519	-6.61889	0.996671	0.955969	1.21861	0.885292	1.3765	1.27474	0.764594	-5.54783	-24.8519	-6.61889	0.996671
44020					1.01088	0.939453	0.959489	0.935262	1.04282	1.04754	0.960673	-17.5913	-3.68094	-3.49749	-4.09481	0.208568	0.494566	-2.22364	0.783226	1.27626	0.960466	1.32879	1.62949	0.895925	0.987895	-25.5742	0.997097	0.999999	0.937589	1.37859	1.00371	1.3735	1.47036	0.895925	0.987895	-25.5742	0.997097	0.999999
44021	287772	2109	Psmd12	proteasome (prosome, macropain) 26S subunit, non-ATPase, 12	1.01453	0.950828	1.05466	0.895842	1.04805	1.11668	0.996534	-17.9144	-5.45687	-7.32097	-19.5347	-6.25515	0.795959	0.801664	0.942306	2.84833	1.17577	2.42253	3.02273	-19.9038	0.999948	-17.4638	0.999875	0.999995	0.958384	1.97326	1.01478	1.94451	2.05895	-19.9038	0.999948	-17.4638	0.999875	0.999995
44022					1.00965	0.883591	0.89345	1.00295	1.05736	1.08727	1.02139	-18.6955	-0.441777	-9.45879	-17.6923	-0.619179	-19.5995	-3.58898	0.906238	1.48227	1.22823	1.20684	1.63563	-5.15093	1	0.999217	0.999986	1	1.01748	1.1704	0.873814	1.33942	1.15029	-5.15093	1	0.999217	0.999986	1
44023					1.02394	0.991869	0.943389	0.916424	1.02352	1.13436	1.01598	-16.5807	-6.92691	-16.6798	-18.2023	-19.2475	-1.53721	0.686219	0.939526	1.26769	1.25601	1.0093	1.34929	0.954591	-11.3573	-21.4385	-17.1483	0.999803	0.947203	1.06025	0.99306	1.06766	1.11935	0.954591	-11.3573	-21.4385	-17.1483	0.999803
44024	500255	11073	RGD1560552_predicted	similar to MJ0495-like protein SelB (predicted)	0.99432	1.02245	0.936868	0.996399	1.02853	1.03471	1.07993	-19.2938	-1.48516	-12.7248	-0.140181	-14.9929	-19.4998	-10.3507	0.920614	0.779044	0.961741	0.810036	0.846222	-19.9038	-7.43537	-25.4906	-3.81996	-14.7604	0.960915	1.0888	0.854955	1.27351	1.13308	-19.9038	-7.43537	-25.4906	-3.81996	-14.7604
44025					1.03277	0.96064	0.989897	0.961591	1.13095	1.06556	1.02449	-14.483	-19.0558	0.575878	-16.5468	-12.0291	-14.2088	-6.08996	0.938675	1.29329	1.58732	0.814763	1.37779	-22.6814	-8.826	-0.112897	-12.8741	-0.836523	1.01695	0.818423	0.64526	1.26836	0.804782	-22.6814	-8.826	-0.112897	-12.8741	-0.836523
44026	29646	20162	Adh4	alcohol dehydrogenase 4 (class II), pi polypeptide	1.01651	0.965849	0.974023	0.948847	1.03017	1.00723	1.02153	-15.3511	-10.3559	-8.65723	-12.9313	-6.35381	-1.07882	-18.7264	1.18898	0.551556	1.07832	0.511494	0.46389	-14.6015	0.966402	-18.8591	0.993211	0.996434	1.15503	0.72501	1.09077	0.664679	0.627699	-14.6015	0.966402	-18.8591	0.993211	0.996434
44027	360643	960	Cdc27	cell division cycle 27 homolog (S. cerevisiae)	1.02499	1.00056	1.00348	0.9533	1.02801	1.00126	1.01961	-8.29608	-19.3102	-6.63329	-11.5577	-19.6303	-0.172479	-19.5955	0.98028	1.68073	1.23531	1.36057	1.71454	-17.1483	1	0.993211	0.999996	1	0.989362	1.37434	1.06969	1.2848	1.38912	-17.1483	1	0.993211	0.999996	1
44028	290364	7388	Itm2b	integral membrane protein 2B	1.03294	0.949151	0.972929	0.955651	1.05026	1.079	1.13611	-9.81413	-11.9617	-3.81718	0.995748	-2.99671	-4.91026	0.284577	0.932156	3.23822	1.59777	2.02671	3.4739	-10.7704	0.999909	-1.54248	0.998318	0.999999	0.936012	1.30546	1.06585	1.2248	1.3947	-10.7704	0.999909	-1.54248	0.998318	0.999999
44029	83536	8305	Mkln1	muskelin 1, intracellular mediator containing kelch motifs	0.993979	0.950838	0.989476	0.875889	1.10685	1.05368	0.996783	-19.0781	-17.9674	0.976041	-19.4777	-2.24838	0.999483	-1.83966	0.978411	3.74205	1.46487	2.55452	3.82462	-23.6439	0.999995	-2.00316	0.999955	1	0.942413	2.13899	0.936374	2.28433	2.26969	-23.6439	0.999995	-2.00316	0.999955	1
44030					0.993588	0.979244	0.95146	1.013	1.01126	1.03565	1.01472	-18.524	0.0872226	-16.4499	-14.5172	-10.5083	-15.5087	-3.1852	0.903751	2.06784	1.2312	1.67953	2.28806	-1.06308	1	0.80333	1	1	0.914258	1.67499	1.09895	1.52416	1.83207	-1.06308	1	0.80333	1	1
44031	287585	31185	Ppm1d_predicted	protein phosphatase 1D magnesium-dependent, delta isoform (predicted)	1.04356	0.95877	0.940839	0.971902	1.04092	1.0559	0.992485	-10.1635	-4.96746	-10.9745	-19.241	-10.3337	-14.6537	-6.57644	0.9326	1.85528	1.15501	1.6063	1.98936	-21.57	0.999997	-2.34791	0.999909	1	0.975392	1.45565	0.883624	1.64736	1.49237	-21.57	0.999997	-2.34791	0.999909	1
44032	361195	104197	Cdc14b_predicted	CDC14 cell division cycle 14 homolog B (S. cerevisiae) (predicted)	1.02314	1.01954	0.9002	0.949716	1.0285	1.06807	1.02215	-16.2304	0.410453	-14.7235	-16.4875	-17.1358	-7.351	-3.80557	0.909009	1.48635	1.20859	1.22981	1.63513	-5.0545	0.999958	0.872166	0.893516	0.999999	0.952319	1.2881	0.918669	1.40214	1.35259	-5.0545	0.999958	0.872166	0.893516	0.999999
44033	363164	10830	Wdr48_predicted	WD repeat domain 48 (predicted)	1.00745	1.00144	0.992117	0.946322	1.04384	1.05821	1.00976	-18.0182	-17.809	-0.54579	-16.9455	-19.5755	0.673669	0.731935	0.78617	1.3467	0.996743	1.35111	1.71299	0.875048	0.978877	-24.6535	0.996594	1	0.854709	1.2663	0.972592	1.30199	1.48156	0.875048	0.978877	-24.6535	0.996594	1
44034	295052	31203	Ccna1	cyclin A1	0.94899	1.007	1.0345	0.970469	1.05731	1.06065	0.961421	-11.759	-14.6366	-10.9045	-13.2165	-19.3967	-15.0749	-8.02563	0.793515	1.01054	0.858562	1.17702	1.2735	-1.31378	-25.5798	-2.2295	-1.63926	0.266722	0.811356	0.996708	0.55513	1.79545	1.22845	-1.31378	-25.5798	-2.2295	-1.63926	0.266722
44035	313658	10804	Rbaf600	ZUBR1	0.955477	0.980061	0.995148	0.989884	1.10503	0.947418	0.999577	-6.24455	-19.3887	0.805969	-19.6371	-15.7581	-18.5685	-3.79289	0.783504	1.68773	1.15627	1.45962	2.15407	-0.800979	0.992724	-12.7196	0.966402	0.999993	0.786248	1.38572	0.887666	1.56109	1.76245	-0.800979	0.992724	-12.7196	0.966402	0.999993
44036	297522	6479	Sec13l1	SEC13-like 1 (S. cerevisiae)	1.05858	1.04473	1.01168	1.05994	1.08153	1.02333	1.03327	-4.63399	-18.526	-0.863369	-13.1306	-8.50403	-4.31903	-16.097	0.749086	0.921028	0.904689	1.01806	1.22954	0.998904	-5.54783	-1.1853	-20.7597	0.991642	0.873124	1.08433	1.01	1.07359	1.2419	0.998904	-5.54783	-1.1853	-20.7597	0.991642
44037	305070	10097	RGD1359339	similar to RIKEN cDNA 2310028N02	1.03469	1.03197	0.963216	1.02503	1.07673	1.0369	1.05966	-10.8804	-9.60735	-0.705049	-3.32786	-11.8857	-14.4136	-10.07	0.744068	1.47044	1.03021	1.42732	1.97622	0.958608	0.986089	-23.4442	0.999614	1	0.860182	1.18579	0.937164	1.26529	1.37853	0.958608	0.986089	-23.4442	0.999614	1
44038	296161	8972	RGD1305440	similar to Rnf37-pending protein	0.961344	1.00381	0.996156	0.972114	1.0736	1.0535	1.0165	-9.89317	-19.5118	-1.74967	-17.4654	-19.5148	-13.8232	-5.82698	1.00737	1.56488	1.0168	1.53902	1.55343	-25.2248	0.996434	-25.3448	0.999234	0.999631	0.970199	1.44577	1.05102	1.37559	1.49018	-25.2248	0.996434	-25.3448	0.999234	0.999631
44039	691966	90843	LOC691966	similar to Sulfide:quinone oxidoreductase, mitochondrial precursor	1.10831	0.991755	0.899214	0.989084	1.07887	1.05392	1.04288	0.285143	0.784529	-0.805919	-11.696	-19.3373	-18.5637	-4.56263	0.85842	1.21934	0.921667	1.32297	1.42044	-1.44876	-2.9261	-18.5533	0.420158	0.957639	0.925089	1.36649	0.960779	1.42228	1.47715	-1.44876	-2.9261	-18.5533	0.420158	0.957639
44040	292156	9337	Sh3glb1	SH3-domain GRB2-like B1 (endophilin)	0.983453	0.87805	1.0352	0.904163	0.951781	1.0876	0.876991	-18.803	-16.2865	-13.3943	-0.807923	-0.886343	-3.77506	-6.39589	0.954372	1.67701	1.02139	1.6419	1.75719	-11.2094	0.988708	-25.1794	0.999251	0.999946	0.817935	1.00043	0.837496	1.19455	1.22311	-11.2094	0.988708	-25.1794	0.999251	0.999946
44041	117019	5976	Eif2b4	eukaryotic translation initiation factor 2B, subunit 4 delta	0.976456	0.935547	0.966477	0.943892	1.08651	0.989733	1.03389	-16.6982	-14.0802	-2.40569	-14.292	-5.3618	-7.48128	-19.0507	0.896686	2.58282	1.15673	2.23286	2.88041	-19.1619	0.999992	-14.4428	0.999899	0.999997	0.996329	2.05933	1.06263	1.93795	2.06692	-19.1619	0.999992	-14.4428	0.999899	0.999997
44042	114499	3306	Hdgf	hepatoma-derived growth factor	1.0386	0.884131	0.970804	0.876494	0.974873	1.01833	1.02726	-11.1288	-13.8856	-15.2114	-14.7616	0.875148	0.935664	-17.2451	0.78519	1.06393	1.04408	1.01902	1.355	0.266722	-7.92615	-19.1619	-17.7777	0.987895	1.08864	1.04508	1.10473	0.946004	0.959993	0.266722	-7.92615	-19.1619	-17.7777	0.987895
44043	301511	4187	Arpc2_predicted	actin related protein 2/3 complex, subunit 2 (predicted)	1.08452	0.986454	1.00586	0.941782	1.04347	1.08843	1.03157	-0.223543	-19.3209	-8.17733	-12.3488	-17.9666	-3.232	0.0382388	0.777085	2.43458	1.38921	1.7525	3.13296	-0.872685	0.999999	0.479428	0.999623	1	0.898824	1.53726	1.07583	1.42891	1.71031	-0.872685	0.999999	0.479428	0.999623	1
44044					1.02245	0.93237	0.966762	0.902462	1.02517	1.12047	1.05175	-15.1437	-10.7194	-14.1743	-4.95184	-0.986327	0.826189	0.93417	0.689383	2.04916	0.944994	2.16844	2.97245	-0.0680743	0.99824	-19.7573	0.999831	0.999998	0.865579	1.62405	0.930299	1.74573	1.87626	-0.0680743	0.99824	-19.7573	0.999831	0.999998
44045	299121	10220	Actr10	ARP10 actin-related protein 10 homolog (S. cerevisiae)	1.03374	0.908492	0.962528	0.960116	0.97751	1.01097	1.01637	-11.8568	-10.047	-15.5046	-17.412	0.490426	-9.16127	-18.6002	0.805364	2.09846	1.24422	1.68656	2.60561	-1.59048	0.999997	-1.40303	0.999614	1	0.913405	1.35736	1.0392	1.30616	1.48605	-1.59048	0.999997	-1.40303	0.999614	1
44046					0.938416	0.988865	0.957078	0.991261	1.10151	1.05121	1.0421	-1.75905	-5.31153	0.894902	-6.22219	-18.6671	-18.6609	-3.49368	0.854935	1.60662	1.15212	1.39449	1.87923	-15.0788	0.999751	-3.73984	0.997792	0.999998	0.928953	1.23892	0.882498	1.40388	1.33368	-15.0788	0.999751	-3.73984	0.997792	0.999998
44047					1.06683	0.914728	0.959475	0.974808	0.985653	1.06472	0.994374	-3.66912	-10.1171	-18.1219	-19.3998	-0.322558	-15.2807	-4.09539	0.856968	1.74463	1.24348	1.40302	2.03582	-2.9261	0.997526	-5.34713	0.961388	0.999994	1.05734	1.52106	1.09566	1.38826	1.43857	-2.9261	0.997526	-5.34713	0.961388	0.999994
44048	360650	9602	RGD1304846	similar to X83328 protein	1.02785	0.975196	0.947543	0.996741	1.03557	1.06539	1.05366	-10.8904	-1.64088	-7.50829	-1.96661	-12.0062	-19.4771	-0.258599	0.955974	1.24766	1.06042	1.17658	1.30512	-24.7883	0.985762	-4.15102	0.856753	0.995908	1.05187	1.17938	0.872926	1.35106	1.12122	-24.7883	0.985762	-4.15102	0.856753	0.995908
44049	361202	10515	Gkap1	G kinase anchoring protein 1	0.976194	0.906568	1.01791	0.922211	1.0727	1.11188	0.964977	-13.7122	-16.1647	-0.34282	-8.89561	0.871703	0.421732	0.940144	0.961786	1.75875	1.27671	1.37756	1.82863	-25.3075	0.999451	-0.309883	0.934278	0.999918	1.03192	1.20929	0.724822	1.6684	1.17189	-25.3075	0.999451	-0.309883	0.934278	0.999918
44050					0.996322	1.03005	1.00846	0.953901	1.08983	1.02992	1.04466	-19.2099	-17.4962	0.998271	-0.269035	-4.51106	0.178808	-4.57416	0.854096	1.76731	1.3028	1.35655	2.06922	-6.17694	1	0.951327	0.99992	1	0.894391	1.1599	1.11109	1.04392	1.29686	-6.17694	1	0.951327	0.99992	1
44051					1.00439	0.993636	1.0137	0.954794	1.05311	1.0185	1.01938	-19.418	-17.6032	-3.79023	-15.7919	-19.1718	-5.38015	-16.0998	0.844274	1.76474	1.20358	1.46625	2.09025	-2.59556	0.999999	0.624718	0.999975	1	0.946458	1.42068	1.00412	1.41486	1.50105	-2.59556	0.999999	0.624718	0.999975	1
44052					1.02057	0.958102	0.928177	0.931788	0.999976	1.0767	0.990315	-15.6575	-1.59536	-19.639	-18.8918	-13.1186	-2.12177	-1.74897	0.949013	1.45919	1.112	1.31222	1.53759	-22.5648	0.995083	-5.0545	0.941441	0.999799	0.995287	1.26639	0.988691	1.28088	1.27239	-22.5648	0.995083	-5.0545	0.941441	0.999799
44053					1.02374	0.994097	1.00999	0.945383	1.03603	1.09054	1.02626	-1.81137	-18.6715	-10.2993	-13.9134	-19.29	-3.65643	0.315828	0.852132	1.41677	1.04008	1.36218	1.66261	-11.2094	0.974567	-22.0807	0.984378	0.99956	0.927243	1.30695	0.891123	1.46663	1.4095	-11.2094	0.974567	-22.0807	0.984378	0.99956
44054					1.03955	0.999221	1.0098	0.99453	1.03997	1.07443	1.00494	-6.28431	-18.298	-6.13134	-19.2878	-19.6301	-19.2559	-0.03993	1.0092	1.35912	1.12833	1.20454	1.34674	-18.0896	0.997469	-1.35804	0.893516	0.996001	0.949167	1.22722	0.914095	1.34256	1.29295	-18.0896	0.997469	-1.35804	0.893516	0.996001
44055	360533	23360	Rnf187_predicted	ring finger protein 187 (predicted)	1.02462	1.02736	0.980938	0.953302	1.06568	1.08626	1.0476	-8.16546	-11.3765	0.871421	-0.200813	-6.62481	-0.0288993	0.993467	0.937233	1.03816	1.15263	0.900686	1.10768	-16.8316	-10.7704	0.885953	0.251036	-0.159434	0.897841	0.974739	0.963688	1.01147	1.08565	-16.8316	-10.7704	0.885953	0.251036	-0.159434
44056	307526	69488	RGD1307915_predicted	similar to hypothetical protein MGC32132 (predicted)	1.02876	0.979552	0.959566	0.950546	1.01858	1.06751	0.963456	-10.8857	-5.50274	-15.3291	-7.03193	-14.373	-2.68277	-0.25942	0.993887	2.51183	1.17324	2.14093	2.52728	-25.4906	0.999993	-15.8763	0.99999	0.999999	0.953366	2.40777	0.996295	2.41673	2.52555	-25.4906	0.999993	-15.8763	0.99999	0.999999
44057	66020	101265	Gapdhs	glyceraldehyde-3-phosphate dehydrogenase, spermatogenic	0.97529	0.989388	1.00911	0.931271	1.069	1.10508	1.00116	-13.4336	-18.685	-0.585608	-19.0099	-16.7479	-1.77965	0.877578	0.822934	0.963841	0.91444	1.05402	1.17122	0.648713	-22.7962	-22.4464	-13.6535	0.898281	0.88962	1.22291	0.972332	1.25771	1.37465	0.648713	-22.7962	-22.4464	-13.6535	0.898281
44058	298767		Dync2li1	dynein cytoplasmic 2 light intermediate chain 1	1.02556	0.999767	0.981568	0.97719	1.0445	1.0476	0.939189	-15.7189	-17.4023	-9.79886	-4.77491	-19.6386	-16.3043	-9.16643	0.780754	0.894646	0.997222	0.897139	1.14587	0.973969	-2.65978	-24.1905	-3.28086	0.113839	0.849382	1.04979	0.844131	1.24363	1.23595	0.973969	-2.65978	-24.1905	-3.28086	0.113839
44059	288471	39246	Trrap_predicted	transformation/transcription domain-associated protein (predicted)	1.01054	0.893367	1.00198	1.03045	1.06466	1.16944	1.00591	-18.7892	-19.608	-3.8011	-19.3663	0.756061	-13.6595	0.992611	1.1028	0.935037	1.31091	0.713274	0.847879	-10.9159	-22.6814	0.926252	0.956646	-15.8763	0.875603	1.04301	0.959554	1.08698	1.1912	-10.9159	-22.6814	0.926252	0.956646	-15.8763
44060					1.02405	0.9605	0.975524	0.957675	0.942438	1.01581	0.96321	-15.691	-15.3853	-4.66787	-12.5907	-10.2619	-9.2878	-17.68	1.06471	0.561454	1.0224	0.549154	0.527331	-25.2248	0.987023	-25.5575	0.999084	0.998429	0.874772	0.763349	0.987344	0.773133	0.872626	-25.2248	0.987023	-25.5575	0.999084	0.998429
44061					1.06566	0.93123	0.974937	0.977047	0.932627	1.05937	1.01004	-4.99796	-15.8784	-3.70155	-19.0031	-3.41776	-16.4395	-6.43555	0.781705	1.28329	1.12185	1.1439	1.64165	0.311962	0.898281	-14.7604	0.624718	0.99999	0.989215	1.20317	0.959382	1.25411	1.21628	0.311962	0.898281	-14.7604	0.624718	0.99999
44062					0.990379	0.934916	0.96787	0.861751	0.987319	1.01871	0.871534	-18.9285	-12.8791	-18.4174	0.959104	-2.99468	0.983721	-17.1489	0.955383	1.68846	0.993158	1.70009	1.76731	-14.2843	0.869219	-20.3369	0.997984	0.999217	1.10744	1.29399	1.11571	1.1598	1.16845	-14.2843	0.869219	-20.3369	0.997984	0.999217
44063	81670	91040	Gpt1	glutamic pyruvic transaminase 1, soluble	1.00423	1.01656	0.974529	0.98832	1.05642	1.0205	0.965111	-19.3934	-12.2438	-1.94827	-7.96626	-16.2259	-17.8124	-14.6702	0.99304	1.03529	1.13572	0.911569	1.04255	-23.2362	-25.5296	-11.3573	-9.91491	-21.57	0.917764	1.06442	0.990056	1.07511	1.1598	-23.2362	-25.5296	-11.3573	-9.91491	-21.57
44064	304201		RGD1561962_predicted	similar to ecotropic viral integration site 5-like (predicted)	1.00502	0.966808	0.976025	0.949726	1.03483	0.985245	0.955971	-19.1281	-10.5311	-5.56575	-1.94165	-5.77444	-0.650556	-15.5621	0.867601	1.79866	1.17031	1.53691	2.07315	-0.477805	0.999144	-16.5138	0.999579	1	0.819617	1.39357	0.92406	1.50809	1.70026	-0.477805	0.999144	-16.5138	0.999579	1
44065	266718		Qki	quaking homolog, KH domain RNA binding (mouse)	1.01642	1.00337	0.98498	0.932608	1.05043	1.07425	1.01192	-16.0055	-16.46	-2.72427	-17.6233	-19.4682	0.260645	0.374499	0.925216	2.35829	1.24444	1.89507	2.54891	-14.6015	1	0.581215	1	1	0.941429	1.36401	0.962361	1.41736	1.44887	-14.6015	1	0.581215	1	1
44066	685462	76808	LOC685462	similar to EMI domain containing 1	1.06	0.975779	0.95634	0.970441	1.0266	1.03276	1.03129	-0.847573	-3.0647	-10.6208	-9.57315	-11.4969	-8.77361	-7.72772	0.875231	1.15041	0.997481	1.15331	1.3144	-9.36271	-1.59048	-25.5784	-1.1853	0.94783	0.963025	1.17448	0.822733	1.42754	1.21958	-9.36271	-1.59048	-25.5784	-1.1853	0.94783
44067	292764	45483	RGD1303117	hypothetical protein LOC292764	1.05576	0.905712	1.00506	0.950826	1.07935	1.13386	1.0652	-0.433215	-19.1422	0.864564	0.40623	0.99266	-1.02803	0.999838	0.982364	1.42835	1.22201	1.16886	1.454	-13.6535	0.999996	0.994968	0.972093	1	1.01721	1.17723	1.04751	1.12383	1.1573	-13.6535	0.999996	0.994968	0.972093	1
44068	117243	100939	Acsl6	acyl-CoA synthetase long-chain family member 6	0.993496	0.983208	0.955669	0.911864	1.00441	1.07199	1.05706	-18.9636	-3.35067	-19.3284	-1.0769	-15.51	0.94258	0.384842	0.786402	1.12148	0.992663	1.12977	1.42609	0.989943	0.998746	-22.6814	0.999842	1	0.94125	1.22867	1.02263	1.20148	1.30536	0.989943	0.998746	-22.6814	0.999842	1
44069	140544	3680	Pcyt1a	phosphate cytidylyltransferase 1, choline, alpha isoform	1.02382	0.985455	0.969796	0.94322	1.00952	1.05065	1.00477	-12.5665	-9.16604	-18.2716	-19.2848	-16.527	-0.729231	-2.42313	0.970961	1.33112	1.14305	1.16453	1.37093	-25.3448	0.999771	0.839534	0.839534	0.999985	0.923891	1.17726	0.923546	1.27472	1.27424	-25.3448	0.999771	0.839534	0.839534	0.999985
44070					0.987408	0.991659	0.945079	1.0045	1.06153	1.03444	1.04479	-17.1352	-0.782536	-0.357406	-3.59234	-18.5036	-19.306	-7.31796	1.02231	1.46703	1.2478	1.17569	1.43501	-16.9901	0.999998	0.885953	0.999911	1	0.881195	1.06132	0.871558	1.21773	1.20441	-16.9901	0.999998	0.885953	0.999911	1
44071	294504	5356	Pyp	pyrophosphatase	1.05213	0.926205	0.968168	0.90091	1.0096	1.06134	1.06135	-4.09588	-10.5951	-18.6168	-2.08485	0.0458406	0.908662	-2.08771	0.966484	0.829379	1.10562	0.750146	0.85814	-20.62	-1.68883	-10.6257	0.954591	-3.58273	1.06613	1.03132	1.06052	0.97247	0.967356	-20.62	-1.68883	-10.6257	0.954591	-3.58273
44072	25729	14452	Ccne1	cyclin E	0.981829	0.937039	0.940882	0.860552	0.949762	1.08032	0.978781	-16.2618	-2.0747	-4.20685	-15.169	-1.38753	0.998827	-0.0360767	0.724323	0.798229	0.95661	0.834435	1.10203	-1.1853	-21.8285	-7.92615	-14.4428	0.85346	0.934668	1.13325	0.904323	1.25314	1.21246	-1.1853	-21.8285	-7.92615	-14.4428	0.85346
44073	363229	34076	Slc39a10_predicted	solute carrier family 39 (zinc transporter), member 10 (predicted)	1.00259	0.968468	0.918466	0.913046	1.092	1.10818	0.996761	-19.544	0.776367	0.832829	-19.4902	-9.29361	0.87573	0.963896	0.915807	1.36613	1.09592	1.24656	1.49172	-16.9901	0.80333	-11.6554	-0.0249113	0.995083	1.05433	1.10603	0.903002	1.22484	1.04904	-16.9901	0.80333	-11.6554	-0.0249113	0.995083
44074	291077	23555	RGD1307537	similar to RIKEN cDNA 4933417A18	1.00797	1.01012	0.984581	0.923024	1.06083	1.01537	1.04285	-17.9366	-13.8696	0.734549	-1.07929	-16.9743	0.988479	-14.0462	0.935997	1.47061	1.16095	1.26673	1.57117	-24.7221	0.999987	0.919142	0.995616	1	1.00623	1.2889	1.03021	1.2511	1.28091	-24.7221	0.999987	0.919142	0.995616	1
44075	297728	6574	RGD1310606	similar to RIKEN cDNA 1200009B18; EST AA408438	1.03702	0.972368	1.02526	0.894851	1.062	1.0984	1.00437	-3.69916	-9.16575	0.56317	-19.1906	-7.47554	0.999723	0.995788	0.984993	1.45505	1.15077	1.26442	1.47722	-24.9129	0.999984	0.479428	0.998717	0.999999	0.989951	1.26292	0.921372	1.3707	1.27574	-24.9129	0.999984	0.479428	0.998717	0.999999
44076	79449	107127	Rpl21	ribosomal protein L21	1.12442	0.998459	1.0021	0.96795	0.990137	0.978142	0.980914	0.444792	-19.6134	-19.0725	-17.5813	-19.6251	-14.3066	-16.9778	0.999967	1.1697	1.03098	1.13455	1.16974	-25.5114	-4.23645	-23.2362	-9.49933	-4.15102	1.02259	1.09016	1.00104	1.08902	1.06607	-25.5114	-4.23645	-23.2362	-9.49933	-4.15102
44077	619346	100950	Surf4	surfeit 4	1.08129	0.940978	0.967721	0.896152	0.964242	1.04695	0.942706	-0.942524	-12.3785	-11.1136	-4.21925	-3.79754	0.759374	-7.90426	0.984948	1.26994	1.30788	0.970994	1.28935	-19.6099	0.996434	0.999914	-4.67993	0.999973	1.038	1.10395	0.996938	1.10734	1.06354	-19.6099	0.996434	0.999914	-4.67993	0.999973
44078	361653	32601	Armc5	armadillo repeat containing 5	1.02552	0.98366	0.988132	0.936559	0.998196	1.0315	1.00501	-8.02949	-16.101	-19.55	-18.968	-13.4453	0.875732	-4.96463	0.963981	1.7111	1.21459	1.40878	1.77503	-22.5648	1	0.97515	1	1	0.916173	1.5722	1.00634	1.5623	1.71605	-22.5648	1	0.97515	1	1
44079	365215	10426	RGD1309888	similar to RIKEN cDNA 1500002O20	1.01582	1.0087	0.985481	0.95178	1.04651	1.04658	1.02292	-13.7626	-14.4263	-0.419819	-9.31957	-17.6273	0.100823	-0.409003	0.916105	1.21022	1.11992	1.08064	1.32105	-9.77545	0.998688	0.940073	-1.27024	0.999998	0.924155	1.22249	0.958157	1.27587	1.32282	-9.77545	0.998688	0.940073	-1.27024	0.999998
44080	300215		Lmbr1l	limb region 1-like homolog (mouse)	0.979425	0.994626	0.980038	0.966033	1.09553	1.05608	1.00151	-13.0635	-13.3846	0.968885	-19.5968	-19.11	-6.25503	-0.648732	1.0617	0.933863	1.10364	0.846164	0.879592	-13.3404	-25.5296	-10.7704	-10.1966	-12.1077	0.971977	0.9469	0.980529	0.965703	0.9742	-13.3404	-25.5296	-10.7704	-10.1966	-12.1077
44081					1.01047	0.992975	0.976406	0.946813	1.03033	1.061	1.01602	-16.0362	-6.66262	-3.45061	-12.2421	-17.9006	0.829109	0.91886	0.844991	1.20344	0.987653	1.21849	1.42421	0.640882	0.456441	-25.1313	0.94783	0.999984	0.882669	1.1526	0.934079	1.23395	1.30582	0.640882	0.456441	-25.1313	0.94783	0.999984
44082	290356	8847	Phyhip	phytanoyl-CoA hydroxylase interacting protein	1.02029	0.917556	0.991491	0.931533	1.02753	1.12249	0.962069	-16.5911	-19.0492	-14.4238	-10.4767	-0.285153	-2.02467	0.829845	0.822162	1.63355	1.10431	1.47926	1.9869	-1.89509	0.996351	-16.3546	0.993366	0.999995	0.971686	1.49323	0.990785	1.50712	1.53675	-1.89509	0.996351	-16.3546	0.993366	0.999995
44083					1.00767	0.917732	0.968631	0.947647	1.04189	1.16542	1.00523	-19.1515	-12.6598	-9.45091	-19.4104	-0.197482	-5.48985	0.993704	0.680723	1.03641	0.880563	1.17699	1.52252	0.929573	-0.41979	-23.0201	-0.309883	0.999981	1.05066	1.72681	0.906509	1.9049	1.64355	0.929573	-0.41979	-23.0201	-0.309883	0.999981
44084	171293	55616	Ctsd	cathepsin D	0.992991	0.970347	0.958392	0.948471	1.03728	1.07563	1.01422	-19.109	-6.35225	-9.30253	-17.5893	-11.8733	-3.94162	-0.463167	0.76155	1.1973	0.956519	1.25173	1.57219	0.202082	-1.1853	-24.0173	-0.0039357	0.998464	0.894349	1.46835	0.974579	1.50665	1.64181	0.202082	-1.1853	-24.0173	-0.0039357	0.998464
44085	304545	2769	Oasl1	2'-5' oligoadenylate synthetase-like 1	0.923178	0.886779	1.02841	0.983486	1.10941	0.983515	0.986151	-6.34314	-17.9811	-2.69909	-18.9867	-3.74014	-18.7156	-18.7188	0.810748	1.08805	0.914468	1.18982	1.34204	-25.2675	-24.5824	-9.63692	-5.44692	-23.7405	0.965156	1.35884	0.584585	2.32445	1.4079	-25.2675	-24.5824	-9.63692	-5.44692	-23.7405
44086					1.02322	0.98825	0.946791	0.903929	1.04697	1.10904	0.966026	-16.8463	-8.14614	-10.974	-13.86	-18.8566	-0.426294	-0.257755	0.837391	1.43385	0.992568	1.44459	1.71229	-3.20792	0.993211	-22.3262	0.995194	0.999928	0.906885	1.48163	0.803494	1.84399	1.63376	-3.20792	0.993211	-22.3262	0.995194	0.999928
44087					0.989162	0.956207	0.994626	0.990949	1.05491	1.00917	1.0141	-18.939	-19.3034	-5.29825	-18.4313	-8.51132	-18.8349	-19.1697	0.764823	0.928815	0.939415	0.988717	1.21442	0.479428	-16.8316	-18.0896	-25.3448	-0.872685	0.867342	1.05308	0.755128	1.39457	1.21415	0.479428	-16.8316	-18.0896	-25.3448	-0.872685
44088	117152	10202	Cand1	cullin associated and neddylation disassociated 1	1.00942	0.994744	1.02791	0.929776	1.05744	1.15204	1.03553	-19.3562	-17.3321	-11.7151	-17.6418	-19.5493	-8.11267	-0.991663	0.671682	1.3501	0.935759	1.44278	2.01002	0.954591	-0.183362	-17.7777	0.909299	0.999946	0.79502	1.4329	0.83242	1.72137	1.80234	0.954591	-0.183362	-17.7777	0.909299	0.999946
44089	29525	55958	Pitpna	phosphatidylinositol transfer protein, alpha	1.05472	0.907108	0.976097	0.959381	0.966204	1.08643	1.02811	-6.64121	-15.7591	-12.5784	-14.7069	0.141018	-10.2508	-0.989303	0.701808	1.99371	1.1606	1.71782	2.84082	0.501495	0.998774	-11.6554	0.982456	0.999998	0.908057	1.4491	0.991104	1.46211	1.59582	0.501495	0.998774	-11.6554	0.982456	0.999998
44090	317486		RGD1565844_predicted	similar to RIKEN cDNA 1700045I19 (predicted)	1.026	0.994012	0.942058	1.00379	1.09651	1.09259	1.09149	-12.1506	-0.98182	0.891824	0.828096	-19.1317	-19.4358	0.844487	0.76203	2.07362	1.07853	1.92263	2.72117	-1.94871	0.999623	-23.3412	0.999104	0.999996	0.917342	1.71252	1.10232	1.55355	1.86682	-1.94871	0.999623	-23.3412	0.999104	0.999996
44091	287447	9100	Dullard	Dullard homolog (Xenopus laevis)	0.981198	1.02279	0.983492	1.01892	1.0778	0.980567	1.01541	-14.1277	-15.2475	0.756663	-15.8622	-12.3366	-14.2429	-13.8096	0.813032	1.37297	1.02916	1.33407	1.68871	0.13218	0.99971	-18.8591	0.999944	1	0.930852	1.32072	1.14774	1.15071	1.41883	0.13218	0.99971	-18.8591	0.999944	1
44092	315134	8917	Josd1	Josephin domain containing 1	1.0758	0.932254	1.04323	1.05141	1.08227	1.17056	1.11882	-0.96318	-8.13618	-0.341652	0.889401	-1.34053	-5.6267	0.998296	0.903718	1.36841	1.23307	1.10976	1.5142	-9.36271	0.998746	0.85346	-0.448536	0.999993	1.04122	1.0487	1.19489	0.877648	1.00718	-9.36271	0.998746	0.85346	-0.448536	0.999993
44093					1.03966	0.988004	0.963651	0.959504	1.0246	1.1898	0.962122	-16.0052	-16.3155	-18.1318	-16.0521	-19.2563	-15.585	0.437224	1.19074	1.14425	1.11154	1.02943	0.96096	-11.3573	-24.105	-13.1845	-5.24847	-3.98336	1.11442	1.11941	0.785463	1.42516	1.00447	-11.3573	-24.105	-13.1845	-5.24847	-3.98336
44094	114489	3234	Dag1	dystroglycan 1	0.975485	1.00442	1.02901	0.869218	1.10754	1.16181	0.971957	-16.5583	-15.6569	-0.528935	-15.695	-19.5336	0.8104	0.89707	1.07555	1.80563	1.21929	1.48088	1.6788	-23.2362	0.981191	-18.2448	0.984736	0.9994	0.98305	1.2945	0.806675	1.60474	1.31682	-23.2362	0.981191	-18.2448	0.984736	0.9994
44095	116458	40968	Ipo13	importin 13	1.01405	1.02044	0.978978	0.94882	1.02648	1.04518	1.01155	-17.8117	-16.327	-13.9302	-18.3817	-15.9888	-4.72404	-8.51251	1.10561	1.39398	1.11658	1.24844	1.26083	-9.49933	0.784803	-14.1261	0.202082	0.432499	0.920045	1.16003	0.81524	1.42292	1.26083	-9.49933	0.784803	-14.1261	0.202082	0.432499
44096	291661	12431	RGD1309263_predicted	similar to hypothetical protein PRO1580 (predicted)	0.993783	0.984918	0.938009	0.978351	1.03539	0.985508	1.01168	-19.4763	-0.792876	-8.77377	-18.7091	-16.4188	-15.49	-17.0619	0.805023	1.22329	1.08587	1.12655	1.51957	-2.40846	-0.766047	-21.7	-4.95919	0.985428	0.894711	1.1962	0.768391	1.55676	1.33697	-2.40846	-0.766047	-21.7	-4.95919	0.985428
44097	79254	2887	Akap4	A-kinase anchor protein 4	1.00701	0.974316	0.976792	0.973439	1.07415	1.07201	1.05774	-19.0691	-14.0733	-0.291738	-2.61054	-13.0396	-12.6671	-0.492981	0.868159	1.85183	1.21014	1.53026	2.13306	-1.14388	0.999623	-1.94871	0.991642	1	1.02293	1.36456	1.06579	1.28032	1.33397	-1.14388	0.999623	-1.94871	0.991642	1
44098					1.01214	0.943842	0.936159	0.972797	1.03411	1.06113	0.992459	-17.7747	-0.414979	-9.0283	-18.884	-1.57084	-13.2762	-0.895852	0.729078	1.13877	1.39256	0.817752	1.56193	-22.2043	-25.1794	-21.7	-23.4442	-20.4791	0.880263	1.13968	0.804248	1.41707	1.2947	-22.2043	-25.1794	-21.7	-23.4442	-20.4791
44099	366468	13154	LOC366468	similar to U7 snRNP-specific Sm-like protein LSM10	0.974179	0.986052	0.940971	0.975511	1.0653	1.03806	1.018	-11.562	-0.575894	-0.2944	-15.3648	-16.8677	-12.207	-6.57877	0.662318	1.07544	1.09405	0.982989	1.62376	0.898281	-22.0807	-20.8982	-25.4669	0.989943	1.12913	1.30431	0.978307	1.33324	1.15515	0.898281	-22.0807	-20.8982	-25.4669	0.989943
44100	291996	31924	Nob1p	nin one binding protein	1.00757	0.960196	0.949278	0.951152	1.06795	1.03765	1.03785	-18.1016	0.339117	0.894873	-2.36475	-1.39757	0.160071	-2.42704	0.716336	2.53471	1.24203	2.04077	3.53843	-5.64986	0.99953	-14.7604	0.996891	0.999994	0.847465	2.36505	0.940437	2.51484	2.79073	-5.64986	0.99953	-14.7604	0.996891	0.999994
44101	309172	32653	RGD1310323	similar to RIKEN cDNA 1200004M23	0.971443	0.974509	0.954998	1.00035	1.05356	0.929918	0.997395	-11.2183	-4.6077	-2.9207	-19.5505	-12.5971	-19.6374	0.0920227	0.711279	0.980448	1.16694	0.840189	1.37843	0.828252	-24.4328	-1.54248	-1.31378	0.982456	1.00701	1.11039	1.00034	1.11001	1.10266	0.828252	-24.4328	-1.54248	-1.31378	0.982456
44102					1.01764	0.994034	1.02935	0.985778	1.09704	1.10047	1.06576	-14.809	-9.01792	0.970542	0.253009	-19.0018	-16.2532	0.980074	0.89973	1.96404	1.29474	1.51694	2.18293	-16.8316	1	0.942778	0.999952	1	0.974986	1.59922	1.02547	1.5595	1.64025	-16.8316	1	0.942778	0.999952	1
44103					1.0915	0.950237	0.939207	0.968795	0.974425	1.0847	0.992201	-1.03189	-5.11075	-15.6956	-19.2416	-8.15467	-14.0351	-1.7601	0.780477	2.47547	1.3598	1.82046	3.17173	-2.9261	0.999984	-0.836523	0.998904	1	0.951303	1.70908	1.00651	1.69802	1.79657	-2.9261	0.999984	-0.836523	0.998904	1
44104	499865	41661	RGD1565206_predicted	similar to RIKEN cDNA 1700095F04 (predicted)	1.03311	0.974398	0.926964	0.876223	0.977893	1.02379	0.953995	-11.7926	0.209326	-14.2682	-4.62515	-16.6641	0.988824	-15.5775	0.918977	1.39837	1.22063	1.14561	1.52166	-18.7066	0.99682	-0.336613	0.784803	0.999869	1.00375	1.17114	0.911498	1.28485	1.16676	-18.7066	0.99682	-0.336613	0.784803	0.999869
44105	362963	9249	Rutbc3	RUN and TBC1 domain containing 3	0.980487	1.0635	0.990655	1.05371	1.19113	1.0416	1.00169	-14.775	-18.7117	0.999985	-19.3889	-2.08084	-2.48956	-5.66911	1.15564	0.43606	0.995492	0.438035	0.377332	-21.0353	0.995813	-23.5451	0.998029	0.998828	0.956671	0.779777	1.03442	0.753831	0.815094	-21.0353	0.995813	-23.5451	0.998029	0.998828
44106	294232	2658	Dhx16	DEAH (Asp-Glu-Ala-His) box polypeptide 16	0.939951	0.906249	0.969938	0.968578	1.07465	1.01619	0.916616	-11.2369	-18.9494	-9.2856	-9.23362	-8.21837	-17.4623	-18.6069	1.10488	1.52394	1.06236	1.43448	1.37929	-25.0807	-2.72493	-22.3262	-8.05154	-4.49926	0.867921	1.06403	0.64507	1.64948	1.22595	-25.0807	-2.72493	-22.3262	-8.05154	-4.49926
44107					0.989774	1.03116	0.976982	0.953013	1.04929	1.01793	1.175	-17.9412	-12.3261	-2.36049	0.999995	-8.70278	-2.3575	-14.9828	0.999911	1.30722	1.10762	1.1802	1.30734	-19.9038	0.987895	-3.98336	0.843132	0.999827	1.20091	1.17798	1.04487	1.12739	0.980905	-19.9038	0.987895	-3.98336	0.843132	0.999827
44108					1.02183	0.950993	0.987647	0.978961	1.06946	1.09577	1.06448	-7.21363	-14.149	0.990842	0.977355	0.796379	-7.44077	0.999943	0.651784	1.33034	1.00919	1.31822	2.04107	0.999911	0.997984	-25.2248	0.998976	1	0.844453	1.33499	1.02795	1.29869	1.58089	0.999911	0.997984	-25.2248	0.998976	1
44109	361308	38093	Kif20a_predicted	kinesin family member 20A (predicted)	0.970062	0.925985	0.928166	0.959717	1.04191	1.01574	1.01787	-12.0097	-0.454707	-7.95008	-14.958	-0.238839	-7.92847	-17.2551	0.835079	1.35261	1.11541	1.21266	1.61974	-0.800979	0.956646	-10.4818	0.202082	0.999838	1.02656	1.3073	0.937424	1.39457	1.27348	-0.800979	0.956646	-10.4818	0.202082	0.999838
44110	361046	4699	Adprtl1	ADP-ribosyltransferase (NAD+; poly (ADP-ribose) polymerase)-like 1	0.993652	0.999131	0.957558	0.960295	1.05964	0.980109	0.88854	-19.2801	-8.26947	-3.95841	0.906531	-19.6322	-11.6882	-16.3423	0.674356	0.984962	0.949335	1.03753	1.4606	-2.59556	-24.1905	-18.8591	-13.5396	-2.71727	0.650343	0.963521	0.676893	1.42345	1.48156	-2.59556	-24.1905	-18.8591	-13.5396	-2.71727
44111					1.02601	0.973027	0.937927	0.947183	1.06506	1.12274	0.984089	-17.0557	-5.66478	-3.30607	-18.921	-16.6379	-8.39663	0.789592	0.922262	1.25144	1.0496	1.19229	1.35692	-11.8343	-4.48036	-13.2467	-8.48134	-0.810408	0.799246	1.04148	0.653258	1.59429	1.30308	-11.8343	-4.48036	-13.2467	-8.48134	-0.810408
44112	117035	331	Slc25a20	solute carrier family 25 (mitochondrial carnitine/acylcarnitine translocase), member 20	1.02146	0.996472	0.985422	1.04219	1.07662	1.00886	0.996121	-15.8552	-17.7293	-0.982833	-19.3741	-19.523	-8.66838	-18.9276	0.649004	1.21952	0.96154	1.2683	1.87906	0.999138	-0.149767	-11.1928	0.873688	0.999999	0.78183	1.16379	0.894319	1.30132	1.48855	0.999138	-0.149767	-11.1928	0.873688	0.999999
44113	305882	9854	RGD1305288	similar to chromosome 14 open reading frame 94	0.969299	1.01734	0.950306	0.927705	0.871897	0.810292	0.823112	-12.8604	-6.22478	0.975466	0.999883	-17.2741	-1.24049	0.999975	1.37741	0.302898	0.770374	0.393183	0.219904	-4.71328	0.99981	-7.80452	0.99737	0.999994	0.968553	0.759685	0.954745	0.795695	0.784351	-4.71328	0.99981	-7.80452	0.99737	0.999994
44114					0.998292	1.02092	0.952854	0.99762	1.03529	1.00109	0.987416	-18.7875	-4.99172	-9.8222	-17.9177	-15.3657	-19.5753	-19.6256	1.16205	0.976502	0.826646	1.18128	0.840324	-2.11076	-10.5289	-0.393854	-3.02015	0.595185	0.920807	1.10371	0.76594	1.44098	1.19863	-2.11076	-10.5289	-0.393854	-3.02015	0.595185
44115					1.0305	1.02218	1.01275	0.889479	1.10458	1.10586	1.01926	-15.0914	-18.7412	-0.534832	-17.6618	-17.0674	0.397277	-0.448565	0.864652	1.08342	1.10753	0.978229	1.25301	-13.0939	-0.531997	0.719418	-8.38405	0.903688	1.0465	0.935559	0.843124	1.10963	0.893989	-13.0939	-0.531997	0.719418	-8.38405	0.903688
44116					1.00944	0.985103	0.991353	0.947703	1.03367	1.02292	0.93033	-18.0491	-18.2723	-6.76467	0.729288	-15.8298	-0.70744	-11.9945	0.958378	1.52176	1.08556	1.40181	1.58784	-13.9447	0.999996	-2.43149	0.99996	1	0.930593	1.31825	1.03514	1.2735	1.41657	-13.9447	0.999996	-2.43149	0.99996	1
44117					0.995504	0.996531	0.961968	0.944697	1.03757	0.986771	1.02408	-19.1863	-3.20933	-3.87625	-10.2031	-19.3685	0.240628	-16.016	0.890849	1.92456	1.23036	1.56423	2.16036	0.764468	0.999981	-6.587	0.999988	1	0.892348	1.38081	1.04765	1.31801	1.54739	0.764468	0.999981	-6.587	0.999988	1
44118					1.00233	0.97565	0.984568	0.967015	1.04195	1.05412	1.03697	-19.5143	-14.7518	-2.32059	-3.90474	-9.52647	-5.01966	-0.0945475	0.915583	1.62787	1.18461	1.37418	1.77796	-3.5407	0.999988	-3.08279	0.999985	1	0.942607	1.45784	1.02253	1.42571	1.5466	-3.5407	0.999988	-3.08279	0.999985	1
44119	25529	20626	Ptprd	protein tyrosine phosphatase, receptor type, D	1.0477	1.03992	0.984876	0.95102	1.12685	1.16261	1.05959	-6.54645	-17.4964	0.946483	-3.44451	-9.10486	-7.94785	0.995195	1.1061	0.991535	1.12095	0.88455	0.896424	-8.67636	-15.2157	-3.74731	-5.1143	-7.90052	1.02946	1.12516	1.04462	1.07709	1.09295	-8.67636	-15.2157	-3.74731	-5.1143	-7.90052
44120					0.991098	1.00655	0.94691	0.955194	1.08819	1.08623	1.04589	-18.665	-2.63223	0.614006	-5.287	-19.1136	-9.49976	0.549173	1.13659	1.38128	1.26589	1.09116	1.21528	-4.25337	0.951485	0.520321	-5.53072	0.731392	0.935806	0.898115	0.789419	1.13769	0.959724	-4.25337	0.951485	0.520321	-5.53072	0.731392
44121	303604	69110	Map3k3_predicted	mitogen activated protein kinase kinase kinase 3 (predicted)	0.991244	1.02849	0.960527	0.963957	1.02368	1.05895	0.997781	-18.7231	-7.10571	-13.9901	-19.5792	-12.0392	-10.5403	-2.22932	0.924453	1.89434	1.23691	1.53151	2.04915	-4.71328	0.999968	-0.341701	0.998734	1	0.969295	1.45041	0.999704	1.45084	1.49635	-4.71328	0.999968	-0.341701	0.998734	1
44122	303692	4714	St6galnac2	ST6 (alpha-N-acetyl-neuraminyl-2,3-beta-galactosyl-1,3)-N-acetylgalactosaminide alpha-2,6-sialyltransferase 2	1.02843	0.923905	0.952332	0.936806	0.998559	1.04415	0.997444	-14.7447	-8.15913	-19.6241	-19.5922	-1.58347	-3.92538	-9.90566	0.875724	1.72402	1.30859	1.31747	1.96868	-0.0632177	0.999962	0.852194	0.982866	1	0.974825	1.16483	1.02888	1.13214	1.19491	-0.0632177	0.999962	0.852194	0.982866	1
44123					1.00842	1.01853	0.907479	0.943239	1.01527	0.979955	0.958451	-18.6921	0.923975	-16.7089	-5.37311	-15.4909	-1.3283	-14.7152	1.00617	1.47573	1.22912	1.20064	1.46667	-14.8722	0.929979	-2.21501	-1.41049	0.976836	1.04972	1.11997	0.781778	1.4326	1.06692	-14.8722	0.929979	-2.21501	-1.41049	0.976836
44124	301432	41717	Ppil3	peptidylprolyl isomerase (cyclophilin)-like 3	1.04031	0.923677	0.969527	0.929079	1.04909	1.1009	1.03185	-4.78013	-8.38181	-2.24661	-8.19045	0.825643	0.675473	0.974953	0.882373	0.892092	1.04856	0.850776	1.01101	-15.2772	-8.28694	-2.16255	-10.5289	-7.32894	0.993129	1.03308	0.886311	1.1656	1.04023	-15.2772	-8.28694	-2.16255	-10.5289	-7.32894
44125					0.982297	0.925057	1.03447	0.846543	1.07296	1.02231	0.799479	-18.6933	-16.4389	-9.05516	0.96702	-7.58576	0.527025	-18.2143	0.983948	2.06336	1.23984	1.66422	2.09702	-13.8802	0.99984	-1.05551	0.996199	0.999991	1.02294	1.19453	0.788626	1.51469	1.16774	-13.8802	0.99984	-1.05551	0.996199	0.999991
44126	56764	41344	LOC56764	dnaj-like protein	0.991018	0.994848	0.937668	0.984095	1.06035	1.06537	1.07056	-18.5534	-5.35032	-6.73697	-4.19388	-19.3695	-17.3364	-5.07176	1.17797			1.43587		-6.67827			-8.77405		0.880475			0.868726		-6.67827			-8.77405
44127	683897		LOC683897	similar to Protein C6orf203	1.04178	0.956285	0.999191	0.908293	1.00281	1.08298	0.940272	-5.38041	-19.6293	-19.5223	-0.5616	-4.12057	0.941972	0.684893	0.993091	0.756157	1.10507	0.684263	0.761417	-15.2157	0.478231	-7.32894	0.929979	0.408649	0.978268	0.888425	0.929988	0.955308	0.908161	-15.2157	0.478231	-7.32894	0.929979	0.408649
44128	500987	101313	RGD1566119_predicted	similar to Histone H2A.x (H2a/x) (predicted)	0.935177	1.00819	0.944165	0.945309	1.01014	0.921914	0.998074	-2.13629	-4.09607	-18.7429	-19.6056	-19.0495	-4.39359	-0.353214	1.02096	1.16485	1.11333	1.04627	1.14094	-15.3183	-1.4958	-7.14106	-8.57879	-0.218708	0.86415	4.08689	1.15084	3.55121	4.72938	-15.3183	-1.4958	-7.14106	-8.57879	-0.218708
44129					1.07667	0.994987	1.04402	0.996267	1.00315	1.09487	0.864243	-10.1891	-15.4289	-19.5033	-1.05762	-19.5798	-19.6062	-7.25987	0.907693	0.963897	1.02484	0.940534	1.06192	-3.4064	-15.3157	-6.13777	-3.96011	-2.11076	0.887455	2.05433	0.926635	2.21698	2.31486	-3.4064	-15.3157	-6.13777	-3.96011	-2.11076
44130	117543	68178	Decr1	2,4-dienoyl CoA reductase 1, mitochondrial	0.944168	1.03471	1.06001	0.92181	1.13951	1.16066	1.00437	-7.62017	-7.40899	0.693005	-19.5338	-14.1147	-2.6855	0.901613	0.679588	2.47921	0.983948	2.51965	3.6481	0.383617	0.999818	-14.7925	0.999963	1	0.886857	2.11049	0.843553	2.50191	2.37975	0.383617	0.999818	-14.7925	0.999963	1
44131	297961	41090	Ube2j1_predicted	ubiquitin-conjugating enzyme E2, J1 (predicted)	0.963747	0.958701	0.963486	1.07503	1.07923	1.13133	1.03529	-14.3607	-14.2943	-5.00206	-14.9015	-13.0491	-5.76909	0.0804943	0.84189	1.2963	1.04965	1.23498	1.53975	-1.09268	0.894552	-11.9236	0.870814	0.999901	0.988185	1.30147	0.964069	1.34998	1.31704	-1.09268	0.894552	-11.9236	0.870814	0.999901
44132					0.970832	1.03585	1.01937	0.887799	1.08744	1.14425	0.953926	-15.7854	-17.9188	-3.12603	-11.2535	-14.4114	0.109208	0.606738	0.921291	1.58612	1.10496	1.43545	1.72163	-8.77405	0.981631	-14.5172	0.976293	0.999598	0.799958	1.14888	0.760633	1.51043	1.43618	-8.77405	0.981631	-14.5172	0.976293	0.999598
44133					0.953828	1.00598	0.981694	1.01189	1.08026	0.969961	1.0816	-8.43296	-17.2823	-1.6977	-1.53228	-19.3797	-18.6384	-13.8528	0.783756	1.61564	1.12318	1.43845	2.0614	0.680386	0.999678	-6.67827	0.999035	1	0.942061	1.28555	0.978517	1.31377	1.36462	0.680386	0.999678	-6.67827	0.999035	1
44134	502002	62159	RGD1564878_predicted	similar to natural killer cell protease 7 (predicted)	0.963198	1.01426	0.928885	0.903304	0.989933	1.05179	1.03838	-13.8885	-4.96969	-19.1509	-13.8458	-18.695	-1.05726	-10.4517	1.02256	0.748142	0.948924	0.788412	0.731636	-9.26353	-0.947266	-15.2643	0.316718	0.923283	0.914565	0.985827	0.80356	1.22682	1.07792	-9.26353	-0.947266	-15.2643	0.316718	0.923283
44135	54240	37340	Chrnd	cholinergic receptor, nicotinic, delta polypeptide	1.00736	1.0364	0.931163	0.934456	1.01831	0.994601	1.06084	-19.1043	-0.937225	-16.5818	-2.42371	-10.1412	-3.50191	-19.6147	0.874049	1.10208	0.967262	1.13938	1.26089	-13.2467	-0.62042	-14.0699	-0.877788	0.764468	0.900128	1.02929	0.799943	1.2867	1.14349	-13.2467	-0.62042	-14.0699	-0.877788	0.764468
44136	84509	68143	Ran	RAN, member RAS oncogene family	1.03994	0.912369	0.935745	0.893053	0.905691	0.96176	1.01462	-10.0407	-2.55995	0.51468	-17.7748	0.198605	0.827395	-10.1004	0.714645	1.11817	0.988827	1.13081	1.56465	0.981199	-12.274	-8.48134	-2.21501	0.998991	0.985511	1.22337	1.06741	1.14611	1.24136	0.981199	-12.274	-8.48134	-2.21501	0.998991
44137	84472	7785	Ilf3	interleukin enhancer binding factor 3	0.981129	1.04285	0.950411	1.01476	1.07653	1.03671	1.0344	-15.5417	-3.44682	0.0900706	-9.34521	-6.18586	-17.1034	-8.42737	0.973539	1.02005	1.07279	0.950831	1.04777	-6.13777	-14.8722	-11.9236	-13.0939	-2.21501	0.88315	0.913321	1.0583	0.863011	1.03416	-6.13777	-14.8722	-11.9236	-13.0939	-2.21501
44138	25640	396	Tcf2	transcription factor 2	1.05085	1.04815	1.01492	1.05469	1.11774	1.03611	1.01422	-2.8835	-16.6998	0.987924	-16.9489	-3.57591	-2.04061	-7.65935	1.02138	1.56761	1.07591	1.45702	1.53481	-4.25337	0.999999	-15.1011	1	1	0.864378	1.29096	1.10417	1.16917	1.49352	-4.25337	0.999999	-15.1011	1	1
44139	679983	88593	LOC679983	similar to germinal histone H4 gene	1.02123	0.967008	0.959994	0.943535	1.06549	1.05378	1.03551	-13.2296	-4.2137	0.156976	-6.49635	-7.0825	-0.370777	-1.23007	0.900798	1.81389	1.0824	1.67581	2.01365	-10.3362	0.999995	-7.80452	0.999999	1	1.02798	1.82338	1.06327	1.71488	1.77376	-10.3362	0.999995	-7.80452	0.999999	1
44140					1.00961	1.0582	0.964538	0.944794	1.1736	1.11105	1.03321	-18.8214	-10.6757	0.998118	-11.9344	-4.21728	-4.16302	0.762942	0.939447	1.40921	0.992458	1.41992	1.50004	-8.09328	0.999991	-14.4137	0.999995	0.999999	0.901056	1.00727	0.915249	1.10054	1.11787	-8.09328	0.999991	-14.4137	0.999995	0.999999
44141	338401	36065	Crip2	cysteine-rich protein 2	0.971845	1.02319	0.945134	0.990973	1.11479	1.10628	1.17113	-11.2092	-1.82578	0.974013	0.999918	-13.6982	-18.5649	0.941721	1.20459	0.483633	1.00018	0.483545	0.401492	-10.0453	0.969417	-15.1519	0.976836	0.995734	0.986804	0.672641	0.893516	0.752802	0.681635	-10.0453	0.969417	-15.1519	0.976836	0.995734
44142					1.05304	0.970491	0.952983	0.995474	1.05062	1.02398	1.04123	-4.40411	-5.39599	-4.41052	-8.79443	-11.5025	-19.5265	-15.1071	0.993945	1.40256	1.2174	1.15209	1.4111	-15.1519	0.984743	0.211889	-0.105742	0.992738	0.94725	1.04893	0.810967	1.29343	1.10735	-15.1519	0.984743	0.211889	-0.105742	0.992738
44143	304758	14043	Ccnt2_predicted	cyclin T2 (predicted)	1.03811	0.974539	0.954302	0.980545	1.01355	0.977781	1.05188	-9.45618	-5.98091	-17.9108	-3.18189	-12.489	-16.1355	-15.4677	0.868488	1.26974	1.13013	1.12354	1.46201	-1.20756	-10.2394	-15.3183	-7.42341	0.940346	1.06876	1.32677	0.87572	1.51506	1.24142	-1.20756	-10.2394	-15.3183	-7.42341	0.940346
44144					0.974924	0.915758	0.93955	0.973132	1.07491	1.06266	1.01573	-15.5393	-4.59413	-2.6346	-16.9073	-1.97165	-17.0576	-4.96226	0.948186	1.14264	1.00691	1.13479	1.20508	-15.1011	-4.10539	-14.9456	-3.02015	-3.08279	1.03959	1.08285	0.720327	1.50328	1.04161	-15.1011	-4.10539	-14.9456	-3.02015	-3.08279
44145	362138	9640	Rbms1	RNA binding motif, single stranded interacting protein 1	0.984417	1.0146	0.948256	0.976835	1.05266	1.05041	0.988738	-14.0697	0.295304	0.129168	-16.5162	-14.7854	-9.30094	-0.111308	0.955943	1.47251	1.18093	1.2469	1.54037	-5.9616	0.999866	0.370738	0.976836	0.999999	0.978485	1.20582	1.06491	1.13233	1.23234	-5.9616	0.999866	0.370738	0.976836	0.999999
44146					1.03269	0.93823	0.961689	0.899317	0.996865	1.04165	1.03044	-11.0133	-8.32965	-19.5317	-11.8875	-1.62934	0.89984	-7.68986	1.09258	0.984605	1.21599	0.809716	0.901171	-11.286	-13.0159	-0.0425056	0.887153	-4.32837	1.10157	0.829468	1.06693	0.777433	0.752989	-11.286	-13.0159	-0.0425056	0.887153	-4.32837
44147					0.980511	0.987996	0.999303	0.937629	1.05393	0.997508	1.10086	-16.4857	-19.6347	-5.48919	0.476104	-18.3875	-2.69913	-19.5839	0.982503	1.05723	1.12517	0.939618	1.07606	-15.2157	-15.3157	-9.55733	-8.19	-15.2336	0.941575	0.955315	0.948445	1.00724	1.01459	-15.2157	-15.3157	-9.55733	-8.19	-15.2336
44148					0.957647	0.935951	0.933211	0.94029	1.01014	1.04002	0.978654	-3.19321	0.572235	-17.8736	-12.7513	0.422922	0.0923888	-4.52565	0.680751	1.67308	1.03788	1.61201	2.45769	0.894552	0.996765	-15.1961	0.998047	1	0.934055	1.3873	0.622553	2.22841	1.48525	0.894552	0.996765	-15.1961	0.998047	1
44149	298451	2986	Atp6v0b_predicted	ATPase, H+ transporting, V0 subunit B (predicted)	0.953704	1.06435	0.968973	0.990986	1.07409	0.981924	0.955953	-5.44934	-11.2562	-0.581919	-6.20148	-1.84991	-18.7617	-16.3116	0.666161	3.01808	1.29879	2.32376	4.53056	-0.291259	0.999981	-5.87432	0.999705	1	0.858545	2.01648	1.04999	1.92048	2.34871	-0.291259	0.999981	-5.87432	0.999705	1
44150					0.99993	1.03805	1.00966	1.03987	1.07452	1.05972	0.978908	-19.6389	-18.1853	0.527865	-13.4445	-6.01671	-5.34237	-0.651361	0.940684	1.70254	1.16477	1.4617	1.8099	-7.42341	1	-0.266666	0.999999	1	0.973863	1.31677	1.02129	1.28933	1.35211	-7.42341	1	-0.266666	0.999999	1
44151	81759	2184	Renbp	renin binding protein	1.0045	1.04778	0.977622	0.988557	1.09812	1.07295	1.0623	-19.3318	-13.1374	0.936203	-0.566865	-3.29501	-17.7046	0.335955	0.854053	0.720554	1.06038	0.679526	0.843688	-7.51822	-3.81756	0.0743807	0.9951	-12.3598	1.07037	0.867624	0.959236	0.904495	0.810582	-7.51822	-3.81756	0.0743807	0.9951	-12.3598
44152	24439	3890	Hagh	hydroxyacyl glutathione hydrolase	1.00799	1.01526	0.951587	0.980215	1.08512	1.01124	0.976681	-17.8015	0.300384	0.994684	-8.20622	-13.7501	-10.5354	-16.1812	1.12665	0.975206	1.16711	0.835571	0.865584	-3.08279	-15.2643	0.288146	0.455926	-2.71727	0.991047	0.952093	0.98274	0.968815	0.960694	-3.08279	-15.2643	0.288146	0.455926	-2.71727
44153	300206	32367	RGD1303127	similar to hypothetical protein FLJ20436	1.02563	0.970174	0.982723	0.945842	1.04044	1.00636	1.00106	-11.8224	-15.4485	-5.52166	-19.6216	-9.46932	-1.2354	-19.0266	1.07169	1.89052	1.28364	1.47278	1.76406	-14.6149	0.999312	-0.745082	0.985769	0.999903	0.918298	2.06359	1.07874	1.91297	2.24719	-14.6149	0.999312	-0.745082	0.985769	0.999903
44154	361802	56588	Hsd17b8	hydroxysteroid (17-beta) dehydrogenase 8	0.975137	1.00214	0.946873	0.941195	1.00521	1.0823	1.0325	-13.2911	-5.03095	-19.6263	-11.0188	-19.0796	-5.60501	-0.587337	0.966434	1.07465	0.920422	1.16756	1.11197	-12.274	-11.8343	-13.7475	-7.80452	-6.04942	1.07368	1.08795	0.734997	1.48021	1.01329	-12.274	-11.8343	-13.7475	-7.80452	-6.04942
44155	246212	9189	Sipa1l1	signal-induced proliferation-associated 1 like 1	1.02319	0.98475	0.942054	0.985732	1.04236	1.04744	1.02405	-17.5359	-2.27662	-11.1883	-14.2739	-15.0879	-15.4277	-9.38181	0.886986	1.20421	1.05099	1.14578	1.35764	-10.2394	-4.55735	-15.3183	-2.65875	0.344238	1.08439	1.11905	0.685552	1.63233	1.03196	-10.2394	-4.55735	-15.3183	-2.65875	0.344238
44156	64187	20319	Arl1	ADP-ribosylation factor-like 1	1.01445	0.956252	0.995098	0.917371	1.00855	1.0289	0.991375	-15.1969	-19.058	-17.9453	-17.8886	-1.15415	0.988736	-7.04359	0.819482	1.08935	0.976271	1.11583	1.32932	-0.65085	-0.62042	-11.1928	0.861807	0.998734	0.87943	1.01859	0.864332	1.17847	1.15824	-0.65085	-0.62042	-11.1928	0.861807	0.998734
44157	291794	107026	Snrpd1_predicted	small nuclear ribonucleoprotein D1 (predicted)	0.980847	0.969964	0.990109	0.918556	0.977314	0.925889	0.997806	-12.4226	-17.4076	-10.2858	-19.5237	-6.17784	0.984576	0.951858	0.848247	2.00773	1.10061	1.82419	2.36691	-7.42341	0.999773	-12.9371	0.998844	0.999971	0.95611	2.62111	1.09158	2.40122	2.74144	-7.42341	0.999773	-12.9371	0.998844	0.999971
44158					0.981995	0.990001	0.984196	0.972109	1.01066	1.02774	0.977386	-14.6606	-15.6883	-17.7792	-12.3453	-17.9614	-9.62739	-10.0836	0.692241	1.16166	0.987218	1.1767	1.67811	0.998844	-0.0425056	-14.8722	0.811129	1	0.801726	1.20072	0.938431	1.2795	1.49767	0.998844	-0.0425056	-14.8722	0.811129	1
44159					1.02316	0.958356	0.9394	0.945497	0.989485	1.05223	0.933991	-13.5668	-0.720091	-18.1539	-0.0942666	-5.32927	-1.74685	-2.86124	0.866535	1.29855	1.03936	1.24938	1.49856	-0.218708	0.330607	-12.529	0.931562	0.999462	0.928539	1.03247	0.778719	1.32586	1.11193	-0.218708	0.330607	-12.529	0.931562	0.999462
44160	685888	32661	LOC685888	hypothetical protein LOC685888	1.02448	0.943027	0.925663	0.95632	1.00513	1.01608	0.987213	-15.28	-1.03371	-19.42	-18.9609	-4.28029	-8.27847	-17.6103	0.927884	0.881195	1.05789	0.832976	0.949683	0.258488	0.258488	-10.9106	0.258488	-14.7067	0.859763	0.928665	0.825924	1.1244	1.08014	0.258488	0.258488	-10.9106	0.258488	-14.7067
44161	292814	10506	Pdcd5_predicted	programmed cell death 5 (predicted)	1.02626	0.896631	1.03289	1.00436	0.987078	1.12137	0.957399	-15.4954	-13.5699	-18.5032	-10.0278	0.486261	-19.5084	0.637082	0.786344	1.07365	1.00527	1.06803	1.36538	0.945577	-7.80452	-14.5668	-3.74731	0.999399	0.977785	1.05529	0.928295	1.1368	1.07926	0.945577	-7.80452	-14.5668	-3.74731	0.999399
44162					0.992205	0.982578	0.989547	0.941372	1.04038	1.0308	1.0304	-18.045	-16.8578	-1.85619	-5.52547	-12.7962	0.741548	-5.33909	0.937705	1.36476	1.13136	1.2063	1.45543	-0.810408	0.999998	-1.1687	0.999999	1	0.890104	1.11025	1.06635	1.04116	1.24732	-0.810408	0.999998	-1.1687	0.999999	1
44163	361818	11905	Tsga2	testis specific gene A2	1.02601	0.986184	0.962565	0.980254	1.00174	0.985616	0.962731	-13.845	-9.02748	-19.6078	-9.09214	-17.7269	-15.9084	-17.574	0.957838	1.35484	1.12188	1.20765	1.41447	-10.4326	0.998895	0.903688	0.227709	0.999486	1.20009	1.39349	0.950894	1.46545	1.16116	-10.4326	0.998895	0.903688	0.227709	0.999486
44164	24818	5656	Tcp1	t-complex protein 1	1.06991	0.891652	0.971027	0.887974	0.984787	1.01608	0.971727	-2.03814	-13.1925	-17.6306	-13.4506	0.88088	0.915092	-17.4744	0.910311	1.41878	1.18913	1.19312	1.55856	-2.83636	0.858672	-0.713175	-4.952	0.999371	0.928121	1.21952	1.08316	1.12589	1.31397	-2.83636	0.858672	-0.713175	-4.952	0.999371
44165					1.06373	0.967314	0.996427	0.939072	0.969083	1.02972	0.996778	-2.56608	-19.4926	-11.0033	-19.5002	-10.2582	-3.19316	-11.8733	1.08791	1.60184	1.30509	1.22738	1.47241	-13.8145	0.999984	0.998297	0.179364	0.999999	0.935319	1.12364	1.00283	1.12046	1.20134	-13.8145	0.999984	0.998297	0.179364	0.999999
44166	293155	40916	RGD1311634_predicted	similar to RIKEN cDNA 3200002M19 (predicted)	1.00782	0.987645	0.921884	0.940609	1.0699	1.06531	0.99705	-18.2344	0.974136	0.830081	-19.4306	-16.2568	0.481941	0.70758	0.946764	1.31241	1.22209	1.07391	1.38621	-14.9456	0.999783	0.988452	-1.05551	0.999987	0.922193	1.01211	0.786467	1.2869	1.0975	-14.9456	0.999783	0.988452	-1.05551	0.999987
44167	361409	41230	RGD1305243_predicted	similar to hypothetical protein FLJ34389 (predicted)	0.998583	0.972555	0.961134	0.936501	1.03504	1.04809	1.001	-19.5487	0.163584	-0.766314	-19.5944	-3.03326	0.992632	0.743885	0.789187	1.07058	0.959636	1.11561	1.35656	0.643996	0.993226	-4.40403	0.979845	1	0.921554	1.14275	1.0045	1.13762	1.24002	0.643996	0.993226	-4.40403	0.979845	1
44168	83624	3520	Ppig	peptidylprolyl isomerase G	0.991123	0.951218	0.957761	0.964233	1.03696	1.10686	1.01357	-18.749	-6.50131	-9.04426	-17.6639	-4.35208	-8.99414	0.87876	0.961005	1.33429	1.21673	1.09662	1.38843	-15.2883	0.963207	-0.172355	-3.5407	0.978393	0.937961	1.04321	0.828393	1.25932	1.11221	-15.2883	0.963207	-0.172355	-3.5407	0.978393
44169	65158	20628	Rab2	RAB2, member RAS oncogene family	1.00937	0.994571	0.968302	0.941683	1.05611	1.05631	1.0096	-16.4546	-2.00168	0.883092	-16.3099	-18.4908	0.955459	0.886795	0.85202	1.21395	1.06669	1.13805	1.42479	0.99611	0.950356	-12.4448	0.979372	1	0.949861	1.21743	1.07734	1.13004	1.28169	0.99611	0.950356	-12.4448	0.979372	1
44170	361419	12256	Lrrc50	leucine rich repeat containing 50	0.981001	0.999618	1.02984	0.897081	1.11889	1.22011	0.935495	-17.9531	-15.9011	-0.300027	-6.51483	-19.6383	-0.542744	0.991473	1.0667	1.70427	1.24527	1.3686	1.5977	-13.6794	0.999877	-0.393854	0.99786	0.999981	0.901402	0.854203	0.779283	1.09614	0.947638	-13.6794	0.999877	-0.393854	0.99786	0.999981
44171					1.01642	0.995574	0.950147	0.923901	1.04204	1.04988	1.02217	-14.0632	-0.090467	-1.94624	-3.98675	-19.1596	0.969843	0.395589	0.885591	1.36023	1.19225	1.14089	1.53595	-4.55735	0.999357	0.700503	0.861807	0.999998	0.975943	1.37396	0.947251	1.45048	1.40783	-4.55735	0.999357	0.700503	0.861807	0.999998
44172	415064	13035	Bat4	Bat4 gene	0.998396	1.00832	0.947763	0.965921	1.02477	1.03952	0.994722	-7.77259	0.444295	-3.82615	-7.55488	-7.20927	-1.67204	-1.00204	0.80005	1.28279	1.05858	1.2118	1.60338	-1.36874	0.999519	-0.713175	0.985093	1	0.899477	1.46649	0.910308	1.61099	1.63039	-1.36874	0.999519	-0.713175	0.985093	1
44173					0.989366	0.972011	0.961782	0.955611	1.05565	1.06893	1.00927	-6.70614	-0.593036	0.641275	-6.97138	-2.50028	0.111081	0.919782	0.846689	1.26768	1.13298	1.1189	1.49722	0.258488	0.999412	0.719418	0.949201	1	0.95769	1.38378	1.06667	1.29729	1.44491	0.258488	0.999412	0.719418	0.949201	1
44174	301674	11843	Fbxo11	F-box only protein 11	1.01702	1.01964	1.02541	0.944451	1.04818	1.02079	1.01572	-3.99412	-1.5603	0.852957	-4.42053	-3.16026	0.973849	-2.80824	0.810341	1.58738	1.144	1.38757	1.95891	-0.0842948	0.999797	-0.341701	0.995212	1	0.945866	1.97625	0.988614	1.99901	2.08935	-0.0842948	0.999797	-0.341701	0.995212	1
44175					1.01062	1.03483	1.01428	0.952077	1.07234	1.005	1.06334	-7.0026	-6.41579	0.81252	0.574014	-2.29714	-0.216386	-7.61681	0.927849	1.027	1.03524	0.992036	1.10686	-12.4448	-0.447759	-5.19638	-6.587	0.929979	1.09164	1.18031	1.11696	1.05672	1.08123	-12.4448	-0.447759	-5.19638	-6.587	0.929979
44176	299810	4760	Yeats4_predicted	YEATS domain containing 4 (predicted)	1.04847	0.894114	1.01321	0.843874	0.900073	0.919532	0.751257	-2.65969	-7.21846	0.848467	1	0.906431	0.999282	0.382082	1.07955	1.23293	1.19803	1.02914	1.14208	-6.67827	0.753899	0.651573	-14.4137	-0.195334	1.0226	1.1762	0.987578	1.19099	1.1502	-6.67827	0.753899	0.651573	-14.4137	-0.195334
44177					1.04388	1.03835	1.03353	0.902448	1.06579	1.07352	0.983602	-2.06796	-3.70149	0.0841576	-6.50669	-2.9018	0.963542	0.451521	1.00974	1.4814	1.13316	1.30732	1.46711	-13.468	0.999425	0.0926765	0.983643	0.999929	0.934561	1.60443	0.9133	1.75674	1.71677	-13.468	0.999425	0.0926765	0.983643	0.999929
44178					1.01077	0.95422	0.963683	0.960338	1.00889	1.02742	0.986794	-6.97951	-1.80015	-7.23062	-6.5684	-0.436751	-1.24896	-3.73921	0.849962	1.42161	1.01394	1.40207	1.67256	-1.71972	0.999814	-10.9106	0.999763	1	0.900154	1.35645	0.995537	1.36253	1.50691	-1.71972	0.999814	-10.9106	0.999763	1
44179					0.973083	0.927128	0.944917	0.856783	0.904532	0.996718	0.807068	-5.56385	-1.54606	0.781442	0.999989	-0.00519618	0.997048	-7.76408	0.899716	0.929141	0.979976	0.948127	1.0327	-8.67636	-12.1002	-14.3045	-6.67827	-13.8802	0.966708	1.08719	0.989792	1.0984	1.12463	-8.67636	-12.1002	-14.3045	-6.67827	-13.8802
44180					0.999155	0.891371	0.914475	0.890079	0.987324	1.01917	0.909002	-7.56934	-0.00519086	-7.77929	0.24515	0.352336	0.395173	-6.19913	1.01189	1.23969	1.03199	1.20126	1.22512	-9.06761	-14.7504	-9.65515	-4.79222	-3.5407	0.86362	1.01905	0.419608	2.42857	1.17997	-9.06761	-14.7504	-9.65515	-4.79222	-3.5407
44181					1.00071	0.96829	0.964058	0.926885	0.954007	1.03481	0.928297	-7.79865	-2.56575	-1.00886	0.743118	-3.35698	0.77569	-2.98904	0.896961	0.983351	0.933747	1.05312	1.09631	-7.61335	-15.1011	-10.9106	-11.6538	-7.51822	0.912465	1.14149	0.876883	1.30175	1.25099	-7.61335	-15.1011	-10.9106	-11.6538	-7.51822
44182					1.06564	0.906223	0.952703	0.965581	1.00642	1.0559	0.998487	-0.914666	-2.5875	-7.6625	-7.79384	0.736983	-4.4839	-1.85545	0.777417	1.14529	1.12668	1.01652	1.4732	0.9945	-4.79222	-3.14613	-14.9799	0.999985	1.02547	1.05347	0.96392	1.0929	1.02731	0.9945	-4.79222	-3.14613	-14.9799	0.999985
44183	361828	15610	RGD1309570	similar to mKIAA0376 protein	1.02602	0.932151	0.994287	0.956198	1.02368	1.07811	1.02197	-5.12964	-7.6436	-5.51659	-5.79075	0.335959	-1.97837	0.534236	0.977713	1.35427	1.09882	1.23248	1.38515	-11.0992	0.914029	-10.7204	0.764468	0.995322	1.06257	1.34721	0.885989	1.52057	1.26788	-11.0992	0.914029	-10.7204	0.764468	0.995322
44184	362594	11240	RGD1310440_predicted	similar to hypothetical protein (predicted)	0.98265	0.951556	0.967414	0.935813	1.04729	1.03009	0.95546	-6.00862	-2.92932	-2.18262	-0.956912	-0.490484	0.597154	-3.6036	0.793192	1.07243	0.920497	1.16506	1.35205	-0.242484	-10.2394	-9.06761	-2.37637	0.845431	0.854145	1.24186	0.864791	1.43602	1.45392	-0.242484	-10.2394	-9.06761	-2.37637	0.845431
44185	499655	1380	RGD1561797_predicted	RGD1561797 (predicted)	1.02968	0.923975	0.996876	0.895129	0.992145	1.00786	1.00634	-4.13721	-7.74706	-7.46047	-7.58101	0.779	0.989931	-7.46527	0.89602	1.77592	1.15088	1.5431	1.982	-3.60888	0.999928	-3.14613	0.999486	1	1.06405	1.57107	0.992574	1.58283	1.4765	-3.60888	0.999928	-3.14613	0.999486	1
44186	29674	105299	Psma7	proteasome (prosome, macropain) subunit, alpha type 7	1.02353	0.967603	0.961096	0.967138	1.03284	1.07352	1.00177	-4.38075	-1.1588	-2.57821	-7.77649	-2.31424	-2.22228	0.872436	0.716007	1.22469	0.963407	1.27121	1.71045	0.992394	0.981631	-14.1899	0.999119	1	0.87836	1.34249	0.796673	1.68512	1.5284	0.992394	0.981631	-14.1899	0.999119	1
44187					0.971055	1.01098	0.972798	0.917843	1.06108	1.1158	0.958546	-5.34829	-5.59718	-1.38756	-3.48571	-7.41068	0.379692	0.867339	0.988049	1.94108	1.10443	1.75754	1.96456	-14.6616	0.999971	-7.51822	0.999691	0.999985	0.832748	1.36142	0.775469	1.75561	1.63485	-14.6616	0.999971	-7.51822	0.999691	0.999985
44188	308320	87214	LOC308320	similar to 5730403M16Rik protein	1.04858	1.00228	0.885349	0.947158	1.04734	1.04837	0.996396	-3.49932	0.856331	-3.64814	-7.80163	-7.78785	-2.66837	-3.52409	0.734593	0.941726	0.953715	0.987428	1.28197	-1.58353	-14.3598	-15.1961	-14.9097	-4.03241	1.12108	1.36513	0.852507	1.60131	1.21769	-1.58353	-14.3598	-15.1961	-14.9097	-4.03241
44189					1.00213	0.941363	0.978863	1.02218	1.04295	1.09967	1.01406	-7.77499	-5.48506	-1.75208	-6.72127	0.154414	-5.3788	0.96132	0.827166	1.34369	1.19511	1.12432	1.62445	-4.25337	0.549792	-3.14613	-5.53072	0.993825	0.935764	1.19944	0.793176	1.5122	1.28177	-4.25337	0.549792	-3.14613	-5.53072	0.993825
44190					1.01869	0.995719	0.998741	0.93289	1.01439	1.08229	1.1055	-4.95391	-7.78564	-5.96746	0.999316	-7.61752	0.940558	0.983821	0.867456	2.40807	1.31473	1.83161	2.77601	-5.44624	0.999995	-0.420585	0.99954	1	0.987301	1.51887	1.04282	1.4565	1.53841	-5.44624	0.999995	-0.420585	0.99954	1
44191	300120	9911	RGD1560783_predicted	similar to RIKEN cDNA 3110048E14, isoform a (predicted)	0.997781	0.945253	0.970851	0.862436	0.982972	1.09668	1.01129	-7.77027	-3.70497	-6.1137	-7.03487	0.0209936	0.999957	0.964144	0.983162	1.08377	1.31797	0.822307	1.10233	-15.1011	-8.19	0.873688	-0.149767	-5.78758	1.02367	1.05957	0.953848	1.11084	1.03507	-15.1011	-8.19	0.873688	-0.149767	-5.78758
44192	65248	49590	Prkaa1	protein kinase, AMP-activated, alpha 1 catalytic subunit	0.997155	0.969417	0.968188	0.873287	1.00778	1.02447	0.898238	-7.75735	-3.63245	-7.47886	0.983548	-3.86423	0.998056	-5.13425	1.13567	1.78871	1.20299	1.48688	1.57503	-9.3615	0.998297	-3.5407	0.984385	0.997708	0.889196	1.09591	0.70868	1.54641	1.23247	-9.3615	0.998297	-3.5407	0.984385	0.997708
44193					1.00513	1.04801	0.984385	0.983942	1.05584	1.0347	1.05949	-7.6131	-6.17759	0.14075	0.356697	-0.523309	-6.09353	-2.42565	0.789404	1.38206	1.00103	1.38064	1.75077	-0.266666	0.955752	-15.1274	0.993226	0.999973	0.789153	1.97153	0.953158	2.06842	2.49829	-0.266666	0.955752	-15.1274	0.993226	0.999973
44194	306630	6716	RGD1308317_predicted	similar to 1110065L07Rik protein (predicted)	1.10036	1.29578	1.11566	1.10157	1.22825	1.25154	1.24897	0.995374	0.99933	1	1	1	0.996017	1	1.11412	1.45226	1.3668	1.06252	1.3035	-0.0842948	0.999979	0.999371	-0.447759	0.999623	1.24476	1.561	1.28693	1.21297	1.25405	-0.0842948	0.999979	0.999371	-0.447759	0.999623
44195	287768	4290	Smndc1	survival motor neuron domain containing 1	1.01557	0.925265	1.0128	0.854356	0.961923	1.04555	0.94105	-5.98086	-6.52115	-1.11191	0.693737	0.954776	1	-0.367221	0.695022	6.11843	1.25255	4.88477	8.80322	-3.5407	0.999999	-9.26353	0.999989	1	0.860217	5.5051	1.02458	5.37305	6.39966	-3.5407	0.999999	-9.26353	0.999989	1
44196					1.00846	0.970748	0.986644	0.947775	1.03842	0.9939	0.983907	-7.30345	-6.58925	-1.81121	-6.09543	-3.30917	0.0794854	-7.535	0.917542	1.32084	1.1566	1.142	1.43954	-8.77405	0.992738	0.195775	0.273455	0.999929	0.928245	1.19687	0.956904	1.25077	1.28939	-8.77405	0.992738	0.195775	0.273455	0.999929
44197	308335		U2af2	U2 small nuclear ribonucleoprotein auxiliary factor (U2AF) 2	0.956573	1.01347	0.93757	0.971756	1.07616	1.02938	0.981007	-2.35676	-0.203805	0.312283	-6.59316	-7.05103	-5.2781	-4.81379	0.859935	1.53604	1.16421	1.31938	1.78622	-5.61577	0.958708	-3.96011	-0.149767	0.999718	0.965142	1.35826	0.853585	1.59124	1.40731	-5.61577	0.958708	-3.96011	-0.149767	0.999718
44198	289196	10384	Tmco1	transmembrane and coiled-coil domains 1	0.996274	0.974624	0.964122	0.910777	1.01953	1.1381	1.02969	-7.6976	-1.88945	-5.40866	-3.28326	-4.03962	0.986836	0.999885	0.844745	1.38806	1.20053	1.1562	1.64317	-3.3403	0.915963	-0.810408	-2.16255	0.999768	0.968495	0.998177	0.628913	1.58715	1.03065	-3.3403	0.915963	-0.810408	-2.16255	0.999768
44199	361946	78520	RGD1307812	similar to transcription factor (p38 interacting protein)	1.06706	0.989115	1.00102	0.895343	1.05304	1.08186	0.952232	-0.548839	-7.7978	-1.88409	-2.22796	-7.36285	0.922508	0.286032	0.748555	3.27049	1.28472	2.54569	4.36907	-2.43149	0.999945	-5.27907	0.999098	0.999999	1.08553	2.18083	0.998752	2.18355	2.009	-2.43149	0.999945	-5.27907	0.999098	0.999999
44200	681913		LOC681913	similar to Maleylacetoacetate isomerase (MAAI) (Glutathione S-transferase zeta 1) (GSTZ1-1)	1.0167	0.991431	0.952543	0.974314	1.07683	1.03514	0.994707	-4.07019	0.890823	0.999093	-7.31201	-6.57394	-1.30387	0.129873	0.916045	0.669501	0.984593	0.679978	0.73086	-10.8157	0.945577	-10.6248	0.995832	0.923283	1.12258	0.887334	0.907154	0.978151	0.790444	-10.8157	0.945577	-10.6248	0.995832	0.923283
44201	85237		Ptp4a2	protein tyrosine phosphatase 4a2	0.985641	0.970847	1.01498	0.845781	1.05698	1.12814	1.00229	-7.36539	-7.34108	-3.21664	-7.7905	-6.11987	0.978551	0.676198	0.886593	1.4977	1.11795	1.33968	1.68927	-3.27488	0.894552	-10.0453	0.719418	0.99954	1.05065	1.18375	0.899479	1.31604	1.12668	-3.27488	0.894552	-10.0453	0.719418	0.99954
44202					1.00013	0.95563	0.956156	0.944332	1.04225	1.02449	0.969207	-7.80154	-0.123353	-0.50734	-2.16242	-0.0700252	0.667287	-3.74523	0.956895	1.10167	0.860945	1.2796	1.15129	-14.8722	-9.45944	-4.32837	-0.0425056	-5.78758	0.840223	0.954724	0.779799	1.22432	1.13627	-14.8722	-9.45944	-4.32837	-0.0425056	-5.78758
44203					1.01027	0.990699	0.994028	1.02181	1.08869	1.0839	1.09117	-7.72065	-7.65654	-0.875365	-0.728739	-7.63347	-6.94252	-1.18306	0.987218	1.0153	0.971641	1.04493	1.02845	-12.6949	-5.27907	-14.0699	-7.99678	-8.38405	0.95841	1.26113	0.922165	1.36757	1.31585	-12.6949	-5.27907	-14.0699	-7.99678	-8.38405
44204					1.0012	1.01542	0.954306	1.01446	1.01569	1.07539	1.09267	-7.79822	-3.84137	-7.23143	-0.0982582	-7.25043	-7.31429	-1.12879	1.15172	0.593093	0.94603	0.626928	0.514965	-10.0453	0.68723	-15.1274	0.933109	0.989953	0.994679	0.911584	0.982669	0.927662	0.91646	-10.0453	0.68723	-15.1274	0.933109	0.989953
44205	25035	47921	Cyb5r3	cytochrome b5 reductase 3	1.03185	1.00387	0.967199	1.00024	1.09939	1.08224	0.993857	-3.25717	-2.87654	0.976911	-7.55476	-7.70403	-7.8013	0.878611	1.17912	0.390369	0.987507	0.395308	0.331067	-10.6248	0.998258	-14.9097	0.999078	0.999758	1.09118	0.633414	1.14828	0.551619	0.580483	-10.6248	0.998258	-14.9097	0.999078	0.999758
44206	301552	11293	Mrpl44	mitochondrial ribosomal protein L44	1.01423	1.01646	1.00947	0.989322	1.05174	1.01559	1.0547	-5.32276	-6.59233	0.824426	0.883664	-4.66336	-6.26708	-4.92278	0.8822	0.710151	0.904677	0.784977	0.804977	-6.49619	0.620327	-10.0453	-0.127564	-1.45285	0.890391	0.937294	1.05137	0.8915	1.05268	-6.49619	0.620327	-10.0453	-0.127564	-1.45285
44207	305310	18952	RGD1311593_predicted	similar to RIKEN cDNA 5033405K12 (predicted)	1.05372	0.938303	0.944141	0.941082	1.02539	1.10693	0.96394	-2.89567	-2.30334	-6.2816	-4.8713	-1.65762	-1.95545	0.534275	0.958059	1.374	1.18404	1.16043	1.43414	-0.713175	0.999736	-0.00215637	0.993681	1	1.02328	1.20804	0.958707	1.26007	1.18056	-0.713175	0.999736	-0.00215637	0.993681	1
44208					0.991051	1.00642	0.95742	0.991114	1.04981	1.03413	0.956202	-7.05807	-0.204884	0.246209	-0.0761	-7.4166	-7.06805	-1.64444	0.781124	1.11534	1.07423	1.03827	1.42787	0.999013	0.302565	-15.2977	0.884577	1	0.886145	0.716019	1.07049	0.668869	0.808016	0.999013	0.302565	-15.2977	0.884577	1
44209					1.03164	0.984429	0.962987	0.983596	1.06306	1.02679	1.03996	-1.92537	-0.779883	0.838173	-0.574572	-5.62314	-5.41919	-2.96093	0.91745	1.63616	1.18557	1.38006	1.78338	0.811129	0.996613	-9.06761	0.997655	1	1.0183	1.35424	0.954632	1.4186	1.32991	0.811129	0.996613	-9.06761	0.997655	1
44210	309656	9003	RGD1307801	similar to RIKEN cDNA 1300018I05	1.00676	1.01828	0.980856	0.90844	1.05069	1.04668	0.993547	-7.53918	-5.86878	-0.659099	-7.55917	-6.07834	0.963459	-1.28157	0.916198	1.16601	1.15676	1.008	1.27266	-5.27907	-4.63499	-3.4732	-15.2643	0.903688	0.81582	0.826935	0.675835	1.22357	1.01362	-5.27907	-4.63499	-3.4732	-15.2643	0.903688
44211					0.980683	1.00558	0.950878	1.02114	1.06088	1.01764	1.05761	-7.03171	-3.43393	-2.12036	-2.79173	-7.71948	-6.91717	-7.18347	0.878165	1.27991	1.1377	1.125	1.45748	-4.17904	-7.90052	-14.0699	-9.75288	0.725467	0.823948	0.8765	0.545228	1.60758	1.06378	-4.17904	-7.90052	-14.0699	-9.75288	0.725467
44212	288783	39087	Ormdl2_predicted	ORM1-like 2 (S. cerevisiae) (predicted)	1.03564	0.974843	0.9322	1.00352	1.01433	1.05966	1.00424	-3.07679	0.541974	-6.73795	-7.70164	-4.8388	-7.73259	-0.130898	0.769721	0.980842	0.88885	1.1035	1.27428	0.999705	-9.75288	0.420811	-0.810408	0.999606	0.825254	0.969466	0.87493	1.10805	1.17475	0.999705	-9.75288	0.420811	-0.810408	0.999606
44213	315714	4074	Loxl1	lysyl oxidase-like 1	0.993081	0.999421	0.939256	1.01311	1.04012	1.02316	1.01889	-7.46969	0.538599	-1.63883	-5.66606	-7.79933	-6.68956	-4.81328	0.798496	1.15426	1.08333	1.06547	1.44554	0.999497	-9.65515	-9.16557	-0.266666	0.999997	0.84152	0.953342	0.918855	1.03753	1.13288	0.999497	-9.65515	-9.16557	-0.266666	0.999997
44214	366872	9396	RGD1359593	similar to RIKEN cDNA 4921537D05	0.998756	1.06866	0.999244	0.878403	1.10805	1.09372	1.03639	-7.79474	-7.79912	0.93148	-3.62501	-0.0221318	0.994348	0.80038	1.09462	1.11548	1.16758	0.955378	1.01906	-10.1425	-0.316269	-0.475382	-15.0438	-2.21501	0.978345	1.03993	0.964024	1.07873	1.06294	-10.1425	-0.316269	-0.475382	-15.0438	-2.21501
44215					0.999724	1.10114	1.04465	0.863959	1.06678	0.944498	0.92531	-7.80157	-5.99035	-3.22872	-2.07962	-0.778016	0.744133	-3.95854	1.05422	0.960976	0.910692	1.05522	0.911549	-6.13777	-13.8802	-15.1274	-14.3045	-9.45944	0.991329	1.24676	0.90258	1.38133	1.25767	-6.13777	-13.8802	-15.1274	-14.3045	-9.45944
44216	293052	31081	Isg20	interferon stimulated exonuclease 20	1.00558	0.985468	0.952458	0.938108	1.05338	0.983908	1.01895	-7.60829	-0.700179	-0.362515	-5.84568	-6.55187	0.444902	-6.29361	0.973962	1.16494	1.05151	1.10788	1.19608	-13.9447	-6.95471	-11.6538	-13.6794	-3.74731	1.23413	1.47067	0.970276	1.51572	1.19166	-13.9447	-6.95471	-11.6538	-13.6794	-3.74731
44217					1.07136	0.968464	0.980881	0.933182	1.00082	1.05241	1.05735	0.890797	-5.05323	-7.79571	0.544312	-2.18063	0.893607	0.283069	0.81487	1.28972	1.09675	1.17595	1.58273	0.195775	0.986726	-5.53072	0.94802	0.999998	0.946872	1.39934	1.03169	1.35635	1.47785	0.195775	0.986726	-5.53072	0.94802	0.999998
44218	85424	7303	Elf1	E74-like factor 1	1.02734	0.957474	1.00649	0.921896	1.03448	1.09354	0.991631	-4.25173	-7.54146	-2.91208	-7.36729	-1.35479	0.884653	0.948986	0.928666	2.74995	1.31232	2.09549	2.96118	-12.9371	0.999961	-3.21016	0.999486	0.999996	0.9637	1.70227	0.978798	1.73915	1.76639	-12.9371	0.999961	-3.21016	0.999486	0.999996
44219	316035	9845	Cmtm6	CKLF-like MARVEL transmembrane domain containing 6	1.07286	0.922982	0.994292	0.972827	0.997444	1.09023	1.00213	-0.231864	-7.68311	-7.77784	-7.7852	0.294948	-5.44082	0.520253	0.813292	1.62788	1.24046	1.31231	2.00159	-0.0632177	0.999213	0.128296	0.887153	0.999999	0.979066	1.21395	1.07092	1.13356	1.23991	-0.0632177	0.999213	0.128296	0.887153	0.999999
44220					1.01363	0.948308	0.98529	0.965361	1.02346	1.14326	1.00267	-6.62851	-6.41521	-4.79648	-7.75278	-0.0648859	-2.38882	0.999865	0.97827	1.21474	1.16314	1.04436	1.24172	-14.7504	0.357613	-0.982804	-11.286	0.666273	1.05821	1.09531	0.927213	1.18129	1.03506	-14.7504	0.357613	-0.982804	-11.286	0.666273
44221					1.0669	0.938422	0.98849	1.05363	1.03636	1.0607	0.997168	-0.564071	-7.31274	-4.13674	-7.77152	-0.663237	-1.81963	-1.08723	0.802104	2.70701	1.24827	2.16861	3.37489	-5.44624	0.999968	-5.61577	0.999176	0.999997	0.911943	2.23876	0.996265	2.24715	2.45493	-5.44624	0.999968	-5.61577	0.999176	0.999997
44222	287383	8440	Eppb9_predicted	endothelial precursor protein B9 (predicted)	0.990491	0.966936	0.953807	0.978809	1.04056	1.04203	1.00905	-6.99938	0.0631813	-0.76954	-7.08499	-1.7648	-4.46497	-0.581695	1.10336	1.70183	1.19363	1.42576	1.54241	-9.26353	0.998297	-6.40585	0.992905	0.998675	0.958831	1.13702	0.529143	2.14879	1.18584	-9.26353	0.998297	-6.40585	0.992905	0.998675
44223					0.998108	1.03318	0.909747	0.931931	1.05673	1.0551	0.989644	-7.7867	0.825426	-1.15744	-7.36017	-4.33184	-0.866462	-1.32591	0.906306	1.54122	1.36829	1.12638	1.70055	-7.99678	0.995428	0.725467	-1.36874	0.999844	1.08113	1.18209	0.696708	1.69667	1.09338	-7.99678	0.995428	0.725467	-1.36874	0.999844
44224					1.00616	0.959756	0.935901	0.98265	1.0718	1.00584	0.979241	-7.55907	0.585043	0.684145	-5.36483	-1.59825	-6.02039	-7.5836	0.75988	1.59549	1.02461	1.55717	2.09966	0.128296	0.991655	-15.2772	0.991459	0.999988	0.903288	1.10433	0.580036	1.90389	1.22256	0.128296	0.991655	-15.2772	0.991459	0.999988
44225	58974	10508	Gabarap	gamma-aminobutyric acid receptor associated protein	1.00921	1.01142	0.972021	1.02224	1.11168	1.0055	0.952353	-6.22524	-0.414462	1	0.943908	-5.50816	-1.88651	-7.1998	0.75961	2.54476	1.29472	1.96549	3.35008	-0.877788	0.999998	-1.45285	0.99981	1	0.968768	1.72303	1.15202	1.49566	1.77857	-0.877788	0.999998	-1.45285	0.99981	1
44226	353233	2652	Nsmaf	neutral sphingomyelinase (N-SMase) activation associated factor	0.978348	0.950333	0.957912	0.90029	1.00612	1.02703	0.975086	-4.78448	-0.810471	-7.51671	-4.04727	0.0165259	0.997583	-3.73122	0.709715	1.10161	0.92026	1.19706	1.55218	0.612114	-9.26353	-11.9236	-3.4732	0.955752	0.871502	1.12853	0.973783	1.15892	1.29493	0.612114	-9.26353	-11.9236	-3.4732	0.955752
44227	690795	103895	LOC690795	similar to H2A histone family, member J	0.991605	1.08933	1.02031	1.01374	1.08283	1.05053	1.07737	-7.41792	-5.83744	0.778674	0.661591	0.869395	-6.83287	-1.00395	0.78237	3.06793	1.18112	2.59747	3.92133	-2.89693	1	-9.45944	1	1	0.876296	2.58869	1.13979	2.2712	2.95412	-2.89693	1	-9.45944	1	1
44228					1.06251	0.917396	0.99737	0.922786	0.991302	1.01236	1.06	-1.03555	-7.77666	-7.53036	-1.26978	0.503381	0.289148	-7.27397	0.828303	1.34187	1.11462	1.20388	1.62002	0.396252	0.998258	-8.09328	0.99786	1	0.931264	1.42718	1.15708	1.23343	1.53252	0.396252	0.998258	-8.09328	0.99786	1
44229	316758	21146	Lama1	laminin, alpha 1	1.02006	1.01407	0.993115	0.969702	1.06633	1.03045	1.05597	-3.40538	-7.0863	0.985571	0.925813	-5.23525	-0.727307	-0.867896	0.803298	1.53494	1.10886	1.38425	1.9108	0.383617	0.999462	-11.3788	0.999773	1	0.839904	1.25331	0.994176	1.26065	1.49221	0.383617	0.999462	-11.3788	0.999773	1
44230	361650	18218	Hirip3	HIRA interacting protein 3	1.03358	1.00555	1.0102	0.847757	0.904966	0.963701	0.915517	-4.05831	-7.34883	0.915758	0.783584	-7.66443	0.999863	-3.40437	0.973787	0.537154	0.743911	0.722067	0.551613	-13.1708	0.99998	0.841939	0.978888	0.99997	0.92893	1.05548	0.922951	1.14359	1.13623	-13.1708	0.99998	0.841939	0.978888	0.99997
44231	288753	10532	Diablo	diablo homolog (Drosophila)	0.993362	1.00223	0.964929	0.948176	1.06345	1.05724	1.1105	-7.37672	-1.20726	0.821328	0.999573	-7.75324	0.549862	0.65359	0.883192	1.8158	1.13545	1.59919	2.05595	-1.32757	1	-2.43149	1	1	0.979321	1.25502	1.01509	1.23635	1.28152	-1.32757	1	-2.43149	1	1
44232					0.99258	1.00258	0.997227	0.971823	1.06167	1.07021	1.02311	-6.01782	-7.73304	0.702841	-4.21138	-7.7427	-1.66788	0.529836	0.828471	1.20232	1.08767	1.10541	1.45126	0.973382	0.316718	-12.1002	0.128296	0.999997	0.869726	0.987491	0.868379	1.13717	1.1354	0.973382	0.316718	-12.1002	0.128296	0.999997
44233					0.965096	1.03435	0.981635	1.00011	1.08905	1.04941	1.05257	-1.67382	-5.32705	0.981832	0.21368	-1.99192	-7.80158	-0.0231698	0.965343	1.08859	1.13025	0.96314	1.12767	-4.40403	-2.05962	-2.43149	-15.0127	0.979845	0.879566	0.777839	0.895481	0.868627	0.884344	-4.40403	-2.05962	-2.43149	-15.0127	0.979845
44234	24841		Ton	tonin	0.992409	1.01492	0.962222	0.947588	1.04951	1.07193	1.04845	-7.43326	-2.02145	-0.463739	-0.783883	-6.49189	-0.135872	0.681568	0.765556	0.943018	0.896011	1.05246	1.23181	0.992394	-14.1305	-0.745082	-0.777491	0.9976	0.801738	1.01637	0.860579	1.18103	1.2677	0.992394	-14.1305	-0.745082	-0.777491	0.9976
44235					1.03834	0.969034	0.973167	0.941703	1.02812	1.07268	0.999931	-0.176261	-2.01128	-1.88931	-7.80163	-1.11879	0.930018	0.985108	0.96228	2.15754	1.20914	1.78435	2.24211	-10.7204	0.999992	-4.79222	0.999978	1	0.839358	1.50371	0.901389	1.66822	1.79151	-10.7204	0.999992	-4.79222	0.999978	1
44236	288003	6288	Rfc4_predicted	replication factor C (activator 1) 4 (predicted)	1.0109	0.851781	0.907036	0.845496	0.825794	0.929105	0.881632	-7.33642	0.845943	0.999977	0.98556	0.999453	0.99974	0.184873	0.920407	1.02892	0.951481	1.08139	1.1179	-0.149767	-11.0992	-1.76637	-5.27907	-2.43149	0.893499	1.0979	0.858448	1.27893	1.22876	-0.149767	-11.0992	-1.76637	-5.27907	-2.43149
44237					1.00038	0.957515	0.961817	0.991531	1.03089	1.03571	0.973495	-7.80095	-2.69942	-4.16478	-4.80329	-2.00907	-7.439	-3.34357	0.79593	2.11541	1.04223	2.0297	2.65779	-1.1687	0.99973	-15.1961	0.999892	0.999999	0.838868	1.91843	0.996512	1.92514	2.28692	-1.1687	0.99973	-15.1961	0.999892	0.999999
44238	305851	5207	Supt16h_predicted	suppressor of Ty 16 homolog (S. cerevisiae) (predicted)	1.0073	1.08956	1.02276	0.901125	1.11991	1.11054	0.996687	-7.68474	-6.7452	0.582254	-7.77719	-0.462214	0.346437	0.368989	1.17666	1.54475	1.21469	1.27172	1.31282	-2.32191	0.996911	-0.341701	0.884577	0.971468	0.969115	1.32972	0.858066	1.54967	1.3721	-2.32191	0.996911	-0.341701	0.884577	0.971468
44239					0.976242	0.992555	0.980539	0.874841	1.0053	1.06419	0.993766	-4.10183	-5.10607	-7.57024	-7.4796	-7.34561	0.999979	0.717211	0.935219	1.64429	1.13228	1.45219	1.75818	-12.4448	0.999988	-0.172355	0.999678	1	0.988113	1.3726	0.995413	1.37893	1.38911	-12.4448	0.999988	-0.172355	0.999678	1
44240					0.980556	0.929538	0.918828	0.958741	1.01161	1.09927	0.970854	-6.83071	-0.196758	-7.45248	-5.75642	-2.12157	-4.16205	0.333597	0.971053	2.70856	1.19953	2.25802	2.7893	-15.2157	0.999903	-8.87183	0.999195	0.999829	1.01448	1.86788	0.83985	2.22407	1.84123	-15.2157	0.999903	-8.87183	0.999195	0.999829
44241					1.04772	0.915476	0.979663	0.897076	0.966221	0.976982	0.921856	-3.7642	-6.80293	-5.29377	-0.421252	-0.0416671	0.626491	-6.54087	0.868995	1.50853	1.02182	1.47631	1.73594	-3.74731	0.994748	-11.1928	0.993966	0.999981	0.89294	1.96689	0.955881	2.05767	2.20271	-3.74731	0.994748	-11.1928	0.993966	0.999981
44242	59106	369	Ltbp2	latent transforming growth factor beta binding protein 2	0.996091	1.01103	0.924426	0.934654	1.06001	1.02884	0.972543	-7.73556	0.378741	-0.750479	-5.0301	-7.17025	-0.502873	-5.56454	1.16685	1.77126	1.35473	1.30746	1.51799	-1.1687	0.999987	0.94302	0.901479	0.999195	0.953736	1.12895	0.903439	1.24961	1.18371	-1.1687	0.999987	0.94302	0.901479	0.999195
44243					1.0339	0.924012	0.913934	0.925493	1.03324	1.07418	0.988415	-2.49534	0.979085	-2.6189	-6.84788	0.92653	0.912486	0.837252	1.12051	0.307898	0.930368	0.330942	0.274784	-12.9371	0.99999	-14.7504	0.999976	0.999995	1.04376	0.686293	1.03712	0.661729	0.657522	-12.9371	0.99999	-14.7504	0.999976	0.999995
44244					1.01025	0.884203	0.956861	0.890416	0.946399	1.02014	0.931441	-7.38619	-2.61955	-1.22975	0.0640982	0.981972	0.959396	-6.32032	0.980641	1.63649	1.19433	1.37022	1.6688	-11.5627	0.999985	0.628376	0.998177	1	0.947995	1.25173	0.909137	1.37683	1.3204	-11.5627	0.999985	0.628376	0.998177	1
44245					1.04496	0.988235	0.939859	0.932626	1.05206	1.04303	0.984056	-0.901233	0.543446	-0.167091	-6.13211	-6.8512	0.758771	-1.14956	0.861066	1.52561	1.20273	1.26845	1.77176	-2.37637	0.988717	-3.08279	0.731392	0.99998	0.955747	1.24272	0.95595	1.29999	1.30026	-2.37637	0.988717	-3.08279	0.731392	0.99998
44246	25581	2096	Psmc2	proteasome (prosome, macropain) 26S subunit, ATPase 2	1.05655	0.912379	0.974655	0.911459	0.996496	1.02149	1.01906	-1.18676	-5.45448	-7.7959	-6.43855	0.779934	0.795967	-6.11222	0.78622	2.72513	1.39438	1.95437	3.46612	-2.83636	0.999996	-0.0632177	0.998705	1	0.91984	1.61591	1.04209	1.55064	1.75673	-2.83636	0.999996	-0.0632177	0.998705	1
44247					1.02187	0.989103	0.969852	0.944212	1.06046	1.06018	1.00304	-2.35982	-0.328714	0.984337	-7.63276	-5.85077	0.97998	0.983531	0.894776	1.26251	1.1869	1.0637	1.41098	-6.22663	0.94802	0.408649	-4.55735	0.999747	0.980801	1.10136	0.929815	1.1845	1.12292	-6.22663	0.94802	0.408649	-4.55735	0.999747
44248	54231	37256	Ca2	carbonic anhydrase 2	1.00647	1.01453	0.970538	0.998036	1.11688	1.05179	1.06504	-7.23506	-1.18559	0.999995	0.969203	-5.31899	-7.74734	0.798823	0.719343	1.28452	1.04499	1.22921	1.78568	0.982052	0.999957	-1.81364	0.999874	1	0.900863	1.21986	1.04834	1.16361	1.35411	0.982052	0.999957	-1.81364	0.999874	1
44249	83689	38129	Cd164	CD164 antigen	0.976182	0.915725	1.01581	0.890346	1.00745	1.14375	0.896533	-6.44483	-7.19838	-7.66265	0.650182	-0.0318622	0.763637	0.921974	0.73216	2.23773	1.37551	1.62683	3.05634	0.643996	0.999741	-1.45285	0.994239	1	0.977021	1.75694	1.05259	1.66916	1.79827	0.643996	0.999741	-1.45285	0.994239	1
44250	360799		RGD1560258_predicted	similar to RIKEN cDNA 4930579G22 (predicted)	1.01757	0.981164	0.953451	0.934494	1.02376	1.00474	1.05323	-5.21434	0.27342	-3.6902	0.528154	-4.81523	0.927588	-7.57682	0.865051	0.875529	0.886662	0.987444	1.01211	-7.23482	-10.4326	-4.63499	-12.1874	-14.2479	0.99036	1.05672	0.995387	1.06162	1.06701	-7.23482	-10.4326	-4.63499	-12.1874	-14.2479
44251					1.00815	1.00666	0.961721	0.931256	1.01053	1.02332	1.00452	-7.30715	-1.38857	-6.9936	-7.64547	-7.46781	0.853623	-4.54067	0.92577	1.1725	0.93855	1.24926	1.26651	-14.4137	0.921514	-13.0939	0.998481	0.997117	0.916557	1.13587	0.854906	1.32865	1.23928	-14.4137	0.921514	-13.0939	0.998481	0.997117
44252					1.02041	0.922897	0.965007	0.946337	0.944194	1.01514	1.01699	-6.0473	-3.43992	-0.544813	-6.54002	0.671826	-0.759872	-6.78119	0.783494	0.696464	0.969159	0.718627	0.88892	-4.03241	-7.90052	-12.0122	-0.777491	-13.3953	0.938339	0.907007	1.10286	0.822414	0.966609	-4.03241	-7.90052	-12.0122	-0.777491	-13.3953
44253	292747	1099	Fbl	fibrillarin	1.03209	0.981662	0.980396	0.890633	0.995035	1.00754	1.06452	-1.66858	-4.46891	-7.53859	0.889176	-4.80414	0.999969	-7.21368	0.880401	1.22835	1.08311	1.1341	1.39521	-4.71328	0.999985	0.806895	0.999157	1	1.01872	1.1605	1.07967	1.07487	1.13917	-4.71328	0.999985	0.806895	0.999157	1
44254					1.02762	0.9885	0.933567	0.907474	1.01733	1.0411	0.968348	-3.10269	0.901685	-5.47795	-2.0577	-6.65685	0.997744	-0.710546	0.674264	1.20866	0.893455	1.35279	1.79256	0.995927	-0.316269	-4.17904	0.979372	0.999994	0.909624	1.26343	0.984553	1.28325	1.38896	0.995927	-0.316269	-4.17904	0.979372	0.999994
44255					0.995092	0.972956	0.978885	0.890348	0.929211	0.923912	0.986437	-7.3929	-2.65241	0.998674	-5.1162	-1.09559	1	0.999587	0.929984	1.28616	1.06203	1.21104	1.38299	-4.10539	0.894552	-14.5668	0.931562	0.999371	0.969959	1.09788	1.02064	1.07568	1.13188	-4.10539	0.894552	-14.5668	0.931562	0.999371
44256					0.998158	0.976615	0.959018	0.923276	1.0374	1.04587	1.01837	-7.75632	0.296122	-0.229893	-4.34543	-2.81286	0.997471	0.505998	0.770043	1.14123	1.03299	1.10478	1.48203	0.998613	-4.17904	-14.1899	-0.291259	0.999997	0.849881	1.07956	0.824136	1.30993	1.27025	0.998613	-4.17904	-14.1899	-0.291259	0.999997
44257	290549	56870	LOC290549	heat shock protein	1.00471	0.972123	0.973284	0.959059	1.01816	1.05353	1.0289	-7.57477	-2.74578	-5.01248	-2.42421	-2.47322	-0.204957	0.573694	0.88019	1.48206	1.12867	1.3131	1.68379	0.784322	0.996911	-9.45944	0.99669	1	0.954821	1.13297	0.896435	1.26386	1.18658	0.784322	0.996911	-9.45944	0.99669	1
44258					1.01555	1.03014	1.02813	0.975409	1.11357	1.10239	1.04548	-5.55138	-2.43092	0.999785	0.162202	-2.00036	-3.10897	0.999441	0.745703	1.26741	0.963448	1.31549	1.69961	0.988181	0.879251	-13.3953	0.986415	0.999999	0.76462	1.03234	0.790343	1.30619	1.35014	0.988181	0.879251	-13.3953	0.986415	0.999999
44259	298096	11360	Wdr31	WD repeat domain 31	0.982423	0.967097	0.997566	1.00457	1.08729	1.08651	1.06838	-5.50033	-7.75115	0.977985	0.823923	-2.04313	-7.62613	0.975909	0.909515	1.49965	1.13317	1.32341	1.64885	-0.877788	0.960569	-14.5172	0.991846	0.999988	0.853109	1.02762	0.824069	1.24701	1.20456	-0.877788	0.960569	-14.5172	0.991846	0.999988
44260	292781	17716	RGD1304580	similar to Hypothetical protein MGC38513	0.974186	0.975834	0.882741	0.966085	1.03038	1.05293	1.00131	-6.34138	0.807916	-5.8778	-7.7977	-6.50926	-5.42395	-3.37888	0.918209	0.998766	0.992249	1.00657	1.08773	-7.04769	-15.3054	-14.7067	-14.3598	-6.587	0.936418	1.13337	0.742192	1.52705	1.21032	-7.04769	-15.3054	-14.7067	-14.3598	-6.587
44261	691452		LOC691452	hypothetical protein LOC691452	0.945449	0.993514	0.973743	0.997193	1.10538	1.03794	1.06125	-0.468643	-4.81491	0.956282	-0.188949	-7.58448	-7.7351	-2.93315	0.897909	2.30291	1.06087	2.17079	2.56475	-0.531997	0.432742	-14.9799	0.962347	0.999989	0.976025	1.15382	0.895172	1.28894	1.18217	-0.531997	0.432742	-14.9799	0.962347	0.999989
44262	290632	11401	Mrpl34	mitochondrial ribosomal protein L34	1.00355	1.04193	0.994381	1.00088	1.12226	1.03151	1.10035	-7.68493	-7.50998	0.999873	0.997523	-0.561551	-7.79444	-2.23225	1.16997	0.396789	1.03908	0.381865	0.339144	-11.471	0.99955	-13.3953	0.999773	0.999866	0.929312	0.770677	1.00263	0.768658	0.829299	-11.471	0.99955	-13.3953	0.999773	0.999866
44263					1.03407	1.02276	0.961769	0.927453	1.08693	1.07565	1.0234	-1.66211	-0.767055	0.988113	-3.94043	-3.85922	0.964741	0.951907	0.858828	1.03859	1.03602	1.00248	1.20931	-15.1274	0.997811	0.919705	-1.32757	0.999874	0.971426	1.21289	0.988343	1.2272	1.24857	-15.1274	0.997811	0.919705	-1.32757	0.999874
44264					0.998221	0.983494	0.965519	0.941863	1.05404	1.04666	1.01796	-7.77241	-1.49365	0.437698	-5.32251	-5.58941	0.735898	-0.0841684	0.9248	1.44196	1.20737	1.19431	1.55922	-8.67636	0.997246	-1.45285	0.928361	0.99997	0.971038	1.21343	0.939945	1.29096	1.24962	-8.67636	0.997246	-1.45285	0.928361	0.99997
44265					1.00378	0.984416	0.938106	0.905279	1.01388	1.04622	1.01995	-7.67638	0.803408	-6.27313	-4.95919	-5.87277	0.997949	-0.22077	0.803931	1.1302	1.0892	1.03764	1.40585	0.867876	-0.745082	-2.65875	-12.6123	0.999894	1.057	1.18917	0.943378	1.26054	1.12504	0.867876	-0.745082	-2.65875	-12.6123	0.999894
44266					1.01093	0.992277	0.996466	0.95057	1.04534	0.992228	1.02838	-6.72518	-7.68051	-0.0948172	-2.7554	-7.23598	0.402315	-7.22905	0.960022	1.1604	0.987685	1.17487	1.20872	-14.5668	-3.21016	-13.2467	0.243241	-0.218708	0.931434	1.25072	0.960429	1.30225	1.34279	-14.5668	-3.21016	-13.2467	0.243241	-0.218708
44267	64630	37857	Snap23	synaptosomal-associated protein 23	1.04204	0.988124	0.961933	0.930409	1.03299	1.04471	0.978259	-0.0115873	-0.275931	-1.24407	-3.65812	-6.2807	0.980418	0.223214	0.86906	1.15707	1.05033	1.10162	1.3314	-0.475382	-0.316269	-13.3953	-0.912262	0.999399	0.942719	1.17417	0.952463	1.23277	1.24551	-0.475382	-0.316269	-13.3953	-0.912262	0.999399
44268	499561	16780	RGD1560629_predicted	similar to RIKEN cDNA A930016P21 (predicted)	1.03368	0.955669	0.978873	0.907267	1.00182	1.01196	0.972849	-0.740848	-3.43059	-7.75729	-1.84244	0.540633	0.999581	-6.09874	0.837244	1.48806	1.23787	1.20212	1.77733	0.68723	0.999863	0.896912	0.953667	1	0.906297	1.17884	0.911789	1.29289	1.30072	0.68723	0.999863	0.896912	0.953667	1
44269	293528	9745	RGD1309025_predicted	similar to hypothetical protein FLJ20003 (predicted)	1.02596	0.924583	0.953559	0.979858	1.06407	1.06323	1.01386	-4.09095	-0.405276	0.583228	-6.50615	0.919747	-4.74845	0.552043	0.865056	1.23908	1.0273	1.20616	1.43237	-6.13777	0.901479	-8.67636	0.793638	0.99964	1.04021	1.22154	0.874724	1.39649	1.17432	-6.13777	0.901479	-8.67636	0.793638	0.99964
44270	307505	1433	Catna1	catenin (cadherin-associated protein), alpha 1	1.09604	0.891822	0.964615	0.944078	1.07318	1.09393	0.999244	0.575209	-4.37531	-0.887063	-7.79976	0.90914	-1.54961	0.521547	0.939934	1.2657	1.37722	0.919025	1.34658	0.444446	0.680386	0.988181	-3.88849	0.99995	1.06281	0.879353	0.962698	0.913425	0.827383	0.444446	0.680386	0.988181	-3.88849	0.99995
44271	361054	12243	Ebpl_predicted	emopamil binding protein-like (predicted)	1.02309	1.01246	0.988355	0.963353	1.12564	1.16991	1.11229	-2.06448	-5.63756	1	0.999999	-5.42352	0.42325	1	0.919684	0.872535	1.06648	0.818146	0.948733	-11.9236	-14.8722	-0.447759	0.706938	-13.1708	1.06555	1.10443	1.09914	1.00481	1.03649	-11.9236	-14.8722	-0.447759	0.706938	-13.1708
44272					0.982691	0.969766	0.940447	0.950212	1.06875	1.06169	1.01237	-4.89362	0.906802	0.953994	-6.2091	-1.60099	0.653443	0.885395	0.797189	1.02278	1.09943	0.930283	1.28299	-3.02015	-9.8505	-12.274	-14.5172	0.68723	1.02466	1.10407	0.786335	1.40407	1.0775	-3.02015	-9.8505	-12.274	-14.5172	0.68723
44273	306400	35136	Grlf1_predicted	glucocorticoid receptor DNA binding factor 1 (predicted)	1.03	0.950195	0.966056	0.901697	1.03519	1.09024	1.03247	-4.38824	-3.51504	-3.50596	-3.96487	-1.08983	0.961216	0.822803	0.850993	1.53424	1.26413	1.21367	1.80288	-0.242484	0.995533	-0.531997	0.789029	0.999998	0.993968	1.23469	0.87653	1.40861	1.24218	-0.242484	0.995533	-0.531997	0.789029	0.999998
44274	25748	17	Alas2	aminolevulinic acid synthase 2	1.00182	0.980125	0.984376	0.956569	1.0549	1.03219	1.03981	-7.77139	-5.79669	0.47711	-0.874425	-4.79037	-0.211338	-2.14234	0.848391	1.34585	0.943379	1.42663	1.58636	-10.5289	0.998705	-12.274	0.999747	0.999994	1.12332	1.62911	1.29643	1.25661	1.45027	-10.5289	0.998705	-12.274	0.999747	0.999994
44275					1.03239	0.985765	0.990812	0.919715	1.0496	1.07006	1.03474	-1.16572	-6.80069	0.611427	-0.77144	-5.58407	0.997905	0.972589	0.786057	1.54741	0.976872	1.58405	1.96858	-6.13777	0.999711	-12.1874	0.999938	0.999999	1.139	1.62254	1.18169	1.37306	1.42453	-6.13777	0.999711	-12.1874	0.999938	0.999999
44276					1.02591	0.995832	0.985468	0.934231	1.06626	1.03007	1.07124	-2.51184	-5.48918	0.955041	0.977733	-7.58477	0.974894	-1.58523	0.794055	1.50405	0.996794	1.50889	1.89414	-3.88849	0.999901	-7.99678	0.999953	1	0.908761	1.36707	1.03949	1.31514	1.50432	-3.88849	0.999901	-7.99678	0.999953	1
44277	266975	4751	Sars1	seryl-aminoacyl-tRNA synthetase 1	1.02642	1.04544	1.02911	0.977583	1.08691	0.963723	1.16451	-3.38905	-2.7995	0.9841	1	-0.228961	-4.19139	-1.21879	0.892032	1.76556	1.14546	1.54135	1.97926	-7.32894	0.995832	-10.4326	0.989229	0.999909	1.17884	1.43661	1.16038	1.23805	1.21866	-7.32894	0.995832	-10.4326	0.989229	0.999909
44278	294207	32520	Ppp1r11	protein phosphatase 1, regulatory (inhibitor) subunit 11	1.00581	0.990989	1.02781	1.01278	1.10254	1.08112	1.08049	-7.42117	-2.32783	0.999649	0.990606	-6.90232	-6.1234	0.991415	0.711372	1.03751	0.971043	1.06845	1.45846	0.983259	0.993381	-3.3403	0.969417	1	0.940255	1.2979	1.15522	1.12351	1.38037	0.983259	0.993381	-3.3403	0.969417	1
44279					1.04404	0.994653	1.00296	0.981067	1.07223	1.04575	1.03344	0.393477	-7.68509	0.986298	-0.78852	-7.42511	-4.07814	0.501516	0.843377	1.30993	1.02052	1.28359	1.5532	-4.10539	0.976293	-11.0992	0.980758	0.999957	0.997697	1.387	1.04821	1.32321	1.39021	-4.10539	0.976293	-11.0992	0.980758	0.999957
44280					1.01961	1.01868	1.00458	0.942345	1.07386	1.07396	1.0481	-4.99202	-7.61503	0.922286	-0.00563362	-5.20563	0.700251	0.923199	0.723376	1.31523	0.955755	1.37612	1.81819	0.923283	0.941698	-10.0453	0.996613	0.999994	1.00646	1.27269	0.933513	1.36334	1.26452	0.923283	0.941698	-10.0453	0.996613	0.999994
44281					0.977271	1.02145	0.97629	0.950945	1.07662	1.03753	1.14276	-5.0037	-4.80387	0.778626	0.999735	-5.35006	-0.485874	-2.33546	1.00912	1.15693	1.05275	1.09896	1.14647	-12.9371	0.273455	-9.65515	-1.45285	-0.172355	0.896079	1.20923	0.982069	1.23131	1.34947	-12.9371	0.273455	-9.65515	-1.45285	-0.172355
44282					1.01525	0.988316	0.987821	0.947583	1.05471	1.08944	1.06992	-3.92846	-5.00831	0.9848	0.999378	-5.19367	0.986545	0.999992	0.730193	1.28021	1.01318	1.26355	1.75324	0.953667	0.997182	-11.286	0.998844	1	0.950051	1.4354	1.04884	1.36856	1.51087	0.953667	0.997182	-11.286	0.998844	1
44283	84357	10971	Sh3kbp1	SH3-domain kinase binding protein 1	1.00844	0.979854	0.99088	0.985207	1.08273	1.05011	1.00654	-7.60465	-7.22452	0.914988	-7.50455	-5.05752	-6.35877	-0.368338	0.93701	1.45417	1.09271	1.33078	1.55192	-11.286	0.998613	-6.86214	0.972759	0.999871	1.04187	1.29909	0.938106	1.3848	1.24688	-11.286	0.998613	-6.86214	0.972759	0.999871
44284	305494	878	Aebp1_predicted	AE binding protein 1 (predicted)	0.981064	0.969923	0.986899	0.912116	1.04901	1.08748	1.02046	-4.67557	-6.13619	0.36325	-4.38102	-1.91698	0.998306	0.994089	0.752546	1.48318	1.05582	1.40478	1.97089	0.899221	0.991655	-12.1002	0.984385	0.999999	0.952287	1.50034	0.935072	1.60452	1.57551	0.899221	0.991655	-12.1002	0.984385	0.999999
44285	311911	49301	Gpr21_predicted	G protein-coupled receptor 21 (predicted)	1.00547	0.935603	1.02122	0.917301	1.06853	1.13021	0.982349	-7.55543	-4.79802	0.816786	-5.51358	0.822177	0.982896	0.999886	0.86046	2.16108	1.19179	1.81331	2.51155	-3.08279	0.999991	-3.02015	0.999801	1	0.969254	1.39446	0.949843	1.46809	1.43869	-3.08279	0.999991	-3.02015	0.999801	1
44286	360704	3643	Hmgn1	high mobility group nucleosomal binding domain 1	1.02856	0.949313	1.02892	0.900838	0.983138	1.01507	1.02031	-2.42374	-2.34638	-5.21107	-4.41525	0.596142	0.999775	-5.71841	0.893319	1.41725	1.23833	1.14448	1.5865	-0.560999	1	0.999977	0.979845	1	1.06502	1.31195	1.13868	1.15217	1.23186	-0.560999	1	0.999977	0.979845	1
44287	290635	12509	MGC72581	similar to RIKEN cDNA 1110012M11	1.00119	1.08099	0.995047	1.02672	1.14466	1.04914	1.02522	-7.79435	-7.67462	0.99882	-5.12013	0.687632	-4.85938	-1.3486	0.954089	0.604145	0.923211	0.654395	0.633217	-15.3183	-0.105742	-15.1961	0.620327	0.510105	0.980645	0.837285	0.991961	0.84407	0.85381	-15.3183	-0.105742	-15.1961	0.620327	0.510105
44288					1.02381	1.0139	0.987733	0.937456	1.04841	1.02201	1.02376	-4.0301	-6.5366	0.00743983	-4.04371	-6.2495	0.826675	-4.44978	0.933679	1.24777	1.09826	1.13613	1.3364	-14.0079	0.737196	-5.70139	-1.05551	0.985093	1.03642	1.19732	0.990799	1.20844	1.15524	-14.0079	0.737196	-5.70139	-1.05551	0.985093
44289	363028	12166	Spbc24_predicted	spindle pole body component 24 homolog (S. cerevisiae) (predicted)	1.03606	1.06762	1.02596	0.973614	1.1038	0.98186	1.14908	-2.53371	-4.43543	0.984303	0.999886	0.553922	-4.21091	-5.87483	0.774421	1.24521	1.03398	1.20429	1.60793	-4.17904	0.273455	-13.3215	0.0743807	0.994371	1.10928	1.32385	1.02426	1.2925	1.19344	-4.17904	0.273455	-13.3215	0.0743807	0.994371
44290	498297	17139	RGD1564833_predicted	similar to 9630058J23Rik protein (predicted)	1.01926	0.981276	1.01567	0.899747	0.997311	1.04805	0.978754	-5.32374	-6.06175	-7.74352	-4.79366	-5.36205	0.998253	-0.270263	0.959298	1.44671	1.219	1.18679	1.50809	-11.8343	0.997909	-0.127564	0.811129	0.999935	1.11709	1.31547	0.931316	1.41249	1.17758	-11.8343	0.997909	-0.127564	0.811129	0.999935
44291					0.990404	1.03412	0.967712	0.889791	1.05803	1.06457	1.04065	-7.12367	-2.53233	0.348806	-1.31825	-2.36665	0.999407	0.62895	0.881183	1.45076	1.16948	1.24052	1.64637	-4.87179	0.984743	-4.10539	0.719418	0.999916	1.04175	1.24432	1.00641	1.23639	1.19445	-4.87179	0.984743	-4.10539	0.719418	0.999916
44292					0.992083	1.01645	0.990539	0.914718	1.0487	1.02906	1.02978	-7.15221	-6.88831	0.348363	-2.1587	-5.38342	0.997415	-2.31196	0.956033	1.44306	1.14723	1.25787	1.50943	-10.1425	0.999357	-4.79222	0.998446	0.999997	1.03352	1.38712	1.05632	1.31316	1.34212	-10.1425	0.999357	-4.79222	0.998446	0.999997
44293	294400	12719	RGD1307879_predicted	similar to hypothetical protein D10Ertd438e (predicted)	1.00351	1.01009	0.972472	0.963126	1.08258	1.06397	1.04876	-7.70094	-3.28559	0.955363	-0.147428	-7.01032	-1.42642	0.69453	0.869316	0.901639	1.02717	0.877789	1.03718	-1.4958	-13.6101	-0.105742	-0.447759	0.673401	1.00512	1.18502	1.03732	1.14238	1.17899	-1.4958	-13.6101	-0.105742	-0.447759	0.673401
44294	29749	68797	Ppp3r2	protein phosphatase 3, regulatory subunit B, alpha isoform (calcineurin B, type II)	1.0109	0.986533	0.95743	0.921244	1.03989	1.0682	1.04668	-6.60094	0.0828557	-0.392107	0.259882	-5.99931	0.993661	0.93565	0.894908	1.48071	1.12599	1.31504	1.6546	-5.27907	0.999623	-2.48729	0.9951	0.999997	1.00585	1.41237	0.990334	1.42616	1.40416	-5.27907	0.999623	-2.48729	0.9951	0.999997
44295	311630	15436	Zswim3_predicted	zinc finger, SWIM domain containing 3 (predicted)	1.03376	1.00794	0.956204	0.956374	1.05227	1.05287	1.04026	-2.57508	-0.749959	-0.109479	-1.48657	-7.35566	-0.771733	-0.061234	1.03391	1.39367	1.15257	1.20919	1.34796	-14.7067	0.981631	-8.28694	0.933109	0.999157	0.929695	1.37725	0.866524	1.5894	1.4814	-14.7067	0.981631	-8.28694	0.933109	0.999157
44296	282845	11839	Rnf34	ring finger protein 34	1.02609	0.961853	1.00011	0.940729	1.02563	1.03742	0.996219	-1.39915	-7.80149	-1.50543	-7.55119	0.500381	0.987395	0.330008	0.922049	1.19886	1.13056	1.06042	1.30022	-6.13777	0.995927	0.938963	-3.81756	0.999982	0.981729	1.24515	0.9986	1.24689	1.26832	-6.13777	0.995927	0.938963	-3.81756	0.999982
44297	363020	10607	RGD1309410_predicted	LOC363020 (predicted)	1.02632	1.01673	0.964987	0.955718	1.06172	1.07293	1.06039	-2.10486	-0.28375	0.945616	0.934149	-4.72487	0.577955	0.98998	0.804452	0.765882	0.928853	0.824546	0.952055	-3.88849	-1.9593	-13.6794	0.344238	-13.8802	0.998421	1.20015	1.06135	1.13077	1.20204	-3.88849	-1.9593	-13.6794	0.344238	-13.8802
44298	94198	2087	Psmb1	proteasome (prosome, macropain) subunit, beta type 1	1.04319	0.968628	0.981	0.924992	1.0297	1.00353	1.03437	-0.00783213	-4.54479	-2.04267	-1.1571	-1.50892	0.989122	-7.66458	0.811438	2.12508	1.16443	1.82499	2.6189	-4.40403	0.999247	-10.6248	0.998762	0.999994	0.949795	1.40403	1.19043	1.17943	1.47825	-4.40403	0.999247	-10.6248	0.998762	0.999994
44299	360977	31259	Tbrg4	transforming growth factor beta regulated gene 4	1.02226	1.0122	0.993797	0.938172	1.06893	1.0155	1.06108	-3.35258	-7.31376	0.973438	0.919942	-6.09267	0.958988	-5.22608	0.72761	1.8072	1.0703	1.6885	2.48375	-1.05551	0.998734	-9.94799	0.998675	0.999999	0.90048	2.5981	1.18531	2.19191	2.88523	-1.05551	0.998734	-9.94799	0.998675	0.999999
44300	29631	38108	Bet1	blocked early in transport 1 homolog (S. cerevisiae)	1.05059	0.940969	1.05229	0.907184	1.0338	1.05793	0.992033	0.313574	0.415452	-1.67537	-7.20203	0.798995	0.998556	0.66633	0.736675	1.62074	1.20163	1.34879	2.20008	0.802569	0.99984	-1.4958	0.994748	1	0.940966	1.35111	1.06493	1.26873	1.43588	0.802569	0.99984	-1.4958	0.994748	1
44301	293484	2781	Eif3s8	eukaryotic translation initiation factor 3, subunit 8, 110kDa	1.07486	0.912062	1.00974	0.900968	0.991925	0.980031	1.01422	0.355863	-7.37494	-7.50075	-6.92132	0.856793	0.949958	-6.10227	0.929063	1.42706	1.18006	1.20931	1.53602	-10.8157	0.211889	-5.78758	-6.04942	0.879251	0.993444	1.21566	1.05031	1.15743	1.22368	-10.8157	0.211889	-5.78758	-6.04942	0.879251
44302	301737	74300	Fert2	fer (fms/fps related) protein kinase, testis specific 2	1.03084	0.980728	1.02922	0.910961	1.02579	1.06436	1.00762	-3.58121	-3.88902	-4.55226	-7.44565	-5.71841	0.96589	0.372973	0.758595	1.17149	0.876817	1.33607	1.54429	-0.0221535	-0.982804	-6.13777	0.931562	0.996534	0.967846	1.33351	1.03469	1.2888	1.37781	-0.0221535	-0.982804	-6.13777	0.931562	0.996534
44303	29439	4870	Jtb	jumping translocation breakpoint	1.02634	0.970321	1.01102	0.877665	1.00194	1.05023	0.95566	-2.45139	-6.43326	-7.75533	0.433332	-1.52512	1	0.631981	0.921014	1.78434	1.16688	1.52915	1.93736	-8.87183	0.99841	-3.4732	0.994239	0.999996	0.982742	1.48493	0.993266	1.49499	1.511	-8.87183	0.99841	-3.4732	0.994239	0.999996
44304					1.02137	0.928745	1.00497	0.880071	0.986026	1.03698	0.986559	-5.55464	-7.65933	-6.7205	-6.797	0.700355	0.998869	-2.72652	0.932324	1.62433	1.02733	1.58112	1.74224	-7.80452	0.999801	-15.1274	0.999961	0.999998	1.00452	1.26228	0.853041	1.47974	1.2566	-7.80452	0.999801	-15.1274	0.999961	0.999998
44305	303248	13029	Gps2_predicted	G protein pathway suppressor 2 (predicted)	1.00066	1.02073	0.9663	0.888729	1.03004	1.08709	0.963996	-7.80163	-5.87899	-6.32295	-5.64021	-7.05562	0.253668	-1.11222	1.00133	2.07869	1.15412	1.8011	2.07594	-15.2157	0.999985	-5.78758	0.999588	0.99997	1.03924	1.64462	0.918909	1.78975	1.58251	-15.2157	0.999985	-5.78758	0.999588	0.99997
44306	290850	4255	Mrps31_predicted	mitochondrial ribosomal protein S31 (predicted)	0.967581	0.911131	0.996086	0.875232	1.034	1.07478	0.917981	-5.06015	-7.75494	-4.99449	0.211336	0.479734	0.963415	-0.549346	0.909437	1.58395	1.09818	1.44234	1.74168	-7.90052	0.997909	-9.8505	0.989229	0.999894	0.986973	1.42531	0.957173	1.48908	1.44412	-7.90052	0.997909	-9.8505	0.989229	0.999894
44307	290046	74524	Hnrpc	heterogeneous nuclear ribonucleoprotein C	1.03529	0.858165	0.948796	0.858278	0.946028	1.04853	0.936663	-5.88038	-4.01737	-3.7092	-2.70404	0.891246	0.890491	-4.568	0.849217	3.59253	1.33789	2.68521	4.2304	-11.471	0.999988	-4.71328	0.99957	0.999995	1.01233	2.77777	1.15313	2.4089	2.74393	-11.471	0.999988	-4.71328	0.99957	0.999995
44308	29569	1946	Pcolce	procollagen C-endopeptidase enhancer protein	1.00039	1.02499	0.985032	1.03336	1.19967	1.19013	1.11291	-7.80018	-5.78238	1	0.999766	-3.40602	-1.62528	1	0.974132	0.827837	1.13472	0.729555	0.849821	-13.0159	-4.17904	-7.70879	0.549792	-7.90052	0.927704	0.850853	1.01851	0.835393	0.91716	-13.0159	-4.17904	-7.70879	0.549792	-7.90052
44309	362827	104136	Pias4	protein inhibitor of activated STAT, 4	1.02997	0.925269	0.983119	0.934943	0.993373	1.02677	0.939025	-3.23082	-5.88287	-7.47628	0.626868	0.917255	0.75511	-3.88948	0.85776	2.57965	1.33105	1.93806	3.00743	-6.67827	0.999942	-3.74731	0.999195	0.999998	0.94928	1.64081	1.02804	1.59606	1.72848	-6.67827	0.999942	-3.74731	0.999195	0.999998
44310	689134	40767	LOC689134	similar to Protein transport protein SEC61 gamma subunit	1.0032	0.985962	1.02418	0.951383	1.05964	1.03113	1.03673	-7.67884	-3.05023	0.873516	-0.555036	-5.68897	0.644572	-1.48483	0.694855	1.44888	1.17713	1.23086	2.08516	0.370738	0.99955	-0.00215637	0.985093	1	0.987552	1.36067	1.18229	1.15087	1.37782	0.370738	0.99955	-0.00215637	0.985093	1
44311	114004	12267	Ppp1r14a	protein phosphatase 1, regulatory (inhibitor) subunit 14A	0.999938	1.02759	0.990137	1.00783	1.13793	1.0352	1.01762	-7.80165	-6.92112	0.999987	-5.35411	-3.0205	-7.24556	-1.51149	0.760456	0.983927	1.01266	0.971626	1.29386	-3.14613	0.994104	-1.36874	0.949201	0.999999	0.938992	1.14572	0.972859	1.17768	1.22015	-3.14613	0.994104	-1.36874	0.949201	0.999999
44312	690038	31233	LOC690038	similar to Bcl2-associated athanogene 2	1.03718	0.898235	0.927433	0.880461	1.0087	1.03764	1.09522	-2.30656	0.825649	-7.32065	0.964921	0.994573	0.999539	-2.22889	0.904917	0.561034	1.13326	0.49506	0.619984	-8.87183	0.996199	-6.86214	0.999648	0.946812	1.03501	0.738927	1.03922	0.711039	0.713935	-8.87183	0.996199	-6.86214	0.999648	0.946812
44313	303749	11640	RGD1305007	similar to RIKEN cDNA 1110031I02	0.998752	1.06632	0.994622	0.90905	1.02388	0.99002	1.02123	-7.79193	-7.62163	-4.94163	-5.44381	0.447724	0.971535	-7.1949	0.988059	0.987883	1.12657	0.876895	0.999822	-13.2467	-12.4448	-3.5407	-8.38405	-15.1749	0.982199	0.964005	0.935174	1.03083	0.981476	-13.2467	-12.4448	-3.5407	-8.38405	-15.1749
44314					1.05535	0.869173	1.01257	0.909254	0.970877	1.03244	0.953088	-0.786225	-7.05684	-4.3859	-1.45414	0.999103	0.916983	-3.96661	0.995688	1.07364	1.38554	0.774891	1.07829	-14.4661	-11.0051	0.845431	0.586464	-5.87432	1.15776	0.866392	1.11788	0.775028	0.748333	-14.4661	-11.0051	0.845431	0.586464	-5.87432
44315					1.01651	0.980669	1.01522	0.886441	1.03934	1.07226	0.965343	-6.7223	-6.87351	-3.29328	-3.82457	-6.30978	0.982797	0.0925623	0.851498	1.19373	1.06421	1.1217	1.40191	-0.0425056	0.981631	-2.77647	0.798151	0.999996	0.907671	1.15759	0.873251	1.32561	1.27534	-0.0425056	0.981631	-2.77647	0.798151	0.999996
44316	287986	28096	Eif4g1	eukaryotic translation initiation factor 4 gamma, 1	1.03463	0.950953	1.02634	0.929785	1.03542	1.05249	1.01477	-2.72258	-4.30758	-2.58164	-6.485	-0.397389	0.784281	-0.314043	1.0139	1.85276	1.23112	1.50494	1.82736	-13.6101	0.999996	0.455926	0.999814	0.999999	1.06824	1.57622	1.07641	1.46433	1.47553	-13.6101	0.999996	0.455926	0.999814	0.999999
44317	360819	15906	RGD1305986_predicted	similar to FLJ00052 protein (predicted)	1.05221	1.07284	0.99286	0.954503	1.05502	1.09464	1.02064	-1.34661	-7.56792	-1.04411	-6.07773	0.251001	-1.89626	0.830617	0.822503	1.29469	1.03318	1.25311	1.57409	0.0926765	0.96567	-7.34382	0.97692	0.99999	0.970092	1.50464	0.963222	1.56209	1.55103	0.0926765	0.96567	-7.34382	0.97692	0.99999
44318	295922	8645	Mtch2_predicted	mitochondrial carrier homolog 2 (C. elegans) (predicted)	1.02828	0.982127	0.968059	0.945702	1.02835	1.03048	1.03051	-0.495808	0.178314	-0.483039	-0.137611	-3.12941	0.985888	-0.141886	0.759578	2.30441	1.23631	1.86394	3.0338	0.129237	0.999998	-1.46419	0.99987	1	0.954928	1.34701	1.11952	1.20321	1.41059	0.129237	0.999998	-1.46419	0.99987	1
44319	498533	14243	RGD1561302_predicted	similar to Hypothetical protein A030013D21 (predicted)	1.04651	1.00693	0.937078	0.928354	1.02066	1.03705	1.03861	0.391467	0.950362	-4.00447	-0.335991	-7.24767	0.98774	-0.538585	0.695858	1.42762	1.00459	1.42109	2.0516	0.589688	0.935365	-9.00088	0.970262	0.999984	0.917313	1.18607	0.914179	1.29742	1.29299	0.589688	0.935365	-9.00088	0.970262	0.999984
44320	680945	11101	Sdf2l1_predicted	stromal cell-derived factor 2-like 1 (predicted)	0.96386	1.01939	0.986093	0.9706	1.04691	1.05744	1.05484	-0.906025	-6.01083	0.146546	0.608981	-4.74726	-2.18573	0.702797	1.08612	0.795153	1.0892	0.730037	0.732107	-3.81918	-1.35154	-5.41122	0.735502	0.858767	0.954193	0.924813	1.01022	0.915456	0.96921	-3.81918	-1.35154	-5.41122	0.735502	0.858767
44321	299739	10314	Ndufa12_predicted	NADH dehydrogenase (ubiquinone) 1 alpha subcomplex, 12 (predicted)	1.03167	1.01593	0.993795	0.953237	1.00915	0.964165	1.01047	-2.02203	-7.42689	-7.01902	-6.79267	-5.657	0.241079	-1.05885	0.783494	0.670104	0.912336	0.734492	0.855276	0.308847	0.987356	-5.23109	0.927636	-0.611048	1.0745	0.905705	1.19162	0.760063	0.842909	0.308847	0.987356	-5.23109	0.927636	-0.611048
44322	295143	3275	Etfdh	electron-transferring-flavoprotein dehydrogenase	1.06941	0.903373	1.0154	0.884705	1.01781	1.10386	0.971988	0.331378	-6.6466	-6.29711	-4.4324	0.965826	0.996026	0.955132	0.890643	1.20794	0.98737	1.22339	1.35626	-5.11103	0.516919	-8.48014	0.516919	0.979907	1.03795	1.29941	1.08999	1.19213	1.25189	-5.11103	0.516919	-8.48014	0.516919	0.979907
44323					1.01516	0.994614	0.979154	0.936349	1.06061	1.01821	1.04481	-5.08597	-3.29392	0.946752	0.546445	-7.3907	0.982668	-4.18714	0.912759	1.31232	1.0655	1.23165	1.43775	-8.97726	0.999993	0.777045	0.999811	1	1.03452	1.43419	1.13064	1.26848	1.38634	-8.97726	0.999993	0.777045	0.999811	1
44324					1.04175	0.884484	0.957567	0.935413	0.968251	1.01689	0.974732	-1.4708	-1.12122	-2.9623	-4.31067	0.999394	0.658055	-6.08072	0.965687	0.890579	1.13256	0.786344	0.922224	-7.49395	-4.69253	-4.63311	0.161739	-7.49395	0.880087	0.773982	1.0003	0.773749	0.879438	-7.49395	-4.69253	-4.63311	0.161739	-7.49395
44325	293860	1119	Flna_predicted	filamin, alpha (predicted)	0.998724	1.01924	0.961812	0.991479	1.08557	0.972289	0.997746	-7.79012	-1.67002	0.93494	-7.76564	-5.57943	-7.29759	-3.69395	0.886003	1.39147	1.13572	1.22519	1.5705	-0.030857	0.999946	-1.10337	0.9999	1	0.947413	1.29639	1.04795	1.23707	1.36835	-0.030857	0.999946	-1.10337	0.9999	1
44326	29474	40790	Coro1b	coronin, actin-binding protein, 1B	0.969881	1.06172	1.01239	1.01689	1.07805	0.954891	0.96426	-2.58216	-6.59078	0.939754	-1.48765	0.669076	-5.69764	-0.189194	1.03205	1.58529	1.09415	1.44887	1.53605	-8.12098	0.986755	-7.0299	0.984058	0.999003	0.877951	1.26266	1.08692	1.16169	1.4382	-8.12098	0.986755	-7.0299	0.984058	0.999003
44327					0.980691	1.04089	0.946546	0.999257	1.08913	0.991532	0.961242	-5.79623	-0.214219	0.905594	-2.09349	-2.00642	-7.79837	-7.37745	0.852503	1.49242	1.1219	1.33027	1.75064	-0.426707	0.999648	-7.68612	0.99995	1	0.861913	1.29596	1.0148	1.27706	1.50359	-0.426707	0.999648	-7.68612	0.99995	1
44328	299811	5091	Cpsf6_predicted	cleavage and polyadenylation specific factor 6, 68kDa (predicted)	0.989477	1.02497	0.996877	0.975319	1.04175	0.961829	0.951036	-6.41115	-7.66997	0.241558	0.760865	-2.5055	-2.42302	0.0537845	0.654696	1.23467	1.00213	1.23205	1.88587	0.999994	0.997775	-8.72903	0.999924	1	0.85242	1.10054	0.913316	1.20499	1.29108	0.999994	0.997775	-8.72903	0.999924	1
44329	303692	4714	St6galnac2	ST6 (alpha-N-acetyl-neuraminyl-2,3-beta-galactosyl-1,3)-N-acetylgalactosaminide alpha-2,6-sialyltransferase 2	0.99239	0.943123	0.984506	0.886976	1.05543	1.0631	0.991057	-7.54122	-6.76524	-1.05486	-7.44358	-0.599394	0.986355	-0.375777	0.997861	1.8941	1.25895	1.50451	1.89816	-8.68021	0.999996	0.673406	0.999025	0.999999	0.996183	1.71486	0.998552	1.71734	1.72143	-8.68021	0.999996	0.673406	0.999025	0.999999
44330	291339	15693	Commd3	COMM domain containing 3	1.07084	0.8738	0.984672	0.85956	0.901972	0.982897	0.952582	-1.00958	-7.14592	0.653546	-3.13606	0.955852	0.986701	-6.99174	0.684888	1.9288	1.13547	1.69867	2.81623	0.947303	0.999926	-4.45567	0.999025	1	0.968026	1.37318	1.0984	1.25017	1.41853	0.947303	0.999926	-4.45567	0.999025	1
44331	299209	12641	RGD1307392_predicted	similar to 1700019E19Rik protein (predicted)	1.01357	0.928814	1.0116	0.971145	1.03081	1.06011	1.03206	-6.88287	-7.11842	-4.05698	-3.83741	0.60802	-4.25242	-0.203082	0.799732	1.57599	1.16282	1.35532	1.97065	0.735502	0.999936	-1.46419	0.999648	1	0.932367	1.17085	1.0343	1.13201	1.25578	0.735502	0.999936	-1.46419	0.999648	1
44332	499390	21391	Sfrs16	splicing factor, arginine/serine-rich 16	1.02676	0.994914	0.999963	0.948429	1.05717	1.03621	0.993657	-1.64596	-7.80167	0.936255	-7.1948	-7.40683	0.903174	-0.0365815	0.70158	2.54162	1.14381	2.22207	3.62271	0.486737	0.999977	-5.65093	0.999789	1	0.847412	2.34058	0.973716	2.40376	2.76203	0.486737	0.999977	-5.65093	0.999789	1
44333					1.04415	0.858443	0.958466	0.876168	0.922752	0.965683	0.870166	-3.81256	-3.91714	-0.156815	0.968379	0.988448	0.948415	-4.92344	0.927579	1.15049	1.17944	0.975459	1.24032	-0.754021	-3.5395	0.37346	-3.05521	0.954036	1.12422	1.01516	0.974806	1.0414	0.902995	-0.754021	-3.5395	0.37346	-3.05521	0.954036
44334					0.992359	1.08227	0.972284	1.0163	1.11008	1.04396	1.05541	-7.56991	-5.16582	0.902757	-1.43398	0.398495	-6.81922	-2.85452	0.979356	0.64831	0.957946	0.676771	0.661976	-9.00088	0.858767	-8.79507	0.804089	0.870683	0.938574	0.843346	1.10033	0.766451	0.898539	-9.00088	0.858767	-8.79507	0.804089	0.870683
44335					1.03586	1.02933	1.00105	0.936933	1.11009	1.05746	1.05149	-2.22184	-7.79372	0.995904	-0.191353	-3.45369	0.668055	0.242937	0.860571	0.916337	0.915702	1.00069	1.0648	-6.12554	0.889258	-3.81918	0.718137	0.889258	0.968912	1.07049	0.998725	1.07186	1.10484	-6.12554	0.889258	-3.81918	0.718137	0.889258
44336	312863	10131	LOC312863	similar to RIKEN cDNA 1810060J02	1.02342	0.997923	0.992478	0.942239	1.04676	1.03664	1.06162	-4.12536	-7.30496	-0.141777	0.706049	-7.76298	0.696474	-1.43171	0.898394	1.11969	0.95138	1.17691	1.24632	-8.95055	0.992585	-5.5911	0.987929	0.99915	1.01464	1.1387	1.04543	1.08921	1.12227	-8.95055	0.992585	-5.5911	0.987929	0.99915
44337	361662		Bub3	budding uninhibited by benzimidazoles 3 homolog (S. cerevisiae)	0.989593	1.02834	0.991041	0.940641	1.03189	0.963588	1.01112	-6.90404	-7.1279	-2.39839	-6.80517	-3.12719	0.716192	-1.35411	0.96703	1.29925	1.08714	1.19511	1.34355	-8.88544	0.998803	0.223584	0.979907	0.999981	0.953688	1.75666	1.06373	1.65142	1.84197	-8.88544	0.998803	0.223584	0.979907	0.999981
44338	293719	9283	RGD1309471	similar to hypothetical protein MGC6696	0.997759	1.01439	1.01491	0.988342	1.12531	1.03152	1.05273	-7.74742	-5.73422	0.99998	0.582092	-5.8577	-6.43703	-1.76927	0.783936	1.91403	1.21465	1.57578	2.44156	-0.030857	0.999989	-0.695675	0.999779	1	0.911892	1.30501	1.07741	1.21124	1.4311	-0.030857	0.999989	-0.695675	0.999779	1
44339	64372	8262	Timm8b	translocase of inner mitochondrial membrane 8 homolog b (yeast)	1.05406	0.970856	1.0064	0.908149	1.07576	1.01597	1.04006	-1.74696	-7.64885	0.0180603	-3.57278	-5.05822	0.782061	-6.902	0.702019	1.46827	1.16863	1.25641	2.0915	0.896409	0.999495	-0.0119063	0.982911	1	0.917342	1.29222	1.12873	1.14485	1.40866	0.896409	0.999495	-0.0119063	0.982911	1
44340					1.04519	0.983353	0.965064	0.935779	1.01124	1.00569	1.10488	0.239201	-0.754539	-6.46994	0.999756	-5.08732	0.951914	-7.43682	1.07204	1.22024	1.22703	0.994462	1.13824	-8.96939	0.965074	0.979907	-8.95055	0.993842	1.00834	1.26472	1.08453	1.16615	1.25426	-8.96939	0.965074	0.979907	-8.95055	0.993842
44341	306540	65045	RGD1307172	similar to hypothetical protein MGC33309	1.04591	1.02989	0.955486	0.941082	1.05523	1.03361	1.02286	-1.80253	-1.7126	-0.732238	-5.55175	-4.34269	-0.126927	-3.69944	0.761093	1.1791	1.09634	1.07549	1.54922	0.998627	0.996302	-5.88933	0.994516	1	0.978659	1.22908	0.965865	1.27251	1.25588	0.998627	0.996302	-5.88933	0.994516	1
44342	297376	8300	Prss25	protease, serine, 25	0.979343	1.00166	0.956023	0.987931	1.08087	1.09114	1.06925	-4.9268	-0.478781	0.939857	0.801446	-7.77968	-6.69376	0.9807	0.85767	0.866216	1.05393	0.821888	1.00996	-3.99015	-7.9554	-2.59918	0.0431689	-6.12554	0.973641	1.18198	1.0637	1.1112	1.21398	-3.99015	-7.9554	-2.59918	0.0431689	-6.12554
44343					0.996389	1.0348	0.982088	0.932023	1.05886	1.09786	1.07985	-7.69475	-5.4984	0.505846	0.938966	-2.02051	0.873166	0.992188	0.889627	1.2397	1.09289	1.13433	1.39351	0.37346	-0.754021	-8.48014	0.39776	0.998857	1.04697	1.20851	0.95596	1.26418	1.15429	0.37346	-0.754021	-8.48014	0.39776	0.998857
44344	305887	44286	RGD1310211_predicted	similar to CG11030-PA (predicted)	0.980416	0.980637	0.970516	0.954657	1.05242	0.991545	1.03615	-3.62068	-1.06237	0.840109	-0.169095	-3.68759	0.692048	-6.80599	0.790249	2.03859	1.18661	1.71799	2.57969	0.308847	0.999996	-1.35154	0.999724	1	0.868457	1.6393	0.954333	1.71775	1.8876	0.308847	0.999996	-1.35154	0.999724	1
44345	25260	20235	Gstt1	glutathione S-transferase theta 1	0.974271	1.09257	0.968846	1.06779	1.20465	1.16786	1.17872	-4.8227	-3.79791	0.999998	0.999972	0.890554	0.28123	0.999915	0.763168	0.936809	0.987532	0.948636	1.22753	0.891693	-7.13643	-5.35119	-8.44797	0.994516	0.955593	1.15319	1.12723	1.02303	1.20678	0.891693	-7.13643	-5.35119	-8.44797	0.994516
44346					1.0539	1.00378	0.985395	0.93747	1.04734	1.03167	1.05232	-0.321648	-6.54238	-0.994723	-0.464522	-7.71244	0.472348	-3.43285	0.934422	1.20032	1.04924	1.14399	1.28456	-7.63898	0.790979	-8.48014	0.673406	0.955074	1.00106	1.21163	0.99864	1.21328	1.21034	-7.63898	0.790979	-8.48014	0.673406	0.955074
44347	171009	862	Actn3	actinin alpha 3	1.01796	0.956892	1.00045	0.895462	1.03552	1.0591	1.06864	-4.72125	-7.7993	-0.750238	0.9601	0.296144	0.999974	0.860637	0.885468	1.18761	1.05132	1.12964	1.34123	-4.27965	1	0.999748	0.989974	1	1.17928	1.42117	1.10881	1.2817	1.20512	-4.27965	1	0.999748	0.989974	1
44348	363188		LOC363188	similar to ubiquitin protein ligase E3 component n-recognin 2	1.03059	0.948446	0.994469	0.920092	1.02057	1.0348	1.01465	-0.996856	-7.35769	-3.42132	-5.18086	0.882182	0.999369	-0.321889	0.960012	1.50165	1.09649	1.36951	1.5642	-7.08339	0.999991	-3.05521	0.999986	1	0.948654	1.3391	1.10089	1.21638	1.41158	-7.08339	0.999991	-3.05521	0.999986	1
44349					1.02546	0.990752	1.00472	0.948509	1.03398	1.09155	1.05404	-3.34908	-7.58368	-1.56762	0.538834	-6.984	0.550027	0.99476	1.01715	1.27564	1.08026	1.18087	1.25414	-8.91456	0.919013	-5.05105	0.554656	0.939611	1.07729	1.29086	0.940762	1.37214	1.19824	-8.91456	0.919013	-5.05105	0.554656	0.939611
44350	94340	69208	Acsl5	acyl-CoA synthetase long-chain family member 5	1.04524	0.905901	1.08047	0.932016	1.09149	1.28476	1.2752	-3.56744	-0.247395	0.257797	0.999996	0.607391	-0.727998	0.999998	1.04657	0.905539	1.23131	0.735428	0.865247	-8.88544	-2.6979	0.915293	0.997971	-1.66043	1.11318	1.02151	1.13325	0.901396	0.917651	-8.88544	-2.6979	0.915293	0.997971	-1.66043
44351	290985	87862	Hbld2	HESB like domain containing 2	1.07348	0.908493	1.0102	0.923795	1.00283	1.06263	1.06067	0.805057	-7.09018	-7.74434	0.403067	0.987778	0.917881	0.492412	0.942078	1.1827	1.11924	1.0567	1.25542	-6.00777	0.97583	0.421214	-0.503499	0.999811	1.05478	1.43532	1.1331	1.26672	1.36078	-6.00777	0.97583	0.421214	-0.503499	0.999811
44352	304555	11123	Hps4_predicted	Hermansky-Pudlak syndrome 4 homolog (human) (predicted)	1.02482	0.945993	1.01658	0.910926	1.03786	1.10014	1.00982	-4.98943	-6.3975	-2.66802	-7.27681	-0.300883	0.943784	0.95449	0.735862	1.88836	1.11168	1.69866	2.56619	0.894076	0.999986	-4.57382	0.999779	1	1.00109	1.59764	0.977969	1.63363	1.5959	0.894076	0.999986	-4.57382	0.999779	1
44353					0.98146	1.02483	0.939933	1.01306	1.15905	1.08211	1.11541	-6.28216	-0.190839	0.999431	0.971874	-5.36169	-7.0334	0.629552	1.05937	1.22994	1.17834	1.04379	1.16102	-2.64834	0.995651	0.777045	0.193179	0.986127	1.0826	1.19212	1.10711	1.07678	1.10116	-2.64834	0.995651	0.777045	0.193179	0.986127
44354	170943	6519	Slc25a10	solute carrier family 25 (mitochondrial carrier; dicarboxylate transporter), member 10	0.981423	1.05498	0.955536	0.94491	1.0043	0.908095	0.844131	-5.79827	-1.00032	-7.68306	0.999998	-0.157872	0.0840389	0.979173	1.38039	0.393306	0.886009	0.443908	0.284924	-3.32102	0.991277	-8.44797	0.977447	0.999495	0.931447	0.620996	0.996883	0.622938	0.666701	-3.32102	0.991277	-8.44797	0.977447	0.999495
44355	84495	31368	Xrcc1	X-ray repair complementing defective repair in Chinese hamster cells 1	0.999121	1.01742	0.964441	0.976884	1.07524	0.999246	1.00601	-7.79514	-1.57312	0.911559	-7.50281	-5.61624	-4.22922	-7.79687	1.08311	0.828843	1.11003	0.746684	0.765244	-8.16051	-1.58066	-4.10531	0.88423	0.33537	0.976999	1.06986	1.00736	1.06204	1.09505	-8.16051	-1.58066	-4.10531	0.88423	0.33537
44356					1.04732	0.972951	0.9884	0.965333	1.03025	1.00158	0.935463	0.135471	-6.54098	-2.26675	0.912017	-2.79282	-1.21825	-7.77673	1.06093	0.417369	1.01234	0.412279	0.3934	-8.98407	0.999539	-8.27442	0.999893	0.999779	1.02407	0.552805	0.993507	0.556418	0.539813	-8.98407	0.999539	-8.27442	0.999893	0.999779
44357	117054		Cd52	CD52 antigen	1.01432	0.974477	0.995157	0.942381	1.07665	1.04355	1.00651	-6.07804	-7.58011	0.955491	-7.40991	-3.31384	0.745183	-0.32691	0.957363	0.879784	1.0741	0.819086	0.918966	-6.97598	-0.329328	-4.27965	0.898692	-2.31246	0.968681	0.845732	0.978215	0.864566	0.873075	-6.97598	-0.329328	-4.27965	0.898692	-2.31246
44358					1.04762	0.973941	1.05923	0.942121	1.066	1.07413	1.11763	0.354522	0.820261	0.921407	0.999954	-2.67744	0.861926	0.972674	1.00208	1.26409	1.16333	1.08661	1.26147	-0.84448	0.999484	0.997324	-3.93292	0.997065	1.10988	1.24814	1.04731	1.19175	1.12457	-0.84448	0.999484	0.997324	-3.93292	0.997065
44359					1.0163	1.03666	0.960301	0.927766	1.04638	1.04679	0.997761	-6.24372	-1.65524	-0.979126	-7.76865	-2.3981	0.818532	-0.931023	0.854161	1.16756	1.18815	0.982664	1.3669	-4.10531	-1.78327	-0.401831	-8.41495	0.911408	1.05139	1.14332	0.909275	1.2574	1.08744	-4.10531	-1.78327	-0.401831	-8.41495	0.911408
44360	360891	84623	Enah	enabled homolog (Drosophila)	1.00687	0.976457	0.990019	0.926743	1.02651	1.04084	1.00341	-7.05104	-6.26981	-1.4673	-7.6093	-2.05085	0.999023	0.505985	0.913127	1.35539	1.13042	1.19901	1.48433	-8.19927	1	0.994387	0.999893	1	0.93518	1.28798	1.00207	1.28532	1.37726	-8.19927	1	0.994387	0.999893	1
44361					1.02523	1.01127	0.99824	0.939767	1.07201	1.05183	0.994078	-3.26838	-7.76943	0.948392	-7.44209	-6.58943	0.866106	0.489836	0.858257	1.05017	1.1076	0.94815	1.22361	-4.69253	0.686816	0.84915	-8.79507	0.998191	0.933219	1.19647	0.96526	1.23953	1.28209	-4.69253	0.686816	0.84915	-8.79507	0.998191
44362	361567	12619	Bcl2l12_predicted	BCL2-like 12 (proline rich) (predicted)	1.01727	0.991577	1.00736	0.940554	1.04919	1.03037	1.02559	-4.04116	-6.93974	0.850284	-1.65634	-6.67317	0.98424	-0.667874	0.878829	1.52597	1.19359	1.27847	1.73636	-0.477538	1	0.994121	0.999966	1	0.920504	1.58671	0.979581	1.61979	1.72375	-0.477538	1	0.994121	0.999966	1
44363	498402	41774	RGD1561422_predicted	similar to ASC-1 complex subunit P100 (predicted)	1.01947	1.01181	0.986423	0.935264	1.07536	1.0735	1.02905	-5.92899	-6.80247	0.63899	-4.21	-7.05242	0.429451	0.584095	0.695721	2.24195	1.02897	2.17884	3.22249	0.526616	0.999539	-8.57133	0.999353	0.999999	0.879093	1.87437	0.994713	1.88434	2.13217	0.526616	0.999539	-8.57133	0.999353	0.999999
44364	361722	32032	Bscl2	Bernardinelli-Seip congenital lipodystrophy 2 homolog (human)	1.00588	0.982257	0.955844	0.892863	1.03049	1.07585	1.00867	-7.53259	-0.487992	-2.94601	-7.22886	-5.59878	0.999337	0.892903	1.02316	1.17206	1.11746	1.04886	1.14553	-8.99825	0.942289	0.72404	-4.93123	0.990648	1.07116	1.25554	1.04432	1.20226	1.17213	-8.99825	0.942289	0.72404	-4.93123	0.990648
44365					1.00305	1.0026	0.955185	0.911987	1.03654	1.10051	0.986839	-7.72458	-0.288366	-1.66439	-6.4528	-7.74545	0.991747	0.994916	0.791446	1.29304	1.00906	1.28143	1.63377	0.985128	0.994121	-8.65438	0.998106	1	0.973264	1.39346	1.01082	1.37854	1.43174	0.985128	0.994121	-8.65438	0.998106	1
44366					0.984074	1.17072	1.0866	1.12547	1.22469	1.36239	1.21679	-6.63923	0.742849	0.999999	0.999998	0.999832	0.989076	1	0.972111	2.51932	1.41565	1.77962	2.5916	-8.57133	1	0.988999	0.999991	1	1.24626	2.19614	1.01269	2.16861	1.76219	-8.57133	1	0.988999	0.999991	1
44367	499990	41561	RGD1562351_predicted	similar to chromosome 7 open reading frame 23 (predicted)	1.02913	1.0142	1.01695	0.953192	1.15556	1.09397	1.03339	-3.82819	-6.15295	0.999943	-3.02381	-6.60502	-0.709837	0.957045	0.85121	1.19167	1.05198	1.13279	1.39997	0.17759	0.006746	-7.0299	-1.38867	0.998803	1.20851	1.84817	1.07347	1.72168	1.52929	0.17759	0.006746	-7.0299	-1.38867	0.998803
44368					1.01431	1.03505	1.01693	0.968689	1.05639	1.09241	0.984194	-6.43049	-5.95031	0.209817	-6.11486	-2.30668	-2.80978	0.973912	0.935708	1.59512	1.19458	1.3353	1.70472	-2.95129	0.999986	0.84915	0.995651	1	0.902227	1.17382	0.832785	1.40951	1.30102	-2.95129	0.999986	0.84915	0.995651	1
44369					1.00415	1.02094	0.961875	0.942313	1.10686	1.08973	1.02501	-7.68865	-1.89308	0.989603	-4.58058	-5.38286	0.295111	0.941346	0.915311	1.10396	1.0957	1.00754	1.20611	-2.79814	0.927636	0.917173	-8.48014	0.999928	1.05742	1.26787	1.1367	1.1154	1.19903	-2.79814	0.927636	0.917173	-8.48014	0.999928
44370					0.983558	0.950565	0.989052	0.897251	1.05654	1.02143	0.965834	-5.97806	-6.94318	0.0176763	-2.22287	-0.0894193	0.997943	-5.02744	0.74934	1.09641	1.05204	1.04217	1.46316	0.999954	0.589688	-3.59487	-1.06958	1	0.829803	1.03086	0.794787	1.29702	1.24229	0.999954	0.589688	-3.59487	-1.06958	1
44371					1.00911	0.964596	0.957	0.953034	1.07062	1.05321	1.06411	-6.70347	0.540093	0.987862	0.966819	-0.162701	0.733059	0.841251	0.866097	1.36193	1.08095	1.25993	1.57249	-1.42622	0.999224	-4.51467	0.999623	1	0.876503	1.22242	0.856916	1.42653	1.39465	-1.42622	0.999224	-4.51467	0.999623	1
44372	297566	1282	Atp6v1e1	ATPase, H+ transporting, V1 subunit E isoform 1	1.06209	0.876028	0.921798	0.869127	0.897248	1.04705	0.93136	-2.70731	-0.85436	0.406349	-1.66003	0.824766	0.887288	-4.29918	0.836922	1.55035	1.1789	1.31509	1.85245	-0.172142	0.808284	-6.12554	0.360985	0.999169	0.942075	1.4545	0.894145	1.6267	1.54394	-0.172142	0.808284	-6.12554	0.360985	0.999169
44373	295461	55968	Sec24b_predicted	SEC24 related gene family, member B (S. cerevisiae) (predicted)	1.01072	0.934722	0.986761	0.995978	1.04693	1.03745	1.0442	-7.13601	-6.78478	-1.13748	-1.48995	0.548009	-7.70322	-2.5114	0.823469	1.66421	1.02088	1.63017	2.02097	-0.503499	0.881634	-8.99457	0.959926	0.999793	1.00352	1.55992	1.01429	1.53794	1.55445	-0.503499	0.881634	-8.99457	0.959926	0.999793
44374					1.04274	0.950613	0.987737	0.927799	1.01417	1.03627	0.941649	-1.75258	-6.93829	-6.69582	0.152538	-0.634204	0.746065	-2.77132	1.03837	1.35175	0.951351	1.42088	1.30181	-5.23109	0.999258	-8.72903	0.99995	0.99898	0.865796	1.19294	0.851719	1.40063	1.37786	-5.23109	0.999258	-8.72903	0.99995	0.99898
44375	688777	41432	LOC688777	similar to GrpE protein homolog 2, mitochondrial precursor (Mt-GrpE#2)	1.04843	1.00702	0.991007	0.932995	1.04076	1.02694	0.971231	0.826737	-6.53798	0.498508	-0.828091	-7.01938	0.996316	-1.37356	0.904376	1.7025	1.08236	1.57295	1.88252	-1.62034	0.999973	-6.47373	0.999993	1	0.988742	1.53215	1.04753	1.46263	1.54959	-1.62034	0.999973	-6.47373	0.999993	1
44376					1.00902	0.986686	0.967481	0.91892	1.04671	1.05762	1.00214	-6.59482	-0.283396	0.747037	-7.7281	-5.3457	0.999754	0.949688	0.851714	1.51409	1.0239	1.47876	1.7777	-0.426707	0.999972	-8.7051	0.999994	1	0.814604	1.25027	0.89619	1.3951	1.53482	-0.426707	0.999972	-8.7051	0.999994	1
44377					1.01822	0.983778	0.992885	0.938234	1.02445	1.03058	1.03912	-5.8059	-7.45303	-4.56357	-1.81272	-6.12535	0.573997	-3.32946	0.88681	1.44804	1.07767	1.34368	1.63286	-2.08467	0.998857	-4.69253	0.996706	0.999994	0.929212	1.47978	0.986163	1.50055	1.59252	-2.08467	0.998857	-4.69253	0.996706	0.999994
44378	192276	11573	Coro7	coronin 7	0.965706	1.02906	0.974315	0.989695	1.02974	0.969035	0.9467	-3.26606	-4.86844	-4.26937	-0.534177	-4.39062	-7.25031	-3.87861	0.954081	0.758951	0.957226	0.792865	0.795479	-8.27442	-0.259944	-6.8669	-1.66043	-0.259944	0.880134	0.797859	0.955896	0.834671	0.90652	-8.27442	-0.259944	-6.8669	-1.66043	-0.259944
44379	361217	55983	Spin	spindlin	0.992762	0.987441	1.02107	0.953529	1.07028	1.04436	1.07238	-7.11076	-3.52369	0.983452	0.988011	-5.87793	0.669688	0.44375	0.73774	1.48554	1.07223	1.38546	2.01363	0.958998	0.999606	-5.29114	0.998932	1	0.887239	1.27045	1.00208	1.26781	1.43191	0.958998	0.999606	-5.29114	0.998932	1
44380					0.988851	0.960427	0.970689	0.93413	1.0493	1.09212	0.979065	-7.28576	-4.77056	-1.96016	-6.1029	-3.06677	-0.0381773	0.727871	0.909831	1.36304	1.11619	1.22115	1.49812	-0.754021	0.998882	-6.81177	0.998658	0.999999	0.936049	0.973564	0.830994	1.17156	1.04008	-0.754021	0.998882	-6.81177	0.998658	0.999999
44381					0.991789	1.02609	1.02316	0.976189	1.07786	1.10111	1.09293	-7.52323	-5.8766	0.29545	0.727841	-5.4427	-5.69692	0.844598	0.821266	1.28444	1.06417	1.207	1.56398	-0.938522	0.994256	-2.40644	0.952976	0.99999	0.877236	1.16067	0.933064	1.24394	1.3231	-0.938522	0.994256	-2.40644	0.952976	0.99999
44382	29753	38223	Ywhae	tyrosine 3-monooxygenase/tryptophan 5-monooxygenase activation protein, epsilon polypeptide	1.01029	0.860505	1.01794	0.942195	1.02129	1.13304	0.947359	-7.57926	-7.14868	-6.89991	-3.35412	0.938783	-2.75933	0.744475	0.850027	2.47073	1.37096	1.80218	2.90664	-4.27965	0.999966	-0.0696665	0.995338	0.999997	1.00218	1.46821	1.04019	1.41148	1.46502	-4.27965	0.999966	-0.0696665	0.995338	0.999997
44383					0.980643	0.987008	0.995958	0.934889	1.07682	1.12305	0.980802	-5.31364	-7.67624	0.889534	-5.34822	-6.58136	0.777201	0.999413	1.02568	1.54376	1.14587	1.34724	1.50511	-6.47373	0.99997	0.526616	0.99756	0.999991	1.15813	1.27963	0.873116	1.46559	1.10491	-6.47373	0.99997	0.526616	0.99756	0.999991
44384	316916	12767	RGD1307896_predicted	similar to cisplatin resistance related protein CRR9p (predicted)	1.00991	0.956672	0.95335	0.969026	1.05891	1.08704	1.06365	-5.99483	0.934115	0.989736	0.995981	0.876247	0.0674966	0.999971	0.927175	0.555898	0.96251	0.57755	0.599561	-8.16051	0.962587	-8.98985	0.977962	0.950782	1.07547	0.835019	1.09521	0.76243	0.776422	-8.16051	0.962587	-8.98985	0.977962	0.950782
44385	498028	75164	LOC498028	similar to testis specific protein, Ddc8	1.01912	0.963638	0.960615	0.992197	1.10796	1.07308	1.06007	-6.04794	-2.28798	0.973195	-0.155337	-2.80283	-7.47211	0.522731	0.877769	1.02833	1.01302	1.0151	1.17152	-4.33815	-3.93292	-6.92164	-6.75627	0.777045	0.969628	0.998693	0.954554	1.04624	1.02997	-4.33815	-3.93292	-6.92164	-6.75627	0.777045
44386	361385	3059	Ndufb7_predicted	NADH dehydrogenase (ubiquinone) 1 beta subcomplex, 7 (predicted)	0.987289	1.0412	1.01573	0.975772	1.093	1.02847	1.04263	-7.05938	-6.72127	0.827186	-2.49924	-2.7115	-5.37659	-4.77526	1.01878	0.771936	1.08027	0.714579	0.757702	-7.29272	-4.39682	-5.11103	0.161739	-0.78378	0.929241	0.779234	1.10392	0.705877	0.83857	-7.29272	-4.39682	-5.11103	0.161739	-0.78378
44387	364885		RGD1561455_predicted	similar to Ras GTPase-activating-like protein IQGAP2 (predicted)	1.01989	1.07107	0.99711	0.971031	1.133	1.22873	1.06382	-6.34318	-7.76719	0.985264	-0.558219	-0.0613491	-4.88933	0.999996	0.950562	1.21329	1.12195	1.08141	1.27639	-8.98985	0.878983	0.465679	-5.71069	0.972246	0.957217	0.958743	0.910734	1.05271	1.00159	-8.98985	0.878983	0.465679	-5.71069	0.972246
44388	309911	6699	Qrsl1	glutaminyl-tRNA synthase (glutamine-hydrolyzing)-like 1	0.993474	0.993995	1.00445	0.951135	1.06992	1.05521	1.00534	-7.45027	-7.63822	0.838555	-7.56742	-7.50331	0.0979078	0.348686	0.959063	1.37266	1.15402	1.18946	1.43125	-8.99457	0.999963	0.933886	0.972878	0.999997	0.975395	1.29493	0.912069	1.41978	1.3276	-8.99457	0.999963	0.933886	0.972878	0.999997
44389					0.993981	1.02011	0.965511	0.953405	1.05271	1.05313	1.05662	-7.26112	-0.126906	0.869178	0.926133	-3.4563	0.776339	0.876735	1.05669	1.10094	1.19143	0.924051	1.04188	-0.089532	0.989738	0.999275	-3.93292	0.712116	0.953391	1.16091	1.02094	1.1371	1.21766	-0.089532	0.989738	0.999275	-3.93292	0.712116
44390	291440	32221	Cxxc1	CXXC finger 1 (PHD domain)	0.990177	1.03487	1.03258	1.05147	1.15059	1.09078	1.11816	-6.99707	-2.26203	0.999994	0.999581	-1.83941	0.172494	0.986685	0.881351	3.44209	1.292	2.66416	3.90547	-5.94862	1	-1.00323	0.999991	1	0.884258	2.06952	1.13402	1.82495	2.3404	-5.94862	1	-1.00323	0.999991	1
44391	290408	4877	Sugt1	SGT1, suppressor of G2 allele of SKP1 (S. cerevisiae)	1.04692	0.907488	1.03689	0.91955	1.0449	1.15535	1.0636	-3.16218	-4.50078	-3.42377	-1.3104	0.637579	0.217208	0.987665	0.966573	2.02479	1.2704	1.59382	2.09481	-7.59122	0.999472	-1.31483	0.994121	0.999992	0.987716	1.4746	0.953879	1.5459	1.49294	-7.59122	0.999472	-1.31483	0.994121	0.999992
44392					0.997871	1.04632	1.00738	1.0306	1.07502	1.11026	1.0403	-7.77182	-7.4526	0.76679	-1.81274	-0.987906	-3.50136	0.992413	0.896228	1.44542	1.20867	1.19588	1.61279	-0.237496	0.99973	0.37346	0.9716	0.999999	0.853083	1.2455	0.910324	1.3682	1.46	-0.237496	0.99973	0.37346	0.9716	0.999999
44393					0.998771	1.01781	0.956052	0.928913	1.09376	1.08471	1.03453	-7.78233	0.452563	0.999375	-0.736548	-4.61337	0.990742	0.997366	0.929276	0.927555	1.0327	0.898187	0.998148	-5.47123	-5.05105	-8.65438	-2.79814	-8.92758	0.921466	1.09274	0.981539	1.1133	1.18588	-5.47123	-5.05105	-8.65438	-2.79814	-8.92758
44394	60331	3658	Atxn3	ataxin 3	1.00407	0.963223	0.977988	0.919728	1.02952	1.07155	1.02597	-7.60615	-3.52685	-1.38612	-2.65717	-0.399053	0.997165	0.972242
44395					1.00517	1.01606	0.995414	0.951727	1.16621	1.08948	1.0457	-7.66924	-7.6961	0.999811	-1.88644	-6.61654	-1.25872	0.816812	0.970303	1.4943	1.30417	1.14579	1.54003	-7.44445	0.999069	0.799808	0.72404	0.999978	0.864139	1.13929	0.706217	1.61323	1.31841	-7.44445	0.999069	0.799808	0.72404	0.999978
44396	295692	44517	Nup35	nucleoporin 35	1.04151	0.888435	0.9175	0.805109	0.820228	0.986639	0.865855	-4.92587	-0.568605	0.993243	0.906903	0.626373	0.999197	-7.42635	0.747902	3.62378	1.10794	3.27074	4.84526	-3.00307	0.999966	-8.27442	0.999923	0.999996	0.807155	2.38498	0.879982	2.71026	2.9548	-3.00307	0.999966	-8.27442	0.999923	0.999996
44397	301009	9514	Nckipsd_predicted	NCK interacting protein with SH3 domain (predicted)	1.02802	0.943924	0.963615	1.00729	1.05183	1.0568	1.01095	-3.6846	-1.86261	-0.135109	-6.97154	0.371063	-7.42154	0.224121	0.789955	1.21637	1.02708	1.1843	1.5398	0.385717	0.507042	-8.96049	0.799808	0.999936	0.941495	1.58264	1.04714	1.51139	1.68099	0.385717	0.507042	-8.96049	0.799808	0.999936
44398	316123	1585	Gtf2f1	general transcription factor IIF, polypeptide 1	1.10777	0.949642	1.02156	0.940429	1.02674	1.04557	1.01176	0.92824	-5.99347	-5.19725	-7.21222	-1.35388	-0.393186	-2.27737	0.970475	3.05971	1.21894	2.51014	3.15279	-8.83421	0.999994	-3.21369	0.999855	0.999994	0.976395	1.81277	1.02869	1.76221	1.85659	-8.83421	0.999994	-3.21369	0.999855	0.999994
44399	291293		Fbxo18_predicted	F-box only protein 18 (predicted)	1.06457	0.925454	0.987187	0.940964	0.971355	1.00507	0.978386	0.026952	-6.98241	-4.38009	-5.65575	0.675068	-0.0912812	-7.6703	0.886036	1.45235	1.19781	1.21251	1.63915	-0.611048	0.999275	-0.353145	0.989497	1	0.967629	1.41373	1.09857	1.28687	1.46102	-0.611048	0.999275	-0.353145	0.989497	1
44400					1.07029	0.985544	0.978065	0.921063	1.01146	1.05532	0.986147	0.613143	-5.18485	-7.01522	-6.65038	-6.55504	0.897426	-0.180159	0.992458	3.91867	1.15791	3.38425	3.94844	-8.83421	0.999995	-7.9554	0.999989	0.999994	0.855822	2.19769	0.933605	2.35399	2.56793	-8.83421	0.999995	-7.9554	0.999989	0.999994
44401					1.01526	1.03232	1.00946	0.873085	1.10726	1.06945	1.02309	-6.80762	-7.40265	0.934879	-5.71001	-4.21092	0.997395	0.075247	0.99988	2.13762	1.01455	2.10696	2.13788	-8.96939	0.999999	-8.75201	0.999998	0.999999	0.852563	2.0094	0.980924	2.04847	2.35689	-8.96939	0.999999	-8.75201	0.999998	0.999999
44402					1.0423	0.922966	0.945669	0.925664	0.978529	1.04825	0.957422	-2.70684	-0.868592	-5.92113	-2.39743	0.599664	0.50692	-1.89311	0.812277	1.51851	1.02081	1.48756	1.86945	0.777045	0.999938	-8.16051	0.99999	1	0.972606	1.21411	0.919425	1.32051	1.2483	0.777045	0.999938	-8.16051	0.99999	1
44403	306347	4762	Ell_predicted	elongation factor RNA polymerase II (predicted)	1.00769	1.00907	1.01207	0.983015	1.07483	1.03186	1.04207	-7.34178	-6.71727	0.88727	-0.947282	-7.16916	-5.7362	-2.6321	0.673095	2.54126	1.0855	2.3411	3.77549	0.614287	0.999985	-8.48014	0.999954	1	0.84287	2.84522	1.09165	2.60634	3.37563	0.614287	0.999985	-8.48014	0.999954	1
44404					1.00482	0.958078	0.973772	0.916616	1.06004	1.10229	1.023	-7.59046	-3.23476	0.686671	-4.14045	-0.375829	0.991088	0.997938	0.758691	1.38439	1.04525	1.32446	1.82471	0.903115	0.993243	-8.44797	0.997775	1	0.925184	1.26961	0.938201	1.35324	1.37228	0.903115	0.993243	-8.44797	0.997775	1
44405	289664	989	Ldb2_predicted	LIM domain binding 2 (predicted)	0.993014	0.938511	1.01685	1.01291	1.04168	1.08606	1.00129	-7.35641	-7.44979	-4.86582	-7.79614	-1.01902	-7.65027	-1.36602	0.784582	1.43121	1.41111	1.01425	1.82417	-0.503499	0.757105	0.606242	-8.96939	0.997198	0.937539	1.28336	0.91622	1.40071	1.36886	-0.503499	0.757105	0.606242	-8.96939	0.997198
44406					0.994001	0.97747	0.931303	0.947542	1.01104	1.0604	1.00642	-7.63736	0.280918	-7.26666	-7.61597	-5.72598	-1.02966	-0.563015	0.920875	1.75665	1.2331	1.42458	1.90759	-6.3007	0.999878	-1.38867	0.999224	0.999998	0.936849	1.22552	0.932404	1.31436	1.30813	-6.3007	0.999878	-1.38867	0.999224	0.999998
44407	313551	11461	RGD1564804_predicted	similar to chromosome 1 open reading frame 50 (predicted)	1.01074	1.02325	0.99803	1.04394	1.09982	1.07831	1.03336	-6.81168	-7.76587	0.997097	-1.91749	-4.08993	-0.36147	0.95747	0.773422	0.818747	1.05787	0.773959	1.0586	-0.724654	-8.91456	0.852423	0.956088	0.545482	1.01638	1.12088	1.02796	1.0904	1.10281	-0.724654	-8.91456	0.852423	0.956088	0.545482
44408	301431	5881	Nif3l1	Ngg1 interacting factor 3-like 1 (S. pombe)	1.05976	0.900718	0.933069	0.904841	1.04594	1.05715	1.039	-0.171486	0.477817	-1.57831	-2.59023	0.97851	0.96597	-0.376762	0.871006	0.843619	1.05102	0.802668	0.968557	-5.17105	-3.48442	-5.77035	0.0251033	-8.38107	1.00752	1.05366	0.956076	1.10207	1.0458	-5.17105	-3.48442	-5.77035	0.0251033	-8.38107
44409	85254	11137	Cdw92	CDW92 antigen	0.953525	0.978399	0.919289	0.967974	1.06915	1.08923	1.02558	-1.11896	0.868207	0.306415	-4.84413	-5.47588	-3.47446	0.883299	0.919179	1.31122	1.20783	1.0856	1.42651	-3.65053	0.767275	-0.5836	-4.39682	0.993842	0.944067	1.03199	0.724303	1.4248	1.09313	-3.65053	0.767275	-0.5836	-4.39682	0.993842
44410					1.00338	1.01159	1.01193	0.955102	1.00928	1.07388	1.00241	-7.70267	-6.65547	-7.08664	-7.75117	-6.71577	-0.176416	0.910627	0.977581	4.20557	1.4043	2.99478	4.30202	-9.00246	1	-0.401831	0.999985	1	0.968576	3.175	1.10462	2.87428	3.27801	-9.00246	1	-0.401831	0.999985	1
44411	304361	32447	LOC304361	similar to Hypothetical protein MGC28888	0.986572	0.977717	0.99004	1.00041	1.08909	1.00841	1.04586	-5.72748	-6.59295	0.99882	0.467571	-3.20138	-7.7995	-6.93649	0.868455	1.69611	1.20599	1.40641	1.95303	0.900927	1	0.927636	0.999999	1	0.89382	2.00956	1.14635	1.75301	2.24828	0.900927	1	0.927636	0.999999	1
44412	361645	41672	RGD1307760	similar to RIKEN cDNA 2510027N19	0.978797	1.02017	0.991908	0.942924	1.05576	0.972218	1.04495	-4.43646	-7.20799	0.532344	-0.231536	-4.78874	0.708934	-2.85007	0.963752	1.18012	1.18832	0.993099	1.22451	-8.3108	0.920814	0.598043	-5.41122	0.98874	0.904985	1.07991	1.06866	1.01053	1.19329	-8.3108	0.920814	0.598043	-5.41122	0.98874
44413	83789	37714	Rps2	ribosomal protein S2	1.02869	1.03903	1.01506	0.968264	1.03308	0.994224	0.974354	-5.70233	-7.15436	-5.14074	-5.99315	-4.35491	-5.18051	-7.70119	1.11825	0.855081	1.0393	0.822746	0.764659	-4.27965	-6.06674	-8.68021	-3.93292	-0.193597	1.08645	0.982435	0.888517	1.1057	0.904265	-4.27965	-6.06674	-8.68021	-3.93292	-0.193597
44414	287984	2101	Psmd2	proteasome (prosome, macropain) 26S subunit, non-ATPase, 2	0.984875	1.03313	1.00012	1.00868	1.11588	1.03703	1.06615	-6.01398	-7.80156	0.999419	0.788479	-2.16854	-7.18052	-1.48381	0.965228	1.63315	1.26166	1.29444	1.69198	-3.16052	1	0.978465	0.999973	1	0.894039	1.10506	1.12734	0.980243	1.23603	-3.16052	1	0.978465	0.999973	1
44415	288734	10078	Chfr	checkpoint with forkhead and ring finger domains	1.01548	0.972534	0.949532	0.879096	0.979343	1.09432	0.943217	-6.39316	-0.299331	-5.38351	0.211567	-3.98283	0.999589	0.959719	0.949489	2.01757	1.21954	1.65436	2.1249	-6.41632	0.999945	-1.99645	0.999893	1	0.911758	1.36366	0.978974	1.39295	1.49564	-6.41632	0.999945	-1.99645	0.999893	1
44416	301618	2032	Ppp1r7	protein phosphatase 1, regulatory (inhibitor) subunit 7	0.995911	0.923112	1.00973	0.871483	0.985203	1.06903	0.982025	-7.71048	-7.30439	-6.67094	-6.18241	0.777821	0.999393	0.358285	0.893278	1.95024	1.21369	1.60687	2.18324	-2.59918	0.999998	0.145622	0.999923	1	0.952529	1.52822	1.03396	1.47802	1.60438	-2.59918	0.999998	0.145622	0.999923	1
44417	299909	9599	RGD1307697_predicted	similar to 0910001A06Rik protein (predicted)	1.04713	0.968145	1.01902	0.862029	1.05773	1.11704	0.983168	-4.21193	-7.05621	-3.05852	-7.1915	-5.78455	0.938403	0.506727	0.96207	2.03991	1.16976	1.74386	2.12033	-6.64422	0.999974	-2.22011	0.999949	1	1.00857	1.85666	0.985921	1.88318	1.84088	-6.64422	0.999974	-2.22011	0.999949	1
44418					1.00768	0.970839	0.998963	0.914569	1.01421	1.11717	1.02142	-7.25102	-7.79122	-4.90974	-4.38457	-2.40712	0.995235	0.999817	0.898408	1.46713	1.11656	1.31398	1.63304	0.486737	0.993697	-7.18901	0.996126	0.999999	0.847241	1.01942	0.847294	1.20314	1.20322	0.486737	0.993697	-7.18901	0.996126	0.999999
44419					0.988659	0.977432	0.963114	0.98232	1.05689	1.04649	0.966003	-7.37972	-4.18991	-1.84102	-4.62272	-6.23379	-6.8064	-3.0824	0.94241	1.42149	1.05638	1.34562	1.50835	-6.8669	0.955074	-4.81169	0.831722	0.996781	0.975505	1.18415	0.82655	1.43265	1.21389	-6.8669	0.955074	-4.81169	0.831722	0.996781
44420					1.01922	1.01019	0.982869	1.00212	0.944533	1.01758	1.08732	-7.53472	-7.47125	-4.81707	-2.64094	-7.6864	-7.79662	-7.46569	1.05905	1.23094	0.931257	1.3218	1.1623	-8.81513	-0.754021	-6.41632	0.835354	-1.06958	0.949369	0.982492	0.702052	1.39946	1.03489	-8.81513	-0.754021	-6.41632	0.835354	-1.06958
44421					0.996024	1.01179	0.947872	1.0244	1.07734	1.039	1.04543	-7.59299	0.83721	0.993516	0.473468	-6.15753	-2.71139	-0.0573306	0.729085	1.24613	1.02842	1.21169	1.70917	0.998803	0.949648	-7.9554	0.998106	1	0.886799	1.35926	0.994574	1.36668	1.53277	0.998803	0.949648	-7.9554	0.998106	1
44422					1.01431	1.00776	0.974445	1.00968	1.05182	0.977127	0.982094	-6.58098	-4.38051	-0.4212	-5.9167	-7.42011	-7.21743	-4.9355	0.973131	1.44217	1.01081	1.42674	1.48199	-4.33815	0.999484	-5.35119	0.999998	0.999999	0.906654	1.14823	0.919688	1.2485	1.26645	-4.33815	0.999484	-5.35119	0.999998	0.999999
44423	114512	40811	Aatf	apoptosis antagonizing transcription factor	1.08342	0.89848	0.983735	0.890322	1.00996	1.0438	1.03273	0.872984	-6.25568	-7.2006	-3.2122	0.992852	0.997554	-1.42166	1.03604	1.35944	1.11484	1.2194	1.31214	-8.86937	0.968862	-2.79814	0.820365	0.997198	1.12331	1.22369	1.03088	1.18703	1.08936	-8.86937	0.968862	-2.79814	0.820365	0.997198
44424					0.996315	1.02217	1.0055	0.913045	1.09885	1.08465	1.03204	-7.75453	-7.69785	0.666715	-4.9649	-6.28659	0.588279	0.258274	1.03739	1.28826	0.959437	1.34272	1.24182	-8.59993	0.952976	-7.24111	0.99655	0.967398	0.934394	1.12826	0.858002	1.31499	1.20748	-8.59993	0.952976	-7.24111	0.99655	0.967398
44425	293144	38202	Pold3	polymerase (DNA-directed), delta 3, accessory subunit	1.00702	0.964802	1.01157	0.864351	1.00378	0.984021	0.992055	-7.38748	-6.72761	-7.67902	-7.26749	-1.56421	0.999998	-5.82537	0.974144	1.42549	1.00662	1.41611	1.46333	-8.98985	0.999774	-8.59993	0.999928	0.999959	0.935582	1.41308	0.953053	1.48268	1.51037	-8.98985	0.999774	-8.59993	0.999928	0.999959
44426	29390	11973	Ptpmt1	protein tyrosine phosphatase, mitochondrial 1	1.02063	0.990312	0.970051	0.931415	1.03927	1.01817	1.06604	-3.75739	-1.29642	-0.0545943	0.962265	-6.64268	0.987668	-4.44698	0.789015	1.50827	1.0872	1.3873	1.91159	0.951891	0.999993	-4.10531	0.999994	1	0.955943	1.16995	1.0549	1.10906	1.22387	0.951891	0.999993	-4.10531	0.999994	1
44427	140661	37388	Rplp1	ribosomal protein, large, P1	1.01859	1.04193	1.03398	0.989614	1.05482	1.01703	1.04812	-5.43462	-2.18778	0.286447	-0.22755	-0.927113	-6.95566	-5.76297	1.19481	1.07025	0.904022	1.18388	0.895751	-2.45403	-7.82376	-5.5911	-2.6979	-4.99111	1.01195	0.860994	0.945795	0.910339	0.850827	-2.45403	-7.82376	-5.5911	-2.6979	-4.99111
44428	79239	1611	Hmox2	heme oxygenase (decycling) 2	1.02148	1.0114	1.00417	0.946004	1.06731	1.05738	1.10158	-2.18895	-7.45858	0.997569	0.999998	-5.5641	0.982305	0.983264	0.857486	1.0317	1.02351	1.008	1.20316	-0.353145	-3.65053	-7.91221	-5.17105	0.977962	0.999584	1.08126	1.05293	1.0269	1.08171	-0.353145	-3.65053	-7.91221	-5.17105	0.977962
44429					1.0302	0.990646	0.965877	0.907348	1.00934	1.01296	1.04026	-2.57985	-1.60704	-7.05059	-0.84688	-7.03406	0.997643	-6.41905	0.917747	0.88254	1.07224	0.823083	0.961638	-7.63898	-4.33815	-2.50202	0.795438	-6.64422	1.06354	1.00915	0.959362	1.05189	0.948859	-7.63898	-4.33815	-2.50202	0.795438	-6.64422
44430	280671	4225	Txndc9	thioredoxin domain containing 9	1.01015	0.883419	0.996606	0.864065	0.992915	1.06687	0.953367	-7.35911	-7.75035	-7.57938	-1.84865	0.989701	0.998852	-0.151125	0.829671	2.79366	1.38856	2.01191	3.36719	-1.78327	1	0.496982	0.999968	1	0.907619	1.95881	1.02617	1.90886	2.15819	-1.78327	1	0.496982	0.999968	1
44431					1.04034	0.949871	0.964901	0.922926	1.00442	1.05141	0.995554	-2.45696	-3.09317	-7.69797	-7.69587	-0.848872	0.76757	-0.993773	0.747757	1.95935	1.23621	1.58497	2.62031	0.496982	0.999984	-0.556527	0.999663	1	1.01282	1.95917	1.06739	1.83547	1.93438	0.496982	0.999984	-0.556527	0.999663	1
44432	314288	40997	Pcnx	pecanex homolog (Drosophila)	1.0031	0.930141	0.996908	0.918498	1.0562	1.11091	0.998236	-7.74699	-7.74685	-0.350164	-7.78382	0.641022	0.881462	0.984117	0.783053	1.53526	1.23392	1.24422	1.96061	0.746519	0.999484	0.828014	0.84915	1	0.978787	1.41545	0.848958	1.66728	1.44613	0.746519	0.999484	0.828014	0.84915	1
44433	65278	100845	Csnk1g2	casein kinase 1, gamma 2	0.995846	0.950703	0.944289	1.0073	1.06804	1.05715	1.0206	-7.67886	0.298287	0.669674	-5.29748	-0.203865	-7.43252	0.189167	0.893024	0.805647	1.10715	0.727678	0.902157	-1.10337	-3.5395	0.193179	0.991277	-7.39441	0.883669	1.52017	1.05875	1.43582	1.7203	-1.10337	-3.5395	0.193179	0.991277	-7.39441
44434	338475	70874	Nrep	neuronal regeneration related protein	1.01452	1.06781	1.02427	0.991804	1.09811	1.0275	1.05678	-6.45554	-4.57648	0.981507	0.142219	0.65002	-7.33736	-3.91489	0.90624	1.44108	1.097	1.31366	1.59018	-3.48442	0.999539	-4.33815	0.99946	0.999999	0.89342	1.20552	1.05874	1.13864	1.34933	-3.48442	0.999539	-4.33815	0.99946	0.999999
44435					0.998447	1.02992	0.99223	0.9749	1.09822	1.02396	0.98892	-7.78064	-7.28721	0.99482	-6.7852	-2.77469	-3.67749	-4.08045	1.10183	0.670823	1.04629	0.641143	0.608825	-6.97598	0.962587	-6.75627	0.98874	0.988999	1.05052	0.825521	0.978017	0.844076	0.785819	-6.97598	0.962587	-6.75627	0.98874	0.988999
44436	364137	5411	Tparl	TPA regulated locus	1.02871	0.954341	0.999324	0.884867	1.00036	1.08083	0.988243	-3.60901	-7.79839	-7.80078	-6.85191	-0.568648	0.999567	0.90235	1.07527	1.26921	1.33553	0.950344	1.18036	-5.71069	0.983684	0.993983	-8.44797	0.968138	0.91732	1.08218	1.04423	1.03634	1.17971	-5.71069	0.983684	0.993983	-8.44797	0.968138
44437	360564		Tax1bp3	Tax1 (human T-cell leukemia virus type I) binding protein 3	1.00297	1.00334	1.02757	1.02835	1.10179	1.06737	1.01668	-7.65687	-1.27283	0.999985	-4.28657	-7.61985	-1.10897	0.9913	1.01162	0.863342	1.24538	0.693234	0.853425	-8.93958	-5.17105	0.39776	0.972246	-3.59487	1.00573	1.05904	1.08385	0.977112	1.05301	-8.93958	-5.17105	0.39776	0.972246	-3.59487
44438					1.04088	1.02056	0.984314	0.962597	1.06261	1.08145	1.0346	-1.09511	-5.99922	0.633901	-2.10245	-5.02881	-1.39178	0.945171	0.968136	1.09843	1.05497	1.0412	1.13458	-8.12098	-1.35154	-5.41122	-5.11103	-1.78327	0.993265	1.0641	1.03549	1.02762	1.07131	-8.12098	-1.35154	-5.41122	-5.11103	-1.78327
44439					0.998091	1.0427	0.963684	0.928723	1.0026	1.0267	1.0014	-7.77313	-1.68089	-7.74895	-7.78626	-0.947165	0.895952	-3.78036	0.970158	1.04577	0.976134	1.07134	1.07794	-8.48014	-5.53119	-8.03966	-1.78327	-6.97598	1.03752	1.04348	1.04943	0.99433	1.00575	-8.48014	-5.53119	-8.03966	-1.78327	-6.97598
44440					1.04443	0.96185	0.937545	1.00382	1.11314	1.0375	0.966938	-3.62685	-0.397103	0.902454	-4.26344	-3.43346	-7.59659	-4.54011	0.949631	1.22504	1.11754	1.09619	1.29002	-8.98985	0.699713	-3.21369	-0.875427	0.767275	0.885319	1.06763	0.834117	1.27996	1.20593	-8.98985	0.699713	-3.21369	-0.875427	0.767275
44441					0.987831	1.01637	0.981357	1.00049	1.11967	1.09255	1.07896	-6.95575	-5.93719	0.994549	0.763911	-6.37104	-7.80029	0.926735	0.86069	1.08661	1.02106	1.0642	1.26249	0.979907	0.97692	-8.99457	0.999258	1	0.902603	1.12899	0.96806	1.16624	1.25082	0.979907	0.97692	-8.99457	0.999258	1
44442					1.04139	0.994668	1.08978	0.946815	0.966821	0.900359	0.971751	-1.74119	0.931235	-3.99491	-3.88259	-7.62089	-0.101469	0.9913	0.824396	0.632428	0.921314	0.686441	0.767141	-0.329328	0.994256	-5.65093	0.980366	0.680176	0.762901	0.983127	0.75424	1.30347	1.28867	-0.329328	0.994256	-5.65093	0.980366	0.680176
44443	314336	9431	Ddx41_predicted	DEAD (Asp-Glu-Ala-Asp) box polypeptide 41 (predicted)	0.994744	1.0347	0.998999	1.0347	1.15263	1.00591	0.986267	-7.64056	-7.79581	0.9998	-6.75264	-3.10667	-3.10661	-7.60056	0.999802	1.24065	1.15959	1.06991	1.2409	0.25298	0.995002	0.820365	-0.030857	0.999999	0.83717	0.937662	0.944138	0.99314	1.12004	0.25298	0.995002	0.820365	-0.030857	0.999999
44444	502418		RGD1559903_predicted	similar to RIKEN cDNA 1700049L16 (predicted)	1.03817	0.938286	0.962144	0.936822	0.906288	1.02	0.982859	-3.14645	-2.9618	0.925738	-6.48284	-0.0604509	0.0408014	-6.11432	0.949765	0.618403	1.01068	0.611871	0.651112	-2.31246	0.995943	-8.88544	0.999559	0.982511	0.855134	0.787227	0.8692	0.905692	0.920589	-2.31246	0.995943	-8.88544	0.999559	0.982511
44445					0.995489	0.992256	0.974672	0.96707	1.04533	1.04417	1.03708	-7.59455	-3.13547	0.0145441	-0.967042	-7.20373	-1.46423	-0.0932677	1.02134	0.478025	0.940909	0.508046	0.468039	-8.38107	0.952976	-8.97726	0.954036	0.991673	0.937954	0.892538	1.08097	0.825685	0.95158	-8.38107	0.952976	-8.97726	0.954036	0.991673
44446	246244	4395	Tax1bp1	Tax1 (human T-cell leukemia virus type I) binding protein 1	1.02008	1.08592	1.06756	0.913796	1.17937	1.0622	1.08684	-7.13689	-2.81385	0.933926	-1.29858	-1.36023	-0.838269	-3.30908	1.09447	1.6571	1.07775	1.53756	1.51407	-8.3108	0.997065	-7.63898	0.998017	0.998688	0.926239	1.01892	0.893893	1.13987	1.10006	-8.3108	0.997065	-7.63898	0.998017	0.998688
44447					1.05603	1.0149	0.98389	0.967685	1.08967	1.0301	1.03003	0.582101	-5.6093	0.991643	-2.44549	-5.93857	-1.78386	-2.43117	0.837196	1.17009	1.02214	1.14474	1.39763	-0.451942	0.905255	-4.57382	0.729828	0.999931	1.06887	1.28793	1.00897	1.27648	1.20494	-0.451942	0.905255	-4.57382	0.729828	0.999931
44448					0.997207	1.08184	1.03943	0.891659	1.1198	1.1178	1.06484	-7.77396	-3.8499	0.918686	-0.881873	0.182474	0.927526	0.90705	0.883887	1.73313	1.0267	1.68806	1.9608	-1.78327	0.996706	-8.98985	0.999338	0.999984	0.86929	1.16215	0.892367	1.30232	1.33689	-1.78327	0.996706	-8.98985	0.999338	0.999984
44449	362169	16393	Alkbh3	alkB, alkylation repair homolog 3 (E. coli)	0.978913	1.03176	0.958241	0.997107	1.10534	1.0623	1.12142	-4.58206	-0.49168	0.998182	0.999782	-2.33707	-7.72724	0.718175	0.906893	1.71719	1.13804	1.50891	1.89349	-0.875427	1	0.25298	0.999999	1	0.989941	1.45926	1.14024	1.27979	1.47409	-0.875427	1	0.25298	0.999999	1
44450	290408	4877	Sugt1	SGT1, suppressor of G2 allele of SKP1 (S. cerevisiae)	0.977678	1.03172	0.9654	0.952008	1.01546	0.973983	0.917297	-5.0057	-2.50851	-6.37206	0.944556	-3.25803	-0.509524	-4.23406	1.09897	0.743293	0.966344	0.769181	0.676354	-7.13643	-1.78327	-8.95055	-0.667083	0.421214	0.949984	0.772125	1.00483	0.768412	0.812777	-7.13643	-1.78327	-8.95055	-0.667083	0.421214
44451	287541	49559	RGD1309400_predicted	hypothetical LOC287541 (predicted)	0.989429	1.02495	1.06386	0.865056	1.08355	1.12967	1.0518	-7.21583	0.0577722	0.770254	-0.94419	-5.09115	0.999052	0.996078	0.938659	1.15151	1.01287	1.13688	1.22676	-8.83421	0.930829	-3.00307	0.526616	0.989738	0.969219	1.09513	1.01757	1.07622	1.12991	-8.83421	0.930829	-3.00307	0.526616	0.989738
44452	360779	20532	Lrch4_predicted	leucine-rich repeats and calponin homology (CH) domain containing 4 (predicted)	1.00304	1.01755	1.00788	0.991868	1.07114	1.04483	1.00627	-7.7214	-7.28039	0.878814	-7.46779	-5.53109	-7.239	-0.402358	0.848361	0.98456	1.00021	0.984356	1.16054	0.705975	-8.97726	-8.91456	-8.97726	0.799808	0.851208	1.1839	0.961825	1.23089	1.39085	0.705975	-8.97726	-8.91456	-8.97726	0.799808
44453	290875	2899	Cdc16	CDC16 cell division cycle 16 homolog (S. cerevisiae)	1.05998	0.940823	0.999737	0.903215	1.01804	1.03773	0.945725	0.408203	-7.80118	-5.73682	0.269109	0.537126	0.994893	-1.85093	0.893977	1.40021	1.04999	1.33355	1.56627	-3.42964	0.998388	-6.35864	0.997132	0.999979	0.91193	1.69814	0.981837	1.72955	1.86214	-3.42964	0.998388	-6.35864	0.997132	0.999979
44454	361160	41031	Leprotl1	leptin receptor overlapping transcript-like 1	0.984713	0.991615	0.974084	0.981724	1.0596	1.0584	1.04727	-4.85125	-1.73808	0.952135	0.719265	-6.78536	-3.91218	0.942521	0.908176	1.2275	1.18642	1.03462	1.35161	-3.99015	0.996926	0.790979	0.360985	0.999989	0.902684	0.96548	0.979657	0.985529	1.06957	-3.99015	0.996926	0.790979	0.360985	0.999989
44455					1.01577	0.98644	0.989084	0.944891	1.09334	1.07853	0.995706	-3.87541	-5.56954	0.999995	-7.41278	-4.60613	0.990228	0.999858	0.787503	1.30069	1.04522	1.24441	1.65166	0.956088	0.99996	-2.26608	0.999955	1	1.06453	1.5285	1.12793	1.35514	1.43585	0.956088	0.99996	-2.26608	0.999955	1
44456	64352	658	Gstm5	glutathione S-transferase, mu 5	1.01094	1.01032	0.945853	0.966344	1.08248	1.04441	1.07722	-5.71234	0.983117	0.999896	0.999687	-5.91399	0.318686	0.838705	0.860954	0.826055	1.02549	0.805519	0.959465	-5.29114	-7.82376	-2.35925	-0.030857	-7.73264	1.05655	1.13115	1.00053	1.13055	1.07061	-5.29114	-7.82376	-2.35925	-0.030857	-7.73264
44457	362941	8130	Fbxl6	F-box and leucine-rich repeat protein 6	0.954945	1.03457	0.943643	1.02734	1.10483	1.05523	1.09033	-1.79009	-0.462624	0.938272	0.807649	-3.68217	-4.90378	-0.868933	0.968726	0.559514	0.978537	0.571786	0.577577	-8.88544	0.88423	-8.7051	0.9716	0.925986	0.955914	1.12169	1.0668	1.05145	1.17342	-8.88544	0.88423	-8.7051	0.9716	0.925986
44458	29194	88575	Chka	choline kinase alpha	1.04697	0.917249	1.02594	0.975511	1.08519	1.13884	1.04066	0.354593	-2.78525	0.995009	-0.197139	0.997611	-2.98798	0.999999	0.652184	5.78841	1.57785	3.66855	8.87542	-0.529828	1	-0.172142	0.999981	1	0.931682	6.81538	1.27003	5.36633	7.31513	-0.529828	1	-0.172142	0.999981	1
44459					1.08811	0.999444	1.03735	0.911597	1.10402	1.04253	1.00766	0.994892	-0.793628	0.99948	-7.19765	-7.79836	0.998551	-0.151925	1.07549	2.66125	1.78812	1.48829	2.47446	-2.84882	-2.64834	0.5725	-2.59918	0.932374	1.08914	1.84004	1.12588	1.63432	1.68945	-2.84882	-2.64834	0.5725	-2.59918	0.932374
44460					1.02193	0.978737	1.02302	0.908623	1.05349	1.0511	0.997757	-4.29777	-4.03616	0.461663	-7.75343	-4.34614	0.997995	0.324924	0.94404	1.80076	1.17969	1.52647	1.90751	-4.04762	0.99998	-0.451942	0.999912	1	1.0373	1.69625	1.1173	1.51817	1.63526	-4.04762	0.99998	-0.451942	0.999912	1
44461					1.00094	1.01207	0.965042	0.925136	1.04841	0.99943	1.01187	-7.79567	-2.35994	-0.648663	-6.90242	-6.87305	0.880013	-7.79947	0.912183	1.34021	1.12837	1.18774	1.46924	-3.5395	0.993398	0.295238	0.652293	0.999984	0.932603	1.11708	0.920483	1.21358	1.19781	-3.5395	0.993398	0.295238	0.652293	0.999984
44462	363836	43226	Ube2l3_predicted	ubiquitin-conjugating enzyme E2L 3 (predicted)	1.08144	0.919227	1.01304	0.928485	1.00346	1.01704	1.00146	0.778241	-6.89574	-7.73388	-7.78955	0.869674	0.685309	-6.31965	0.938421	1.91004	1.33497	1.43077	2.03537	-5.29114	1	0.981254	0.999963	1	0.91281	1.41105	1.10911	1.27224	1.54583	-5.29114	1	0.981254	0.999963	1
44463	64039	75180	Fbxl20	F-box and leucine-rich repeat protein 20	1.01984	0.977868	1.01555	0.957103	1.02426	1.07882	1.02835	-4.10936	-5.28476	-2.93457	-1.96415	-3.3564	0.343154	0.992497	0.851536	1.57716	1.10041	1.43324	1.85214	0.112581	0.999932	-1.90992	0.998747	1	1.01079	1.44663	1.0896	1.32768	1.43119	0.112581	0.999932	-1.90992	0.998747	1
44464	298675	5468	RGD1306324	similar to RER1 homolog	1.01675	0.959497	0.989277	0.921581	1.03038	1.03	1.03788	-4.42126	-6.168	-0.888209	0.149367	0.495038	0.999429	-0.95949	0.927171	1.21443	1.18579	1.02416	1.30983	-0.5836	0.980815	0.960833	-7.49395	0.999987	0.979373	1.05816	1.10873	0.954388	1.08045	-0.5836	0.980815	0.960833	-7.49395	0.999987
44465					1.02486	1.02887	0.964976	0.931306	1.02682	1.00395	1.04109	-3.91935	-1.62378	-3.48353	-0.898926	-3.04249	0.902386	-7.6689	0.885739	1.15349	0.990289	1.1648	1.30229	-1.10337	-0.151011	-8.85229	-0.151011	0.987646	0.979046	1.2168	1.05917	1.14882	1.24284	-1.10337	-0.151011	-8.85229	-0.151011	0.987646
44466					1.03213	0.974043	0.955941	0.973308	1.07005	1.10343	1.04077	-4.28737	-2.16275	0.0745341	-2.92183	-5.18064	-5.05552	0.905828	0.754973	1.13131	0.954502	1.18524	1.49848	0.161739	-1.86728	-4.51467	0.72404	0.989974	0.886357	1.1431	0.837147	1.36548	1.28966	0.161739	-1.86728	-4.51467	0.72404	0.989974
44467					0.952941	1.02982	0.998002	1.12871	1.07526	1.04004	1.04148	-5.20936	-7.79637	-3.02044	-5.86462	-6.72658	-0.054392	-5.97909	0.901328	1.2765	1.10516	1.15503	1.41624	-5.11103	-4.33815	-8.03966	-6.53086	0.0609462	0.840347	1.12217	0.935132	1.20001	1.33537	-5.11103	-4.33815	-8.03966	-6.53086	0.0609462
44468	289623	105407	Hip2_predicted	huntingtin interacting protein 2 (predicted)	1.01845	0.945489	1.03169	0.932431	1.07337	1.12078	1.07082	-6.05277	-3.64301	0.614239	0.531315	-0.183651	0.586289	0.994645	0.636542	1.55333	0.895748	1.73412	2.44026	0.987059	0.995651	-4.39682	0.999819	1	0.919826	1.47814	0.940623	1.57144	1.60697	0.987059	0.995651	-4.39682	0.999819	1
44469	360572	74812	Rpl23a	ribosomal protein L23a	1.01162	1.0312	1.03375	1.01577	1.0968	1.00881	1.15024	-6.97116	-2.92875	0.968908	0.999904	-3.40382	-6.34013	-7.31212	0.800011	1.50566	1.09801	1.37126	1.88205	-1.78327	0.915293	-8.12098	0.870683	0.99909	1.01075	1.19691	1.01139	1.18343	1.18419	-1.78327	0.915293	-8.12098	0.870683	0.99909
44470	313169	73649	Ubap2_predicted	ubiquitin-associated protein 2 (predicted)	1.02213	1.01315	0.981079	0.962289	1.01208	1.06572	1.02451	-5.58278	-6.05248	-7.06202	-5.17081	-6.93292	-2.63252	0.163601	0.645781	1.29211	0.928795	1.39117	2.00085	0.903115	0.891693	-7.99789	0.994121	0.999996	0.747423	1.35208	0.830241	1.62853	1.80898	0.903115	0.891693	-7.99789	0.994121	0.999996
44471	290651	6222	LOC290651	similar to myo-inositol 1-phosphate synthase A1	0.978617	1.0845	0.996955	1.0428	1.21698	1.2323	1.21779	-6.03412	-7.76232	0.999991	0.999992	0.553604	-2.82867	0.999998	1.02599	0.643173	1.06872	0.601814	0.626878	-8.90051	0.876275	-7.24111	0.980815	0.942289	0.749685	0.689054	0.873498	0.788844	0.919124	-8.90051	0.876275	-7.24111	0.980815	0.942289
44472	311299	10683	Aven_predicted	apoptosis, caspase activation inhibitor (predicted)	1.06359	1.01317	0.969388	0.979815	1.07944	1.11681	1.14908	-1.15797	-5.10817	-0.0465943	0.960229	-7.24696	-7.05876	0.733618	0.96276	0.578767	0.919081	0.629724	0.601154	-7.0299	0.99575	-8.19927	0.998627	0.997132	0.857453	1.02135	0.851592	1.19934	1.19114	-7.0299	0.99575	-8.19927	0.998627	0.997132
44473	296162	11400	RGD1309979_predicted	similar to chromosome 20 open reading frame 116 (predicted)	1.01075	0.981265	0.963202	1.00987	0.977511	1.05911	1.07299	-7.32358	-3.46726	-5.84233	0.130452	-6.39323	-7.39622	-0.845191	0.895154	0.789415	0.964421	0.818537	0.881876	-0.426707	0.652293	-5.29114	0.0609462	-5.05105	0.864284	0.761479	0.828321	0.919305	0.881052	-0.426707	0.652293	-5.29114	0.0609462	-5.05105
44474					1.03322	0.954204	0.958665	0.929672	0.966755	1.0103	0.971705	-3.44427	-1.84414	-3.2388	-4.18686	-1.20169	0.650799	-7.22264	0.931723	2.32271	1.10301	2.10581	2.49293	-5.71069	0.999998	-7.13643	0.999997	1	0.916443	2.02211	1.07114	1.88781	2.20648	-5.71069	0.999998	-7.13643	0.999997	1
44475	497961	88836	RGD1561602_predicted	similar to nemo like kinase (predicted)	1.05164	0.972173	0.961783	0.967542	1.02189	1.0176	1.01942	0.821585	0.208461	-3.07562	-3.785	-1.41515	-0.527954	-4.32652	0.810242	1.41208	0.947402	1.49048	1.74279	-0.556527	0.992585	-8.3108	0.999506	0.999989	1.02073	1.4914	1.00793	1.47967	1.46111	-0.556527	0.992585	-8.3108	0.999506	0.999989
44476	114846	37971	Gsto1	glutathione S-transferase omega 1	0.999822	1.0411	0.97593	0.971677	1.11916	1.07764	1.08205	-7.80144	-4.21387	0.999181	0.94041	-1.15895	-3.26242	0.905576	0.971236	0.988033	1.0313	0.95805	1.01729	-8.85229	-8.44797	-4.27965	-5.77035	-7.29272	0.922681	0.931325	1.0104	0.921737	1.00937	-8.85229	-8.44797	-4.27965	-5.77035	-7.29272
44477	83422	20979	Miz1	Msx-interacting-zinc finger	0.98093	0.996847	1.02512	0.949403	1.03142	1.01348	1.08509	-5.39769	-4.19425	-2.89508	0.950633	-7.726	0.0532769	-6.53907	0.846328	2.45298	1.23503	1.98618	2.89838	-1.35154	1	-0.089532	0.999964	1	0.982671	2.05457	1.03398	1.98704	2.0908	-1.35154	1	-0.089532	0.999964	1
44478	60376	2004	Plrg1	pleiotropic regulator 1, PRL1 homolog (Arabidopsis)	1.06456	0.969214	0.984362	0.918614	1.04468	1.0142	1.04778	0.835987	-5.69795	-0.160645	0.114552	-2.05606	0.991069	-6.07117	0.798965	2.94618	1.26548	2.32811	3.68749	-1.99645	1	-1.62034	0.99998	1	0.903239	2.17999	1.07411	2.02958	2.41352	-1.99645	1	-1.62034	0.99998	1
44479					0.954321	1.00849	0.939857	1.00397	1.1041	1.07614	1.04633	-1.48854	0.0063669	0.952226	-1.68531	-7.43644	-7.72006	0.56222	0.880048	1.51868	1.08794	1.39593	1.72568	-0.0119063	0.997723	-5.23109	0.997385	0.999997	0.896339	1.15178	0.754994	1.52555	1.28498	-0.0119063	0.997723	-5.23109	0.997385	0.999997
44480	362706	5482	Rbks_predicted	ribokinase (predicted)	1.00892	0.965156	0.954129	0.964407	1.06593	1.02696	1.04231	-7.08617	0.0862489	0.844413	-0.480821	-1.35625	-1.22643	-3.15755	0.936485	1.40707	1.17369	1.19885	1.5025	-0.426707	0.999705	-1.7419	0.998495	1	1.00768	1.01217	1.01275	0.999427	1.00446	-0.426707	0.999705	-1.7419	0.998495	1
44481	29421	320	Urod	uroporphyrinogen decarboxylase	0.996474	1.0361	1.00991	1.00084	1.10377	1.01119	1.1453	-7.72173	-7.19857	0.983116	0.999806	-2.56678	-7.79719	-7.04039	0.905319	1.73192	1.19781	1.44591	1.91305	-3.00307	0.989738	-5.71069	0.97469	0.999904	1.06225	1.26345	1.02784	1.22923	1.1894	-3.00307	0.989738	-5.71069	0.97469	0.999904
44482	362884	56740	Tmbim4	transmembrane BAX inhibitor motif containing 4	1.03246	0.95445	0.974458	0.987059	1.07419	1.07685	1.09665	-0.805319	-2.07661	0.992603	0.999828	0.661818	-5.71409	0.995176	0.69786	1.72966	1.22181	1.41566	2.47853	0.988999	0.999986	0.17759	0.999759	1	0.844178	1.10145	0.972641	1.13243	1.30476	0.988999	0.999986	0.17759	0.999759	1
44483					0.989328	1.05229	0.992816	0.90223	0.98157	1.03555	0.986541	-7.33123	-7.58593	-6.46483	-7.06381	-1.62338	0.911036	-3.94709	0.806962	1.33054	1.07533	1.23734	1.64883	0.965074	0.913371	-8.92758	0.986127	0.999998	0.931017	0.86066	0.80432	1.07005	0.92443	0.965074	0.913371	-8.92758	0.986127	0.999998
44484	303514	32698	RGD1564778_predicted	similar to RIKEN cDNA 4121402D02 (predicted)	0.991905	0.933647	0.972783	0.948593	1.02196	1.12706	0.99052	-7.38748	-4.07862	-5.25078	-7.23803	0.648434	-0.247478	0.998527	0.685541	1.34608	1.17937	1.14135	1.96352	0.993398	0.998233	0.873508	0.432632	1	0.871185	1.32705	0.851658	1.5582	1.52327	0.993398	0.998233	0.873508	0.432632	1
44485					0.979829	0.93502	0.983807	0.887734	1.06505	1.16913	0.978156	-6.94241	-7.23965	-2.35219	-6.80149	-1.94702	0.670094	0.960483	0.922629	1.02481	1.16739	0.877865	1.11075	-7.82376	-6.97598	0.614287	-0.529828	-2.22011	1.00962	1.08781	0.840564	1.29414	1.07744	-7.82376	-6.97598	0.614287	-0.529828	-2.22011
44486					1.01981	0.964374	0.974962	0.955908	1.03974	1.0508	1.04221	-5.72303	-4.62043	-2.0903	-1.7195	-2.54526	-1.18981	-0.656928	0.88177	2.07433	1.23464	1.6801	2.35246	-2.35925	1	0.536136	0.999979	1	1.0217	1.67844	1.03511	1.62151	1.64279	-2.35925	1	0.536136	0.999979	1
44487	362622	11254	Ccdc21	coiled-coil domain containing 21	1.01671	0.949832	1.01409	0.93876	1.03195	1.06474	1.0385	-5.52685	-6.11028	-2.04953	-0.93562	0.432039	0.842287	0.833434	0.939008	2.03591	1.24272	1.63826	2.16815	-3.81918	1	0.920814	0.999997	1	0.980418	1.64595	0.985248	1.67059	1.67882	-3.81918	1	0.920814	0.999997	1
44488	304663	4078	Lyl1	lymphoblastic leukemia derived sequence 1	1.02004	1.01765	0.990586	0.959599	1.07189	1.06326	1.05656	-4.08424	-6.76166	0.977999	0.827162	-4.73824	0.27166	0.927368	0.90892	1.82919	1.05267	1.73766	2.01248	-7.29272	0.999924	-7.13643	0.999931	0.999996	0.996194	1.74302	0.971856	1.7935	1.74968	-7.29272	0.999924	-7.13643	0.999931	0.999996
44489	124461	21414	Pacsin2	protein kinase C and casein kinase substrate in neurons 2	1.0532	0.962472	0.983051	0.962452	1.05157	1.03476	1.05398	0.807761	-4.63296	0.76307	0.826486	-0.018279	-0.0159812	-0.55096	0.955967	0.860935	1.18463	0.726751	0.90059	-6.92164	-3.81918	0.824229	0.997445	-7.0299	1.01376	1.00544	0.980832	1.02509	0.991789	-6.92164	-3.81918	0.824229	0.997445	-7.0299
44490					1.00545	0.938632	0.889192	0.923873	1.04844	1.10738	0.971771	-7.6841	0.77706	-3.66301	-5.96017	-1.85085	-1.05333	0.476637	0.703093	1.00426	0.839486	1.19627	1.42834	0.545482	-8.99825	-2.5504	-2.35925	0.581175	0.8961	1.07822	0.777235	1.38725	1.20324	0.545482	-8.99825	-2.5504	-2.35925	0.581175
44491	29530	10746	Amhr2	anti-Mullerian hormone type 2 receptor	0.985327	0.984221	0.944114	0.985329	1.09042	1.09787	1.05405	-5.74995	-0.17593	0.885564	-0.611447	-6.50053	-6.6656	0.939774	0.766338	2.03115	1.1322	1.79399	2.65047	-0.353145	0.999367	-8.12098	0.998908	0.999998	0.845235	1.46488	0.835333	1.75365	1.7331	-0.353145	0.999367	-8.12098	0.998908	0.999998
44492	81024	7777	Ica1	islet cell autoantigen 1	1.00448	0.976635	0.971087	0.979676	1.048	0.993929	0.948162	-7.68373	-3.94898	-1.07693	-0.389516	-5.0467	-5.62746	-7.58362	0.647564	2.80884	1.06626	2.63428	4.33754	0.545482	0.99997	-8.77403	0.999926	1	0.896775	3.2323	1.10247	2.93186	3.60436	0.545482	0.99997	-8.77403	0.999926	1
44493					1.04474	0.966872	0.976559	0.873699	0.852898	0.913243	0.944827	-2.42581	-6.13955	0.999683	-0.837692	-4.00981	0.996296	0.807201	0.804207	1.89881	1.02135	1.85911	2.36109	-1.58066	0.999069	-9.00246	0.99911	0.999977	0.948411	1.46177	0.983251	1.48667	1.54128	-1.58066	0.999069	-9.00246	0.99911	0.999977
44494	360971	2695	Nipsnap1	4-nitrophenylphosphatase domain and non-neuronal SNAP25-like protein homolog 1 (C. elegans)	1.09169	0.92411	0.990248	0.935301	1.0155	1.18347	1.03077	-0.223152	-7.57888	-7.35659	-5.89506	-0.760311	-1.74101	0.988014	0.963745	0.440073	0.933535	0.471404	0.456628	-7.73264	0.999978	-8.41495	0.999938	0.99991	0.986001	0.753731	0.863055	0.873329	0.764433	-7.73264	0.999978	-8.41495	0.999938	0.99991
44495	361538	36381	Prodh2	proline dehydrogenase (oxidase) 2	0.992141	0.982735	1.03874	0.965438	1.08975	1.10083	1.06773	-7.28131	-2.592	0.876917	0.3284	-6.27218	-3.05303	0.952774	0.844607	1.18954	1.03455	1.14981	1.4084	0.949648	0.963434	-7.99789	0.978465	0.999999	0.852993	1.07485	0.791697	1.35766	1.2601	0.949648	0.963434	-7.99789	0.978465	0.999999
44496	361808	31131	Snrp1c_predicted	U1 small nuclear ribonucleoprotein 1C (predicted)	1.04604	1.02055	0.972694	1.01155	1.02874	0.973522	1.0303	-2.37203	-5.09495	-4.99062	-4.32954	-6.21245	-7.25909	-6.18183	0.683306	0.884431	0.897393	0.985555	1.29434	0.999993	-0.529828	0.699713	-5.71069	0.999987	0.833191	0.975439	0.988861	0.986427	1.17073	0.999993	-0.529828	0.699713	-5.71069	0.999987
44497					1.03073	1.00002	0.983966	0.994271	0.99713	1.07869	1.08374	-6.67394	-7.46345	-7.79078	-2.39775	-7.80169	-7.65601	-2.77543	0.816989	1.04385	0.919859	1.13479	1.27768	-1.50259	-4.51467	-8.57133	-1.86728	0.838911	0.977333	1.16669	0.779978	1.4958	1.19375	-1.50259	-4.51467	-8.57133	-1.86728	0.838911
44498					1.00335	0.979814	1.0032	0.953661	1.05042	1.01352	1.03822	-7.74405	-7.74926	-1.21601	-2.91016	-5.90499	-1.43294	-6.9198	0.937143	1.33786	1.0505	1.27355	1.42759	-5.65093	0.999003	-8.99457	0.99994	0.999993	0.985284	1.08614	1.15546	0.940001	1.10236	-5.65093	0.999003	-8.99457	0.99994	0.999993
44499	295217		Snapap	SNAP-associated protein	1.01463	0.914971	1.01957	0.915723	1.04848	1.07076	1.00761	-7.10295	-6.5975	-2.70747	-7.60513	0.524963	0.500251	-0.499155	0.952646	1.15173	1.09191	1.05478	1.20898	-8.93958	-0.0696665	-0.426707	-8.65438	0.322224	1.05921	1.19392	1.08512	1.10026	1.12718	-8.93958	-0.0696665	-0.426707	-8.65438	0.322224
44500					1.01364	0.976724	1.01185	1.00293	1.11696	1.09018	1.0278	-6.0228	-6.41953	0.999931	-2.53545	-3.47707	-7.7093	0.996442	1.01699	1.12848	1.00164	1.12663	1.10962	-8.65438	-0.938522	-8.79507	0.308847	-0.78378	0.87728	0.937525	0.860573	1.08942	1.06867	-8.65438	-0.938522	-8.79507	0.308847	-0.78378
44501	361745	2308	Smarca2	SWI/SNF related, matrix associated, actin dependent regulator of chromatin, subfamily a, member 2	1.01378	0.986958	0.93239	0.932829	1.04792	1.07062	0.994597	-6.60213	0.752461	-0.670807	-7.60135	-6.69104	0.74117	0.707784	1.01727	1.13236	1.05136	1.07704	1.11314	-8.23724	-1.78327	-7.99789	-4.33815	-3.99015	0.973918	1.12068	0.989695	1.13235	1.1507	-8.23724	-1.78327	-7.99789	-4.33815	-3.99015
44502	359727		Bysl	bystin-like	0.986984	0.984265	0.921469	0.984621	1.07974	1.12494	1.1328	-6.97941	0.748862	0.625257	0.995539	-6.62448	-6.67382	0.990846	0.950094	1.09584	1.06157	1.03228	1.1534	-8.96049	0.917173	-1.62034	0.145622	0.991277	0.939896	1.34654	0.997075	1.35049	1.43265	-8.96049	0.917173	-1.62034	0.145622	0.991277
44503	260321	36085	Fkbp4	FK506 binding protein 4	0.970664	1.02734	0.957649	0.960894	1.06642	1.04922	1.03146	-2.92952	-0.651657	0.747757	-2.68124	-3.53237	-1.10837	-0.137281	0.985502	0.51275	0.848541	0.604273	0.520294	-8.85229	0.894076	-7.63898	0.894076	0.982911	0.980962	0.805714	0.937425	0.859496	0.821351	-8.85229	0.894076	-7.63898	0.894076	0.982911
44504	353252	14061	Rdh10	retinol dehydrogenase 10 (all-trans)	1.00904	0.992214	0.924137	0.985705	1.12346	1.24508	1.18711	-7.16891	0.949018	0.999632	1	-7.32027	-6.27645	1	0.919013	0.806809	1.12381	0.717926	0.877908	-5.65093	0.0431689	-4.33815	0.947303	-2.35925	0.944954	1.0048	0.957481	1.04942	1.06333	-5.65093	0.0431689	-4.33815	0.947303	-2.35925
44505	288455	41077	RGD1305831_predicted	similar to chromosome 13 open reading frame 12 (predicted)	1.00911	0.964115	0.990417	0.996738	1.11819	1.06454	1.06543	-6.96563	-6.86572	0.999933	0.897222	-0.828687	-7.68823	0.885647	0.771362	1.51039	1.18736	1.27205	1.95808	0.99964	0.999867	-1.38867	0.99964	1	0.957938	1.28855	1.05853	1.21729	1.34513	0.99964	0.999867	-1.38867	0.99964	1
44506	56266	81872	Cyp4f1	cytochrome P450, family 4, subfamily f, polypeptide 1	0.979024	0.987538	0.978195	1.11437	1.40521	1.62461	1.71251	-6.31072	-6.2014	1	1	-7.24689	0.895407	1	1.15695	0.616928	1.38142	0.446589	0.533235	-7.13643	0.88677	0.360985	0.999495	0.966641	0.992591	0.789758	1.04225	0.757742	0.795654	-7.13643	0.88677	0.360985	0.999495	0.966641
44507					0.988883	0.981681	0.966393	0.998854	1.11119	1.10505	1.10205	-6.7201	-1.65269	0.999374	0.997879	-5.15925	-7.79462	0.998575	0.870328	1.4666	1.16847	1.25515	1.68512	0.985128	0.998233	-4.93123	0.99883	1	0.835842	1.68671	0.95872	1.75933	2.01797	0.985128	0.998233	-4.93123	0.99883	1
44508	499235		LOC499235	LRRGT00141	0.972604	1.04001	1.02804	0.845732	1.18425	1.31367	1.05067	-7.05122	-7.05776	0.604576	-5.64487	-6.37083	0.582873	0.99448	0.693946	2.38003	1.1224	2.12049	3.4297	-0.130201	0.997971	-7.29272	0.997385	0.999994	0.938155	1.59607	0.825274	1.93399	1.70128	-0.130201	0.997971	-7.29272	0.997385	0.999994
44509	290401	55623	Esd	esterase D/formylglutathione hydrolase	1.07987	0.878085	0.957486	0.912069	1.02401	1.03138	0.937359	-0.707874	-4.1488	-6.49195	-1.7228	0.894837	0.134377	-5.70119	0.949227	0.70005	1.02179	0.685125	0.737495	-8.77403	0.84915	-6.06674	0.992755	0.900927	1.09597	1.07715	0.908198	1.18602	0.982821	-8.77403	0.84915	-6.06674	0.992755	0.900927
44510	306469	12026	RGD1307325	similar to RIKEN cDNA 4933411K20	1.01214	1.05837	1.04214	0.975214	1.10843	1.063	1.02795	-7.01069	-1.98738	0.979313	-4.40354	-0.188331	-4.87011	0.124463	0.923012	1.55847	1.14493	1.36119	1.68846	-5.5911	0.999994	0.348289	0.999855	1	1.01658	1.25831	1.10192	1.14192	1.23778	-5.5911	0.999994	0.348289	0.999855	1
44511	500534	51863	RGD1562911_predicted	similar to hypothetical protein MGC45441 (predicted)	1.00995	0.999283	0.945258	0.954509	1.10759	1.09734	1.12273	-7.51317	-3.07386	0.68113	0.865562	-7.80015	-3.25449	0.402907	0.961929	1.43419	1.44308	0.993838	1.49095	-8.51142	0.64498	0.629926	-8.97726	0.777045	1.15159	1.14993	0.930657	1.23561	0.998556	-8.51142	0.64498	0.629926	-8.97726	0.777045
44512					1.04374	0.999557	0.990314	0.927377	1.03777	1.0848	0.981012	-3.0125	-7.44615	-3.8716	-6.50344	-7.80094	0.167624	0.306873	1.06569	1.36678	1.24941	1.09394	1.28254	-3.00307	0.999964	0.998688	-1.06958	0.999323	1.00087	1.15113	0.975357	1.18021	1.15013	-3.00307	0.999964	0.998688	-1.06958	0.999323
44513	498662	18348	LOC498662	similar to RIKEN cDNA 2610019F03	0.991303	0.988216	1.01956	0.895991	1.05096	1.02802	0.949795	-7.15792	-5.07235	0.157499	0.285695	-6.65401	0.999499	-3.15937	1.03812	1.56283	1.29251	1.20914	1.50544	-6.24253	0.999987	0.977447	0.987929	0.999996	0.974207	1.29939	0.992867	1.30872	1.33379	-6.24253	0.999987	0.977447	0.987929	0.999996
44514					0.99768	0.904663	0.973765	0.942988	1.03289	1.13566	1.02648	-7.78357	-5.72863	-4.9177	-5.78962	0.750206	-1.44157	0.964406	0.936499	1.06539	1.06	1.00509	1.13764	-2.84882	-3.42964	-6.70042	-6.97598	0.867798	0.993817	1.17722	1.01477	1.16008	1.18454	-2.84882	-3.42964	-6.70042	-6.97598	0.867798
44515	363291	12075	Thap4	THAP domain containing 4	0.992596	1.01138	0.972263	1.01684	1.11287	1.05683	1.107	-7.40555	-3.58749	0.997203	0.99453	-6.91201	-5.98061	0.221647	0.933047	0.622603	1.09142	0.570453	0.66728	-5.05105	0.996926	-4.10531	0.999784	0.968862	0.882479	0.779221	0.96023	0.811494	0.882991	-5.05105	0.996926	-4.10531	0.999784	0.968862
44516	299707	9364	Ccdc53_predicted	coiled-coil domain containing 53 (predicted)	1.03589	0.93913	1.00745	0.951572	1.03905	1.04556	1.00861	-1.45887	-7.3058	-0.968863	-7.14671	0.809665	0.251834	-0.185779	0.786139	0.917999	0.947039	0.969336	1.16773	0.995549	-6.5877	-4.63311	-8.34635	0.994885	0.956663	1.05345	0.983817	1.07077	1.10117	0.995549	-6.5877	-4.63311	-8.34635	0.994885
44517					0.992085	1.02121	0.970834	1.0503	1.09476	1.06785	1.03835	-7.53475	-4.88469	0.783155	-3.45305	-6.10565	-1.79271	-0.17112	0.891245	1.11601	1.21043	0.92199	1.25219	-1.06958	-6.06674	-1.35154	-4.99111	0.799808	0.864414	1.06093	0.872825	1.21551	1.22734	-1.06958	-6.06674	-1.35154	-4.99111	0.799808
44518	116650	2362	Srp54	signal recognition particle 54	0.961696	1.04016	0.992129	1.01245	1.02076	0.990526	0.988295	-3.07618	-7.52459	-6.09556	-7.19868	-3.02539	-7.13792	-7.40249	0.650381	1.29961	0.932881	1.39311	1.99822	0.995116	0.942289	-7.29272	0.998424	1	0.779807	1.25703	0.94976	1.32352	1.61197	0.995116	0.942289	-7.29272	0.998424	1
44519	296480	2469	Tpd52l2	tumor protein D52-like 2	0.99895	0.949842	0.970074	0.972346	1.03613	1.01008	1.06508	-7.79325	-2.99889	-2.01821	0.651564	0.0227344	-3.48717	-7.06721	0.878761	1.38807	1.19883	1.15785	1.57957	-0.377312	0.988206	-1.42622	0.831722	0.999988	0.813879	1.0398	0.869975	1.1952	1.27758	-0.377312	0.988206	-1.42622	0.831722	0.999988
44520	113901	75168	Chia	chitinase, acidic	1.05093	1.06454	0.951677	0.966687	0.985855	1.0319	0.975118	-3.25216	-3.27044	-7.41016	-5.59701	-1.80605	-6.40737	-6.64444	0.666646	1.10249	0.958844	1.14982	1.65379	0.996781	-5.41122	-6.64422	-0.813932	0.999946	0.824591	1.11225	0.786063	1.41497	1.34885	0.996781	-5.41122	-6.64422	-0.813932	0.999946
44521	308361	23459	Zfp329_predicted	zinc finger protein 329 (predicted)	1.00271	0.984274	0.982158	1.00565	0.987506	1.01029	1.03031	-7.78959	-7.28129	-7.54377	-6.44559	-7.39545	-7.75725	-7.62994	0.830994	1.09338	1.11053	0.984552	1.31575	-2.79814	-6.47373	-4.57382	-8.59993	-0.151011	0.771155	0.962095	0.713803	1.34784	1.2476	-2.79814	-6.47373	-4.57382	-8.59993	-0.151011
44522	362802	15866	Atp6v1c2	ATPase, H+ transporting, V1 subunit C, isoform 2	1.05041	1.04062	0.916395	0.936252	1.09135	1.03488	1.03936	-3.63092	0.208697	0.721056	-3.31571	-3.12634	-0.168168	-4.00764	1.05824	1.84017	0.847682	2.17083	1.7389	-5.71069	0.999928	-0.426707	0.999998	0.999323	1.03474	1.24107	0.874351	1.41941	1.1994	-5.71069	0.999928	-0.426707	0.999998	0.999323
44523	312559	14846	Chchd4	coiled-coil-helix-coiled-coil-helix domain containing 4	1.02189	1.00794	0.992305	0.987603	1.08577	1.06459	1.11361	-5.23477	-7.42156	0.907928	0.994327	-7.40375	-6.84574	0.43223	0.860971	1.26036	1.10257	1.1431	1.46388	0.824229	0.999972	0.944852	0.992585	1	0.958109	1.24104	1.05006	1.18187	1.2953	0.824229	0.999972	0.944852	0.992585	1
44524	500069	10284	Tsga14	testis specific, 14	0.982817	0.96018	1.00607	0.951094	1.08281	1.03935	0.992044	-6.63693	-7.65011	0.479831	-7.53969	-3.07476	-1.75039	-3.3893	1.00027	1.9139	1.0938	1.74977	1.91339	-8.79507	0.999945	-7.86832	0.999978	0.999996	0.956408	1.42449	0.89342	1.59442	1.48942	-8.79507	0.999945	-7.86832	0.999978	0.999996
44525	94197	48679	Rab14	RAB14, member RAS oncogene family	0.979416	0.945143	0.948255	0.92415	1.03166	1.07563	0.984334	-6.19434	-1.43056	-4.60965	-6.83435	-1.07247	0.438004	0.176423	0.943597	2.02838	1.19932	1.69128	2.14963	-7.18901	1	0.693328	0.999985	1	1.01675	1.76174	1.10597	1.59293	1.73271	-7.18901	1	0.693328	0.999985	1
44526					0.988756	0.996355	0.954513	1.04733	1.10177	1.0874	0.984443	-6.99947	-0.828817	0.981767	-6.3267	-7.71425	-0.86582	0.924655	1.02079	0.816015	1.05799	0.771288	0.799395	-8.75201	0.129237	-7.18901	0.712116	0.348289	0.961929	1.05176	0.962571	1.09266	1.09339	-8.75201	0.129237	-7.18901	0.712116	0.348289
44527	207120	31425	Nudt6	nudix (nucleoside diphosphate linked moiety X)-type motif 6	1.0484	0.978079	0.939852	0.981939	1.10732	1.15512	1.06819	-4.25319	-0.151696	0.861458	0.106322	-5.19975	-5.8107	0.996728	0.65654	0.656023	0.911033	0.720087	0.999213	0.409592	0.659467	-6.18414	-0.556527	-8.54182	0.860999			1.26781		0.409592	0.659467	-6.18414	-0.556527	-8.54182
44528	113956	69255	Pecr	peroxisomal trans-2-enoyl-CoA reductase	1.04313	0.942714	0.999102	0.958962	1.03439	1.08783	1.00762	-0.518397	-7.79444	-1.81275	-7.29914	0.6816	-0.558339	0.984476	0.964848	1.57872	1.26383	1.24915	1.63623	0.673406	0.999409	-0.193597	0.988999	1	0.958721	1.21249	0.95271	1.27267	1.26469	0.673406	0.999409	-0.193597	0.988999	1
44529					1.04428	0.981481	0.980801	0.926706	1.00675	1.021	1.04162	-0.112737	-4.73505	-7.35591	-0.396618	-4.90853	0.975634	-4.38373	0.834285	1.63076	1.02773	1.58675	1.95468	0.693328	0.997826	-6.8669	0.999685	1	1.14487	2.21344	1.24934	1.77168	1.93336	0.693328	0.997826	-6.8669	0.999685	1
44530	114205	40587	Crcp	calcitonin gene-related peptide-receptor component protein	0.977735	0.91547	0.981999	0.896398	1.03024	1.04737	0.993336	-5.35651	-6.11803	-3.99235	-7.55116	0.909865	0.989312	-1.29016	0.853441	3.53388	1.39735	2.52899	4.14075	-5.5911	1	0.0431689	0.999989	1	0.968888	1.73876	0.984469	1.76619	1.79459	-5.5911	1	0.0431689	0.999989	1
44531					1.03623	0.980836	0.991794	0.974557	1.07276	1.04761	0.982058	-0.681819	-7.03096	0.975781	-4.67256	-4.3321	-2.6432	0.444318	0.873442	1.13738	1.1495	0.989454	1.30218	0.970938	-0.130201	-0.305857	-8.77403	0.999988	1.01574	1.12449	0.996761	1.12815	1.10707	0.970938	-0.130201	-0.305857	-8.77403	0.999988
44532	296571	8573	Phpt1_predicted	phosphohistidine phosphatase 1 (predicted)	0.988018	1.03451	0.972998	1.03375	1.12644	1.07799	1.10316	-6.42401	-2.7047	0.999973	0.999199	-1.35854	-1.49167	0.97501	0.762542	1.27098	1.10602	1.14915	1.66677	0.842395	0.999999	0.935365	0.999919	1	0.822612	1.15683	0.982127	1.17788	1.40629	0.842395	0.999999	0.935365	0.999919	1
44533	296279	21620	Tm9sf4	transmembrane 9 superfamily protein member 4	1.00253	0.966058	0.98521	1.03262	1.04554	1.05353	1.06858	-7.77568	-6.94207	-2.5684	-0.240274	-4.09399	-4.48243	-1.57371	0.874764	1.7246	1.22785	1.40457	1.9715	0.97583	0.999966	-3.5395	0.999981	1	1.01879	1.60696	1.04337	1.54016	1.57733	0.97583	0.999966	-3.5395	0.999981	1
44534	363000		RGD1565411_predicted	similar to 2610317D23Rik protein (predicted)	0.985222	1.00014	0.996099	0.979078	1.06193	1.08804	1.01132	-5.82448	-7.64797	0.811883	-6.60704	-7.80149	-4.28309	0.992578	0.800636	2.5211	1.27192	1.98211	3.14887	0.777045	1	0.820365	1	1	0.954232	1.9837	1.10818	1.79006	2.07885	0.777045	1	0.820365	1	1
44535					1.02913	0.966917	0.995195	0.972261	1.03254	1.05664	1.04349	-4.16382	-7.66917	-3.54222	-1.76639	-3.24476	-4.27377	-0.305413	0.953717	1.38312	1.13402	1.21967	1.45025	-5.23109	0.997924	-1.66043	0.982511	0.999984	0.975505	1.21351	0.924778	1.31222	1.24398	-5.23109	0.997924	-1.66043	0.982511	0.999984
44536					1.00767	1.03828	0.944097	0.972	1.02508	1.06448	1.02765	-7.45908	-0.021191	-4.81771	-4.3322	-2.43155	-4.11482	0.293328	1.07424	0.946847	1.09197	0.867103	0.881412	-7.0299	-6.92164	-3.5395	-0.237496	-2.50202	0.949523	0.936554	1.09707	0.853688	0.986341	-7.0299	-6.92164	-3.5395	-0.237496	-2.50202
44537	363026	10990	Prmt4	protein arginine N-methyltransferase 4	0.981307	1.02501	0.958271	1.01522	1.11314	1.10893	1.10283	-5.50721	-0.957421	0.997676	0.992365	-4.25774	-6.24991	0.996206	0.907328	0.703265	1.18844	0.591755	0.775094	-4.81169	0.876275	-1.42622	0.996855	-0.237496	1.07231	0.768462	1.07944	0.711906	0.71664	-4.81169	0.876275	-1.42622	0.996855	-0.237496
44538	500323	10680	RGD1561791_predicted	similar to Poly (ADP-ribose) polymerase family, member 11 (predicted)	0.991104	0.939164	0.967437	0.957929	1.04284	1.07556	1.03139	-7.37429	-3.48407	-2.00718	-3.88412	0.153727	-1.8538	0.60526	0.931097	1.16712	1.03104	1.13198	1.25349	0.507042	0.295238	-7.77852	0.855628	0.999789	0.949706	1.16743	0.888755	1.31356	1.22926	0.507042	0.295238	-7.77852	0.855628	0.999789
44539					0.99819	0.990535	0.976863	0.984139	1.06652	1.0457	1.02114	-7.78212	-5.08759	0.384706	-5.55358	-7.27883	-6.40569	-1.35765	0.929847	1.1933	1.02413	1.16519	1.28334	-3.48442	0.72404	-6.8669	0.693328	0.998595	0.963627	1.29956	1.03019	1.26148	1.34861	-3.48442	0.72404	-6.8669	0.693328	0.998595
44540					1.01661	0.938572	1.00648	0.927041	1.02801	1.04226	1.0551	-6.2575	-7.54361	-4.13596	-0.225404	0.415602	0.800429	-1.66867	0.769096	0.802179	0.926318	0.865987	1.04302	-0.529828	-6.70042	-5.71069	-1.0362	-2.35925	0.950608	1.11312	1.01873	1.09266	1.17096	-0.529828	-6.70042	-5.71069	-1.0362	-2.35925
44541	24400	55532	Gnb1	guanine nucleotide binding protein, beta 1	1.02228	0.971733	1.02722	0.985153	1.06437	1.02661	1.04605	-4.35144	-3.21691	0.788613	-0.175225	-2.81175	-5.98909	-3.35416	0.698692	1.40761	1.10659	1.27202	2.01463	0.997775	0.999623	-0.556527	0.994121	1	1.02808	1.27667	1.17149	1.08979	1.2418	0.997775	0.999623	-0.556527	0.994121	1
44542					1.09007	0.907147	0.998245	0.907422	0.920101	1.04708	1.01022	-0.194113	-7.79409	-0.360141	-7.55081	0.293764	0.283171	-3.90205	0.975712	0.970934	1.01315	0.95833	0.995104	-8.59993	-8.79507	-8.77403	-8.03966	-8.96939	0.964407	0.992961	0.961991	1.03219	1.02961	-8.59993	-8.79507	-8.77403	-8.03966	-8.96939
44543	294336	23233	Pcbp3	poly(rC) binding protein 3	1.0406	0.926306	0.962645	0.939969	1.02486	1.01654	1.02647	-2.45866	-2.7384	-5.14212	-4.85857	0.672392	0.0266543	-6.49017	0.855216	1.02165	1.0598	0.964003	1.19461	-0.28273	-0.477538	-0.78378	-8.77403	0.995848	0.934209	0.970105	0.834892	1.16195	1.03842	-0.28273	-0.477538	-0.78378	-8.77403	0.995848
44544					1.04157	1.02298	1.00744	0.92245	1.01741	1.0831	1.01129	-4.39159	-7.65873	-7.6077	-7.77806	-6.54885	-0.354955	-1.38038	0.810341	1.57203	0.91383	1.72026	1.93996	-1.31483	0.950782	-7.0299	0.987059	0.999188	0.775083	1.53089	0.742829	2.06089	1.97513	-1.31483	0.950782	-7.0299	0.987059	0.999188
44545	287269		Clk4	CDC like kinase 4	1.04071	0.993156	0.949709	0.947512	0.957785	1.07933	0.987903	-3.99066	-2.43357	-3.54221	-7.34454	-7.65336	-2.15507	-0.173429	0.828931	2.59038	1.11265	2.32812	3.12496	-2.6979	0.999998	-6.64422	0.99999	1	0.807642	2.22225	0.856212	2.59544	2.75152	-2.6979	0.999998	-6.64422	0.99999	1
44546	303514	32698	RGD1564778_predicted	similar to RIKEN cDNA 4121402D02 (predicted)	1.05096	0.905617	0.97338	0.909492	1.00744	1.03887	0.93373	-0.702164	-4.36164	-7.47553	0.577566	0.977438	0.96461	-2.30194	0.85563	1.71141	1.05712	1.61893	2.00017	-0.28273	0.999692	-8.3108	0.999855	0.999999	0.88897	1.5879	1.04175	1.52426	1.78623	-0.28273	0.999692	-8.3108	0.999855	0.999999
44547	56769	32460	RGD708545	nuclear protein E3-3	0.994862	1.00323	1.01972	0.93838	1.12167	1.11456	0.995961	-7.63713	-5.7199	0.996848	-7.69975	-7.73701	0.420291	0.993392	0.919964	0.976561	0.929944	1.05013	1.06152	-1.54142	-8.7051	-5.47123	-6.5877	-2.08467	1.06652	1.11251	0.97917	1.13618	1.04312	-1.54142	-8.7051	-5.47123	-6.5877	-2.08467
44548	298805	7543	Slc4a1ap_predicted	solute carrier family 4 (anion exchanger), member 1, adaptor protein (predicted)	1.02273	0.978093	0.945296	0.932933	0.959378	0.830165	0.629797	-5.27396	-0.137141	-1.83388	1	-5.33577	0.583784	0.999999	0.586083	1.14351	0.919241	1.24397	1.95111	0.988206	-3.16052	-6.70042	0.0609462	0.999831	0.820506	1.09208	0.995548	1.09697	1.33099	0.988206	-3.16052	-6.70042	0.0609462	0.999831
44549	293058	12088	RGD1310022	similar to RIKEN cDNA 2610204K14	1.05706	0.866686	1.03453	0.916747	0.946309	0.989365	0.932291	-0.984924	-3.98645	-1.01648	0.148806	0.998257	0.735306	-7.31436	0.972966	1.85632	1.21925	1.52251	1.9079	-8.86937	0.999978	-0.754021	0.999614	0.999997	1.03872	1.87222	1.06737	1.75406	1.80243	-8.86937	0.999978	-0.754021	0.999614	0.999997
44550					1.02625	0.981337	0.969739	0.996991	1.03208	1.03346	1.02874	-2.81767	-1.74127	-1.57169	-2.25237	-4.63999	-7.70116	-1.32022	0.852618	1.12618	1.03131	1.09199	1.32085	0.536136	0.659467	-8.75201	0.855628	0.999931	0.955311	1.15156	0.900518	1.27878	1.20543	0.536136	0.659467	-8.75201	0.855628	0.999931
44551	297357	68394	Ctnna2_predicted	catenin (cadherin associated protein), alpha 2 (predicted)	1.01176	0.986176	0.934295	0.931506	1.0742	1.056	0.996817	-6.52259	0.928707	0.955561	-7.69921	-6.04664	0.95172	0.642115	0.944411	1.18238	1.10604	1.06901	1.25197	-0.813932	0.112581	-6.64422	-0.215381	0.999291	0.924838	1.19353	0.913457	1.30661	1.29053	-0.813932	0.112581	-6.64422	-0.215381	0.999291
44552					1.02555	0.986529	1.00888	0.962971	1.04823	1.05082	1.05759	-2.33983	-6.79754	0.64939	0.896147	-5.62546	-0.0601405	0.746118	0.801522	1.4219	1.14313	1.24387	1.774	0.993983	0.999997	0.982101	0.999069	1	0.969652	1.22229	1.01823	1.20041	1.26055	0.993983	0.999997	0.982101	0.999069	1
44553	291737	45426	RGD1310199	similar to RIKEN cDNA D030070L09	1.021	0.962268	0.974255	0.961751	1.05409	1.05757	1.05924	-3.57149	-2.16202	0.827143	0.913487	-0.00112503	0.0557113	0.891353	0.829507	1.28621	0.965258	1.3325	1.55057	0.838911	0.998017	-8.44797	0.999902	1	0.934474	1.474	1.01527	1.45182	1.57736	0.838911	0.998017	-8.44797	0.999902	1
44554					1.01936	0.899011	0.994348	1.02527	1.05852	1.18108	1.07103	-6.02239	-7.62899	-0.292316	0.434403	0.98119	-5.01186	0.999979	0.71649	6.71266	1.77871	3.77389	9.36881	-2.59918	1	0.598043	0.999981	1	0.846575	5.52396	1.06666	5.17874	6.52507	-2.59918	1	0.598043	0.999981	1
44555					1.01768	0.976673	0.971984	0.992099	1.05526	1.07605	1.01712	-5.32512	-2.72648	0.538601	-5.45386	-3.84859	-7.2224	0.952378	0.769952	1.62641	1.18064	1.37757	2.11235	0.0431689	-1.0362	-4.33815	-5.71069	0.996126	1.04187	2.01721	1.19367	1.68992	1.93615	0.0431689	-1.0362	-4.33815	-5.71069	0.996126
44556	25318	1534	Fnta	farnesyltransferase, CAAX box, alpha	1.05548	0.905295	0.881513	0.838864	0.849766	0.855082	0.825241	-1.57851	0.979289	0.99926	0.999958	0.828737	0.999788	0.998662	0.62994	2.80895	1.02934	2.72889	4.45908	0.208509	0.999678	-9.00088	0.999648	0.999994	0.777941	2.72154	0.940549	2.89356	3.49838	0.208509	0.999678	-9.00088	0.999648	0.999994
44557					1.04789	0.924999	0.954941	0.888354	1.0218	1.01199	1.01818	0.025331	-0.0355112	-4.42128	-5.26909	0.96993	0.999914	-6.5823	0.823856	1.02977	1.15429	0.89212	1.24993	0.757105	-6.70042	0.915293	0.828014	0.987929	1.11749	1.33038	1.09641	1.21339	1.1905	0.757105	-6.70042	0.915293	0.828014	0.987929
44558	288305	4802	Cct8_predicted	chaperonin subunit 8 (theta) (predicted)	1.04544	0.967893	1.01386	0.856669	1.0364	1.07024	0.979013	-2.43219	-3.43266	-1.63123	-2.9088	-4.27311	0.99964	0.429968	0.994927	1.40864	1.24918	1.12764	1.41582	-8.19927	0.999999	0.999916	0.870683	1	1.09035	1.21799	1.05075	1.15916	1.11706	-8.19927	0.999999	0.999916	0.870683	1
44559	360972	37836	Fmip	Fms interacting protein	1.03342	0.965464	1.0024	0.943879	1.02519	1.05491	0.977176	-1.02401	-3.83663	-1.93174	-2.14218	-0.789966	0.642109	0.488477	0.931531	1.27949	1.12175	1.14062	1.37354	0.993084	0.999987	0.956088	0.997198	1	0.986363	1.33555	1.03527	1.29005	1.35402	0.993084	0.999987	0.956088	0.997198	1
44560					1.01597	0.996924	1.00503	0.900616	1.00485	1.02659	0.990022	-2.49835	-3.69049	-3.71185	-3.40045	-3.79927	0.999943	-1.29707	1.0857	1.67664	1.15759	1.44839	1.5443	-3.05521	0.99997	-0.089532	0.999381	0.999988	0.95703	1.20314	0.92064	1.30685	1.25716	-3.05521	0.99997	-0.089532	0.999381	0.999988
44561	290647	5837	Lsm4_predicted	LSM4 homolog, U6 small nuclear RNA associated (S. cerevisiae) (predicted)	1.0041	1.01851	0.980919	0.922947	0.98878	0.914433	0.973701	-3.68415	-1.17936	-2.67998	-0.0710873	-1.34712	0.999929	0.999991	0.845686	1.11724	1.01036	1.10578	1.3211	-1.42622	0.991673	-1.7419	0.925986	0.999987	0.952817	1.33142	1.05016	1.26783	1.39735	-1.42622	0.991673	-1.7419	0.925986	0.999987
44562	303605	12448	Lyk5	protein kinase LYK5	0.973564	1.00896	0.985486	0.96526	1.06101	1.06487	1.06571	-1.19429	-2.82473	0.874846	0.925652	-3.44414	-0.236775	0.918259	0.861168	1.37156	1.03414	1.32628	1.59267	-0.5836	0.999996	-4.27965	0.999998	1	0.959609	1.41812	1.07583	1.31816	1.47781	-0.5836	0.999996	-4.27965	0.999998	1
44563	171070	5110	Ptpn21	protein tyrosine phosphatase, non-receptor type 21	0.978222	1.03472	0.965946	1.06019	1.09278	1.04621	1.05095	-3.26767	-2.5275	0.360621	-1.52522	-2.56067	-0.974279	-1.82593	0.823648	1.6436	1.1173	1.47104	1.99551	-0.0696665	0.995002	-5.11103	0.982511	0.999991	0.912187	1.69295	0.975191	1.73602	1.85593	-0.0696665	0.995002	-5.11103	0.982511	0.999991
44564	117280	22991	Hnrpu	heterogeneous nuclear ribonucleoprotein U	1.02998	1.1584	1.11494	0.945466	1.19041	1.16987	1.04431	-3.48991	-0.697129	0.643926	-3.09938	0.264642	-2.65842	0.427553	0.801438	1.11284	0.934056	1.19141	1.38856	0.944852	-5.41122	-6.3007	-0.237496	0.999291	0.925462	1.06405	0.85366	1.24646	1.14975	0.944852	-5.41122	-6.3007	-0.237496	0.999291
44565					0.989092	1.05818	1.0328	0.94548	1.07745	0.993202	1.05961	-3.35574	-0.913089	0.951638	0.727409	0.691015	0.676739	-3.65792	0.852143	1.32601	1.11619	1.18798	1.55609	-1.00323	0.999997	0.795438	0.999934	1	0.852966	1.05227	1.11442	0.944233	1.23366	-1.00323	0.999997	0.795438	0.999934	1
44566	29543	2444	Timp2	tissue inhibitor of metalloproteinase 2	0.996639	0.996225	0.961271	0.94528	1.04399	1.02613	1.00956	-3.79186	0.244986	0.45976	-3.34427	-3.77428	0.872601	-1.15894	0.77601	1.06973	0.961393	1.11269	1.3785	0.421214	0.999685	-3.05521	0.999705	1	0.916603	1.19502	0.989234	1.20803	1.30375	0.421214	0.999685	-3.05521	0.999705	1
44567					1.01478	1.06335	0.975405	0.994292	1.14167	1.12193	1.11101	-3.01622	-1.81677	0.999972	0.998763	0.790424	-3.72019	0.999672	0.978608	0.782962	1.17698	0.665228	0.800077	-9.00246	-1.00323	-2.35925	0.900927	-0.638875	1.00546	0.823832	1.0364	0.794896	0.819359	-9.00246	-1.00323	-2.35925	0.900927	-0.638875
44568	362095	40806	Gtf3c5_predicted	general transcription factor IIIC, polypeptide 5 (predicted)	1.01015	0.988582	0.995117	0.970076	1.03519	1.04222	1.01809	-3.29474	-3.72043	-0.185627	-2.29984	-3.14272	-0.624401	0.337462	0.883426	0.745621	0.864853	0.862137	0.844011	-0.754021	0.97469	-0.938522	0.193179	0.0956487	0.902012	1.04454	0.994638	1.05018	1.15802	-0.754021	0.97469	-0.938522	0.193179	0.0956487
44569	29564	68398	Dync1i1	dynein cytoplasmic 1 intermediate chain 1	1.02975	0.98576	0.996862	0.96524	1.03236	1.02925	1.07781	-0.433878	-3.79032	-0.158279	0.995782	-2.60847	0.161714	-0.491939	0.905741	0.907236	1.07266	0.845779	1.00165	-1.38867	-8.98985	0.0431689	0.486737	-0.109709	0.986543	0.897804	0.943939	0.951125	0.910051	-1.38867	-8.98985	0.0431689	0.486737	-0.109709
44570					1.00233	0.977113	0.955309	0.948506	0.998609	1.04369	1.00667	-3.80753	0.895845	-3.85331	-3.45096	-0.709471	0.967663	0.836717	0.816598	1.02945	0.953696	1.07943	1.26065	0.786428	-3.87593	-7.13643	0.006746	0.997875	0.831299	1.22037	0.895448	1.36286	1.46802	0.786428	-3.87593	-7.13643	0.006746	0.997875
44571	685203		LOC685203	hypothetical protein LOC685203	0.983287	0.952522	0.963097	0.953344	1.04954	1.06452	1.08372	-2.71885	-0.319819	0.416046	0.979342	0.4303	0.387621	0.845143	0.868731	1.1361	0.984891	1.15353	1.30777	-0.259944	0.767275	-7.34382	0.673406	0.99967	0.870912	1.09121	0.783366	1.39297	1.25295	-0.259944	0.767275	-7.34382	0.673406	0.99967
44572	85472	2016	Polg	polymerase (DNA directed), gamma	1.01065	1.04079	0.946911	0.954948	0.969282	1.01988	1.00218	-3.54486	0.126429	-1.73514	-3.74553	-0.9044	-0.409509	-3.57577	0.959122	0.484171	0.852704	0.567806	0.504806	-6.53086	0.999918	-3.70648	0.999718	0.999902	0.891905	0.78514	0.891178	0.881014	0.880296	-6.53086	0.999918	-3.70648	0.999718	0.999902
44573	94188	9010	Zfp423	zinc finger protein 423	1.03277	0.963794	0.954588	0.997055	1.00525	1.04618	1.02957	-1.90056	-0.683519	-3.79328	-2.18599	-1.47971	-3.83854	-0.785109	0.859515	1.18394	0.995592	1.18918	1.37745	0.0609462	0.985802	-6.92164	0.991072	0.999994	0.954947	1.27734	0.920091	1.38827	1.3376	0.0609462	0.985802	-6.92164	0.991072	0.999994
44574	79255	1266	Atf4	activating transcription factor 4	0.993568	1.02624	1.01383	0.967441	1.04093	0.995295	1.11591	-3.67569	-3.08171	-0.141272	0.999502	-1.6283	-0.79525	-3.76048	0.94124	4.12433	1.43078	2.88258	4.38181	-8.59993	1	0.0784383	0.999981	1	0.915137	3.76743	1.13639	3.31525	4.11679	-8.59993	1	0.0784383	0.999981	1
44575	307852	9948	RGD1308307_predicted	similar to pyruvate dehydrogenase phosphatase regulatory subunit (predicted)	1.02276	1.02144	0.999851	0.933937	1.07195	1.06771	1.03395	-1.88845	-3.85958	0.949029	-0.568636	-2.05875	0.941675	0.918891	0.811395	1.96142	1.17767	1.66551	2.41734	-2.31246	0.999648	-4.27965	0.994387	0.999963	1.01473	2.1804	1.04201	2.09248	2.14875	-2.31246	0.999648	-4.27965	0.994387	0.999963
44576	24737	104049	RT1-Aw2	RT1 class Ib, locus Aw2	0.995977	1.00541	0.986092	0.98403	1.09224	1.06784	1.05979	-3.71048	-2.34376	0.999958	0.984441	-3.59616	-1.96882	0.996085	0.882307	2.13108	1.22123	1.74503	2.41535	0.0784383	1	0.496982	1	1	0.989457	1.99376	1.20805	1.65039	2.015	0.0784383	1	0.496982	1	1
44577	117287	38295	Park7	Parkinson disease (autosomal recessive, early onset) 7	0.970813	1.0687	0.973083	0.976473	1.08888	1.05249	1.03077	-0.565619	-0.852441	0.998495	-0.48651	0.973965	-1.32382	0.808467	0.993102	0.682693	0.983846	0.693902	0.687434	-8.88544	0.72404	-8.81513	0.925986	0.831722	0.970828	0.968401	1.11319	0.869937	0.9975	-8.88544	0.72404	-8.81513	0.925986	0.831722
44578					0.983467	1.01231	0.962613	0.958683	1.06174	1.01866	1.02615	-2.331	0.281453	0.944815	-0.983574	-2.96246	0.524305	-2.05709	0.839673	1.25994	1.02239	1.23235	1.50052	0.772209	1	-0.695675	1	1	1.00207	1.29482	1.01913	1.27051	1.29215	0.772209	1	-0.695675	1	1
44579	362849	9539	2009-03-02	membrane-associated ring finger (C3HC4) 2	0.981222	1.03832	0.959703	0.984876	1.0899	0.999937	0.943223	-2.15719	0.320226	0.997664	0.893565	0.0714846	-2.67428	-3.85967	0.89556	0.580466	0.983061	0.590468	0.64816	-5.71069	0.940965	-8.81513	0.985469	0.795438	0.94579	0.613328	1.03989	0.589802	0.648482	-5.71069	0.940965	-8.81513	0.985469	0.795438
44580					1.00648	0.997883	0.964614	0.957262	1.04107	1.04406	1.02718	-3.67923	-0.537178	-0.164768	-1.55049	-3.83992	0.0884891	0.0500741	0.859085	1.2019	1.0624	1.1313	1.39905	0.907351	0.454861	-8.54182	0.72404	0.999986	0.96048	1.09219	0.843921	1.29419	1.13713	0.907351	0.454861	-8.54182	0.72404	0.999986
44581					1.0131	1.01821	0.95227	0.936276	1.04911	1.04317	0.98375	-2.608	0.901859	0.886977	-2.03604	-1.74907	0.993831	0.7511	0.802476	1.33022	1.1511	1.1556	1.65764	0.998062	0.997385	-3.37517	0.985802	1	0.903219	1.26388	1.09865	1.15039	1.39931	0.998062	0.997385	-3.37517	0.985802	1
44582					0.998641	0.870859	0.97738	0.923007	1.01069	1.0964	0.961875	-3.85539	-2.78505	-3.60314	-1.3785	0.997982	0.732762	0.886718	0.774317	2.42927	1.39963	1.73565	3.13731	0.25298	1	0.858767	0.999506	1	0.90058	1.92056	0.970202	1.97954	2.13258	0.25298	1	0.858767	0.999506	1
44583					0.984958	0.908986	0.996049	0.875253	0.975928	1.05709	0.979221	-3.24146	-3.81466	-2.42399	-2.7451	0.963257	0.999239	0.168539	0.766343	3.34775	1.39459	2.40052	4.36847	-3.21369	0.999992	-1.31483	0.999506	0.999999	1.06835	3.5363	0.957566	3.69301	3.31005	-3.21369	0.999992	-1.31483	0.999506	0.999999
44584					1.01306	0.986048	0.938785	0.991797	1.01863	1.01905	0.998345	-2.96108	0.942532	-2.21822	-3.84345	-2.82419	-3.47433	-2.1595	0.741009	1.17092	1.07909	1.08509	1.58017	0.979438	0.994765	0.666504	0.17759	1	0.910275	1.28081	0.840524	1.52382	1.40705	0.979438	0.994765	0.666504	0.17759	1
44585	296346	9521	RGD1303142	oxidative stress responsive gene	0.99313	0.948273	0.95351	0.937276	1.00163	1.02446	1.01103	-3.6821	0.125183	-3.84956	-3.42324	0.41474	0.777841	-2.08767	0.786729	2.24591	1.22168	1.83837	2.85474	-0.353145	0.999988	-2.45403	0.999793	1	0.99709	2.33737	1.04058	2.24621	2.34419	-0.353145	0.999988	-2.45403	0.999793	1
44586					1.00445	0.9829	1.01229	1.00535	1.07091	1.12012	1.08235	-3.82325	-3.59088	0.137058	0.502571	-3.33935	-3.80718	0.944521	1.10126	1.17464	1.06138	1.10671	1.06663	-8.41495	-2.35925	-8.99825	-1.20722	-2.59918	0.694793	0.888154	0.775137	1.1458	1.2783	-8.41495	-2.35925	-8.99825	-1.20722	-2.59918
44587					1.01526	1.00068	1.01562	1.00648	1.06701	1.05932	1.04498	-3.28944	-3.26484	0.457354	-0.729376	-3.85847	-3.75033	0.152877	0.94154	1.995	1.28047	1.55802	2.11887	-2.1294	0.99909	-1.78327	0.995943	0.999999	0.960025	1.44208	1.09459	1.31746	1.50213	-2.1294	0.99909	-1.78327	0.995943	0.999999
44588					1.00169	0.997956	0.972327	0.942215	1.00279	1.02438	0.938682	-3.84627	-1.28495	-3.82321	0.869152	-3.83993	0.806733	-1.78118	0.673684	1.95988	1.01999	1.92148	2.9092	0.808284	0.999699	-8.90051	0.999685	0.999999	0.882632	2.0593	0.99819	2.06304	2.33314	0.808284	0.999699	-8.90051	0.999685	0.999999
44589					1.04248	0.98839	0.983463	0.950086	1.04975	1.06994	1.04232	0.0132046	-2.73474	0.431921	0.00183695	-3.26944	0.548497	0.911304	0.922139	1.81652	1.15679	1.57031	1.96989	-1.06958	0.999999	-2.5504	0.999999	1	0.928123	1.40308	1.0401	1.34899	1.51174	-1.06958	0.999999	-2.5504	0.999999	1
44590	291691	105287	Brd8	bromodomain containing 8	1.02055	0.867381	0.996918	0.935823	0.949548	0.97204	0.967703	-3.16468	-3.8424	-0.81926	-2.25776	0.99335	0.0116763	-2.60368	0.833477	1.98374	0.936327	2.11864	2.38008	-1.35154	0.999807	-7.77852	0.999968	0.999998	0.954396	3.64931	1.11829	3.2633	3.82368	-1.35154	0.999807	-7.77852	0.999968	0.999998
44591	362892	14171	Mbd6_predicted	methyl-CpG binding domain protein 6 (predicted)	0.990352	1.01762	0.955707	1.00384	1.03264	0.953932	0.986109	-3.33318	0.554295	-0.420624	-2.82992	-2.35534	-3.7732	0.631365	0.818679	2.37202	1.22719	1.93289	2.89738	0.516919	0.999998	-2.84882	0.999997	1	0.826777	1.67843	0.995749	1.68559	2.03009	0.516919	0.999998	-2.84882	0.999997	1
44592					1.01342	0.990814	0.996621	0.961608	1.00131	1.05044	0.989262	-3.33379	-3.8239	-3.85433	-3.50799	-3.60003	-0.842598	-0.0680791	0.798985	1.30756	0.978733	1.33598	1.63653	0.161739	0.746519	-8.19927	0.964263	0.999834	0.9135	1.55767	0.897748	1.73509	1.70517	0.161739	0.746519	-8.19927	0.964263	0.999834
44593					1.02189	1.00596	0.954758	0.959601	1.10296	1.15067	0.917831	-3.52008	-2.49598	-0.148844	-0.599024	-3.83325	-2.74081	0.724708	0.839371	1.18943	1.07793	1.10345	1.41705	0.486737	0.545482	-4.10531	-1.54142	0.999606	0.943713	1.05808	0.915809	1.15535	1.12119	0.486737	0.545482	-4.10531	-1.54142	0.999606
44594	29467	3012	Ddit3	DNA-damage inducible transcript 3	0.975548	0.928499	0.963534	0.895777	0.976013	0.925966	1.11912	-2.37616	-1.15635	-2.57109	0.993403	0.779033	0.991503	0.82209	0.477394	7.43612	1.12966	6.5826	15.5765	0.432632	0.999995	-8.83421	0.999989	1	0.73354	7.73413	0.9306	8.3109	10.5436	0.432632	0.999995	-8.83421	0.999989	1
44595	498072	100977	RGD1564519_predicted	similar to High mobility group protein 2 (HMG-2) (predicted)	0.99727	0.906923	1.055	0.795531	0.883492	0.927132	0.879556	-3.85262	-1.79606	0.711191	0.762328	0.191923	0.999035	-0.631026	0.823649	1.15045	1.02776	1.11937	1.39677	0.598043	-1.35154	-8.96049	-1.13757	0.996215	0.846331	1.39856	0.896642	1.55977	1.65249	0.598043	-1.35154	-8.96049	-1.13757	0.996215
44596					1.04689	1.01361	0.963715	0.941622	0.948393	1.0122	1.01279	-0.653228	-1.39677	-0.161563	-3.69937	-3.41566	0.219841	-3.49896	0.560202	1.56957	0.922191	1.702	2.8018	0.963434	0.757105	-7.9554	0.898692	0.999935	0.879049	2.16472	0.877004	2.46831	2.46257	0.963434	0.757105	-7.9554	0.898692	0.999935
44597	289928	10787	RGD1306063_predicted	similar to HT021 (predicted)	1.00872	1.02954	0.945836	0.989346	1.04644	1.04463	1.05909	-3.71359	-0.42681	-1.13767	-0.323509	-2.4554	-3.63909	-1.27078	0.8078	1.68265	1.14765	1.46617	2.08301	-0.477538	0.997198	-4.57382	0.995444	0.999996	0.892133	1.85424	0.960221	1.93106	2.07844	-0.477538	0.997198	-4.57382	0.995444	0.999996
44598	312440	10196	Jmjd1a	jumonji domain containing 1A	1.01049	1.00794	0.979319	0.912778	1.12882	1.09156	1.0161	-3.17996	-1.67179	0.999998	-2.42064	-3.45681	0.999619	0.99929	1.03574	3.1088	1.11593	2.78585	3.00153	-8.59993	0.999999	-6.35864	0.999995	0.999999	0.997224	2.36864	1.04254	2.272	2.37524	-8.59993	0.999999	-6.35864	0.999995	0.999999
44599	361237	3548	LOC361237	similar to testis-specific chromodomain Y-like protein	1.01108	0.958537	0.993507	0.917084	1.02059	1.11978	1.00462	-3.56262	-3.75369	-2.91921	-3.80636	-0.946325	0.869026	0.98647	0.835439	1.54584	1.186	1.3034	1.85033	-0.667083	0.990863	-0.353145	0.37346	0.999939	1.12138	1.59053	0.99427	1.59969	1.41837	-0.667083	0.990863	-0.353145	0.37346	0.999939
44600					1.00666	1.00558	0.967754	0.932311	1.05074	1.01829	1.03567	-3.63703	-0.588191	0.592538	-0.358462	-3.70188	0.957542	-2.43331	0.924625	1.28031	1.10888	1.1546	1.38469	-0.305857	0.998424	-3.48442	0.997198	0.999999	0.911517	1.22412	0.977964	1.25171	1.34295	-0.305857	0.998424	-3.48442	0.997198	0.999999
44601	362757	100724	Rdh11	retinol dehydrogenase 11	1.01209	1.03397	0.941438	0.914892	1.03175	1.03755	0.986666	-2.7828	0.982834	0.0640521	-2.55578	0.253647	0.999913	0.494195	0.791489	0.724072	0.908535	0.796966	0.914823	0.972246	0.995338	-3.99015	0.986445	-4.57382	0.899565	0.914017	1.03704	0.881367	1.01607	0.972246	0.995338	-3.99015	0.986445	-4.57382
44602	291978	6838	Dus2l_predicted	dihydrouridine synthase 2-like, SMM1 homolog (S. cerevisiae) (predicted)	1.01298	1.00199	0.973481	0.950121	1.05547	0.98371	1.00831	-3.15509	-1.47839	0.64241	-3.55574	-3.84159	0.539569	-2.77104	0.823206	2.5908	1.22449	2.11581	3.1472	-2.22011	0.999999	-1.90992	0.999981	1	0.989177	1.93397	0.98348	1.96646	1.95513	-2.22011	0.999999	-1.90992	0.999981	1
44603	364674	27087	RGD1311681	similar to MGC37193 protein	0.952653	0.997573	0.942542	0.920838	1.05553	1.041	0.983043	0.0456049	0.55231	0.345517	-2.94565	-3.83922	0.942463	-0.571988	0.843199	1.42613	1.05442	1.35252	1.69133	0.762241	0.998803	-8.27442	0.999655	1	0.810503	1.66492	1.04354	1.59546	2.05418	0.762241	0.998803	-8.27442	0.999655	1
44604	116653		Cap2	CAP, adenylate cyclase-associated protein, 2 (yeast)	0.994662	0.99332	1.03175	0.901124	1.10425	1.1831	1.07837	-3.80882	-2.4029	0.832784	0.346989	-3.78014	0.878554	0.999151	0.820376	2.178	1.25456	1.73607	2.65488	-0.426707	0.999982	-0.906773	0.999655	1	0.947754	1.31838	0.93965	1.40306	1.39106	-0.426707	0.999982	-0.906773	0.999655	1
44605	113960	55945	Cdc42bpb	Cdc42 binding protein kinase beta	1.06086	0.969001	0.937912	0.984454	1.07273	1.11922	1.047	0.659489	0.781043	0.876686	0.0578964	-1.21646	-2.99181	0.999035	0.859531	1.06399	1.11269	0.956239	1.23788	0.964263	0.652293	0.985469	-2.08467	0.999995	0.970669	1.13716	0.988428	1.15047	1.17152	0.964263	0.652293	0.985469	-2.08467	0.999995
44606	29460	4577	Tesk1	testis specific protein kinase 1	0.972983	1.04501	0.936221	1.00955	1.03866	1.00127	0.985457	-1.67396	0.815617	-0.564572	-3.09003	-0.0683706	-3.51912	-3.85338	0.953348	0.906128	1.25438	0.722369	0.950469	-7.0299	-6.41632	-0.556527	0.828014	-8.86937	0.843807	0.792508	0.984576	0.804923	0.939205	-7.0299	-6.41632	-0.556527	0.828014	-8.86937
44607					1.04181	1.01354	0.948048	0.959443	1.08701	1.01674	1.00104	-0.749546	0.120128	0.909636	-3.85644	-3.34346	-0.711623	-3.0963	0.934609	1.27788	1.16797	1.09411	1.36729	-7.13643	0.804089	-1.06958	-3.48442	0.980366	0.962212	1.03068	0.805304	1.27986	1.07116	-7.13643	0.804089	-1.06958	-3.48442	0.980366
44608	690229	41226	LOC690229	similar to WD repeat domain 74	0.996138	1.0092	0.914984	0.972506	1.08903	1.04469	1.04753	-3.7741	0.998251	0.997008	0.573847	-3.40009	-0.964329	0.44518	0.725683	1.19589	1.0442	1.14527	1.64795	0.999987	0.999569	-4.27965	0.999753	1	0.831408	1.33582	0.945496	1.41283	1.6067	0.999987	0.999569	-4.27965	0.999753	1
44609					1.01818	1.00211	0.924267	0.971085	1.0375	1.06752	0.985396	-2.79074	0.937575	-0.751532	-3.11707	-3.84316	-1.52921	0.776351	0.906872	0.983695	1.138	0.86441	1.08471	-3.99015	-8.08069	-0.754021	0.614287	-5.94862	1.02129	1.13734	1.08146	1.05167	1.11364	-3.99015	-8.08069	-0.754021	0.614287	-5.94862
44610	498407	69087	pur-beta	transcription factor Pur-beta	0.99542	1.01826	1.01193	0.947641	1.08536	1.08473	1.01297	-3.7687	-3.28489	0.977599	-3.18908	-2.62845	0.58734	0.976029	0.889093	1.48416	1.17169	1.26669	1.6693	0.831722	1	0.652293	0.999997	1	0.887899	1.12721	1.02569	1.09898	1.26953	0.831722	1	0.652293	0.999997	1
44611					1.00105	1.04327	0.989186	0.987577	0.996989	0.996948	1.01413	-3.85509	-3.39394	-3.8221	-3.11001	-0.0995264	-3.25412	-3.82109	1.13646	1.08158	1.02545	1.05473	0.951705	-3.26719	-3.87593	-6.75627	-7.63898	-8.95055	1.13173	0.939705	0.85445	1.09978	0.830324	-3.26719	-3.87593	-6.75627	-7.63898	-8.95055
44612	84485	3762	Ccs	copper chaperone for superoxide dismutase	1.00332	1.04134	1.0136	0.974306	1.10722	1.0858	1.01942	-3.76211	-2.47852	0.999996	-1.47739	0.720457	-0.434914	0.9998	0.89095	0.842574	1.00022	0.842391	0.945703	-6.06674	-6.3007	-7.68612	-1.99645	-9.00246	0.912931	0.826466	1.06683	0.774693	0.905288	-6.06674	-6.3007	-7.68612	-1.99645	-9.00246
44613	296134	32726	Mrps5_predicted	mitochondrial ribosomal protein S5 (predicted)	0.998895	1.02798	0.984295	1.03931	1.09991	1.03001	1.03321	-3.85764	-3.45619	0.747148	-2.36649	-2.73796	-1.91848	-2.59631	0.869149	0.952318	1.03059	0.924052	1.09569	-0.754021	-8.99457	-6.12554	-5.5911	0.0956487	0.861679	1.092	0.992237	1.10055	1.2673	-0.754021	-8.99457	-6.12554	-5.5911	0.0956487
44614	81530	68265	Pdk2	pyruvate dehydrogenase kinase, isoenzyme 2	1.01457	0.97662	0.982691	0.968549	1.04804	1.05406	1.00586	-3.07441	-2.76017	0.191876	-3.72162	-2.04084	-1.07973	0.481798	0.80715	1.25727	0.919125	1.3679	1.55767	-0.84448	0.193179	-5.77035	0.920814	0.993243	0.946994	1.38748	0.911831	1.52164	1.46514	-0.84448	0.193179	-5.77035	0.920814	0.993243
44615					1.01501	0.964215	0.994866	0.956145	1.00101	1.02936	1.01882	-2.89514	-3.7325	-3.85471	-2.43862	-0.331038	0.298398	-1.13007	0.936941	1.23876	1.15096	1.07628	1.32214	-1.24267	0.954036	-0.030857	-0.695675	0.99994	1.03163	1.18181	1.07728	1.09703	1.14558	-1.24267	0.954036	-0.030857	-0.695675	0.99994
44616					0.991077	0.997867	0.953228	0.974313	1.03724	1.04589	1.04864	-3.54488	0.231324	-0.631719	0.207962	-3.84123	-1.77897	0.043672	0.88697	0.894425	0.899923	0.99389	1.0084	-1.90992	-3.65053	-4.16322	-8.85229	-8.38107	0.91324	0.95515	0.842626	1.13354	1.04589	-1.90992	-3.65053	-4.16322	-8.85229	-8.38107
44617	307616	88508	Cklfsf1	chemokine-like factor super family 1	1.01609	0.992194	0.990731	0.967614	1.07731	1.05671	1.04398	-2.61104	-3.39058	0.984762	0.39348	-3.52238	-0.407371	0.826178	1.02044	1.32	1.13069	1.16743	1.29356	-8.96939	0.932374	-1.66043	-0.030857	0.97583	1.00255	1.11595	0.89041	1.2533	1.11312	-8.96939	0.932374	-1.66043	-0.030857	0.97583
44618					0.981173	1.03309	1.00392	1.0435	1.0368	1.03644	1.02968	-2.37555	-3.78484	-0.334588	-1.06868	-0.693887	0.177502	-0.367375	0.836045	1.11192	1.01824	1.092	1.32998	0.996302	-0.305857	-8.95055	0.25298	0.999997	0.885477	0.913489	1.00336	0.910428	1.03164	0.996302	-0.305857	-8.95055	0.25298	0.999997
44619	297893	68426	Hdac1_predicted	histone deacetylase 1 (predicted)	1.02679	0.966119	1.03153	0.948821	1.05947	1.0894	1.03419	-1.26615	-0.706873	0.845001	-0.431683	-0.34679	0.728128	0.99564	0.911153	1.95069	1.24486	1.56699	2.1409	-2.40644	0.999999	0.680176	0.999712	1	0.887445	1.26099	0.954791	1.32069	1.42092	-2.40644	0.999999	0.680176	0.999712	1
44620					1.00147	0.999901	0.976222	0.98014	1.00906	1.008	1.01552	-3.85539	-2.83592	-3.70005	-3.54409	-3.85968	-3.12208	-3.73489	0.784455	1.34282	1.04867	1.2805	1.71179	0.985469	0.5725	-7.44445	0.976382	0.999996	0.687726	1.89286	0.857128	2.20837	2.75234	0.985469	0.5725	-7.44445	0.976382	0.999996
44621	89784	3315	Idi1	isopentenyl-diphosphate delta isomerase	0.992251	1.0351	1.02625	0.880868	1.10334	1.09329	0.937799	-3.80491	-3.28663	0.153881	-1.27068	-2.89203	0.585529	-0.143232	1.0192	0.566457	0.987097	0.573861	0.555785	-9.00246	0.997262	-8.99457	0.99767	0.99835	0.882863	1.31294	0.945865	1.38809	1.48714	-9.00246	0.997262	-8.99457	0.99767	0.99835
44622	298762	3463	Cox7a2l_predicted	cytochrome c oxidase subunit VIIa polypeptide 2 like (predicted)	1.03018	0.988191	0.989295	0.951822	1.03039	1.00843	1.0287	-0.137952	-2.99807	-0.116571	-0.300871	-2.83212	0.892381	-3.31526	1.08582	0.951403	1.19136	0.798583	0.876206	-5.8299	-8.38107	0.33537	0.795438	-3.42964	0.992834	0.898836	1.09237	0.822833	0.905323	-5.8299	-8.38107	0.33537	0.795438	-3.42964
44623					1.00759	1.02889	0.976924	0.943007	1.02452	1.05628	1.02747	-3.58104	-1.78226	-1.66779	-1.29925	-1.1293	0.825409	0.738182	0.930377	0.866522	1.01025	0.857732	0.931366	-7.73264	-1.95297	-7.86832	0.0784383	-3.93292	0.947372	1.02468	1.00058	1.02408	1.0816	-7.73264	-1.95297	-7.86832	0.0784383	-3.93292
44624					0.96779	1.04228	0.991789	0.993154	1.10344	1.03094	1.07987	-0.871793	-3.56925	0.997334	0.961742	-0.074665	-3.65608	-1.12183	1.11339	0.980265	1.09545	0.894853	0.88043	-4.16322	-8.98985	-4.51467	-3.5395	-3.16052	1.02541	1.06269	1.13902	0.932985	1.03635	-4.16322	-8.98985	-4.51467	-3.5395	-3.16052
44625					1.01477	0.994413	0.964243	0.922693	1.00874	1.04814	1.01911	-2.80153	-0.109603	-3.45573	-2.23131	-3.68774	0.992606	0.565578	0.875072	1.15245	1.00648	1.14503	1.31697	0.999291	-1.66043	-5.29114	0.891693	0.999999	0.925504	1.54635	1.06736	1.44876	1.67082	0.999291	-1.66043	-5.29114	0.891693	0.999999
44626	24530	68042	Lcat	lecithin cholesterol acyltransferase	1.02459	1.00506	0.970789	0.962188	1.05465	1.04527	1.01328	-0.990343	-0.30142	0.912073	-2.96944	-3.67318	0.45471	0.717921	0.881588	1.73657	1.15545	1.50294	1.96982	-1.70095	0.999956	-2.6979	0.999936	1	0.990515	1.78118	1.08253	1.64539	1.79823	-1.70095	0.999956	-2.6979	0.999936	1
44627	252895	56827	Pcdhga9	protocadherin gamma subfamily A, 9	1.034	0.9626	0.943555	0.981262	1.01757	1.04227	0.999046	-0.47566	0.843313	-2.49677	-3.85486	-0.0439581	-2.29731	0.200227	1.0976	0.589425	1.08953	0.54099	0.537011	-7.39441	0.994256	-5.77035	0.999323	0.998658	0.998599	0.69065	1.06179	0.650456	0.691619	-7.39441	0.994256	-5.77035	0.999323	0.998658
44628					1.03471	1.03047	1.03309	0.90043	1.0952	1.14813	0.989005	-2.6446	-2.73943	0.324728	-3.71433	-2.88846	0.636022	0.936249	0.995301	2.51079	1.20788	2.07868	2.52264	-8.65438	1	0.161739	0.999995	1	0.858307	1.60596	0.932344	1.7225	1.87108	-8.65438	1	0.161739	0.999995	1
44629	309098	55980	Adam8_predicted	a disintegrin and metalloprotease domain 8 (predicted)	1.00064	0.988643	0.995391	0.987739	1.08469	1.04391	1.06323	-3.85753	-3.7491	0.990682	0.88601	-3.22307	-3.12568	0.284991	0.868158	1.40652	1.08512	1.29619	1.62012	0.992755	0.999495	-8.44797	0.999992	1	0.938465	1.37025	1.02489	1.33698	1.4601	0.992755	0.999495	-8.44797	0.999992	1
44630	315959	10021	Msl2l1_predicted	male-specific lethal 2-like 1 (Drosophila) (predicted)	0.985562	0.992204	0.975197	0.948664	1.07187	1.08425	1.03951	-2.00663	-0.192522	0.999462	0.80594	-3.22473	0.983021	0.999959	1.04623	1.41311	1.26644	1.11582	1.35067	-8.92758	0.999995	0.994642	0.990863	1	0.904889	1.09818	0.886413	1.2389	1.2136	-8.92758	0.999995	0.994642	0.990863	1
44631	292082	5701	RGD1309054_predicted	similar to FKSG26 protein (predicted)	1.05559	0.953099	0.960994	0.95038	1.00321	1.02003	0.990852	0.433829	-0.483778	-3.82149	-3.5549	0.121554	0.281904	-2.59901	0.822758	1.60193	1.13436	1.41218	1.94702	0.507042	0.999928	-1.42622	0.998388	1	0.965244	1.82555	1.02367	1.78333	1.89129	0.507042	0.999928	-1.42622	0.998388	1
44632					0.994885	0.999864	0.9658	0.958821	1.0474	1.04501	1.03866	-3.72096	-0.325464	0.490704	-0.0460876	-3.8596	0.254488	0.373128	0.768198	1.39883	1.08045	1.29467	1.82092	0.781784	0.999712	-1.95297	0.999606	1	0.989641	1.59958	0.935014	1.71075	1.61632	0.781784	0.999712	-1.95297	0.999606	1
44633	309686	12724	Pofut2_predicted	protein O-fucosyltransferase 2 (predicted)	0.977409	0.986368	0.952826	1.00076	1.03513	1.02159	0.985681	-2.44095	-0.0763766	-1.22496	-3.23271	-3.28812	-3.85785	-2.59329	0.988568	1.61472	1.20639	1.33848	1.63339	-0.28273	0.999484	-2.6979	0.999241	1	0.960987	1.65808	0.988349	1.67762	1.72539	-0.28273	0.999484	-2.6979	0.999241	1
44634	290280	10733	Xpo4_predicted	exportin 4 (predicted)	0.979155	0.937328	1.0221	0.8939	1.04497	1.09	1.00418	-3.03962	-2.98323	-1.19234	-3.82442	0.104436	0.958467	0.738476	0.987184	1.29249	0.969753	1.3328	1.30926	-8.16051	0.978957	-8.77403	0.995549	0.978465	0.985809	1.35522	0.976148	1.38834	1.37473	-8.16051	0.978957	-8.77403	0.995549	0.978465
44635	304850	2199	Rnf2	ring finger protein 2	0.983873	1.00127	0.997746	0.955576	1.05514	1.01205	0.995317	-2.7375	-3.83506	0.679734	-3.75397	-3.85195	0.328654	-3.21324	0.921161	1.33169	1.05196	1.26592	1.44567	-7.59122	0.999969	-2.59918	0.999959	1	0.93016	1.30385	1.03665	1.25775	1.40175	-7.59122	0.999969	-2.59918	0.999959	1
44636	293060	23529	Btbd1	BTB (POZ) domain containing 1	1.0151	0.980437	1.0114	0.925174	1.02321	1.07521	0.96515	-1.6792	-2.45152	-0.230921	0.79431	-0.742431	0.999981	0.999929	0.742862	1.68279	1.06322	1.58274	2.26528	0.961719	0.999996	-3.21369	0.999996	1	0.919168	1.2632	1.02219	1.23578	1.37429	0.961719	0.999996	-3.21369	0.999996	1
44637	293652	1867	Ndufs8_predicted	NADH dehydrogenase (ubiquinone) Fe-S protein 8 (predicted)	0.94832	1.06232	1.0228	1.01299	1.11443	1.01064	1.05426	0.860789	-1.45933	0.999977	0.856867	0.947018	-2.87908	-3.17617	0.845687	0.892379	0.981198	0.90948	1.05521	-3.32102	-8.54182	-6.75627	-8.03966	-0.906773	0.871771	0.98256	1.10022	0.89306	1.12709	-3.32102	-8.54182	-6.75627	-8.03966	-0.906773
44638					0.983468	1.02617	0.958894	0.972564	1.02422	1.03263	0.988525	-2.50838	0.339415	-1.4947	-3.15471	-1.23874	-0.982139	-0.481749	0.871836	0.999644	1.00574	0.993942	1.1466	0.17759	-7.24111	-6.81177	-2.5504	0.932374	0.928957	1.06051	0.974185	1.08862	1.14162	0.17759	-7.24111	-6.81177	-2.5504	0.932374
44639	24566	7360	Mst1	Macrophage stimulating 1 (hepatocyte growth factor-like)	0.996445	0.978759	1.00089	1.02337	1.10385	1.13989	1.02103	-3.79285	-3.85546	0.999298	-2.04139	-1.95253	-1.73245	0.999995	0.995272	0.836118	1.05938	0.789252	0.84009	-8.34635	0.006746	-6.81177	0.891693	-0.193597	1.03596	1.18826	1.00079	1.18732	1.14702	-8.34635	0.006746	-6.81177	0.891693	-0.193597
44640					0.983669	1.0508	1.04881	0.891194	1.10011	1.12518	1.03597	-3.3394	-0.912119	0.859089	-1.89686	-0.77536	0.967379	0.973754	0.787148	1.47079	0.886616	1.65888	1.86851	0.322224	0.947303	-4.75206	0.995943	0.999838	0.7951	1.41972	0.831033	1.70838	1.78559	0.322224	0.947303	-4.75206	0.995943	0.999838
44641					1.03955	0.915366	1.00007	0.934427	0.964474	1.06303	1.00857	-0.698384	-3.85968	-0.94241	-3.61357	0.968177	0.777066	0.613746	1.02147	1.09366	1.13921	0.960016	1.07067	-8.96939	-0.970675	0.443846	-6.64422	0.0956487	0.980357	0.975394	0.967245	1.00842	0.994937	-8.96939	-0.970675	0.443846	-6.64422	0.0956487
44642	65160	990	Clns1a	chloride channel, nucleotide-sensitive, 1A	1.03467	0.938977	0.985363	0.87829	0.94675	1.06088	1.01448	-1.64728	-3.33237	-0.0459072	-3.35707	0.351268	0.997566	0.182461	0.945264	1.06951	1.04758	1.02093	1.13144	-4.81169	-3.81918	-4.39682	-8.90051	0.37346	0.877562	0.952654	0.909874	1.04702	1.08557	-4.81169	-3.81918	-4.39682	-8.90051	0.37346
44643					0.995436	0.995535	0.96945	0.962674	1.07944	1.03188	1.03641	-3.72911	-0.430914	0.993543	0.0300857	-3.73467	0.209041	-0.392283	0.909385	1.0642	1.05639	1.00739	1.17024	-1.86728	-4.75206	-6.8669	-7.91221	0.855628	0.895495	0.941701	0.862212	1.09219	1.0516	-1.86728	-4.75206	-6.8669	-7.91221	0.855628
44644	63836	55857	Actn4	actinin alpha 4	1.05897	0.951888	0.969896	0.984985	1.01011	1.17317	1.03875	-0.605933	-2.52772	-3.69311	-2.45976	-1.12985	-3.49116	0.997349	0.742585	1.37758	1.0904	1.26338	1.85512	0.954036	-0.78378	-8.62762	0.64498	0.999883	0.914617	1.01113	0.894423	1.13048	1.10552	0.954036	-0.78378	-8.62762	0.64498	0.999883
44645					1.02255	0.99434	0.954598	1.00262	1.04143	1.06916	1.03973	-1.9584	0.396231	0.0261934	-0.101401	-3.70445	-3.82634	0.922423	0.818695	0.933715	0.997567	0.935992	1.14049	0.911408	-8.16051	-7.77852	-8.97726	0.997924	1.011	1.22062	1.01455	1.20312	1.20734	0.911408	-8.16051	-7.77852	-8.97726	0.997924
44646	299602		Cdc34_predicted	cell division cycle 34 homolog (S. cerevisiae) (predicted)	1.00072	1.05011	1.00594	0.972446	1.10228	1.02958	1.09335	-3.85811	-3.75458	0.975651	0.947196	-0.142753	-2.00027	-1.87587	0.958234	0.965698	1.0914	0.884825	1.00779	-8.81513	-7.24111	-3.32102	-6.53086	-7.82376	0.832023	1.09292	1.09971	0.99382	1.31356	-8.81513	-7.24111	-3.32102	-6.53086	-7.82376
44647					1.05161	0.97493	0.972405	0.935183	1.00685	1.02923	0.979648	0.787933	-0.765972	-3.57031	-1.79884	-1.10554	0.975875	-0.664485	0.798745	1.42367	1.10071	1.29341	1.78239	0.905255	0.999307	-0.938522	0.982911	1	0.905677	1.53065	0.992088	1.54286	1.69006	0.905255	0.999307	-0.938522	0.982911	1
44648	117541	10079	Smu1	smu-1 suppressor of mec-8 and unc-52 homolog (C. elegans)	1.03218	0.958416	0.990014	0.914453	1.00558	1.01291	0.97266	-0.245802	-3.22396	-3.65438	-0.701112	0.557525	0.999504	-2.86646	0.920665	1.90967	1.20795	1.58091	2.07423	-3.32102	1	0.545482	0.999978	1	0.977653	1.72433	1.11495	1.54656	1.76375	-3.32102	1	0.545482	0.999978	1
44649	295663	41756	MGC93920	similar to RIKEN cDNA 1700048E23	1.05161	0.992978	0.991968	0.926928	1.01495	1.03602	0.945524	0.914608	-3.34207	-2.32592	0.964377	-3.45897	0.998879	0.394361	0.79676	1.77214	1.07465	1.64904	2.22419	0.831722	0.999971	-5.29114	0.999904	1	0.962566	1.8947	1.05482	1.79624	1.96839	0.831722	0.999971	-5.29114	0.999904	1
44650					0.997673	0.988552	1.00144	0.900369	1.05159	1.09778	0.986569	-3.83896	-3.85176	0.285425	-3.20921	-3.37842	0.997105	0.988477	0.932291	0.970411	1.12191	0.86496	1.04089	-2.22011	-8.19927	0.637525	0.940965	-3.59487	1.00124	1.05701	0.985307	1.07277	1.0557	-2.22011	-8.19927	0.637525	0.940965	-3.59487
44651	619573	13135	LOC619573	hypothetical protein LOC619573	0.986625	0.957707	0.957329	0.916476	1.03772	1.00986	1.00495	-3.25468	-0.247855	-0.809888	-3.7734	-0.277927	0.968383	-3.52805	0.80023	1.46748	1.06113	1.38295	1.83383	0.927636	0.999381	-5.53119	0.997723	1	0.922467	1.52151	1.06206	1.4326	1.6494	0.927636	0.999381	-5.53119	0.997723	1
44652					1.01054	0.972955	0.964102	0.947785	1.05358	1.07028	1.01247	-3.37116	-0.38075	0.600957	-3.19161	-1.37547	0.650255	0.918949	0.922127	1.11018	1.07679	1.03101	1.20394	-8.03966	0.95708	-2.89988	0.835354	0.999206	0.857273	0.984486	0.80857	1.21757	1.14839	-8.03966	0.95708	-2.89988	0.835354	0.999206
44653					1.01287	1.04535	0.991514	0.982898	1.07769	1.04879	1.07816	-2.38172	-3.13379	0.999799	0.999818	0.914599	-1.52147	0.951515	1.00569	1.33062	1.0851	1.22627	1.3231	-8.3108	-3.87593	-6.8669	-7.49395	-1.46419	1.24951	1.22108	1.18618	1.02943	0.977248	-8.3108	-3.87593	-6.8669	-7.49395	-1.46419
44654					0.982938	1.00712	0.952629	0.987754	1.05542	1.03087	1.04288	-2.15315	0.810572	0.906367	0.588207	-3.51251	-2.88937	-0.291327	0.984262	0.958256	1.11855	0.856698	0.973578	-8.91456	-3.93292	0.735502	-0.477538	-0.903024	0.92547	0.975038	0.954946	1.02104	1.05356	-8.91456	-3.93292	0.735502	-0.477538	-0.903024
44655	365266	56461	Atp10a	ATPase, class V, type 10A	1.01229	0.989115	0.947849	0.931126	1.01523	1.02614	0.978715	-2.9656	0.872471	-2.56204	-1.59997	-3.12705	0.98942	-0.98628	0.886804	0.999416	1.07493	0.929748	1.12699	0.979844	-3.048	-4.75311	0.208725	0.938481	0.939674	1.08794	1.0162	1.0706	1.15779	0.979844	-3.048	-4.75311	0.208725	0.938481
44656					1.01652	0.960229	0.927125	0.95765	1.04842	1.07542	1.0253	-1.59264	0.9999	0.959906	-0.154002	0.870306	0.917849	0.999804	0.862038	0.965759	1.00075	0.965037	1.12032	-5.3421	-3.74329	-2.21704	-5.88497	-0.454853	0.959064	1.23733	0.989679	1.25023	1.29014	-5.3421	-3.74329	-2.21704	-5.88497	-0.454853
44657	117515	3243	2009-09-02	septin 2	1.00278	0.976973	1.01918	0.85014	1.0539	1.13595	0.941769	-3.85064	-3.45258	-1.51104	-1.05903	-3.26114	0.98346	0.874574	0.915634	1.38326	1.1916	1.16084	1.51071	-0.0180831	0.998421	0.517311	0.928048	0.999999	1.12288	1.31188	1.00165	1.30972	1.16832	-0.0180831	0.998421	0.517311	0.928048	0.999999
44658					1.02471	0.982384	1.00988	0.94866	1.02145	1.03923	1.02553	-2.16073	-3.52998	-2.50808	-2.07246	-2.86517	0.304045	-0.69131	1.05385	1.21425	0.866477	1.40136	1.1522	-5.47251	-0.845709	-0.762046	0.959028	-2.33703	0.935848	1.30639	1.00651	1.29795	1.39595	-5.47251	-0.845709	-0.762046	0.959028	-2.33703
44659	65170	10476	Scamp4	secretory carrier membrane protein 4	1.00484	1.02119	0.96166	1.02028	1.08687	1.0594	1.07703	-3.80547	-1.35412	0.787631	0.607388	-2.93667	-3.00553	-0.0290263	1.06454	1.08591	1.06313	1.02143	1.02007	-4.98512	-3.26413	-3.91698	-6.08242	-5.37542	1.01252	1.47546	1.10022	1.34107	1.45723	-4.98512	-3.26413	-3.91698	-6.08242	-5.37542
44660	367930	21924	RGD1562693_predicted	similar to RNA binding motif protein, X-linked 2 (predicted)	1.02885	1.07019	1.09602	0.918656	1.17087	1.15921	1.06238	-3.29881	-0.399581	0.855379	-1.80351	-1.4391	-0.667077	0.783093	0.935508	1.33133	1.06384	1.25144	1.42311	-2.29682	0.956142	-3.09106	0.848198	0.999616	0.951633	1.18363	0.948126	1.24839	1.24379	-2.29682	0.956142	-3.09106	0.848198	0.999616
44661	252891	11906	Sra1	steroid receptor RNA activator 1	1.00754	0.996175	1.02724	0.966687	1.08356	1.06509	0.978838	-3.48284	-0.761791	0.99807	-1.54355	-3.75845	0.0119524	0.971056	0.896412	2.90295	1.22281	2.37401	3.23841	-4.51058	0.999998	-1.75841	0.999982	1	0.872674	1.96097	1.09093	1.79752	2.24708	-4.51058	0.999998	-1.75841	0.999982	1
44662	287208	2485	Ttc1	tetratricopeptide repeat domain 1	1.0266	0.930899	0.938966	0.909987	0.976174	1.06763	0.97467	-2.42155	0.311133	-2.61301	-2.47528	0.599966	0.925854	0.406801	0.72285	2.19379	1.03776	2.11396	3.03492	0.604092	0.999952	-6.11369	0.999945	1	0.905444	2.05109	1.05091	1.95172	2.26528	0.604092	0.999952	-6.11369	0.999945	1
44663	287607	103456	Mtmr4_predicted	myotubularin related protein 4 (predicted)	1.01315	0.98243	0.948343	0.974182	1.0422	1.11198	1.05453	-3.27587	0.361252	-0.388727	0.363997	-2.84106	-1.92025	0.996626	0.987859	1.32053	1.21313	1.08853	1.33676	-4.75311	0.99637	0.819791	0.101266	0.99988	0.908457	1.29352	0.988252	1.3089	1.42386	-4.75311	0.99637	0.819791	0.101266	0.99988
44664	113965	55888	Hadhsc	L-3-hydroxyacyl-Coenzyme A dehydrogenase, short chain	1.05405	0.938978	1.01132	1.03719	1.13981	1.14601	0.950646	-1.23444	-3.68761	0.943136	-1.36717	-0.610739	-2.33298	0.959592	1.21414	0.392715	1.03535	0.379308	0.323451	-4.34423	0.999901	-4.59245	0.999968	0.999972	1.16918	0.739053	1.15095	0.642122	0.632114	-4.34423	0.999901	-4.59245	0.999968	0.999972
44665	301634	12175	RGD1309973	hypothetical LOC301634	1.0052	1.01949	0.987087	0.94451	1.04802	1.08258	0.99709	-3.84989	-3.40617	-0.39784	-3.83577	-2.91726	0.348455	0.839157	0.925623	1.02592	0.959765	1.06893	1.10836	-0.734773	-5.70857	-5.44064	-3.69974	0.164076	0.948617	1.03416	0.798043	1.29587	1.09018	-0.734773	-5.70857	-5.44064	-3.69974	0.164076
44666	315136	8619	Cbx6	chromobox homolog 6	1.05509	0.993626	1.04867	0.899268	0.932901	1.05884	0.966281	-0.542405	-0.964878	0.269694	-2.01913	-3.77922	0.928447	-0.324339	0.784499	0.455058	0.989698	0.459795	0.580062	0.0172758	0.999946	-6.21864	0.999967	0.996914	1.02388	0.455468	1.02414	0.444731	0.444847	0.0172758	0.999946	-6.21864	0.999967	0.996914
44667					1.00696	0.97895	0.963112	0.965834	1.01169	1.02568	1.00764	-3.69807	-0.836275	-3.42064	-3.66585	-2.54282	-1.10863	-2.1058	0.981022	1.0341	1.13474	0.911314	1.05411	-6.09841	-5.47251	-1.05171	-2.62411	-4.67332	0.940976	0.909179	0.933709	0.973728	0.966208	-6.09841	-5.47251	-1.05171	-2.62411	-4.67332
44668	294251	51827	Ncr3	natural cytotoxicity triggering receptor 3	1.02481	0.98352	0.953971	0.991612	1.06119	1.0581	1.02956	-2.05199	0.091326	0.643534	-1.52548	-2.91991	-3.59775	0.547528	0.843485	0.914201	0.958898	0.953387	1.08384	0.179189	-1.90724	-2.41809	-6.14211	-4.0894	0.93932	1.12535	0.835077	1.3476	1.19805	0.179189	-1.90724	-2.41809	-6.14211	-4.0894
44669	361940	38169	Pgrmc2	progesterone receptor membrane component 2	1.06121	0.87777	0.950654	0.912921	0.931617	1.01103	0.951745	0.334609	-0.130034	0.698611	-0.204202	0.998865	0.942766	-3.52866	0.815445	1.66706	1.22429	1.36166	2.04436	0.683108	0.999874	0.278647	0.989925	1	0.974738	1.01342	0.996778	1.0167	1.03969	0.683108	0.999874	0.278647	0.989925	1
44670	499956	101414	RGD1565465_predicted	similar to Uridine-cytidine kinase 1-like 1 (predicted)	0.992824	1.0054	1.00835	0.954531	1.0319	1.02678	1.10819	-3.72732	-3.684	-1.89009	0.969131	-3.78509	-0.573986	-2.35874	0.79076	3.51911	1.32901	2.64792	4.45029	-1.43966	1	-0.454853	0.999977	1	1.02474	3.8078	1.13861	3.34425	3.71586	-1.43966	1	-0.454853	0.999977	1
44671					1.03716	1.08106	0.994566	0.976514	1.04178	1.04312	1.05596	-1.44577	-3.78484	-1.05429	-0.0804983	0.754784	-2.62296	-0.946873	0.894819	1.59561	1.19404	1.33632	1.78317	-5.02261	0.972199	-2.33703	0.656204	0.997662	1.01624	1.35258	0.703413	1.92288	1.33096	-5.02261	0.972199	-2.33703	0.656204	0.997662
44672	171350	37638	Pabpc1	poly(A) binding protein, cytoplasmic 1	0.965231	0.988472	1.07707	0.903694	1.0633	1.22294	1.01054	-3.15966	-1.4684	-2.05274	-3.79363	-3.77899	-0.398847	0.950487	1.16713	0.948529	1.09709	0.864587	0.812701	-1.372	-0.932145	-2.37746	0.954109	0.9779	1.05675	0.698885	0.953931	0.732636	0.661354	-1.372	-0.932145	-2.37746	0.954109	0.9779
44673					1.0107	0.992097	0.962635	0.883207	1.04943	1.12508	0.888919	-3.66344	-1.88085	-1.11071	0.950751	-3.7495	0.969104	0.951123	0.974657	0.852787	1.2074	0.706298	0.874962	-5.1328	-3.09106	0.799583	0.994227	-5.27408	1.00773	0.814525	0.97878	0.832185	0.808279	-5.1328	-3.09106	0.799583	0.994227	-5.27408
44674					1.00881	0.972213	1.00885	0.982541	1.04849	1.08995	1.06449	-3.49921	-3.49601	0.434309	0.871375	-1.21983	-2.56755	0.992626	0.839287	1.44011	1.20193	1.19817	1.71587	-1.30552	0.999997	0.992547	0.995315	1	0.975905	1.24007	1.09687	1.13055	1.27069	-1.30552	0.999997	0.992547	0.995315	1
44675					1.04735	0.967488	0.938663	0.923247	1.10984	1.04193	1.02121	-0.77783	-0.293189	0.956736	-2.93742	-2.60727	-0.124141	-0.933995	0.948958	1.28075	1.02002	1.25562	1.34964	-5.3421	0.663118	-6.08242	0.965849	0.995315	0.85285	1.08636	0.761123	1.42732	1.2738	-5.3421	0.663118	-6.08242	0.965849	0.995315
44676					0.99393	0.990265	0.912721	1.00189	1.04163	1.09491	0.990416	-3.46618	0.829245	-0.954621	-3.66969	-3.85834	-3.77043	0.554226	1.05177	2.11664	1.11787	1.89346	2.01247	-5.68099	0.998856	-4.79257	0.99381	0.993208	0.975776	1.32045	0.906182	1.45716	1.35323	-5.68099	0.998856	-4.79257	0.99381	0.993208
44677	81923	37756	Crisp2	cysteine-rich secretory protein 2	1.03915	0.982293	0.985556	0.894023	1.09422	1.05257	0.964376	-1.86737	-3.50209	0.673239	-2.03352	-3.11856	0.924273	-0.823077	0.77524	1.19405	1.13479	1.05222	1.54023	-0.961573	-2.37746	-4.25991	-5.68099	0.94377	1.08501	1.25959	0.856405	1.47079	1.16091	-0.961573	-2.37746	-4.25991	-5.68099	0.94377
44678					0.964723	0.949043	0.98522	0.939633	1.00473	1.11183	1.04574	-2.43384	-3.80523	-3.83049	-1.84214	-1.34024	-0.736132	0.724818	0.858272	1.13851	1.17995	0.964885	1.32652	-1.05171	0.237356	0.330714	-6.246	0.982037	1.01275	1.19936	1.04217	1.15083	1.18426	-1.05171	0.237356	0.330714	-6.246	0.982037
44679					1.00977	1.01544	0.955782	0.928906	1.0512	1.10507	0.962399	-3.72404	-2.84862	-1.79247	-1.96028	-3.34261	0.00540681	0.686458	0.960829			1.19685		0.553876			0.619664		1.03332			1.35387		0.553876			0.619664
44680	353256	7748	Gtf2i	general transcription factor II I	1.07164	0.932942	1.01944	1.03623	1.10199	1.12117	1.0278	0.143695	-3.22944	0.822496	-2.66897	0.152813	-2.03302	0.94485	1.02427	0.93246	1.31209	0.710669	0.910364	-5.44064	-2.83436	0.97521	0.99972	-4.25991	1.01051	0.907628	1.03059	0.880685	0.898189	-5.44064	-2.83436	0.97521	0.99972	-4.25991
44681					0.965802	0.954198	0.924262	0.974536	1.08693	1.07457	1.02303	-2.0075	-0.0364597	0.650842	-2.26021	-1.0477	-2.72897	0.333836	0.872982	1.18284	0.983495	1.20269	1.35494	0.0516184	0.117327	-5.90769	0.819791	0.999633	1.04354	1.28088	0.99769	1.28385	1.22744	0.0516184	0.117327	-5.90769	0.819791	0.999633
44682	360871	2939	Mpzl1	myelin protein zero-like 1	1.05924	0.93486	0.932354	0.918791	0.988501	1.0491	1.00455	-0.21637	0.358422	-3.58817	-3.81682	0.257211	0.734379	-0.84387	1.07511	1.20784	1.04318	1.15785	1.12346	-5.20428	0.627242	-6.20047	0.921342	0.571215	1.00011	1.06579	1.08219	0.984847	1.06567	-5.20428	0.627242	-6.20047	0.921342	0.571215
44683					1.01103	0.997948	0.999899	0.864354	1.07656	1.11077	0.962398	-3.62747	-3.85968	0.416725	-1.69213	-3.85136	0.997032	0.92121	0.861133	1.46306	1.04395	1.40147	1.699	-1.33861	0.972199	-5.37542	0.970896	0.999847	0.96566	1.49237	1.00244	1.48874	1.54544	-1.33861	0.972199	-5.37542	0.970896	0.999847
44684	288414	2188	Rfc3	replication factor C (activator 1) 3	0.992842	0.993721	0.939339	0.844181	0.851718	0.874345	0.87424	-3.78603	-0.565491	0.993618	0.961379	-3.80295	0.996676	0.961078	1.13061	0.737397	0.861333	0.856111	0.652213	-0.407856	-0.707807	-4.30215	-2.79201	0.992885	0.833209	0.829303	1.01997	0.813069	0.995311	-0.407856	-0.707807	-4.30215	-2.79201	0.992885
44685	300772	22953	Pias1_predicted	protein inhibitor of activated STAT 1 (predicted)	1.03666	1.01393	0.997841	0.922573	1.02715	1.04426	0.956749	-1.79596	-3.84992	-2.57309	-1.12148	-3.47523	0.657094	-1.19302	1.00366	1.60432	1.07267	1.49564	1.59847	-6.25515	0.99909	-4.30215	0.994859	0.999069	0.856109	1.56049	0.945185	1.65099	1.82278	-6.25515	0.99909	-4.30215	0.994859	0.999069
44686	289740	5984	LOC289740	similar to PES1 protein	1.04552	1.0092	0.95835	0.964237	1.06641	0.999732	1.08062	0.170136	0.0373794	0.860685	0.967531	-3.49746	-0.468219	-3.85937	0.821325	1.88806	1.06441	1.77381	2.2988	0.034573	0.999926	-4.98512	0.999882	1	0.896961	1.47243	1.08005	1.3633	1.64158	0.034573	0.999926	-4.98512	0.999882	1
44687	289150	19618	RGD1311868	similar to hypothetical gene supported by BC007071	1.02411	0.938172	0.988139	0.888313	0.952024	0.983966	0.944729	-1.96226	-3.28833	0.368839	0.671087	0.828978	0.999778	-2.86483	0.900408	1.44771	1.05428	1.37317	1.60784	-5.99208	0.998829	-0.789626	0.991028	0.999959	0.873307	1.94731	0.999331	1.94862	2.22982	-5.99208	0.998829	-0.789626	0.991028	0.999959
44688					0.994212	0.965764	0.922294	0.822286	1.01506	1.16638	0.878032	-3.84587	-1.4863	-3.78315	0.0789786	-3.24005	0.863914	0.441266	0.871855	1.38284	1.09394	1.26409	1.58609	-0.210723	0.994615	-3.26413	0.985066	0.999991	0.933044	1.14565	0.884666	1.29501	1.22787	-0.210723	0.994615	-3.26413	0.985066	0.999991
44689	29667	90954	Sfrs5	splicing factor, arginine/serine-rich 5	1.01467	0.905649	1.07644	0.935989	0.981152	1.16486	0.893498	-3.67303	-0.817969	-3.54537	0.482128	0.156993	-1.19209	0.907855	1.06652	1.18109	1.20282	0.981931	1.10743	-5.70857	0.85461	0.767727	-5.70857	0.901847	0.988381	2.26447	1.18141	1.91674	2.29109	-5.70857	0.85461	0.767727	-5.70857	0.901847
44690					0.995633	1.06665	1.06428	0.876773	1.12851	1.13919	0.973331	-3.84629	-1.79361	0.357098	-3.37438	-1.68473	0.548309	0.529435	0.940301	1.03214	0.964235	1.07043	1.09767	-2.62411	-4.55163	-5.65284	-5.86161	-0.0730653	0.893012	0.968961	0.711566	1.36173	1.08505	-2.62411	-4.55163	-5.65284	-5.86161	-0.0730653
44691	114022	41098	Glrx2	glutaredoxin 2 (thioltransferase)	1.01069	0.95499	0.996807	0.965512	1.04217	1.03418	1.01888	-3.42124	-3.81823	-0.211063	-2.63069	0.125957	-0.768179	-0.919612	0.899101	1.03303	1.01635	1.01641	1.14896	-0.252534	-1.08237	-3.00504	-4.83173	0.987001	1.06648	1.16934	1.00234	1.16661	1.09644	-0.252534	-1.08237	-3.00504	-4.83173	0.987001
44692	292994	2445	Tjp1_predicted	tight junction protein 1 (predicted)	0.926464	1.03419	0.947737	1.01666	1.0332	1.34465	0.976006	-1.7515	-2.81902	-3.46381	-3.63147	-3.34814	-3.73816	0.997037	0.856083	1.3521	0.981853	1.37709	1.5794	-0.111041	0.757798	-5.78781	0.93566	0.999368	0.891932	1.24016	0.931027	1.33204	1.39042	-0.111041	0.757798	-5.78781	0.93566	0.999368
44693	363088	74359	Ccnb2	cyclin B2	0.985408	1.00289	0.961501	0.997281	1.09714	1.07473	0.988685	-3.28953	-1.36025	0.854583	-3.56981	-3.84045	-3.80155	0.537808	0.962458	1.32526	1.17978	1.12331	1.37695	-1.98322	-0.478796	-4.94728	-1.72187	0.992885	0.993339	1.3565	0.921743	1.47167	1.3656	-1.98322	-0.478796	-4.94728	-1.72187	0.992885
44694	170538	55963	Prkcd	protein kinase C, delta	1.02402	0.964947	0.991115	0.99781	1.04679	1.00476	0.982739	-2.25277	-3.58962	-0.130299	-2.91196	-0.979071	-3.84294	-3.78154	0.758718	1.1723	1.21949	0.961299	1.5451	0.998829	0.265101	0.689527	-5.62413	0.999999	0.965123	1.06384	1.05593	1.00748	1.10228	0.998829	0.265101	0.689527	-5.62413	0.999999
44695	60443	40710	Epn2	epsin 2	0.991102	0.936983	1.00492	0.93077	1.06122	1.05421	0.988755	-3.62109	-3.78632	0.423097	-3.48361	0.615135	0.769379	0.109863	0.985772	1.01411	1.09063	0.929842	1.02875	-4.17494	0.034573	0.689527	-5.20428	-1.30552	1.007	1.11373	1.00919	1.10359	1.10599	-4.17494	0.034573	0.689527	-5.20428	-1.30552
44696	299899	2785	Eif3s3	eukaryotic translation initiation factor 3, subunit 3 gamma	1.11699	0.932928	0.996267	0.936311	1.00938	1.01952	0.994925	0.958626	-3.83056	-3.68119	-3.8059	0.335407	0.192463	-3.13998	0.922578	1.56195	1.2591	1.24054	1.69303	-4.00339	0.998526	0.101266	0.96259	0.999984	0.989187	1.17918	1.07288	1.09907	1.19206	-4.00339	0.998526	0.101266	0.96259	0.999984
44697					1.03536	0.986588	0.951293	0.946448	1.04284	1.01075	1.00126	0.0516213	0.813731	0.534855	-3.84894	-2.77012	0.902512	-3.14354	0.870252	0.987237	1.10194	0.895909	1.13443	0.747477	-3.7868	0.747477	0.223152	0.994091	0.942333	1.08644	1.00775	1.07809	1.15293	0.747477	-3.7868	0.747477	0.223152	0.994091
44698	24915		Ril	reversion induced LIM gene	1.0512	0.926376	0.95871	0.932532	1.02884	1.01562	0.969995	0.610833	-0.0535338	-1.08222	-0.841146	0.981204	0.956582	-2.76579	1.06332	1.77222	1.20467	1.47113	1.66668	-2.62411	0.999927	-1.11333	0.996109	0.998656	1.1387	1.48066	0.928651	1.59442	1.3003	-2.62411	0.999927	-1.11333	0.996109	0.998656
44699					1.00392	1.0135	0.98469	1.00164	1.04127	1.03808	1.0194	-3.81424	-3.20011	-0.814964	-2.87759	-3.35208	-3.85168	-1.08998	0.902057	0.852017	1.09388	0.778894	0.944527	-1.57849	-0.362033	-2.49994	0.908135	-5.50388	0.840803	1.31486	0.902896	1.45627	1.56382	-1.57849	-0.362033	-2.49994	0.908135	-5.50388
44700	360739	88951	Ranbp1_predicted	RAN binding protein 1 (predicted)	1.02588	0.83112	0.976989	0.861764	0.88611	1.03056	0.969591	-3.23004	-3.33079	0.741023	-2.9693	0.991753	0.934829	-3.00908	0.910539	1.28776	1.19104	1.0812	1.41428	-0.552415	0.838078	0.676568	-5.44064	0.999423	1.17581	1.20362	1.09607	1.09813	1.02365	-0.552415	0.838078	0.676568	-5.44064	0.999423
44701	361816	11077	Zfand3	zinc finger, AN1-type domain 3	1.06562	0.964457	0.991802	1.00636	1.04671	1.0557	1.04167	0.925898	-3.50209	0.486433	0.207548	-0.155449	-3.64385	0.783585	0.619672	2.31531	1.12186	2.06381	3.73634	0.985741	0.99999	-4.59245	0.999969	1	0.816433	2.02145	0.992037	2.03768	2.47596	0.985741	0.99999	-4.59245	0.999969	1
44702	81756	55698	Rab13	RAB13, member RAS oncogene family	1.07926	0.944527	0.951205	1.00702	0.924631	0.94702	0.884561	-0.106205	-1.54276	-0.0216468	0.874643	-1.09865	-3.79768	-1.26123	0.871488	0.954305	1.05133	0.907711	1.09503	0.379506	-6.12826	-1.43966	-0.362033	0.414044	1.0687	1.08418	1.02384	1.05894	1.01449	0.379506	-6.12826	-1.43966	-0.362033	0.414044
44703	362711	9801	RGD1311324	similar to hypothetical protein FLJ20254	1.02498	1.04206	0.974102	1.01899	1.05357	1.00926	0.995977	-1.94989	-1.7653	0.438283	-3.79472	-0.238276	-2.63107	-3.52971	0.790858	0.674132	0.931828	0.723451	0.852406	0.914036	0.996109	-5.44064	0.995828	-1.1446	0.974251	1.00673	1.14424	0.879827	1.03334	0.914036	0.996109	-5.44064	0.995828	-1.1446
44704	80754	23489	Rabep2	rabaptin, RAB GTPase binding effector protein 2	0.976807	1.02151	0.969334	0.968985	1.086	1.07369	1.0219	-1.82614	-0.885179	0.98768	-2.05943	-2.10875	-0.844969	0.949899	1.09308	0.792767	1.1751	0.674638	0.725262	-5.86161	0.819791	-0.231488	0.999599	0.974635	0.960307	1.01681	0.891637	1.14038	1.05884	-5.86161	0.819791	-0.231488	0.999599	0.974635
44705	192252	11329	Rs21c6	RS21-C6 protein	0.976605	1.02844	1.04481	0.998375	1.05888	1.11672	0.993857	-3.18826	-1.95364	-1.06498	-3.81085	-2.94568	-3.85628	0.76869	0.932939	0.974056	1.00914	0.965238	1.04407	-3.61257	-6.23383	-6.19026	-5.99208	-3.52534	0.977574	1.17619	1.02859	1.1435	1.20317	-3.61257	-6.23383	-6.19026	-5.99208	-3.52534
44706					1.02043	0.98485	0.967349	0.945892	1.02894	0.994915	0.954392	-1.35183	0.278452	-0.171657	0.872103	-2.20582	0.967805	-3.63774	0.939602	1.51334	1.06616	1.41943	1.61061	-1.86964	0.999994	-2.54115	0.999998	1	0.90924	1.24664	1.09583	1.13762	1.37108	-1.86964	0.999994	-2.54115	0.999998	1
44707	290925	10180	RGD1565675_predicted	similar to RIKEN cDNA 2410022L05 (predicted)	0.996863	0.991905	0.965959	0.920076	1.01364	0.982189	0.988343	-3.82235	-0.936702	-3.21161	-3.36554	-3.61537	0.963684	-2.78037	0.831661	1.23929	1.08563	1.14154	1.49014	0.966619	0.996614	-1.27274	0.98119	1	0.943774	1.10495	1.03097	1.07176	1.17078	0.966619	0.996614	-1.27274	0.98119	1
44708	64469	74984	Slc30a4	solute carrier family 30 (zinc transporter), member 4	0.977761	1.02428	0.9316	0.995509	1.13657	1.01597	0.960259	-2.95517	0.322824	0.986947	-1.50338	-2.84518	-3.81961	-3.38641	0.918843	2.54006	1.19353	2.12818	2.76441	-5.30831	0.99998	-3.22075	0.999966	0.999999	0.876213	1.4646	1.03782	1.41123	1.67151	-5.30831	0.99998	-3.22075	0.999966	0.999999
44709	64314	7254	Casp2	caspase 2	1.02246	0.886659	0.926153	0.825341	0.872079	0.904936	0.846879	-1.91001	0.980305	0.999997	1	0.999964	1	0.999203	0.793961	1.38371	1.01561	1.36244	1.74279	0.995828	0.999508	-6.08242	0.99996	1	0.915578	1.00735	0.928663	1.08473	1.10023	0.995828	0.999508	-6.08242	0.99996	1
44710					1.02962	0.979934	0.92939	0.961627	1.02942	1.01159	1.05099	-1.78385	0.822839	-1.80419	0.00264543	-2.70866	-0.801456	-3.45191	0.88203	1.2422	1.00682	1.23378	1.40834	-4.9091	0.948618	-4.42781	0.934202	0.999423	0.849714	1.14069	0.863002	1.32177	1.34244	-4.9091	0.948618	-4.42781	0.934202	0.999423
44711					1.06254	1.00398	0.948359	0.922999	1.11713	1.02645	1.04305	-0.501065	-1.12052	0.944442	-1.41158	-3.85271	0.485136	-2.70549	1.01552	1.47233	1.01568	1.44959	1.44983	-6.20993	0.98119	-6.246	0.984717	0.991823	0.942338	1.36949	1.14439	1.19669	1.45329	-6.20993	0.98119	-6.246	0.984717	0.991823
44712	58819	55733	Txnrd1	thioredoxin reductase 1	0.945986	0.836268	1.0625	1.26665	1.47452	1.61672	1.53883	-2.29176	-2.05684	0.999997	1	0.887439	0.990553	1	1.0686	0.435327	1.35421	0.321461	0.40738	-6.25858	0.995092	-0.273862	0.99991	0.993952	1.1309	0.640689	1.39019	0.460864	0.566529	-6.25858	0.995092	-0.273862	0.99991	0.993952
44713					1.03512	0.952165	1.06864	1.03551	1.13491	1.24582	1.14398	-1.41358	0.752618	0.999609	0.999855	0.0838138	-1.05691	1	0.994442	1.37262	1.33557	1.02774	1.3803	-6.25096	0.988151	0.997607	-4.94728	0.998656	1.02824	1.41477	1.11459	1.26931	1.37591	-6.25096	0.988151	0.997607	-4.94728	0.998656
44714	25062	352	Gpd2	glycerol-3-phosphate dehydrogenase 2, mitochondrial	0.968366	0.935748	0.983173	1.02212	1.08725	1.11313	0.958268	-3.28419	-3.69163	-1.92266	-2.89525	-1.85059	-3.82966	-0.240054	0.857957	1.15219	1.0583	1.08873	1.34295	0.414044	-0.111041	-3.43815	-2.66585	0.999225	0.907909	1.02738	0.866909	1.1851	1.13159	0.414044	-0.111041	-3.43815	-2.66585	0.999225
44715	360554	41046	Rnf167	ring finger protein 167	1.01106	0.98957	1.00234	0.982608	1.01713	1.06443	1.04131	-3.5017	-3.84285	-3.04998	-0.757233	-3.53302	-3.00122	0.538335	1.14893	0.886668	1.04811	0.845967	0.771733	-0.734773	-4.87058	-4.2175	-0.903024	0.708078	0.979899	1.07712	1.02849	1.04728	1.09922	-0.734773	-4.87058	-4.2175	-0.903024	0.708078
44716	298917	41674	Harpb64	hypertrophic agonist responsive protein B64	1.0034	0.983751	0.994218	0.937097	1.03116	0.974474	0.883973	-3.82049	-3.74648	-1.53294	0.999301	-3.02878	0.702684	-2.05402	0.721101	1.43286	1.11845	1.28111	1.98705	0.998421	0.994977	-3.35106	0.987299	1	0.868007	1.21927	1.09318	1.11534	1.40468	0.998421	0.994977	-3.35106	0.987299	1
44717	301512	846	Aamp_predicted	angio-associated migratory protein (predicted)	0.968609	1.02023	0.971669	1.0207	1.14053	1.09168	1.08462	-1.23736	-1.58382	0.999888	0.953076	-2.56815	-2.51817	0.976525	0.825205	1.40218	1.2538	1.11834	1.69918	0.901847	0.994739	0.757798	0.330714	1	0.927966	1.40103	1.10058	1.27299	1.50979	0.901847	0.994739	0.757798	0.330714	1
44718	140671	47915	Phkg2	phosphorylase kinase, gamma 2 (testis)	0.990584	1.05596	0.99347	1.02318	1.12552	1.03822	1.06408	-3.58472	-3.72574	0.997883	0.555724	0.24247	-2.4598	-0.975941	0.8606	1.64582	1.24943	1.31726	1.91241	0.799583	1	0.989447	0.999903	1	0.901768	1.46972	1.15217	1.27561	1.62982	0.799583	1	0.989447	0.999903	1
44719					1.01386	1.01747	1.0287	0.980977	1.11976	1.07471	1.0612	-3.29075	-1.88318	0.99652	0.472928	-2.99088	-2.81541	0.802318	0.849633	1.45552	1.12873	1.28952	1.71312	-1.57849	0.999776	0.291979	0.997053	1	0.912504	1.36458	1.00704	1.35504	1.49543	-1.57849	0.999776	0.291979	0.997053	1
44720	363192	14290	Klhdc3	kelch domain containing 3	1.03253	1.05356	0.983526	1.05017	1.07368	0.990025	1.05617	-2.32651	-3.3855	0.208828	-0.635628	-0.797726	-1.02049	-3.68109	1.01961	1.7502	1.18479	1.47722	1.71653	-6.14211	0.999961	-0.431207	0.999694	0.999994	0.945762	1.39192	1.03712	1.3421	1.47174	-6.14211	0.999961	-0.431207	0.999694	0.999994
44721	117021	43155	Nup155	nucleoporin 155	1.00959	0.99918	1.00504	0.901667	1.04399	1.05036	0.981133	-3.54653	-3.77066	-0.29811	-2.73169	-3.85731	0.994579	0.11727	1.01311	1.32022	1.11193	1.18733	1.30314	-6.23383	0.965849	-3.35106	0.921342	0.995828	1.025	1.46592	0.916264	1.59989	1.43016	-6.23383	0.965849	-3.35106	0.921342	0.995828
44722					1.00591	0.995745	1.02342	0.919772	1.1183	1.09782	1.08259	-3.74645	-2.38742	0.996637	0.905061	-3.80013	0.93627	0.975475	0.968225	2.16265	1.32574	1.63128	2.23363	-4.46931	0.999995	0.742166	0.999589	1	0.923732	1.82619	1.01869	1.79269	1.97697	-4.46931	0.999995	0.742166	0.999589	1
44723					1.02368	0.98393	0.968566	0.961311	1.05153	1.04482	0.994625	-2.02467	-1.02382	0.412605	-3.73787	-2.86731	-0.292275	0.043166	0.956694	0.791846	1.0223	0.774573	0.827689	-6.25858	-0.150093	-2.02159	0.972199	0.414044	0.951894	0.849355	0.970552	0.875126	0.89228	-6.25858	-0.150093	-2.02159	0.972199	0.414044
44724	502479	5782	LOC502479	similar to lactation elevated 1	0.931976	0.988307	0.94384	0.918648	1.04913	1.14486	0.936653	-1.29639	-1.92658	-2.01672	-1.54141	-3.85965	-1.15204	0.310813	0.940216	2.99315	1.26811	2.36032	3.18347	-6.06573	0.999998	-1.30552	0.999944	0.999998	0.921572	2.37206	0.871773	2.72096	2.57392	-6.06573	0.999998	-1.30552	0.999944	0.999998
44725	363707	7056	Srp68_predicted	signal recognition particle 68 (predicted)	1.05727	0.990564	0.995612	0.98648	1.06191	1.01893	1.0289	0.617313	-3.77921	0.74119	-1.43393	-3.49721	-3.14305	-2.59357	0.74961	1.52267	1.00795	1.51066	2.03129	0.960848	0.998829	-5.99208	0.997768	0.999999	0.922335	1.63973	1.03568	1.58324	1.77781	0.960848	0.998829	-5.99208	0.997768	0.999999
44726	171413	10410	Spata6	spermatogenesis associated 6	1.00369	0.956443	0.986954	0.925058	1.074	1.15309	1.07778	-3.80613	-3.22344	0.895579	0.926831	-0.0140151	0.946451	0.999984	1.02907	1.24323	1.31884	0.942672	1.20811	-6.14211	-0.654793	0.367607	-5.37542	-1.17618	1.01863	1.26357	1.01769	1.2416	1.24046	-6.14211	-0.654793	0.367607	-5.37542	-1.17618
44727					1.03053	0.9679	0.955638	0.964543	1.00208	0.992487	0.975342	-2.34133	-1.44478	-3.85098	-2.76098	-2.12912	-1.90935	-3.79833	0.791189	1.1635	1.09386	1.06367	1.47057	0.799583	-3.56896	-0.874213	0.931192	0.999786	1.05025	1.59285	1.03553	1.53821	1.51664	0.799583	-3.56896	-0.874213	0.931192	0.999786
44728	296128	32463	Stard7_predicted	START domain containing 7 (predicted)	1.02796	0.866757	1.00443	0.826121	0.93739	1.03319	0.885435	-2.9108	-3.83257	-0.506939	0.903167	0.974671	0.999197	-2.58549	1.15305	0.622221	1.19469	0.520822	0.539632	-2.7498	0.996017	-0.339558	0.999921	0.999599	1.05028	0.747521	1.0917	0.684732	0.711733	-2.7498	0.996017	-0.339558	0.999921	0.999599
44729					0.970169	1.03496	0.98724	0.956221	1.01655	0.862385	0.880652	-2.39637	-3.55472	-3.37177	0.982867	-2.06735	-1.23639	0.996981	0.801367	0.846603	0.851665	0.994057	1.05645	0.795296	-4.51058	-3.09106	-5.78781	0.587948	0.826287	2.01873	1.01524	1.98844	2.44314	0.795296	-4.51058	-3.09106	-5.78781	0.587948
44730					1.02201	0.990821	0.9726	0.91455	1.04359	1.04202	1.05409	-2.70881	-2.13449	-0.749052	-0.0410526	-3.6287	0.926497	-0.875238	0.929963	1.81153	1.12069	1.61645	1.94796	-5.05972	0.999982	-3.048	0.99972	0.999992	0.96722	1.9148	1.04515	1.83208	1.9797	-5.05972	0.999982	-3.048	0.99972	0.999992
44731					0.994789	1.00085	1.00506	0.959415	1.01881	1.02949	1.0393	-3.73396	-3.74243	-2.48848	-0.213544	-3.85634	0.0149346	-1.18678	0.912139	1.56641	1.13188	1.38391	1.7173	-2.09906	0.999998	0.544974	0.999977	1	1.01515	1.72006	1.15587	1.48811	1.69438	-2.09906	0.999998	0.544974	0.999977	1
44732					1.01558	1.03366	0.952801	0.966709	1.05027	1.05862	1.06741	-3.05473	0.125463	0.166758	0.766925	-1.14204	-1.06442	0.536235	0.808215	2.07896	1.0271	2.02411	2.57229	-0.734773	0.999966	-6.25515	0.999949	0.999999	0.875823	2.01675	1.06974	1.88527	2.30269	-0.734773	0.999966	-6.25515	0.999949	0.999999
44733	50567	1795	Slc3a2	solute carrier family 3 (activators of dibasic and neutral amino acid transport), member 2	0.970896	1.04261	0.97476	0.956817	1.04525	0.972155	1.08222	-1.35643	-1.82001	0.0147204	0.958409	-0.170209	0.00715722	-1.50541	0.901886	3.7938	1.23535	3.07103	4.20652	-5.1328	0.999996	-2.54115	0.999926	0.999998	0.955561	3.33819	1.24502	2.68122	3.49343	-5.1328	0.999996	-2.54115	0.999926	0.999998
44734	295229	70948	Apoa1bp_predicted	apolipoprotein A-I binding protein (predicted)	0.991365	1.05154	1.00415	1.01973	1.11274	1.03759	1.06282	-3.53296	-3.78295	0.999254	0.805249	0.479873	-2.42057	-0.420103	0.805458	0.987327	0.969452	1.01844	1.2258	0.875095	-0.762046	-6.21864	0.35551	0.9998	0.881153	0.98989	1.01281	0.977371	1.1234	0.875095	-0.762046	-6.21864	0.35551	0.9998
44735					1.04627	0.907358	0.974857	0.899639	0.97577	0.935606	0.959873	0.0153169	-1.89679	-2.00592	-0.302922	0.993591	0.99774	0.826713	0.906436	1.07109	1.13497	0.943715	1.18165	-1.05171	-6.03027	-0.503036	-0.577555	0.133147	0.86862	1.24605	1.10304	1.12966	1.43452	-1.05171	-6.03027	-0.503036	-0.577555	0.133147
44736	314630	41391	Rexo1	REX1, RNA exonuclease 1 homolog (S. cerevisiae)	0.981033	0.963904	0.991653	0.974917	1.03272	0.975763	1.03838	-2.96601	-3.67351	-1.74812	-1.23513	-1.3169	-2.40241	-2.48423	0.800231	1.71971	1.06691	1.61186	2.14902	0.906083	0.9998	-5.76199	0.999964	1	0.839304	2.05415	1.12244	1.83008	2.44744	0.906083	0.9998	-5.76199	0.999964	1
44737					0.932936	0.988154	0.88012	0.989179	1.03708	1.09375	1.02417	-0.400944	0.923301	-2.42933	-3.18018	-3.68049	-3.70983	0.367267	0.832311	1.49313	1.18649	1.25844	1.79396	0.278647	0.999069	0.343213	0.971555	1	0.842553	1.81113	1.02685	1.76378	2.14958	0.278647	0.999069	0.343213	0.971555	1
44738					1.03847	0.954667	0.991181	0.942578	0.982334	1.01785	1.0054	-0.241326	-3.49875	-2.5608	-3.72278	0.363802	0.806329	-2.57725	0.727108	3.01626	1.07829	2.79725	4.1483	-0.111041	0.999997	-5.90769	0.99999	1	0.89245	2.60369	1.05684	2.46365	2.91746	-0.111041	0.999997	-5.90769	0.99999	1
44739	685729		LOC685729	similar to dimerization cofactor of hepatocyte nuclear factor 1 (HNF1) from muscle	1.00842	1.01095	0.981203	0.979552	1.09158	1.03581	1.0566	-3.52295	-2.37149	0.99463	0.737516	-3.30573	-2.15245	-0.413905	0.926678	0.990967	1.03471	0.957729	1.06938	-5.16875	-5.88497	-2.96219	-3.69974	-3.048	0.931265	1.05425	1.06763	0.987468	1.13206	-5.16875	-5.88497	-2.96219	-3.69974	-3.048
44740					1.002	0.966192	0.958672	0.9417	1.05542	1.04712	1.06479	-3.85064	-1.15189	-0.302386	0.169649	-1.82077	0.0408805	-0.849004	0.841257	1.13239	1.10069	1.0288	1.34606	0.997436	-5.59487	-6.09841	-4.25991	0.99991	0.859407	1.38616	0.955335	1.45097	1.61293	0.997436	-5.59487	-6.09841	-4.25991	0.99991
44741	288591	12907	RGD1311474	similar to transmembrane protein induced by tumor necrosis factor alpha	0.960672	0.99877	0.940798	0.976334	1.0556	1.00606	1.04887	-0.187573	0.790504	0.603037	0.322187	-3.85307	-1.91385	-3.70238	1.07791	0.980597	1.18735	0.825874	0.909724	-6.26431	-6.20047	-0.707807	0.278647	-6.19026	0.952639	0.916192	0.954301	0.960066	0.961741	-6.26431	-6.20047	-0.707807	0.278647	-6.19026
44742	29492	7865	Notch2	notch gene homolog 2 (Drosophila)	0.989424	1.01463	0.968331	0.995653	1.05851	1.04727	1.0326	-3.57718	-1.82267	0.073683	-1.83246	-3.34626	-3.81102	-0.607865	0.809501	1.32625	1.02435	1.29472	1.63835	0.164076	0.999994	0.938481	0.999423	1	0.960183	1.31482	1.07973	1.21772	1.36934	0.164076	0.999994	0.938481	0.999423	1
44743	84354	23411	Ssbp3	single stranded DNA binding protein 3	1.02226	0.984033	1.01179	0.959579	1.06426	1.06335	1.03642	-2.11022	-3.27859	0.831247	-0.522429	-2.82479	-0.0500382	0.816089	0.827505	1.33949	1.09752	1.22047	1.61872	0.436126	0.999625	0.0849627	0.995205	1	0.945514	1.48463	1.02896	1.44284	1.57018	0.436126	0.999625	0.0849627	0.995205	1
44744	362634	32020	C1qg	complement component 1, q subcomponent, gamma polypeptide	1.04214	0.963569	0.956747	0.953802	0.998974	1.04591	1.0599	-0.411821	-0.182675	-3.85589	0.557652	-0.780675	0.0291389	-0.134165	0.896016	1.79677	1.15019	1.56215	2.00528	-3.048	1	0.31801	0.999999	1	0.94389	1.6353	1.02106	1.60157	1.73251	-3.048	1	0.31801	0.999999	1
44745	140922	3515	Txnl1	thioredoxin-like 1	1.0311	0.971372	1.01459	0.933378	1.06689	1.06544	1.02643	-0.0226523	-2.39834	0.991108	-0.553102	-0.190518	0.995728	0.988802	1.00013	1.91457	1.21448	1.57644	1.91432	-6.21864	0.99972	-0.845709	0.998101	0.999977	1.09656	1.88258	1.00616	1.87106	1.71681	-6.21864	0.99972	-0.845709	0.998101	0.999977
44746	287178	15484	RGD1305506_predicted	similar to dendritic cell-derived ubiquitin-like protein (predicted)	1.00633	0.948363	0.968966	0.932183	1.00677	1.0405	0.995083	-3.66029	-0.745148	-3.63252	-3.73708	0.702101	0.956017	0.0232418	0.926161	1.28443	1.11482	1.15214	1.38683	-6.20993	1	0.998187	0.999992	1	0.883318	1.21298	0.936161	1.2957	1.37321	-6.20993	1	0.998187	0.999992	1
44747	292098	11583	Pgbd5_predicted	piggyBac transposable element derived 5 (predicted)	0.988655	1.01798	0.979336	0.951941	1.04327	1.07414	1.06152	-2.84406	-1.23568	0.769336	0.984087	-1.75432	0.914136	0.998097	0.87739	1.34568	1.04247	1.29086	1.53373	0.194071	0.99915	-4.0894	0.998956	0.999999	0.952611	1.38926	0.995752	1.39519	1.45838	0.194071	0.99915	-4.0894	0.998956	0.999999
44748	679811	9057	LOC679811	similar to RIKEN cDNA D930015E06	1.00247	0.998349	0.96099	0.95781	1.06121	1.09396	0.969689	-3.85004	-1.90742	-0.568843	-2.56904	-3.85535	-1.66234	0.605229	0.872459	0.967214	1.13178	0.854592	1.10861	-0.170027	-6.16765	-1.86964	-0.817514	-0.273862	0.958417	1.04955	0.930291	1.12819	1.09508	-0.170027	-6.16765	-1.86964	-0.817514	-0.273862
44749	60571	40954	Mybbp1a	MYB binding protein (P160) 1a	1.0428	1.00222	0.941476	0.948832	1.09423	1.04319	1.15137	-0.576128	0.500975	0.960448	0.999858	-3.84406	0.151845	-0.545502	0.891273	0.550329	0.900402	0.611204	0.617464	-0.0361491	0.999988	-5.65284	0.999998	0.99989	0.982171	1.05009	1.00859	1.04114	1.06915	-0.0361491	0.999988	-5.65284	0.999998	0.99989
44750	362791	4692	Siva_predicted	Cd27 binding protein (Hindu God of destruction) (predicted)	0.963527	1.02499	0.952438	0.893505	0.917414	0.922299	0.956108	-0.440073	0.378158	0.98706	0.159932	-1.81927	0.999593	0.975542	1.02177	1.05324	0.979432	1.07535	1.0308	-4.83173	-1.90724	-4.83173	0.544974	-3.7868	1.00161	1.16103	1.0104	1.14908	1.15916	-4.83173	-1.90724	-4.83173	0.544974	-3.7868
44751	364380	56937	Abhd4_predicted	abhydrolase domain containing 4 (predicted)	1.03099	0.966808	0.935178	0.918608	1.01057	1.0392	0.945838	-0.715317	0.953758	-3.28469	0.821872	-0.3679	0.995953	0.050295	0.728702	0.816992	0.905819	0.901938	1.12116	0.999324	-4.34423	-3.39459	0.237356	0.999589	0.918645	1.04344	0.97781	1.06712	1.13585	0.999324	-4.34423	-3.39459	0.237356	0.999589
44752					1.04102	1.00615	0.975851	0.98107	1.11036	1.15308	1.09666	-0.119931	-1.79522	0.99907	0.995074	-3.69197	-2.00909	0.999996	0.887385	1.27528	1.27325	1.0016	1.43712	0.89515	0.656204	0.553876	-5.99208	0.999972	0.885409	1.10713	0.994164	1.11363	1.25042	0.89515	0.656204	0.553876	-5.99208	0.999972
44753					1.04959	0.98711	0.9979	0.97469	1.05499	1.04998	1.10465	0.33427	-3.84074	0.563635	0.997261	-3.18963	-1.73674	0.353283	0.836039	1.05631	1.02842	1.02711	1.26347	0.980751	-0.362033	-1.64962	-4.98512	0.999975	1.09393	1.14786	1.1606	0.98902	1.04929	0.980751	-0.362033	-1.64962	-4.98512	0.999975
44754					0.992074	1.03345	0.972976	0.958688	0.884935	1.04246	0.983263	-3.74103	-3.00169	0.867587	-3.51344	-2.67376	-2.0734	-2.11331	0.842439	1.13638	0.968503	1.17334	1.34892	-3.96023	-3.22075	-5.9512	-2.45892	-0.0544758	0.828845	1.07653	0.599691	1.79514	1.29883	-3.96023	-3.22075	-5.9512	-2.45892	-0.0544758
44755					0.994122	0.997301	0.975114	1.07679	0.980352	0.972665	1.06813	-3.81552	-3.11507	-3.38296	-0.592591	-3.85038	-0.20148	-2.97472	1.06441	0.910532	1.10406	0.824714	0.855429	-6.19026	-4.71335	-5.20428	-1.86964	-4.17494	0.853538	0.848577	0.677918	1.25174	0.994188	-6.19026	-4.71335	-5.20428	-1.86964	-4.17494
44756					1.02067	0.968052	0.93564	1.01457	1.01106	1.07293	1.04129	-3.0155	0.305539	-3.59839	-1.32343	-2.01374	-3.4169	0.444346	0.78451	1.23775	1.03839	1.19199	1.57774	0.998802	-0.789626	-2.66585	0.938481	0.999995	0.807575	1.29892	0.901087	1.4415	1.60842	0.998802	-0.789626	-2.66585	0.938481	0.999995
44757	84588	4093	Cldn11	claudin 11	1.03956	1.00911	0.988986	1.10196	1.04482	1.07213	1.08488	-1.3497	-3.57655	-0.92798	0.770511	-3.66768	0.929284	0.496904	0.843902	1.33447	1.18644	1.12477	1.58131	0.992193	0.85461	-4.9091	0.84152	1	0.915499	1.1208	0.731909	1.53133	1.22425	0.992193	0.85461	-4.9091	0.84152	1
44758	84551	8166	Slc7a8	solute carrier family 7 (cationic amino acid transporter, y+ system), member 8	1.0686	1.04641	0.943827	1.02011	1.04244	1.0407	0.987271	0.812345	0.571063	-0.344703	-3.28858	-0.0594691	-2.59698	-0.246535	1.01748	1.26059	1.01173	1.24598	1.23893	-5.83763	0.402723	-6.09841	0.619664	0.507763	1.03455	1.36415	0.944963	1.4436	1.31859	-5.83763	0.402723	-6.09841	0.619664	0.507763
44759					1.03853	1.05426	0.998511	0.915077	1.0083	0.988638	1.00078	-1.87692	-3.79293	-3.68676	-3.85815	-0.648492	0.89723	-3.53488	1.11897	0.94543	1.12276	0.842061	0.844907	-0.681148	-4.9091	-3.74329	-0.527576	0.781916	0.983654	1.05716	0.993578	1.06399	1.07473	-0.681148	-4.9091	-3.74329	-0.527576	0.781916
44760					1.07391	0.97721	1.05366	1.02671	1.13312	1.11238	0.994594	0.620879	-0.193673	0.996041	-3.78477	-2.67471	-2.37398	0.977225	1.27913	0.48721	1.04245	0.467369	0.380891	-0.628744	0.999776	-5.16875	0.999908	0.999993	1.13799	0.756248	1.11555	0.677914	0.664545	-0.628744	0.999776	-5.16875	0.999908	0.999993
44761	691318	86888	LOC691318	similar to Serine/threonine-protein phosphatase 2A 56 kDa regulatory subunit gamma isoform (PP2A, B subunit, B gamma isoform) (PP2A, B subunit, B56 gamma isoform) (PP2A, B subunit, PR61 gamma isoform) (PP2A, B subunit, R5 gamma isoform) (PP2A, B su...	1.00643	0.946988	0.999995	0.939563	1.01423	1.09557	0.988213	-3.742	-3.8597	-3.31494	-3.46912	0.120831	0.470183	0.947387	1.07335	1.34652	1.13997	1.18119	1.2545	-6.246	0.928048	-0.734773	-0.454853	0.964255	1.14327	1.19902	1.05219	1.13955	1.04876	-6.246	0.928048	-0.734773	-0.454853	0.964255
44762	361352	32623	Pqlc1	PQ loop repeat containing 1	0.968287	1.01353	0.906541	0.973484	1.07035	1.02317	1.02129	-1.29541	0.990141	0.796591	-2.51689	-3.25803	-1.87762	-2.31713	0.866589	1.32313	1.01912	1.29832	1.52683	0.414044	0.969534	-6.20047	0.994227	0.999991	0.915727	1.28177	0.936664	1.36844	1.39973	0.414044	0.969534	-6.20047	0.994227	0.999991
44763	116668	7435	Myt1l	myelin transcription factor 1-like	1.02954	0.994306	0.860121	0.948553	1.04464	1.04091	0.955174	-2.87223	0.997006	-1.3772	-1.46371	-3.78001	-0.719854	-1.65654	0.953551	1.37815	1.1667	1.18123	1.44528	-6.24029	0.194071	-3.87365	-1.83229	-0.0180831	0.965196			1.68078		-6.24029	0.194071	-3.87365	-1.83229	-0.0180831
44764	29699	3064	Prkar2a	protein kinase, cAMP-dependent, regulatory, type 2, alpha	0.958821	0.932122	1.01275	0.791271	1.05717	1.10863	0.927954	-2.70528	-3.74086	-2.03065	-1.08243	-1.29462	0.996572	0.00648425	0.794667	0.891087	1.06592	0.83598	1.12133	0.983621	-0.602998	-3.048	0.897429	0.47811	0.974318	0.857954	0.809089	1.0604	0.880569	0.983621	-0.602998	-3.048	0.897429	0.47811
44765	499281	19268	RGD1559981_predicted	similar to leucine rich repeat containing 27 (predicted)	0.980631	0.95527	0.997599	0.943453	1.02492	1.10644	1.01567	-2.67532	-3.65162	-3.05328	-3.41191	-1.12989	-0.0622063	0.731354	0.938276	1.44084	1.18277	1.21819	1.53562	-5.83763	0.869539	-1.50849	0.0684142	0.96259	0.939281			1.42623		-5.83763	0.869539	-1.50849	0.0684142	0.96259
44766					1.00405	0.949445	1.00268	0.90418	1.01284	1.06019	1.09167	-3.80807	-3.83698	-3.36946	0.949968	0.112474	0.986294	0.427346	0.811606	2.89743	1.37514	2.10701	3.56999	-1.40568	0.999998	0.367607	0.999497	1	0.994672	2.92312	1.12257	2.60395	2.93877	-1.40568	0.999998	0.367607	0.999497	1
44767	29748	68099	Ppp3r1	protein phosphatase 3, regulatory subunit B, alpha isoform (calcineurin B, type I)	0.971076	0.987401	1.02144	0.919999	1.07009	1.11402	0.915815	-2.6341	-3.17327	-0.0737322	0.598143	-3.60196	0.488916	0.87572	0.956116	1.71606	1.19686	1.4338	1.79483	-4.55163	0.97686	-3.13421	0.94377	0.999551	1.08098	1.51443	0.893147	1.69561	1.40097	-4.55163	0.97686	-3.13421	0.94377	0.999551
44768					0.965545	0.956499	0.994259	0.920155	1.07298	1.19309	1.00313	-2.62863	-3.82134	-0.526318	-3.84836	-2.04245	0.0202188	0.992698	0.927218	0.73945	1.01773	0.726567	0.797493	-3.48174	0.951985	-4.51058	0.992372	0.708078	1.08807	0.66045	0.822601	0.80288	0.606991	-3.48174	0.951985	-4.51058	0.992372	0.708078
44769	315973	49896	Acad11_predicted	acyl-Coenzyme A dehydrogenase family, member 11 (predicted)	1.0156	0.974419	1.02085	0.931892	1.10922	1.06617	1.01046	-3.29167	-2.98121	0.968243	-3.64274	-2.43574	0.584462	0.372362	0.978819	1.38702	1.36862	1.01344	1.41703	-6.15524	0.553876	0.596092	-6.20047	0.915921	1.06938	1.07257	0.777304	1.37986	1.00298	-6.15524	0.553876	0.596092	-6.20047	0.915921
44770	360632	23585	RGD1561189_predicted	similar to RIKEN cDNA 1300010M03 (predicted)	1.11854	0.984182	0.972603	1.15462	1.0971	1.11765	1.06796	-0.169118	-3.44121	-0.817038	-1.94695	-3.71746	0.514759	-0.192431	0.853818	1.46053	1.3386	1.09109	1.71059	-0.252534	0.912111	0.928048	-6.25858	0.999887	1.00626	1.27423	1.04089	1.22418	1.26631	-0.252534	0.912111	0.928048	-6.25858	0.999887
44771	294337	1391	Col6a1_predicted	procollagen, type VI, alpha 1 (predicted)	0.939502	0.967318	1.03092	0.965694	1.06178	1.02304	1.02246	-0.369589	-2.50519	-0.502348	-3.0454	-2.59039	-2.47297	-3.0369	1.00206	1.2878	1.13578	1.13385	1.28515	-5.62413	0.47811	-2.62411	-5.62413	0.742166	1.02416	1.32119	0.867489	1.523	1.29002	-5.62413	0.47811	-2.62411	-5.62413	0.742166
44772					1.07983	1.00968	1.00291	0.98226	1.04532	1.01666	1.01956	0.89196	-3.83121	-0.278896	-2.74468	-3.55525	-2.88926	-3.01936	0.888602	1.38894	1.37203	1.01232	1.56306	-2.62411	0.999461	0.990817	-0.961573	0.999996	0.95955	0.964122	0.965569	0.998502	1.00477	-2.62411	0.999461	0.990817	-0.961573	0.999996
44773	290868	3704	Qars	glutaminyl-tRNA synthetase	0.999296	1.00361	0.955365	1.02806	1.07311	1.02672	1.00187	-3.85822	-0.402478	0.724227	-3.84932	-3.82118	-2.0565	-2.18792	1.00264	0.688124	1.01351	0.678954	0.686314	-6.09841	0.237356	-2.87684	0.964255	0.70201	0.877601	1.01207	0.991102	1.02115	1.15322	-6.09841	0.237356	-2.87684	0.964255	0.70201
44774					1.00014	0.953973	0.986198	1.00967	1.12171	1.12352	1.09254	-3.85963	-3.27806	0.9972	0.955753	-0.167009	-3.57116	0.997665	0.766448	1.40008	1.32547	1.0563	1.82672	0.948618	0.993516	0.98119	-4.94728	0.999999	0.921181	1.23445	1.00439	1.22905	1.34007	0.948618	0.993516	0.98119	-4.94728	0.999999
44775					1.02629	1.01641	1.0346	0.998671	1.17171	1.1677	1.07261	-2.36815	-1.59763	0.999911	0.622513	-3.20458	-3.85498	0.999871	0.791974	1.123	1.06454	1.05491	1.41797	0.984717	0.957125	0.46788	-1.24025	1	1.01444	0.990355	0.960282	1.03132	0.976257	0.984717	0.957125	0.46788	-1.24025	1
44776	54400	10293	Bet1l	blocked early in transport 1 homolog (S. cerevisiae) like	0.964842	1.07231	0.989061	0.994611	1.11071	1.00291	1.00064	-1.68889	-3.59267	0.954763	-3.85875	0.45012	-3.7938	-3.84053	0.870284	1.92505	1.1869	1.62191	2.21198	-1.43966	0.999996	-0.789626	0.999965	1	0.766306	1.8888	1.04445	1.80841	2.46481	-1.43966	0.999996	-0.789626	0.999965	1
44777	685620	41306	LOC685620	similar to translocase of outer mitochondrial membrane 7 homolog	1.05237	0.976192	1.00643	0.936692	1.05398	1.07867	1.1123	0.248568	-3.71347	0.326045	0.996518	-2.16607	0.75631	0.904933	0.716838	1.14078	1.08914	1.04741	1.5914	0.985066	0.99915	0.627242	0.924767	1	0.996738	1.10166	1.1313	0.973802	1.10527	0.985066	0.99915	0.627242	0.924767	1
44778	84491	37690	Qscn6	quiescin Q6	0.973173	1.01606	0.955493	0.927052	1.04206	1.08451	0.931484	-2.79978	-2.3303	-1.76848	-0.298748	-3.37459	-0.554648	0.121133	0.79376	1.25027	0.977889	1.27854	1.57512	-5.99208	0.498049	-2.37746	-1.33861	0.937086	1.13056	1.77234	0.887351	1.99734	1.56767	-5.99208	0.498049	-2.37746	-1.33861	0.937086
44779	171139	40847	Timm9	translocase of inner mitochondrial membrane 9 homolog (yeast)		0.89871	0.985241		1.00847	1.04726	1.04899		0.285637	-2.72707		-3.62723	-2.2295		1.02519	2.31898	1.27875	1.81347	2.262	-5.88497	0.999995	0.034573	0.999276	0.999984	0.895864	1.4477	0.811446	1.7841	1.61599	-5.88497	0.999995	0.034573	0.999276	0.999984
44780	312516	8021	Gmcl1	germ cell-less homolog 1 (Drosophila)	1.04913	0.868318	0.912274	0.889731	0.871438	0.985366	0.919458	-1.19824	0.701312	0.98629	0.538566	0.989575	0.938461	-3.5037	0.908973	0.75062	0.992149	0.756559	0.825789	0.999924	0.999997	0.860766	0.999913	0.305099	0.862047	0.840567	0.844303	0.995576	0.975082	0.999924	0.999997	0.860766	0.999913	0.305099
44781	291689		Cdc23	CDC23 (cell division cycle 23, yeast, homolog)	1.02283	0.907324	0.943042	0.91913	0.944783	0.988857	0.92979	-3.03082	-0.413188	-0.522734	0.256966	0.812832	0.596352	-3.64021	0.838276	1.34815	1.02199	1.31915	1.60824	-0.552415	0.848198	-6.12826	0.811948	0.998829	0.973428	1.39721	0.868988	1.60786	1.43535	-0.552415	0.848198	-6.12826	0.811948	0.998829
44782					1.01242	0.96376	1.00784	0.956431	1.04687	1.04508	1.03879	-3.32568	-3.63822	-0.0250219	-0.642072	-0.748704	-0.112157	-0.145125	0.878998	2.26959	1.23618	1.83598	2.58202	-1.86964	0.999997	-0.707807	0.999939	1	0.981557	1.53141	1.01398	1.51029	1.56018	-1.86964	0.999997	-0.707807	0.999939	1
44783					1.02809	0.988129	0.978082	0.926074	1.12616	1.01029	1.07824	-2.16848	-2.69285	0.994954	0.757568	-3.48587	0.783061	-3.58176	0.796723	1.71404	1.05894	1.61864	2.15136	0.133147	0.999608	-5.02261	0.999551	0.999999	1.00764	2.04027	1.16012	1.75867	2.0248	0.133147	0.999608	-5.02261	0.999551	0.999999
44784	58838		Lnk	linker of T-cell receptor pathways	1.00994	0.981677	1.00018	0.920284	1.07464	1.09673	0.935838	-3.6427	-3.85962	0.51756	0.32481	-3.1438	0.765176	0.878838	0.886695	1.3172	1.05411	1.24959	1.48551	-0.0544758	0.992718	-4.71335	0.993952	0.999994	0.944985	1.18376	1.0675	1.10891	1.25267	-0.0544758	0.992718	-4.71335	0.993952	0.999994
44785					1.05714	0.831575	0.94569	0.850731	0.979921	1.04937	0.921498	-1.44098	-1.42457	-3.42861	-0.120912	0.993937	0.975558	-1.88982	0.804954	2.87988	1.35355	2.12765	3.57769	-1.33861	0.999993	0.0516184	0.999111	0.999999	1.05782	1.91302	1.04516	1.83036	1.80846	-1.33861	0.999993	0.0516184	0.999111	0.999999
44786					0.978226	0.941194	1.01279	0.93186	1.08979	1.10537	1.02991	-2.64777	-3.41486	0.915039	-1.9134	0.401454	0.703956	0.976781	0.85356	1.8109	1.19557	1.51467	2.12159	0.747477	1	0.880425	0.999995	1	0.893738	1.33882	1.02461	1.30666	1.49801	0.747477	1	0.880425	0.999995	1
44787					1.03078	0.938905	1.00003	0.910516	1.02349	1.07303	0.893926	-2.35477	-3.85969	-2.90768	0.952901	-0.018099	0.82623	0.300692	1.03339	1.16864	1.13911	1.02593	1.13088	-5.50388	0.517311	-0.317372	-4.63301	0.414044	1.15712	1.1372	0.923575	1.2313	0.982785	-5.50388	0.517311	-0.317372	-4.63301	0.414044
44788					1.05121	0.947217	0.999059	0.941904	1.15284	1.17255	1.04878	-1.17084	-3.85828	0.986354	-1.33256	-0.884552	-0.540004	0.996224	0.733057	1.40878	1.08283	1.30102	1.92179	0.997965	0.99994	-1.40568	0.99917	1	0.899444	1.33186	1.00691	1.32271	1.48076	0.997965	0.99994	-1.40568	0.99917	1
44789	64528	3300	Golga2	cis-Golgi matrix protein GM130	1.05461	0.934967	0.9955	0.987574	0.988637	0.989838	0.957514	-0.506109	-3.81793	-3.59792	-1.21175	0.233923	-3.54805	-3.64938	0.833114	2.68128	1.23328	2.17411	3.21839	-0.845709	0.999999	-0.99131	0.99998	1	0.909686	1.90968	1.05771	1.8055	2.09928	-0.845709	0.999999	-0.99131	0.99998	1
44790					1.00426	0.993793	0.961358	1.00258	1.08605	1.13823	1.04539	-3.81951	-1.40095	0.746346	-0.993354	-3.77371	-3.84481	0.994065	0.90902	1.52542	1.25988	1.21076	1.67809	-0.577555	0.999761	0.906083	0.942491	1	0.910073	1.29313	0.912111	1.41773	1.42091	-0.577555	0.999761	0.906083	0.942491	1
44791	170588	3991	Acot8	acyl-CoA thioesterase 8	0.990948	0.940031	0.974242	0.963847	1.1113	1.11471	1.00811	-3.59432	-2.07205	0.99334	-3.64902	0.589161	-0.966242	0.995249	0.878204	1.26215	1.19825	1.05332	1.43719	-3.61257	0.929637	0.194071	-1.57849	0.998101	0.88737	1.18067	0.878939	1.34329	1.33053	-3.61257	0.929637	0.194071	-1.57849	0.998101
44792	300441	43895	RGD1563250_predicted	RGD1563250 (predicted)	0.979818	1.04435	0.96308	1.12405	1.29371	1.35329	1.3656	-3.10051	-1.73871	1	1	-1.27252	0.968732	1	0.933788	0.660903	1.22477	0.539613	0.707766	-6.03027	0.402723	-1.79522	0.979374	0.223152	0.916059	0.786692	0.96145	0.818235	0.858778	-6.03027	0.402723	-1.79522	0.979374	0.223152
44793	361261	12219	RGD1565969_predicted	similar to 5730405I09Rik protein (predicted)	1.04906	0.95954	0.937453	1.00088	1.03901	1.10714	1.01375	-0.617524	0.319112	-1.39393	-3.43561	-1.13422	-3.85784	0.951914	0.971072	0.89601	1.25045	0.716549	0.922702	-5.9512	-4.75311	0.742166	0.970896	-5.59487	0.980935	0.936961	1.09125	0.858614	0.955171	-5.9512	-4.75311	0.742166	0.970896	-5.59487
44794					1.11539	0.930087	0.992907	0.935744	1.0101	1.04056	0.938488	0.765769	-3.79348	-3.72856	-0.670709	-0.219465	-0.514175	-2.17882	0.918318	3.78222	1.41283	2.67706	4.11864	-5.78781	0.999978	-0.932145	0.99954	0.999995	1.03445	2.74188	1.05531	2.59818	2.65057	-5.78781	0.999978	-0.932145	0.99954	0.999995
44795					0.979111	1.00407	1.01881	1.02293	1.05209	1.12217	1.01115	-3.29394	-3.62199	-1.39479	-3.74784	-3.83743	-3.21359	0.844769	0.981066	1.63942	1.26298	1.29806	1.67106	-4.9091	0.999995	0.885539	0.999832	1	1.07545	1.34413	0.741585	1.81251	1.24983	-4.9091	0.999995	0.885539	0.999832	1
44796					1.00459	0.94399	1.02135	0.917117	0.99983	1.07019	0.954674	-3.8173	-3.03543	-3.85964	-1.00965	-0.259362	0.743941	0.23657	1.07561	1.11246	1.13025	0.984265	1.03427	-5.05972	-2.62411	-0.454853	-5.20428	-4.67332	1.09745	1.31361	0.894751	1.46813	1.19697	-5.05972	-2.62411	-0.454853	-5.20428	-4.67332
44797					1.00833	1.02744	0.995309	1.03112	1.02057	1.07615	1.05312	-3.75013	-3.82425	-3.23781	-1.03326	-2.81703	-2.5676	0.131273	0.754764	2.0839	1.1837	1.76049	2.761	0.866675	0.999998	-0.339558	0.999993	1	0.863074	1.72475	0.877366	1.96583	1.99838	0.866675	0.999998	-0.339558	0.999993	1
44798	299732	6820	Lta4h	leukotriene A4 hydrolase	1.07166	0.937613	1.03339	0.910459	1.01916	1.01987	0.904923	0.321838	-2.07535	-3.16696	0.905278	0.125511	0.853772	-3.11975	1.32814	0.614953	1.13755	0.540595	0.463019	0.457475	0.996914	-0.99131	0.999915	0.999983	1.20362	1.06811	1.0857	0.983795	0.887413	0.457475	0.996914	-0.99131	0.999915	0.999983
44799					1.05842	1.01761	0.906272	0.937072	1.12131	1.11512	0.955449	-0.793721	0.884934	0.965234	-1.01955	-3.28043	0.115543	0.930929	1.00869	1.05032	1.00812	1.04187	1.04127	-6.25858	-4.83173	-5.97197	-5.78781	-4.67332	1.07696	1.00472	0.67653	1.4851	0.932923	-6.25858	-4.83173	-5.97197	-5.78781	-4.67332
44800	289034	10757	RGD1309892	similar to RIKEN cDNA 1300007B12; clone MNCb-2755	0.965678	1.04988	0.963071	1.11172	0.998345	0.96827	1.02036	-3.12947	-3.02317	-3.85791	-3.60272	-2.83494	-0.615203	-3.22967	0.869905	2.83768	1.31434	2.15901	3.26205	-3.52534	0.999999	-0.0180831	0.999917	1	0.972421	2.14499	1.15967	1.84965	2.20582	-3.52534	0.999999	-0.0180831	0.999917	1
44801	361309	22978	LOC361309	similar to polyadenylate-binding protein-interacting protein 2	1.03306	0.983317	1.06654	0.897789	1.09519	1.05463	1.01182	-2.10699	0.120727	0.819967	-3.58196	-3.30798	0.946857	-0.49574	0.788067	1.86761	1.08618	1.71944	2.36986	0.0172758	0.998746	-4.83173	0.997053	0.999994	0.945726	1.90374	1.05886	1.79791	2.01299	0.0172758	0.998746	-4.83173	0.997053	0.999994
44802					0.9904	0.975258	0.978872	0.940713	1.02338	0.962256	0.886912	-3.6701	-3.00102	-2.76922	0.98005	-2.72017	-0.0328984	-1.59982	0.920206	1.01618	1.08761	0.934321	1.10429	-2.66585	-6.25515	-3.96023	-3.61257	-2.54115	0.810367	0.985224	0.823848	1.19588	1.21578	-2.66585	-6.25515	-3.96023	-3.61257	-2.54115
44803	297337	9537	MGC94464	similar to RIKEN cDNA 2500002L14; EST C77350	0.995711	0.972637	1.00368	1.04284	1.13596	1.07681	1.102	-3.74989	-3.77945	0.999998	0.99965	-0.908712	0.396569	0.987712	0.875454	1.38024	1.21159	1.1392	1.5766	0.989199	0.998746	-1.08237	0.994977	1	0.808633	1.13328	0.871305	1.30067	1.40148	0.989199	0.998746	-1.08237	0.994977	1
44804	300463	10756	RGD1307343	similar to RIKEN cDNA 5031400M07	1.02146	0.920174	0.957802	0.951556	0.946436	1.08336	0.981194	-3.29576	-1.93456	-1.14652	-3.4033	0.218369	-1.49449	0.109747	0.891308	0.878621	0.931099	0.943639	0.985766	-1.20806	-2.17748	-4.38612	-5.05972	-6.01151	0.938018	1.08281	0.845644	1.28046	1.15436	-1.20806	-2.17748	-4.38612	-5.05972	-6.01151
44805					1.00463	0.930334	0.969014	1.03073	1.07557	1.10411	1.04582	-3.80818	-1.97558	0.608892	-0.817003	0.592052	-2.65133	0.944326	0.961815	1.15147	1.01397	1.13561	1.19719	-6.01151	-3.30757	-6.246	-3.74329	-2.13815	0.796089	1.04586	0.86439	1.20994	1.31375	-6.01151	-3.30757	-6.246	-3.74329	-2.13815
44806					0.980384	1.06484	0.977494	0.957324	1.09812	1.012	1.04288	-3.7936	-3.12551	0.650091	-1.7958	-0.433568	-1.67794	-3.10698	1.02786	1.57837	1.23407	1.279	1.53558	-6.01151	0.997314	0.194071	0.596092	0.995527	1.25663	1.42009	0.890801	1.59418	1.13008	-6.01151	0.997314	0.194071	0.596092	0.995527
44807	499328	103870	Rfk	riboflavin kinase	1.02632	0.892721	1.1354	0.992331	1.1299	1.2521	1.02002	-3.26968	0.737354	0.67696	-3.50668	0.540133	-3.80466	0.998634	1.00322	1.08335	1.35844	0.797492	1.07987	-6.11369	-2.37746	0.992372	0.939847	-0.903024	1.29445	1.49098	1.20762	1.23464	1.15182	-6.11369	-2.37746	0.992372	0.939847	-0.903024
44808	502663	85994	LOC502663	similar to Small EDRK-rich factor 2 (4F5rel)	0.998996	1.0497	0.999029	1.03763	1.09604	1.02398	1.044	-3.85742	-3.85757	0.869704	-1.08679	-0.670355	-1.60166	-2.75019	0.782036	1.41197	1.09297	1.29186	1.8055	0.915921	0.999599	-2.33703	0.999308	1	0.985012	1.21953	1.1918	1.02326	1.23808	0.915921	0.999599	-2.33703	0.999308	1
44809	81677	1671	Itpka	inositol 1,4,5-trisphosphate 3-kinase A	1.00872	0.994431	1.01384	0.931822	1.09379	1.14796	1.05491	-3.67341	-3.40608	0.896841	-0.150513	-3.78164	0.585253	0.998792	0.953275	1.29857	1.03813	1.25088	1.36222	-4.55163	0.305099	-6.03027	0.0172758	0.869539	1.17038	1.47089	0.96778	1.51986	1.25677	-4.55163	0.305099	-6.03027	0.0172758	0.869539
44810					0.993028	1.08444	1.07627	1.19125	1.38015	1.32771	1.36101	-3.74446	0.607259	1	1	0.764568	0.99996	1	1.40162	0.404001	1.09205	0.369948	0.288238	-2.09906	0.993364	-4.67332	0.998187	0.99954	0.983324	0.703532	1.20269	0.584966	0.715463	-2.09906	0.993364	-4.67332	0.998187	0.99954
44811					1.00365	1.0251	1.11814	0.974758	1.07109	1.16181	1.03746	-3.84149	0.81912	-0.327708	-2.32623	-3.08725	-3.04295	0.982867	1.52631	2.72492	1.27215	2.14197	1.7853	0.649161	0.999832	-1.79522	0.999242	0.988946	0.957392	2.15016	0.995451	2.15999	2.24586	0.649161	0.999832	-1.79522	0.999242	0.988946
44812	293524	3162	Bag3	Bcl2-associated athanogene 3	1.06469	1.02811	1.01359	1.05479	1.17444	0.973112	0.891614	-0.74153	-3.62944	0.9888	0.817141	-2.96223	-1.30106	-2.9892	0.726844	2.46191	1.14734	2.14576	3.38712	0.708078	0.999996	-3.00504	0.999952	1	0.77412	2.14031	1.05758	2.02378	2.76483	0.708078	0.999996	-3.00504	0.999952	1
44813	64664	48276	Arl3	ADP-ribosylation factor-like 3	1.00527	1.05603	0.981653	1.01308	1.16166	1.11386	1.00929	-3.78732	-3.03703	0.999752	-3.63929	-0.0184763	-3.4347	0.982275	0.805383	1.43339	1.18431	1.21032	1.77977	0.731233	0.999869	0.888018	0.976323	1	0.936002	1.58641	1.06633	1.48773	1.69488	0.731233	0.999869	0.888018	0.976323	1
44814	296119	10633	Dtwd1	DTW domain containing 1	0.99998	0.979173	0.99509	0.968265	1.07812	1.05567	1.04902	-3.8597	-3.77308	0.899177	0.0607574	-2.50522	-1.27212	0.397416	0.96848	1.06815	1.23187	0.867095	1.10291	-6.20047	-2.70774	0.883009	0.0849627	-1.72187	0.990508	1.10917	0.942746	1.17653	1.1198	-6.20047	-2.70774	0.883009	0.0849627	-1.72187
44815	362187	12245	RGD1560583_predicted	similar to 2810027O19Rik protein (predicted)	0.979553	1.07947	1.0262	0.865805	1.04317	1.04965	0.964494	-3.30561	-3.02094	-1.93964	-2.36068	0.0269938	0.975412	-1.51493	1.08757	0.791378	0.942438	0.839714	0.727655	-5.30831	0.517311	-5.81302	0.799583	0.914036	0.940493	0.965646	0.866591	1.1143	1.02674	-5.30831	0.517311	-5.81302	0.799583	0.914036
44816					1.02592	0.985273	0.972475	0.976488	1.07608	1.06027	1.04295	-2.49367	-1.81723	0.63351	-1.01422	-3.34742	-2.17259	0.0923754	0.964235	1.30435	1.19146	1.09475	1.35273	-4.83173	0.790923	0.747477	-5.86161	0.752687	0.942776			1.67476		-4.83173	0.790923	0.747477	-5.86161	0.752687
44817					1.00542	1.00192	0.934176	1.0618	1.06964	1.05357	1.04071	-3.7821	0.571713	0.548942	-1.05314	-3.84988	0.276273	-0.133332	0.884116	1.92522	1.30898	1.47078	2.17757	0.278647	0.999821	-0.190237	0.998457	1	0.925941	1.60099	1.08003	1.48235	1.72904	0.278647	0.999821	-0.190237	0.998457	1
44818					1.02879	0.980071	1.02262	1.02315	1.10666	0.981146	1.04129	-1.62898	-2.31226	0.994935	-0.416851	-2.56097	-2.2536	-2.67951	0.884827	1.41029	1.21761	1.15825	1.59386	-5.27408	0.999935	0.991434	0.807908	0.999999	0.962843	1.09411	1.03321	1.05895	1.13634	-5.27408	0.999935	0.991434	0.807908	0.999999
44819					0.981217	1.0027	0.979109	0.936193	1.08246	1.01867	1.00055	-3.1361	-2.97994	0.664246	-3.85905	-3.84385	0.259394	-3.168	0.912971	0.855149	1.0198	0.838542	0.936666	-6.26469	-5.59487	-0.295474	-0.932145	-5.16875	1.00876	0.99935	0.907652	1.10103	0.990671	-6.26469	-5.59487	-0.295474	-0.932145	-5.16875
44820	81525	37631	Nfkbib	nuclear factor of kappa light chain gene enhancer in B-cells inhibitor, beta	0.988536	1.03706	0.957132	1.079	1.18042	1.07594	1.09554	-3.59179	-1.17008	0.999667	0.824096	-1.77895	0.537193	0.454299	1.02066	1.15334	1.09997	1.04851	1.12999	-3.39459	0.947445	0.278647	-0.817514	0.892822	0.941082	1.15232	1.04005	1.10794	1.22446	-3.39459	0.947445	0.278647	-0.817514	0.892822
44821					0.998729	0.998029	0.980233	0.975866	1.09082	1.05748	1.10284	-3.85327	-2.51514	0.98032	0.994563	-3.84426	-1.99693	0.572186	0.898852	1.43516	1.07704	1.33251	1.59666	-5.1328	0.997552	-0.961573	0.991028	0.99998	0.951589	1.54445	0.879944	1.75517	1.62303	-5.1328	0.997552	-0.961573	0.991028	0.99998
44822	291796	3780	Usp14	ubiquitin specific protease 14	0.988009	0.957285	1.0894	0.900122	1.09779	1.14387	0.962033	-3.72314	-0.203344	0.0653931	-2.62973	-2.35474	0.391907	0.821736	1.05098	2.60797	1.5145	1.72199	2.48146	-6.23383	1	0.961729	0.999982	1	1.01309	1.50067	0.981072	1.52963	1.48128	-6.23383	1	0.961729	0.999982	1
44823					0.996034	1.04026	0.977838	0.8822	1.06493	1.04034	1.07867	-3.80944	-2.4992	0.591026	0.854707	-0.779308	0.999123	-0.772682	0.800698	1.24189	1.03496	1.19994	1.55101	0.457475	0.84152	-5.97197	0.795296	0.999633	0.902396	1.03427	0.819342	1.26232	1.14614	0.457475	0.84152	-5.97197	0.795296	0.999633
44824	246282	43144	Zfp91	zinc finger protein 91	0.928071	1.1738	1.0172	0.817474	1.00809	1.05193	0.917576	-1.83178	-3.72317	-3.82887	-1.37832	0.210991	0.834008	-2.78496	1.01577	1.99733	1.15949	1.7226	1.96632	-6.25858	0.999899	-2.54115	0.999485	0.999966	0.9003	1.46897	0.923744	1.59023	1.63164	-6.25858	0.999899	-2.54115	0.999485	0.999966
44825					0.973621	1.0429	0.968623	0.941631	1.03776	1.02135	0.931566	-2.95432	-2.62666	-2.27469	-0.181795	-1.93008	-0.742018	-3.26478	0.918242	1.14557	1.04394	1.09735	1.24757	-1.17618	0.0684142	-5.68099	0.807908	0.997436	0.855594	1.53214	0.859352	1.78291	1.79074	-1.17618	0.0684142	-5.68099	0.807908	0.997436
44826	261730	2670	Aurka	aurora kinase A	1.00623	0.979385	0.993259	0.954079	1.01288	1.01443	0.993529	-3.72615	-3.70177	-3.12975	-3.71398	-2.55867	-0.0346343	-3.19162	0.896836	1.94694	1.11779	1.74177	2.1709	-2.87684	0.99958	-4.75311	0.998956	0.999983	0.658797	3.28017	0.915816	3.58169	4.97903	-2.87684	0.99958	-4.75311	0.998956	0.999983
44827	29210	21083	Epha3	Eph receptor A3	0.991751	0.980255	0.965491	1.03066	1.06445	1.05255	1.04071	-3.67887	-1.47998	0.385086	-1.04619	-2.90404	-1.79124	-0.170899	0.869677	1.06594	0.874885	1.21837	1.22567	-5.27408	-5.81302	-2.54115	-0.817514	-4.13224	0.807678	1.55769	0.771245	2.01971	1.9286	-5.27408	-5.81302	-2.54115	-0.817514	-4.13224
44828					1.01433	1.00717	0.944043	0.982391	1.03257	1.03988	0.974851	-3.57761	-0.857479	-2.72168	-3.014	-3.78689	-3.42725	-2.10402	0.81043	1.05555	0.878032	1.20218	1.30246	0.35551	-5.90769	-3.83025	-1.30552	0.85461	0.85155	1.58733	0.703192	2.25732	1.86405	0.35551	-5.90769	-3.83025	-1.30552	0.85461
44829					0.89786	1.00816	0.976691	0.997564	1.10732	1.11483	1.02592	0.861005	-2.81025	0.926147	-2.65051	-3.72074	-3.85018	0.95616	0.805963	1.633	1.02905	1.5869	2.02614	0.164076	0.436126	-5.20428	0.937086	0.999473	0.824027	1.21746	0.645502	1.88607	1.47745	0.164076	0.436126	-5.20428	0.937086	0.999473
44830					0.940149	1.0086	1.01346	0.992499	1.06601	1.0161	0.99827	0.413019	-3.38251	0.493199	-3.85126	-3.65764	-3.7027	-3.19347	0.930324	1.02043	1.08495	0.940528	1.09685	-5.02261	-4.59245	-3.13421	-5.78781	-1.24025	0.995993	1.01871	1.09048	0.934181	1.02281	-5.02261	-4.59245	-3.13421	-5.78781	-1.24025
44831					1.00981	1.00054	1.00963	0.98131	1.12104	1.0185	0.955897	-3.597	-3.60617	0.993607	-0.523243	-3.85887	-2.95093	-2.9972	0.950409	1.29284	1.12052	1.15378	1.3603	-4.79257	0.99984	0.367607	0.996198	0.999998	1.16316	1.36028	1.04609	1.30035	1.16947	-4.79257	0.99984	0.367607	0.996198	0.999998
44832	290652	7720	Fkbp8	FK506 binding protein 8	0.978931	1.06403	0.956681	1.06062	1.14249	1.09259	1.08954	-3.1635	-1.50725	0.97847	0.556493	-0.347126	-0.528362	0.618481	1.17065	0.652006	1.1102	0.587286	0.556962	-4.79257	0.414044	-3.48174	0.965849	0.926425	0.967526	0.822168	1.11293	0.738742	0.849763	-4.79257	0.414044	-3.48174	0.965849	0.926425
44833					1.05067	1.07818	1.02993	0.944256	1.01337	0.901867	0.888455	-2.17834	-3.17445	-3.71176	0.530223	-0.835687	-1.74823	0.198248	1.23815	1.2198	0.927219	1.31555	0.985177	-1.1446	0.251338	-5.37542	0.851437	-4.42781	0.962585	1.7894	0.904748	1.97779	1.85895	-1.1446	0.251338	-5.37542	0.851437	-4.42781
44834					1.1066	1.35535	1.0934	0.971186	1.09365	1.04878	0.97656	0.731222	0.502385	0.50785	-3.10828	1	-2.76673	-1.48609	0.839457	1.6186	1.01632	1.59262	1.92816	-0.961573	0.998187	-6.25096	0.995422	0.999956	0.992456	1.35382	1.03534	1.30762	1.36411	-0.961573	0.998187	-6.25096	0.995422	0.999956
44835	310612		Ilf2	interleukin enhancer binding factor 2	1.03773	0.954955	0.979303	0.9043	0.967703	0.939975	0.979062	-1.74062	-3.04263	-2.09522	-3.02514	-1.01316	0.905335	-0.0138541	1.04424	1.15622	1.0644	1.08627	1.10724	-5.83763	-1.08237	-5.3421	-2.13815	0.343213	1.02452	1.38118	0.976113	1.41498	1.34813	-5.83763	-1.08237	-5.3421	-2.13815	0.343213
44836	171073	7355	Hdgfrp2	hepatoma-derived growth factor, related protein 2	0.999718	0.951234	0.970178	0.981176	1.03543	0.996523	1.00164	-3.85955	-2.40576	-2.04016	-3.85458	-0.865393	-3.22192	-3.83672	0.945091	0.881283	0.982704	0.896794	0.932484	0.708078	-0.317372	-4.63301	-1.30552	-3.87365	0.96447	1.30468	1.01604	1.28408	1.35274	0.708078	-0.317372	-4.63301	-1.30552	-3.87365
44837	297994	3190	Bag1_predicted	Bcl2-associated athanogene 1 (predicted)	1.03502	0.921096	1.01274	0.916257	0.998264	1.02141	0.987963	-2.07128	-3.565	-3.85396	-3.58922	0.603923	0.710417	-3.08058	0.880205	0.874703	1.0725	0.815572	0.99375	0.553876	-3.39459	0.627242	0.990602	-0.789626	1.05977	0.855366	1.05645	0.809661	0.807124	0.553876	-3.39459	0.627242	0.990602	-0.789626
44838					0.970641	1.00354	0.99433	0.91601	1.01579	1.06614	1.0029	-1.13328	-3.71386	-2.85955	-3.85593	-3.80286	0.99153	0.865825	0.756225	1.12385	0.9646	1.16509	1.48613	-3.43815	0.974635	-0.707807	0.752687	0.999899	0.981392	1.01848	0.713277	1.42788	1.03779	-3.43815	0.974635	-0.707807	0.752687	0.999899
44839	287375	11092	Fliih	flightless I homolog (Drosophila)	1.04369	1.03816	0.988158	1.01818	1.13062	1.07952	1.07139	0.607212	-2.95994	0.999999	0.988742	0.309871	-2.05022	0.996648	0.802875	1.02838	1.06048	0.969729	1.28087	0.997436	-0.503036	-1.17618	-5.73557	0.999998	0.988902	1.19776	1.09114	1.09771	1.21121	0.997436	-0.503036	-1.17618	-5.73557	0.999998
44840	690516	10712	LOC690516	similar to Smad ubiquitination regulatory factor 1 isoform 2	1.00907	0.932918	1.01466	1.01814	1.06027	1.07063	1.02365	-3.66538	-3.3713	0.0748569	-2.70125	0.514793	-3.13534	0.477163	0.797455	1.14124	1.22467	0.931875	1.4311	0.99201	0.981618	0.999473	-0.817514	1	0.972739	1.45212	0.888263	1.63478	1.49281	0.99201	0.981618	0.999473	-0.817514	1
44841					0.974519	0.985428	0.990472	0.994125	1.07585	1.10025	1.0484	-1.5027	-3.43087	0.962919	0.438112	-2.9132	-3.69241	0.998042	0.881407	1.73939	1.24103	1.40157	1.97343	-1.27274	0.999813	0.507763	0.9779	0.999998	0.944179	1.58183	0.950954	1.66341	1.67535	-1.27274	0.999813	0.507763	0.9779	0.999998
44842	94167	3606	Prdx6	peroxiredoxin 6	1.0284	1.00219	0.998006	1.07229	1.20445	1.22984	1.2152	-0.305311	-3.82647	1	1	-3.81967	0.996402	1	0.980159	1.10935	1.26496	0.876985	1.13181	-5.53474	-3.87365	0.571215	-0.903024	-1.50849	0.982938	0.932869	1.07054	0.871402	0.949062	-5.53474	-3.87365	0.571215	-0.903024	-1.50849
44843	308445	75274	Cyp2s1	cytochrome P450, family 2, subfamily s, polypeptide 1	1.02943	1.03561	0.984067	0.985086	1.13576	1.15623	1.12387	-1.12132	-2.75769	0.999981	0.999905	-0.468159	-2.87959	0.999999	0.864279	1.11455	1.10756	1.00632	1.28958	0.921342	0.999887	0.997869	-0.190237	1	1.01685	1.19589	0.964549	1.23985	1.17607	0.921342	0.999887	0.997869	-0.190237	1
44844	84599	4972	Tmed10	transmembrane emp24-like trafficking protein 10 (yeast)	1.05784	0.91877	1.03537	0.928538	1.03718	1.06755	0.995057	0.260289	-1.32665	-1.15972	-3.78642	0.917884	0.798896	0.605451	1.02289	1.30035	1.24466	1.04475	1.27125	-5.76199	0.999989	0.999608	0.391211	0.999999	1.10905	1.23722	1.08986	1.13521	1.11557	-5.76199	0.999989	0.999608	0.391211	0.999999
44845					1.0624	1.06783	0.974267	0.935977	1.07338	1.0523	0.999534	0.569597	-2.04286	0.813286	-3.85896	0.711779	0.724203	0.149883	0.929209	1.15655	1.06632	1.08463	1.24466	-1.79522	0.47811	-2.79201	-1.08237	0.995828	1.06027	1.44833	1.02326	1.41541	1.366	-1.79522	0.47811	-2.79201	-1.08237	0.995828
44846					1.01879	0.972585	0.991788	0.932445	1.13122	1.00221	0.989549	-2.86605	-3.64551	0.998949	-3.51707	-1.92597	0.769149	-3.78338	0.750686	1.9519	1.22901	1.58819	2.60016	0.757798	0.999964	-0.150093	0.997436	1	0.993468	1.69747	0.977378	1.73676	1.70863	0.757798	0.999964	-0.150093	0.997436	1
44847	293502	32011	Kif22	kinesin family member 22	1.01052	0.994126	1.02951	0.886126	1.00029	0.857299	0.935075	-3.62406	-2.3192	-3.85951	0.319459	-3.78368	0.98631	0.999349	0.912137	0.813004	0.87458	0.929594	0.891318	-0.845709	0.838078	-3.69974	0.562622	-1.02135	0.900613	1.91379	1.02291	1.87092	2.12498	-0.845709	0.838078	-3.69974	0.562622	-1.02135
44848	298687	11916	Aurkaip1	aurora kinase A interacting protein 1	1.01599	1.03156	1.07467	1.02813	1.16095	1.07068	1.09936	-3.17577	0.745385	0.999892	0.963725	-1.72994	-2.06552	0.662885	0.944861	1.45269	1.11635	1.30128	1.53746	-3.96023	0.999986	-0.407856	0.999383	0.999998	0.906899	1.53173	1.06674	1.4359	1.68898	-3.96023	0.999986	-0.407856	0.999383	0.999998
44849	291659	36193	Ik	IK cytokine	1.03063	1.02424	1.01436	0.916565	1.06486	1.02774	0.982335	-1.69169	-3.25383	0.586778	-2.94812	-2.34337	0.947887	-1.98706	0.740169	1.05735	0.886926	1.19215	1.42853	0.998187	0.689527	-4.25991	0.991233	1	1.00984	1.38183	1.03254	1.33828	1.36836	0.998187	0.689527	-4.25991	0.991233	1
44850	58945	37844	Dynll1	dynein light chain LC8-type 1	1.0155	1.014	1.00857	0.988184	1.10459	1.04441	1.11017	-2.45108	-3.37167	0.999941	0.999977	-2.67339	-2.95905	0.641257	0.869661	1.69253	1.16353	1.45466	1.9462	-2.21704	0.998956	-2.37746	0.983621	0.99995	0.835237	1.68019	1.00568	1.6707	2.01163	-2.21704	0.998956	-2.37746	0.983621	0.99995
44851	362567	9806	Pomgnt1	protein O-linked mannose beta1,2-N-acetylglucosaminyltransferase	0.967464	0.99367	0.991976	1.00594	1.08945	1.0297	1.0692	-1.48276	-3.66746	0.926151	0.652586	-3.73931	-3.75474	-1.86765	0.831832	1.23609	1.13875	1.08548	1.48598	0.708078	0.996614	0.034573	0.931192	1	0.862467	1.45216	0.974439	1.49025	1.68372	0.708078	0.996614	0.034573	0.931192	1
44852	298385	1776	Magoh_predicted	mago-nashi homolog, proliferation-associated (Drosophila) (predicted)	1.03711	0.939685	0.977782	0.891233	0.998085	1.02093	0.983808	-0.456913	-2.05228	-3.84311	-2.79761	0.830736	0.999775	-2.27071	0.674079	1.9055	1.19514	1.59438	2.82682	0.989199	0.999993	-0.681148	0.99953	1	0.869424	1.48054	1.00111	1.47889	1.70289	0.989199	0.999993	-0.681148	0.99953	1
44853	498406	57043	Mrps24_predicted	mitochondrial ribosomal protein S24 (predicted)	0.954987	1.05193	0.980405	1.00191	1.1263	1.05394	1.05162	-0.0193403	-2.61468	0.999343	0.238623	0.254594	-3.84632	0.351032	0.95426	0.596252	0.913735	0.652543	0.624832	-5.05972	0.517311	-5.68099	0.93566	0.960848	0.918983	0.823087	1.00462	0.819302	0.895649	-5.05972	0.517311	-5.68099	0.93566	0.960848
44854	362987	90913	Rabl2a	RAB, member of RAS oncogene family-like 2A	0.995308	0.974449	0.964565	0.986123	1.11305	1.09509	1.04457	-3.79884	-1.3404	0.974503	-0.683534	-2.3274	-3.34906	0.933977	0.776263	2.66433	1.1333	2.35094	3.43225	-1.1446	0.999966	-4.59245	0.99975	0.999998	0.788185	2.00685	0.964573	2.08056	2.54617	-1.1446	0.999966	-4.59245	0.99975	0.999998
44855					0.961264	0.960128	0.973045	0.993834	1.06365	1.08561	1.06562	0.167556	-1.05632	0.919359	0.935889	0.249201	-3.64676	0.994852	0.875461	1.50304	1.16582	1.28926	1.71686	0.93566	0.999962	-0.681148	0.999927	1	0.878624	1.22673	0.90716	1.35227	1.39619	0.93566	0.999962	-0.681148	0.999927	1
44856	290232	8264	Tinf2	TERF1 (TRF1)-interacting nuclear factor 2	1.00646	1.00521	0.994198	0.98744	1.02569	1.11691	1.0616	-3.80813	-3.80514	-2.92506	-0.51817	-3.81614	-3.60782	0.887921	0.740492	1.37293	1.02951	1.33358	1.85408	0.961729	0.562622	-5.16875	0.958087	0.999971	0.906218	1.36627	0.81821	1.66983	1.50767	0.961729	0.562622	-5.16875	0.958087	0.999971
44857					0.978178	0.959937	1.01034	0.95714	1.04093	1.03207	1.0105	-2.75127	-3.59282	-1.08628	-3.58459	-1.02017	-0.802465	-1.86864	0.884431	1.24433	1.10768	1.12336	1.40692	-1.05171	-0.000275503	-3.35106	-1.64962	0.998057	0.976248	1.09639	0.722651	1.51718	1.12307	-1.05171	-0.000275503	-3.35106	-1.64962	0.998057
44858	298019	2815	Ctnnal1_predicted	catenin (cadherin associated protein), alpha-like 1 (predicted)	1.02138	0.922506	0.891887	0.932925	0.978475	1.05533	0.906872	-3.5131	0.390652	-3.49384	-0.049294	-0.693683	-1.21586	-2.02043	0.742773	2.60037	0.995401	2.61238	3.50089	0.379506	0.999997	-6.16765	0.999997	1	0.912834	1.43532	0.776905	1.84748	1.57238	0.379506	0.999997	-6.16765	0.999997	1
44859	685612		LOC685612	similar to Emu2	1.04217	0.986667	0.957614	0.933772	1.10177	1.03424	0.987957	0.134185	0.265978	0.99875	-3.16886	-3.02658	0.944988	-0.689951	0.995013	1.50835	1.04657	1.44123	1.51591	-1.02135	0.807908	-4.13224	0.997436	0.999776	1.11028	1.4522	1.05678	1.37417	1.30795	-1.02135	0.807908	-4.13224	0.997436	0.999776
44860					0.99483	0.971188	0.985666	0.955026	1.04305	1.07675	1.02203	-3.78647	-3.32077	-0.816817	-2.72149	-2.01184	-0.510516	0.735335	0.894032	1.34341	0.939491	1.42993	1.50264	-3.00504	0.964255	-4.00339	0.998956	0.99941	0.872933	1.21782	0.846434	1.43876	1.39509	-3.00504	0.964255	-4.00339	0.998956	0.99941
44861					1.01121	0.996249	0.995642	0.949796	1.01648	0.982036	1.02585	-3.38828	-3.78401	-2.90431	-1.86032	-3.80356	0.39953	-2.71375	0.883715	1.43381	1.08964	1.31585	1.62248	-2.91946	0.999795	-0.527576	0.998347	0.999999	0.922693	1.3315	1.08795	1.22385	1.44305	-2.91946	0.999795	-0.527576	0.998347	0.999999
44862					0.97148	0.963303	1.00006	0.939074	1.0758	1.08962	1.07728	-2.18622	-3.85969	0.629641	0.662344	-1.41137	0.29547	0.851017	0.863415	2.3568	1.19688	1.96912	2.72962	-3.83025	0.999991	-2.62411	0.999825	0.999998	1.02568	2.51769	1.01993	2.46849	2.45466	-3.83025	0.999991	-2.62411	0.999825	0.999998
44863	307652	11797	RGD1307433	similar to RIKEN cDNA 2310065K24	0.978764	1.02532	1.00116	0.93763	1.14706	1.08246	0.96131	-2.60628	-3.85544	0.999764	-0.799117	-2.24432	0.625072	0.88913	0.837137	0.993022	0.926297	1.07203	1.18621	-2.09906	-0.0730653	-5.1328	-0.552415	0.983995	0.952543	1.08791	0.880089	1.23614	1.14211	-2.09906	-0.0730653	-5.1328	-0.552415	0.983995
44864					0.953478	0.938961	0.97866	0.979858	1.03108	1.09126	1.02639	-0.633577	-2.87071	-2.08017	-2.4902	0.254556	-2.96862	0.851089	0.843704	1.31681	1.10327	1.19354	1.56075	0.85461	0.777279	-3.09106	0.208725	0.999978	0.894729	0.903863	0.953427	0.948015	1.01021	0.85461	0.777279	-3.09106	0.208725	0.999978
44865					0.987426	1.09878	1.00134	1.06586	1.19541	1.14994	1.17409	-3.47801	-3.85525	0.999982	0.999871	0.924408	-0.107706	0.998873	0.646605	2.31159	1.13585	2.03511	3.57496	0.923072	0.999944	-4.79257	0.999959	1	0.893585	1.91542	1.16262	1.6475	2.14353	0.923072	0.999944	-4.79257	0.999959	1
44866	296136	229	Nphp1_predicted	nephronophthisis 1 (juvenile) homolog (human) (predicted)	0.984074	0.9247	1.01984	0.888423	1.06767	1.18674	0.956085	-3.43505	-3.23852	-0.108439	-1.39758	0.396803	0.947453	0.999169	0.944464	1.68404	1.31038	1.28515	1.78306	-4.59245	0.999965	0.942491	0.948618	0.999997	1.03064	1.30257	0.893533	1.45778	1.26385	-4.59245	0.999965	0.942491	0.948618	0.999997
44867					1.02384	1.00549	0.960884	0.932485	1.08869	1.07774	1.00606	-2.07762	-0.340549	0.977187	-3.71464	-3.74013	0.886177	0.931407	0.876151	1.57664	1.15769	1.36188	1.79951	-0.903024	0.999111	-0.961573	0.970223	0.999995	1.138	1.26175	0.873482	1.44451	1.10874	-0.903024	0.999111	-0.961573	0.970223	0.999995
44868	289780	6498	Ddx56	DEAD (Asp-Glu-Ala-Asp) box polypeptide 56	0.985383	1.03541	0.975724	0.995393	1.13604	1.03146	1.07108	-3.31159	-2.48721	0.997707	0.592396	-1.50924	-3.80271	-1.87454	1.30709	0.852422	1.14684	0.743281	0.652154	0.414044	-3.39459	-1.61391	0.807908	0.986697	1.05216	1.36297	0.94694	1.43934	1.2954	0.414044	-3.39459	-1.61391	0.807908	0.986697
44869					1.02979	0.977692	0.968608	0.941727	1.04439	1.0242	1.027	-1.89904	-1.64372	-0.590189	-2.17307	-2.57692	0.400035	-2.44548	0.992537	1.35892	1.22571	1.10868	1.36914	-6.09841	0.960848	0.619664	-2.41809	0.990156	1.0182	1.25294	0.810067	1.54672	1.23055	-6.09841	0.960848	0.619664	-2.41809	0.990156
44870	619573	13135	LOC619573	hypothetical protein LOC619573	1.00387	1.02202	1.00781	0.977277	1.04304	1.02156	1.08574	-3.81096	-3.66529	-0.506365	0.926405	-2.5342	-2.40965	-2.57999	0.848719	2.02333	1.25762	1.60885	2.38398	-0.762046	0.999991	-0.0919197	0.99986	1	0.881499	1.6081	1.13208	1.42047	1.82428	-0.762046	0.999991	-0.0919197	0.99986	1
44871	500441	13074	RGD1561916_predicted	similar to testes development-related NYD-SP22 isoform 1 (predicted)	1.00912	0.999946	1.00001	0.920136	1.11654	1.0749	1.04773	-3.51677	-3.8597	0.940338	-0.452625	-3.72797	0.473947	0.252843	0.963573	1.81633	1.31337	1.38295	1.88499	-1.33861	0.999242	0.0849627	0.99381	0.999993	0.70966			1.32244		-1.33861	0.999242	0.0849627	0.99381	0.999993
44872					1.01293	0.997192	0.975976	0.959112	0.993492	1.03677	1.02431	-3.32026	-2.19735	-3.7141	-2.73945	-3.83233	-0.443663	-0.949155	0.99368	1.49905	1.15246	1.30074	1.50859	-6.20047	0.999997	0.915921	0.99954	1	0.973542	1.3024	0.92444	1.40885	1.33779	-6.20047	0.999997	0.915921	0.99954	1
44873	294964	31093	Ndufb5_predicted	NADH dehydrogenase (ubiquinone) 1 beta subcomplex, 5 (predicted)	1.01125	0.991755	0.986843	0.944748	1.01959	1.01808	1.01621	-3.44257	-3.28543	-2.71388	-3.03805	-3.62635	0.470934	-2.86244	1.09452	1.19181	1.27904	0.931803	1.08889	-4.00339	-2.13815	0.799583	-0.431207	-5.05972	0.964775	1.05504	1.08266	0.974492	1.09357	-4.00339	-2.13815	0.799583	-0.431207	-5.05972
44874					0.942127	1.07804	1.03894	0.924832	1.07499	0.99147	0.965712	-1.38158	-2.6168	-0.713757	-2.79745	-0.58006	-0.445024	-3.78763	0.804348	1.02946	0.956278	1.07653	1.27987	0.953058	-6.26431	-4.42781	-4.2175	0.982037	0.90234	1.33525	0.850129	1.57065	1.47977	0.953058	-6.26431	-4.42781	-4.2175	0.982037
44875	287766	16297	RGD1309655	similar to RIKEN cDNA 4732496G21 gene	0.991405	1.0052	1.03443	1.01171	1.0454	0.988589	0.949588	-3.72697	-2.39774	-1.63379	-1.12404	-3.81875	-3.65683	-3.66257	0.897424	3.88275	1.13764	3.41298	4.32655	-5.3421	0.999995	-4.94728	0.999972	0.999997	0.897034	2.53893	0.945178	2.68619	2.83036	-5.3421	0.999995	-4.94728	0.999972	0.999997
44876	408223	90902	Usp54	ubiquitin specific protease 54	1.01912	0.894126	0.982733	0.930685	0.964867	1.01107	0.950949	-3.15493	-3.25655	-1.79286	-0.644597	0.965471	0.440285	-3.60849	0.748838	1.23872	1.07456	1.15276	1.65419	0.99909	0.883009	-3.09106	0.535914	1	0.831784	1.19284	0.904108	1.31936	1.43408	0.99909	0.883009	-3.09106	0.535914	1
44877					1.06609	0.928622	0.945628	0.962568	0.984387	0.984945	0.981229	-0.48872	-0.960175	-3.51677	-3.37072	-0.00973106	-2.17074	-3.54018	0.822755	1.40046	1.08134	1.29511	1.70216	-0.295474	0.968829	-2.91946	0.851437	0.999917	1.01304	1.40153	1.00602	1.39314	1.38349	-0.295474	0.968829	-2.91946	0.851437	0.999917
44878					0.983645	1.0556	0.960966	1.11115	1.1777	1.16716	1.04907	-3.02529	-0.653269	0.999988	-0.0357912	0.312408	0.994073	0.999985	0.817323	0.64541	0.978578	0.659538	0.789663	-0.734773	0.892822	-6.21864	0.959948	-0.961573	0.843995	0.640269	0.872196	0.734088	0.758617	-0.734773	0.892822	-6.21864	0.959948	-0.961573
44879					1.0008	1.10638	1.04345	0.975292	1.17948	1.14069	0.967368	-3.85868	-1.70836	0.997558	-2.39927	0.788174	-2.96331	0.970253	1.02134	1.9049	1.1915	1.59874	1.86509	-5.86161	0.998228	-2.21704	0.990602	0.999836	0.755907	1.03916	0.723307	1.43668	1.37472	-5.86161	0.998228	-2.21704	0.990602	0.999836
44880					1.00374	0.984574	0.984282	0.960413	1.03362	1.11946	0.939672	-3.8326	-3.56795	-2.33931	-0.90219	-3.57843	-2.25872	0.747695	0.902177	1.10136	0.976337	1.12805	1.22078	-0.295474	-5.09646	-5.1328	-1.98322	0.683108	0.974886	1.0765	0.717145	1.5011	1.10423	-0.295474	-5.09646	-5.1328	-1.98322	0.683108
44881					1.02138	0.925876	1.02167	0.969092	0.949267	1.0707	0.932779	-3.27835	-3.26369	-1.26913	-0.267212	0.0539782	-2.67402	-0.329047	0.811132	2.02206	1.17459	1.7215	2.49289	-0.734773	0.99968	-1.83229	0.992193	0.999992	1.02594	1.89352	1.00417	1.88566	1.84564	-0.734773	0.99968	-1.83229	0.992193	0.999992
44882	315792		RGD1307526	similar to modulator of estrogen induced transcription	1.01699	1.1007	1.04537	0.937734	1.13236	1.09077	1.06489	-3.45165	-1.66212	0.938286	-0.473007	0.671606	-0.396977	0.477829	1.02373	2.81885	1.12899	2.49678	2.75352	-6.26469	0.999994	-4.46931	0.999986	0.999997	0.900293	1.75582	0.84925	2.0675	1.95028	-6.26469	0.999994	-4.46931	0.999986	0.999997
44883	499076	75071	LOC499076	similar to protein phosphatase 1, regulatory subunit 12C	1.03414	0.979748	0.985835	0.92905	1.01248	0.988544	0.938418	-1.22668	-3.2129	-3.36207	0.669839	-2.62597	0.859186	-3.42699	0.894606	1.30902	1.0416	1.25674	1.46324	-2.29682	0.93566	-2.79201	0.736752	0.999625	1.0572	1.44623	1.06834	1.35373	1.36799	-2.29682	0.93566	-2.79201	0.736752	0.999625
44884	299507	6564	RGD1306332_predicted	similar to HCV NS3-transactivated protein 1 (predicted)	1.00009	0.93129	1.04288	0.906941	1.02115	1.08872	0.990272	-3.85968	-0.992655	-2.88224	-3.62652	0.592643	0.944694	0.847719	0.865148	2.49392	1.17208	2.12778	2.88265	-1.30552	0.999992	-3.48174	0.999988	1	0.806013	1.63581	0.975048	1.67767	2.02951	-1.30552	0.999992	-3.48174	0.999988	1
44885	362366	23059	Fkbp14	FK506 binding protein 14	1.00905	0.984928	0.990468	0.949179	1.04815	1.02106	0.968541	-3.60373	-3.57158	-0.160235	-1.48113	-3.16871	0.155883	-2.64301	0.976952	1.04347	0.909354	1.14748	1.06809	-6.24029	-5.99208	-3.69974	-2.96219	-6.09841	0.941907	1.24212	0.868142	1.43078	1.31873	-6.24029	-5.99208	-3.69974	-2.96219	-6.09841
44886	361443	11989	RGD1306192_predicted	similar to RIKEN cDNA 2310079N02 (predicted)	0.972146	0.977362	0.969229	0.983716	1.07402	1.15551	1.10572	-2.2105	-1.92853	0.614863	0.959524	-2.69803	-3.22136	0.999424	1.0552	0.904909	1.15017	0.78676	0.85757	-5.05972	-5.27408	0.0172758	0.656204	-2.45892	0.996992	1.03586	0.981523	1.05536	1.03898	-5.05972	-5.27408	0.0172758	0.656204	-2.45892
44887	81916	4213	Pdzk1ip1	PDZK1 interacting protein 1	1.01008	1.02041	0.945939	0.967225	1.09512	1.16256	0.983527	-3.51002	0.458117	0.979577	-2.96221	-2.59499	-1.15845	0.999987	0.974726	1.06544	0.960434	1.10933	1.09306	-5.44064	-5.78781	-5.70857	-4.42781	-3.74329	0.972758	0.93628	0.758651	1.23414	0.962501	-5.44064	-5.78781	-5.70857	-4.42781	-3.74329
44888	289831		Commd1_predicted	copper metabolism (Murr1) domain containing 1 (predicted)	0.993295	1.04883	0.974062	1.11715	1.24012	1.25504	1.27875	-3.74453	-2.37875	1	1	-0.499106	0.984793	1	1.05627	0.835566	1.19433	0.699613	0.79105	-5.02261	-3.35106	-0.734773	0.823597	-0.681148	0.988152	0.849735	1.03917	0.817706	0.859923	-5.02261	-3.35106	-0.734773	0.823597	-0.681148
44889	27100	55884	Gfer	growth factor, erv1 homolog (S. cerevisiae)	0.982926	1.01127	0.984717	0.987776	1.08092	1.03249	1.05116	-3.18703	-3.31352	0.725699	-0.430442	-3.56213	-3.50355	-1.91884	0.622872	1.09574	0.997624	1.09835	1.75917	0.9998	-0.130431	-6.25096	0.611949	1	0.94923	1.41841	1.15173	1.23155	1.49428	0.9998	-0.130431	-6.25096	0.611949	1
44890					1.01304	1.00417	0.984646	0.996573	1.09613	1.11849	1.07249	-3.59909	-3.49224	0.64779	-0.0211101	-3.83215	-3.84089	0.892398	0.975011	1.56891	1.35273	1.15982	1.60912	-1.05171	0.991434	0.848198	-1.27274	0.999973	0.956396	1.0316	0.930886	1.10819	1.07863	-1.05171	0.991434	0.848198	-1.27274	0.999973
44891	287280	38775	Skp1a	S-phase kinase-associated protein 1A	1.05414	0.883851	0.994652	0.891715	0.981568	1.06739	0.970362	-0.205352	-3.78811	-3.06722	-2.05905	0.994689	0.987736	0.406222	0.894743	1.0864	1.15954	0.936929	1.2142	-0.210723	0.535914	0.972828	-1.6856	0.999025	1.15729	1.47489	1.07792	1.36828	1.27444	-0.210723	0.535914	0.972828	-1.6856	0.999025
44892					1.02777	0.948836	0.949528	0.982875	1.04989	1.05938	1.03975	-1.76934	0.31089	0.141847	-0.576196	0.346544	-2.87979	0.559545	0.854467	1.09166	1.01311	1.07753	1.27759	0.863751	0.781916	-3.22075	0.223152	0.999976	1.02251	1.22637	0.99612	1.23115	1.19937	0.863751	0.781916	-3.22075	0.223152	0.999976
44893					0.986874	0.910274	0.928211	0.936721	1.05931	1.02697	0.942984	-3.51433	0.482949	-0.241412	-0.179971	0.84982	0.149719	-2.60817	1.01492	1.13452	1.23311	0.920043	1.11784	-5.09646	-0.961573	0.571215	-3.91698	0.656204	0.945098	1.04683	0.813595	1.28667	1.10764	-5.09646	-0.961573	0.571215	-3.91698	0.656204
44894	360823	23814	Ankrd13	ankyrin repeat domain 13	1.09982	0.932858	0.899174	0.898603	1.00707	1.0365	0.958574	0.440424	0.662891	-3.79992	-2.1209	-0.497606	0.672957	-2.53338	0.979801	1.65527	1.29811	1.27513	1.68939	-5.97197	0.999808	0.989925	0.414044	0.999995	1.09753	1.3175	1.19484	1.10266	1.20042	-5.97197	0.999808	0.989925	0.414044	0.999995
44895	309927		LOC309927	similar to ribosomal protein L24	1.04597	1.00402	1.01893	0.976004	1.03255	0.999175	1.03172	-0.703672	-3.03614	-1.83706	-1.91334	-3.81835	-2.5613	-3.85794	1.11134	1.12651	0.968093	1.16364	1.01365	-4.75311	-4.51058	-5.86161	-3.09106	-6.25096	0.974398	0.990046	1.00327	0.986821	1.01606	-4.75311	-4.51058	-5.86161	-3.09106	-6.25096
44896	246333	8315	Pcsk1n	proprotein convertase subtilisin/kexin type 1 inhibitor	1.02793	0.974145	0.984426	0.919965	1.05914	1.00529	1.03832	-2.30336	-3.28445	0.0538887	-1.37859	-2.42706	0.825945	-3.79073	0.907079	1.68675	1.15501	1.46038	1.85954	-2.54115	0.999755	-1.50849	0.998347	0.999997	0.920466	1.5582	1.06768	1.45943	1.69283	-2.54115	0.999755	-1.50849	0.998347	0.999997
44897	29479	1907	Odf2	outer dense fiber of sperm tails 2	1.07341	0.926763	1.0032	0.92616	0.990873	1.00507	0.998653	0.689393	-3.83103	-3.6286	-3.85458	0.790512	0.800861	-3.78809	0.827712	2.26372	1.29574	1.74705	2.73492	-0.654793	0.999995	0.305099	0.999461	1	0.943072	1.99861	1.08708	1.83851	2.11926	-0.654793	0.999995	0.305099	0.999461	1
44898	311483	68138	Rrbp1_predicted	ribosome binding protein 1 homolog 180kDa (dog) (predicted)	1.04248	1.08142	1.00414	1.00545	1.17847	1.20361	1.00332	-2.99638	-3.8503	0.727698	-3.85365	-1.44867	-3.84343	0.869093	0.807794	0.504347	1.03945	0.485205	0.624351	0.0684142	0.99898	-4.71335	0.999825	0.888018	0.969452	0.660943	0.97041	0.681096	0.68177	0.0684142	0.99898	-4.71335	0.999825	0.888018
44899					0.998724	0.996359	1.01284	0.927989	1.1443	1.20122	0.988335	-3.85728	-3.62466	0.96701	-3.66004	-3.84002	0.0634514	0.999065	0.88466	1.38307	1.34713	1.02668	1.5634	0.611949	0.99563	0.99573	-6.15524	0.999997	1.07894	1.17941	0.934311	1.26234	1.09312	0.611949	0.99563	0.99573	-6.15524	0.999997
44900	54299		Ncor1	nuclear receptor co-repressor 1	0.994496	1.02578	0.983797	0.915954	1.07489	1.12038	0.959633	-3.83023	-3.60779	-0.752643	-2.4705	-3.27154	-0.0927847	0.58164	0.960457	1.3978	1.30781	1.06881	1.45535	-0.150093	0.883009	0.330714	-2.91946	0.9998	0.884443	1.11763	0.861485	1.29733	1.26366	-0.150093	0.883009	0.330714	-2.91946	0.9998
44901	688611	77362	LOC688611	similar to centrin 4	0.9756	0.969026	0.971901	0.904079	1.1184	1.02805	1.08547	-2.94801	-2.68697	0.805111	0.460292	-2.91868	0.646319	-2.74619	1.10433	1.39586	1.29544	1.07752	1.26399	-4.55163	0.535914	-0.0544758	-5.50388	-0.273862	1.01422	1.1149	0.741466	1.50365	1.09927	-4.55163	0.535914	-0.0544758	-5.50388	-0.273862
44902	170496	4064	Lcn2	lipocalin 2	0.981253	1.01762	0.948523	1.00985	1.05286	0.961281	0.969833	-2.904	0.0738385	0.132132	-1.7495	-3.03266	-3.58166	-0.899609	0.800389	1.36198	1.1513	1.183	1.70165	0.938481	0.921342	-3.96023	0.848198	0.999997	0.84385	1.20541	0.944394	1.27638	1.42846	0.938481	0.921342	-3.96023	0.848198	0.999997
44903					1.05407	0.992244	1.01027	0.919884	1.0132	0.994484	1.04757	-0.860713	-3.65574	-3.57361	-1.40994	-3.75682	0.332205	-3.85539	0.951568	1.47713	1.21205	1.2187	1.55231	-5.59487	0.994227	0.446891	0.669905	0.999821	0.973527	1.07211	0.657156	1.63144	1.10126	-5.59487	0.994227	0.446891	0.669905	0.999821
44904					0.985608	0.971845	0.965726	1.01586	1.15363	1.09222	1.12769	-3.14007	-2.26678	0.986346	0.936838	-2.72075	-3.47996	0.574723	0.855091	1.08643	1.05747	1.02738	1.27055	-1.90724	-1.54335	-4.46931	-3.83025	0.937086	0.984254	1.00869	0.814777	1.23799	1.02483	-1.90724	-1.54335	-4.46931	-3.83025	0.937086
44905					0.937666	0.979464	0.940849	0.910152	1.05774	1.12612	0.954357	0.186152	0.0282796	-0.233606	-0.86478	-3.01089	0.706586	0.982295	1.11863	1.07696	1.17068	0.919946	0.96275	-5.53474	-5.37542	-2.33703	-4.46931	-6.25858	1.08437	1.17281	0.542046	2.16367	1.08155	-5.53474	-5.37542	-2.33703	-4.46931	-6.25858
44906					1.00439	0.985932	0.956061	1.0086	1.01525	1.00414	1.03461	-3.79136	-0.146151	-3.10663	-1.10051	-3.19318	-3.6043	-3.79897	1.15025	1.25131	1.09723	1.14043	1.08786	0.425178	0.971555	-1.54335	0.84152	-0.295474	0.917438	1.15439	0.94949	1.2158	1.25828	0.425178	0.971555	-1.54335	0.84152	-0.295474
44907					0.9926	1.00565	1.00545	0.987064	1.03646	1.0334	1.07899	-3.6932	-3.7697	-1.18853	0.83872	-3.76332	-3.36669	-1.47922	1.11128	1.58981	1.13114	1.40549	1.43061	-1.33861	0.999625	-0.0544758	0.990156	0.99856	1.0573	1.43621	1.10502	1.2997	1.35837	-1.33861	0.999625	-0.0544758	0.990156	0.99856
44908	315329	69517	RGD1305138_predicted	similar to expressed sequence AW556797 (predicted)	0.978235	1.02771	0.993777	0.99109	1.06214	1.00342	1.02481	-2.13044	-3.68933	0.785877	-1.81941	-1.47394	-3.51625	-3.80795	0.913323	1.03006	1.05592	0.975512	1.12782	-3.09106	-5.1328	-5.02261	-6.26431	-0.130431	0.828927	1.00892	1.02433	0.984954	1.21714	-3.09106	-5.1328	-5.02261	-6.26431	-0.130431
44909					1.04086	0.958806	0.963766	1.00285	1.06693	1.04571	1.04996	-1.56829	-1.82425	0.0528272	-0.899702	-1.40657	-3.84385	-1.20159	0.991426	2.85725	1.24163	2.30121	2.88196	-6.24029	0.999999	-1.50849	0.99999	0.999999	0.816117	2.10993	0.942596	2.23843	2.58534	-6.24029	0.999999	-1.50849	0.99999	0.999999
44910	296076	37738	Srp14_predicted	signal recognition particle 14 (predicted)	1.06535	0.956544	0.9648	0.92974	1.0704	1.05358	1.00586	0.412761	-1.41977	0.569908	-3.76914	-0.677273	0.692718	-0.132805	0.885942	2.25699	1.28248	1.75987	2.54756	-2.83436	1	0.571215	0.999933	1	0.966051	1.59569	0.983086	1.62314	1.65176	-2.83436	1	0.571215	0.999933	1
44911	690073		LOC690073	similar to neuroblastoma-amplified protein	1.00779	1.02194	0.999347	0.954491	1.15953	1.16613	0.951099	-3.75038	-3.85891	0.996107	-0.912912	-3.06973	-1.16895	0.997587	0.696622	3.16697	1.21254	2.61185	4.54618	0.265101	0.999984	-2.45892	0.999657	1	0.956614	2.66359	1.00879	2.64039	2.7844	0.265101	0.999984	-2.45892	0.999657	1
44912					0.979201	1.01302	0.975483	0.992419	1.09612	1.02888	0.99737	-3.03335	-2.74868	0.825911	-3.84545	-3.26753	-3.77115	-2.45582	1.02833	1.78061	1.39113	1.27998	1.73156	-5.53474	0.998057	0.834566	0.223152	0.999895	0.899751	1.20905	0.82936	1.45781	1.34376	-5.53474	0.998057	0.834566	0.223152	0.999895
44913	361695	11837	RGD1305824_predicted	similar to 2410001H17Rik protein (predicted)	1.00464	1.04066	0.98371	1.04339	1.13159	1.03221	1.07528	-3.79555	-3.11341	0.998378	0.773369	-0.85043	-0.627492	-1.62603	0.974606	0.540747	0.873813	0.618836	0.554836	-6.26431	0.948618	-5.97197	0.951985	0.976323	1.11648	0.876937	1.18978	0.737059	0.785451	-6.26431	0.948618	-5.97197	0.951985	0.976323
44914					1.02142	0.995797	0.998357	0.954332	1.04418	0.982636	0.993623	-2.53077	-3.8503	-0.321756	-3.71953	-3.79842	-0.0676763	-2.90548	0.916323	1.12949	1.20205	0.939637	1.23263	-5.47251	0.946247	0.934202	-5.9512	0.998384	0.970862	1.00989	1.03022	0.980267	1.0402	-5.47251	0.946247	0.934202	-5.9512	0.998384
44915	81528	1909	Ogg1	8-oxoguanine DNA-glycosylase 1	1.00706	0.993721	0.957455	0.946587	1.00309	0.982818	0.949903	-3.70092	-0.408293	-3.82874	0.124447	-3.73186	0.305555	-2.97451	0.775192	0.712061	0.925448	0.769423	0.918561	0.811948	0.960848	-6.17932	0.9779	-3.91698	1.27801	1.24354	1.2483	0.996185	0.973029	0.811948	0.960848	-6.17932	0.9779	-3.91698
44916					0.929447	0.985539	0.916084	0.980042	1.11378	1.0822	0.992211	0.8833	0.972884	0.997229	-3.64127	-3.14447	-2.58561	0.933738	0.841636	1.82696	1.40835	1.29723	2.17073	-3.09106	0.999963	0.978894	0.957125	1	0.940386	1.25006	0.726395	1.7209	1.3293	-3.09106	0.999963	0.978894	0.957125	1
44917	81816	101298	Ube2b	ubiquitin-conjugating enzyme E2B, RAD6 homolog (S. cerevisiae)	0.997783	0.866904	1.00637	0.894951	1.04335	1.09095	0.929321	-3.85128	-3.79125	-1.60011	0.212948	0.990981	0.909935	0.61269	0.717424	2.77003	1.31177	2.11167	3.86109	-0.628744	0.999847	-1.72187	0.994227	0.999994	1.0534	2.39934	0.945401	2.53791	2.27772	-0.628744	0.999847	-1.72187	0.994227	0.999994
44918					1.0372	0.987884	0.949071	0.992361	1.03431	1.03868	0.936833	-1.67912	-0.457365	-1.92136	0.237104	-3.77362	-3.73233	-1.08801	0.97767	1.56613	1.06059	1.47665	1.6019	-3.69974	0.99954	-6.25858	0.999957	0.999997	0.899553	1.25703	1.04018	1.20846	1.39739	-3.69974	0.99954	-6.25858	0.999957	0.999997
44919					0.983272	1.02865	1.01093	0.967115	1.01735	0.985095	0.989634	-2.34614	-2.37568	-2.29773	-3.1909	-0.25162	-1.34549	-2.98728	0.929817	1.5042	1.14362	1.31529	1.61773	-5.02261	0.999804	0.604092	0.982847	0.999998	1.08975			1.16357		-5.02261	0.999804	0.604092	0.982847	0.999998
44920					1.008	0.998326	0.997479	0.978062	1.09336	1.04371	1.01498	-3.66502	-3.8398	0.953836	-3.21681	-3.85092	-2.54694	-0.536859	1.00508	1.76457	1.21749	1.44935	1.75564	-4.30215	0.999908	0.35551	0.997917	0.999999	0.98809	1.51951	0.942129	1.61285	1.53783	-4.30215	0.999908	0.35551	0.997917	0.999999
44921	303970	10634	Bbx_predicted	bobby sox homolog (Drosophila) (predicted)	1.05079	1.05715	1.0343	0.866091	1.08115	1.18136	1.01349	-1.90852	-2.82583	-0.387257	-3.67896	-1.552	0.912532	0.97473	1.03127	1.29645	1.27999	1.01286	1.25715	-5.09646	0.367607	0.747477	-5.56507	0.951985	0.945452	0.910802	0.980101	0.929295	0.963351	-5.09646	0.367607	0.747477	-5.56507	0.951985
44922	85311	9294	Pspla1	phosphatidylserine-specific phospholipase A1	1.03521	0.950853	0.962487	0.894545	0.984166	1.01255	1.06013	-1.44898	-1.10997	-3.19343	0.275468	-0.161127	0.991214	-3.44084	0.63313	1.24457	1.00393	1.23971	1.96575	0.999707	0.695827	-5.97197	0.942491	1	0.975049	1.16816	0.997533	1.17105	1.19805	0.999707	0.695827	-5.97197	0.942491	1
44923	24943	103866	Plp	proteolipid protein	1.03769	1.00499	0.95391	0.960037	1.04573	1.08515	1.04341	-1.1628	-0.319937	-0.502541	-0.679415	-3.78782	-0.82351	0.881907	0.849166	1.84488	1.05227	1.75323	2.17258	-0.845709	0.999955	-5.65284	0.999956	0.999999	0.891257	1.56292	0.890795	1.75453	1.75362	-0.845709	0.999955	-5.65284	0.999956	0.999999
44924	360725	36143	Snx4_predicted	sorting nexin 4 (predicted)	1.02765	0.895515	1.03645	0.894886	0.985318	1.20113	0.948255	-2.83591	-2.23757	-3.53211	-1.00455	0.86847	0.873979	0.999331	0.758745	1.28956	1.1306	1.14059	1.69959	0.990156	0.969534	-0.252534	0.237356	1	0.941624	1.43167	0.978138	1.46367	1.52043	0.990156	0.969534	-0.252534	0.237356	1
44925					0.974814	0.964262	0.907904	0.962742	1.06794	1.11544	1.02452	-2.66123	0.888806	0.213752	-2.76374	-1.74016	-1.60627	0.957236	0.931343	1.18407	0.948888	1.24785	1.27136	-5.16875	0.117327	-3.65616	0.84152	0.663118	1.04984	1.23018	0.848337	1.45011	1.17178	-5.16875	0.117327	-3.65616	0.84152	0.663118
44926	363139	9293	Zmynd10	zinc finger, MYND domain-containing 10	1.03501	0.949428	1.07885	0.941481	1.08345	1.10049	0.942734	-1.78551	0.637291	0.612749	0.0186017	-0.395186	0.0854037	0.911937	0.902246	1.04069	1.02311	1.01719	1.15345	-0.407856	-4.59245	-5.62413	-5.97197	0.604092	0.874096	0.828165	0.662073	1.25087	0.947454	-0.407856	-4.59245	-5.62413	-5.97197	0.604092
44927					1.03679	0.911795	0.982158	0.898642	1.04196	1.12782	1.04253	-1.35811	-3.05272	-0.913152	-0.86734	0.938945	0.983744	0.995657	1.15047	1.30452	1.15985	1.12473	1.1339	-2.17748	0.924767	-0.527576	-0.273862	0.571215	1.0325	0.890226	0.891493	0.998579	0.862203	-2.17748	0.924767	-0.527576	-0.273862	0.571215
44928	361834	12495	RGD1306739_predicted	similar to RIKEN cDNA 1700040L02 (predicted)	0.973979	1.03358	0.924539	1.03284	1.10838	1.09903	1.07481	-2.61321	0.603867	0.924471	0.42607	-2.05724	-2.11781	0.860744	1.03903	0.633545	0.995836	0.636194	0.609749	-5.37542	0.877788	-6.20993	0.973444	0.928048	0.896271	0.766778	0.878637	0.87269	0.855521	-5.37542	0.877788	-6.20993	0.973444	0.928048
44929	301575	11186	Itm2c	integral membrane protein 2C	1.04569	1.00437	0.960469	0.950186	1.01975	0.992698	0.964101	-1.57013	-1.88782	-3.29546	-2.16622	-3.82991	-1.11898	-3.77605	1.00573	1.10569	0.967773	1.14251	1.0994	-5.1328	-1.6856	-4.30215	0.676568	0.663118	0.900094	1.60385	0.793317	2.02171	1.78187	-5.1328	-1.6856	-4.30215	0.676568	0.663118
44930	25677	31344	Mak	male germ cell-associated kinase	0.986454	1.0123	0.970218	1.05419	0.994724	0.982914	0.945491	-3.75137	-3.21376	-3.83228	-1.5957	-3.69688	-1.95271	-3.56682	1.15529	1.11135	0.774102	1.43567	0.961964	-3.13421	-4.67332	-0.0180831	0.899662	-5.86161	0.914181	1.08055	0.842648	1.28233	1.18199	-3.13421	-4.67332	-0.0180831	0.899662	-5.86161
44931					1.00408	1.06917	1.05641	0.92456	1.09406	1.14503	1.00924	-3.84175	-1.50031	0.150328	-3.76867	-0.822522	-0.27401	0.890395	0.975471	1.2592	1.0764	1.16983	1.29087	-5.90769	0.457475	-4.83173	-0.478796	0.767727	0.97518	1.17431	1.07029	1.09719	1.2042	-5.90769	0.457475	-4.83173	-0.478796	0.767727
44932	361387	8714	Zfp330_predicted	zinc finger protein 330 (predicted)	1.0045	0.91512	0.988358	0.873532	0.989609	1.11384	0.972651	-3.81003	-3.5323	-3.59728	-2.29515	0.881015	0.998171	0.975727	0.894179	4.26581	1.19943	3.55653	4.77065	-5.37542	1	-3.69974	0.999996	1	0.847687	3.13694	0.837567	3.7453	3.70058	-5.37542	1	-3.69974	0.999996	1
44933					0.993507	1.07686	1.04587	0.916413	1.15731	1.13991	1.00727	-3.81081	-2.02269	0.952131	-3.79926	-0.36036	0.156812	0.888907	0.910088	2.00085	1.15289	1.73551	2.19852	-3.43815	0.999973	-2.17748	0.999657	0.999998	0.881613	1.4969	0.901969	1.65959	1.69791	-3.43815	0.999973	-2.17748	0.999657	0.999998
44934	361711	21265	Dpf2_predicted	D4, zinc and double PHD fingers family 2 (predicted)	0.959692	1.01513	0.907009	1.03006	1.03767	1.04573	0.992719	-2.32902	0.378303	-2.57821	-3.80161	-3.61925	-2.99153	-2.11069	0.812706	2.89989	1.24276	2.33343	3.56819	-1.33861	0.999999	-1.08237	0.999975	1	0.78952	2.41341	1.06552	2.26502	3.05681	-1.33861	0.999999	-1.08237	0.999975	1
44935					1.00875	1.00822	1.00821	0.978918	1.1154	1.10583	0.997871	-3.56751	-3.60141	0.998675	-3.84166	-3.6009	-2.36119	0.9961	0.837121	1.29618	1.07522	1.20551	1.54838	0.838078	0.993208	-3.30757	0.985408	1	1.00193	1.47466	1.04664	1.40894	1.47181	0.838078	0.993208	-3.30757	0.985408	1
44936	297436	11920	Chchd6_predicted	coiled-coil-helix-coiled-coil-helix domain containing 6 (predicted)	1.00087	0.986861	0.955579	0.957998	1.09653	1.0265	1.11889	-3.85704	-0.134512	0.980072	0.997965	-3.28147	-0.322361	-1.97217	0.883312	1.30477	1.13888	1.14566	1.47714	0.611949	0.999608	0.587948	0.985066	1	0.963518	0.976664	0.960707	1.01661	1.01364	0.611949	0.999608	0.587948	0.985066	1
44937	308993	7550	Sephs2	selenophosphate synthetase 2	1.02635	0.82515	0.934491	0.886264	0.869686	1.03247	0.871596	-3.55257	-2.13079	0.208518	0.164109	0.826292	-0.235187	-3.40379	0.833755	0.828455	1.0612	0.780678	0.993642	-0.190237	-5.05972	-0.190237	0.866675	-1.11333	1.14022	1.45409	1.24249	1.1703	1.27526	-0.190237	-5.05972	-0.190237	0.866675	-1.11333
44938					0.971232	0.989374	0.989225	0.960448	1.06167	1.06757	1.02131	-0.87661	-3.2533	0.888063	-1.94434	-3.2689	0.186499	0.942611	0.950702	1.34272	1.11412	1.20518	1.41234	-4.55163	0.949765	-2.0602	0.596092	0.997314	0.960967	1.18508	0.869429	1.36305	1.23321	-4.55163	0.949765	-2.0602	0.596092	0.997314
44939	114768	7584	Uox	urate oxidase	1.03115	1.00062	0.972039	0.962595	1.08601	1.0436	1.08122	-1.63426	-1.87676	0.920897	0.882132	-3.85848	-0.899505	-0.506076	0.833411	1.29201	1.14607	1.12734	1.55027	0.781916	0.967372	-1.50849	0.747477	0.999998	1.09755	1.53348	0.982628	1.56059	1.39719	0.781916	0.967372	-1.50849	0.747477	0.999998
44940					0.974552	0.985311	0.975381	0.913359	1.08209	1.13847	0.958138	-3.07313	-3.11993	0.0246159	-1.99847	-3.58436	0.403304	0.920795	0.975041	1.9168	1.1658	1.6442	1.96587	-5.78781	0.999984	-0.734773	0.998956	0.999993	0.971726	1.62586	0.782702	2.07724	1.67317	-5.78781	0.999984	-0.734773	0.998956	0.999993
44941	299075	42466	Trappc6b_predicted	trafficking protein particle complex 6B (predicted)	1.03675	0.968612	1.00501	0.982313	1.08366	1.08206	1.01064	-1.0065	-3.77635	0.919433	-3.49786	-1.4289	-2.90276	0.907568	0.893664	1.51461	1.1603	1.30536	1.69484	-1.02135	0.999832	-1.6856	0.999694	1	1.0224	1.55827	0.938241	1.66084	1.52412	-1.02135	0.999832	-1.6856	0.999694	1
44942	296394	2865	Dpm1_predicted	dolichol-phosphate (beta-D) mannosyltransferase 1 (predicted)	1.05001	0.925301	1.01696	0.946311	0.964634	1.05694	0.992559	-0.40036	-3.17823	-1.44904	-3.71663	0.766153	-0.0008493	-0.0561537	0.866552	1.87257	1.09616	1.7083	2.16094	0.179189	0.999992	-1.9451	0.999947	1	1.06582	1.76879	1.06422	1.66205	1.65955	0.179189	0.999992	-1.9451	0.999947	1
44943	290796	9398	Tmem66	transmembrane protein 66	1.03608	0.947645	1.00951	0.946135	1.05022	1.0356	1.01003	0.145183	-3.27576	0.805827	-3.21474	0.894353	0.914555	0.107096	0.802846	1.80594	1.21882	1.48171	2.24942	0.877788	0.999997	0.604092	0.999707	1	0.96607	1.4699	1.09072	1.34764	1.52152	0.877788	0.999997	0.604092	0.999707	1
44944	58934	1951	Pdcd2	programmed cell death 2	1.03449	0.942767	0.982404	0.902694	1.00369	0.99758	1.01723	-0.249416	-2.32363	-3.78028	-2.41845	0.900799	0.999827	-3.82516	0.802681	4.71989	1.40222	3.366	5.88015	-2.7498	1	-0.273862	0.999998	1	0.901615	2.7262	1.06756	2.55368	3.02369	-2.7498	1	-0.273862	0.999998	1
44945					1.01614	1.01157	0.993477	0.955944	1.0864	1.02536	1.0582	-2.01225	-3.48358	0.999848	0.977763	-2.79221	0.860751	-0.532685	0.901194	1.66109	1.20689	1.37635	1.84321	-1.27274	0.999999	0.965061	0.999913	1	0.921706	1.58914	1.06828	1.48756	1.72413	-1.27274	0.999999	0.965061	0.999913	1
44946					0.990523	0.96971	0.969341	0.894798	0.882121	0.85739	0.882696	-3.67575	-2.22668	0.986939	0.986208	-2.25864	0.958567	0.998947	0.826488	1.65045	0.940624	1.75464	1.99695	0.117327	0.997552	-3.09106	0.999972	0.999998	0.792801	2.14926	0.963382	2.23096	2.71097	0.117327	0.997552	-3.09106	0.999972	0.999998
44947					0.993768	1.00809	0.99399	0.953583	1.0364	1.06201	0.989141	-3.71001	-3.72034	-0.782531	-3.41785	-3.6138	0.151836	0.68617	0.868529	1.40899	1.04775	1.34478	1.62228	0.265101	0.999952	-2.17748	0.999877	1	0.864671	1.33607	0.861388	1.55106	1.54517	0.265101	0.999952	-2.17748	0.999877	1
44948					1.00111	0.971915	0.930414	0.928675	0.995468	0.981467	1.00989	-3.85636	0.683846	-3.80428	-3.60538	-2.1081	0.723896	-3.00367	0.72928	1.13622	0.951756	1.19381	1.558	0.989925	-0.000275503	-4.30215	0.85461	0.999958	0.876663	1.26838	0.881577	1.43876	1.44682	0.989925	-0.000275503	-4.30215	0.85461	0.999958
44949					1.02134	0.972675	1.02056	0.942364	1.02056	1.0374	1.01402	-1.59593	-1.71225	-1.71345	-2.69297	-0.667696	0.949369	0.2345	0.799976	1.22213	1.16199	1.05176	1.52771	0.992885	0.998421	0.866675	0.571215	1	0.87751	0.92284	1.11603	0.826892	1.05166	0.992885	0.998421	0.866675	0.571215	1
44950	305127	12971	Zfp644_predicted	zinc finger protein 644 (predicted)	1.01627	0.94551	1.01041	0.969725	1.08812	1.06263	1.03158	-2.76302	-3.37272	0.989957	-0.907003	0.736855	-0.946082	0.836773	0.701501	1.41879	1.01128	1.40297	2.02251	0.989447	0.997053	-6.23383	0.999497	1	0.869442	1.55663	0.990264	1.57194	1.79038	0.989447	0.997053	-6.23383	0.999497	1
44951					1.02736	0.959744	0.986727	0.97603	1.06842	1.06091	1.02392	-1.74709	-3.22051	0.810238	-2.13425	-0.321959	-2.06213	0.647236	0.809621	2.0328	1.09875	1.85011	2.5108	-0.384798	0.999973	-4.63301	0.999952	1	0.861428	1.53247	0.985719	1.55467	1.77899	-0.384798	0.999973	-4.63301	0.999952	1
44952					1.03351	0.991263	0.976735	0.945405	1.03784	1.06741	0.991564	0.0191301	-1.12087	0.351353	-3.35781	-3.3234	0.939079	0.984438	0.619759	1.36975	1.01154	1.35413	2.21014	0.999383	0.998774	-6.19026	0.999694	1	0.936217	1.54826	0.910315	1.7008	1.65374	0.999383	0.998774	-6.19026	0.999694	1
44953					0.994369	0.968267	0.985231	0.930011	1.01416	1.00774	0.994478	-3.72614	-2.76567	-3.0901	-3.73118	-0.989886	0.928374	-3.61363	0.805091	1.24363	1.01799	1.22165	1.54471	0.446891	0.947445	-6.21864	0.968109	0.999927	0.934469	1.16066	0.806673	1.43882	1.24205	0.446891	0.947445	-6.21864	0.968109	0.999927
44954	299186	22692	Dpf3_predicted	D4, zinc and double PHD fingers, family 3 (predicted)	0.998827	1.04912	0.96636	1.00199	0.96849	1.06346	1.01833	-3.85808	-2.66705	-2.79729	-3.48738	-1.80409	-3.85507	-0.978094	0.763374	1.28641	0.941869	1.3658	1.68516	-0.150093	0.972828	-6.08242	0.99573	0.999982	0.835757	1.26312	0.827846	1.52579	1.51135	-0.150093	0.972828	-6.08242	0.99573	0.999982
44955	287115	5513	RGD1307773_predicted	similar to RIKEN cDNA 1700012G19 gene (predicted)	1.01601	0.999243	0.99358	0.931768	1.01979	1.02779	1.0115	-2.30617	-3.55936	-1.70978	-2.97626	-3.8554	0.993917	-0.568792	0.949361	0.695353	1.01672	0.683921	0.732442	-5.76199	0.544974	-6.08242	0.892822	0.562622	0.818301	0.826219	0.880019	0.938866	1.00968	-5.76199	0.544974	-6.08242	0.892822	0.562622
44956					1.03287	1.02954	1.0099	0.974662	1.12976	1.0997	1.01512	-2.19221	-3.72807	0.751645	-3.81759	-2.82691	-3.54028	0.165277	0.796202	1.16136	0.922709	1.25865	1.45863	0.669905	-4.98512	-0.170027	0.819791	0.991631	0.912612	1.34305	0.921901	1.45683	1.47166	0.669905	-4.98512	-0.170027	0.819791	0.991631
44957					1.01547	0.977789	0.990991	0.987982	0.975135	1.12521	0.99321	-3.31591	-3.66302	-2.53608	-3.74721	-2.77208	-3.51448	0.989865	0.802581	1.86146	0.986839	1.88628	2.31934	-0.252534	0.999958	-5.40827	0.999988	0.999997	0.864394	1.57666	0.867997	1.81644	1.82401	-0.252534	0.999958	-5.40827	0.999988	0.999997
44958	286899	37494	Hsbp1	heat shock factor binding protein 1	1.10408	0.951233	1.01569	0.957642	1.05554	1.05498	1.02339	0.953414	-3.28292	-0.105918	-2.68195	-0.362309	-0.862035	-0.137582	0.939579	1.56788	1.2697	1.23485	1.6687	-5.88497	0.999997	0.999707	0.869539	1	1.08787	1.12551	1.13056	0.995536	1.0346	-5.88497	0.999997	0.999707	0.869539	1
44959	303565	16304	G6pc3	glucose 6 phosphatase, catalytic, 3	1.00887	1.04429	1.01043	1.03188	1.14233	1.11343	1.19443	-3.66508	-3.59286	0.998149	0.999984	-0.848571	-1.91342	0.978298	1.05825	1.52356	1.3389	1.13792	1.4397	-6.17932	0.999449	0.815909	0.926425	0.999958	1.05914	1.00467	1.11577	0.900428	0.948576	-6.17932	0.999449	0.815909	0.926425	0.999958
44960					1.0701	1.00681	1.0188	1.03856	1.05846	1.02043	1.09437	0.767213	-2.81048	0.448283	0.971754	-3.70453	-0.808313	-2.64823	0.919955	1.89108	1.13419	1.66735	2.05562	-2.33703	0.999853	-0.961573	0.99958	1	0.9788	1.64222	1.12639	1.45794	1.67779	-2.33703	0.999853	-0.961573	0.99958	1
44961	291670	9517	Cxxc5	CXXC finger 5	1.05513	0.893735	0.980172	0.872822	0.930969	0.916821	0.860738	0.393523	-2.59774	0.864843	0.999988	0.998427	0.999921	0.970735	1.04666	0.445523	1.12547	0.395854	0.425661	-6.246	0.99988	-2.70774	0.999991	0.999911	1.2614	0.49773	1.03544	0.480696	0.394587	-6.246	0.99988	-2.70774	0.999991	0.999911
44962	362578	11546	Ccdc23	coiled-coil domain containing 23	1.01379	0.969151	0.950813	0.982625	1.08473	1.07149	1.00867	-2.77286	0.807286	0.997662	-3.39285	-0.328579	-2.21471	0.984319	0.927461	1.48544	1.21075	1.22688	1.60162	-1.33861	0.999003	-0.454853	0.974635	0.999992	0.984992	1.24448	0.933421	1.33324	1.26344	-1.33861	0.999003	-0.454853	0.974635	0.999992
44963					1.02677	1.02638	0.976874	0.971379	1.06383	1.03133	1.00927	-2.60205	-2.3829	0.570909	-3.5916	-2.10578	-1.78772	-1.59769	1.04025	1.1736	1.5417	0.761238	1.12819	-1.64962	0.498049	0.981618	-4.38612	-0.339558	1.12962	0.906327	0.741623	1.22209	0.80233	-1.64962	0.498049	0.981618	-4.38612	-0.339558
44964	362304	37636	LOC362304	similar to ORC5-related protein	1.03748	0.909691	0.995403	0.892658	1.0133	1.01946	0.979875	-1.53698	-3.80976	-3.46454	-2.97744	0.911959	0.98173	-3.05843	0.910154	1.3898	1.19668	1.16138	1.52699	-2.0602	0.99941	0.803787	0.848198	0.999995	1.01463	1.34755	0.862032	1.56323	1.32812	-2.0602	0.99941	0.803787	0.848198	0.999995
44965					0.988405	1.04419	0.947033	1.05093	1.08661	1.00092	1.01375	-3.43637	0.281249	0.929969	-3.28882	-0.429335	0.0216995	-3.85694	1.05252	1.12132	1.16784	0.960166	1.06537	-6.08242	-6.24029	-2.54115	-2.37746	-5.86161	1.02251	1.14088	0.987254	1.15561	1.11576	-6.08242	-6.24029	-2.54115	-2.37746	-5.86161
44966	246120	41528	LOC246120	RDCR-0918-3 protein	0.983801	1.03208	0.950276	1.01052	1.08562	1.0785	1.03031	-2.51219	0.757167	0.996073	-0.668643	-0.474525	-3.25128	0.989664	1.01362	1.15439	1.2074	0.95609	1.13887	-6.04835	0.848198	0.488165	-3.87365	0.951985	0.84556	0.823025	0.941653	0.874022	0.973349	-6.04835	0.848198	0.488165	-3.87365	0.951985
44967					0.973522	1.02176	0.974064	1.01597	1.08148	1.05206	1.00162	-1.62337	-1.68984	0.960488	-3.84866	-2.26256	-2.91257	0.42654	0.918392	1.22903	1.13426	1.08356	1.33824	-1.33861	0.85461	-1.75841	0.0172758	0.999473	0.917484	0.998632	0.938543	1.06402	1.08845	-1.33861	0.85461	-1.75841	0.0172758	0.999473
44968	64531	10161	Synj2bp	synaptojanin 2 binding protein	0.988608	0.984374	0.982506	0.982009	1.01842	1.05574	1.01854	-3.07747	-2.21089	-2.12057	-2.10333	-2.49174	-2.13509	0.874746	0.852738	1.29764	1.03818	1.24991	1.52173	-3.048	0.915921	-3.56896	0.752687	0.997716	0.876581	1.36469	0.826657	1.65085	1.55683	-3.048	0.915921	-3.56896	0.752687	0.997716
44969	296566		Clic3	chloride intracellular channel 3	1.00776	0.983892	0.957007	0.968761	1.05126	1.03242	1.00569	-3.35269	0.825508	0.928913	-3.58011	-2.00101	0.19007	0.205118	0.830595	1.50959	1.07161	1.4087	1.81748	0.947445	0.999485	-6.23383	0.999961	1	0.998526	1.46812	0.970582	1.51262	1.47029	0.947445	0.999485	-6.23383	0.999961	1
44970	114632	31260	Scye1	small inducible cytokine subfamily E, member 1	1.07572	0.868489	0.983024	0.883284	0.9791	1.07581	1.0186	0.480558	-3.2736	-2.9975	-3.18754	0.997223	0.987634	0.483086	0.957397	1.30048	1.07571	1.20895	1.35835	-2.21704	0.991028	-2.45892	0.972828	0.999963	1.03943	1.06031	1.0511	1.00877	1.02009	-2.21704	0.991028	-2.45892	0.972828	0.999963
44971	58835	39318	Phgdh	3-phosphoglycerate dehydrogenase	0.970752	1.05424	0.955369	0.965664	1.04485	0.941995	1.0843	-2.44931	-1.17637	-1.31246	0.576472	-0.66809	-2.02632	-0.246976	1.32083	0.45561	0.982292	0.463823	0.344943	-1.98322	0.947445	-5.86161	0.991233	0.999292	0.959872	0.685594	1.07312	0.638877	0.714256	-1.98322	0.947445	-5.86161	0.991233	0.999292
44972					1.00052	0.999214	0.929358	0.931668	1.0627	0.993649	1.01116	-3.85908	0.562775	0.0983156	-3.68855	-3.85828	0.490383	-3.83804	0.710309	0.826757	0.938834	0.880621	1.16394	0.133147	-5.09646	-6.21864	-5.02261	0.251338	0.956685	1.09568	0.753796	1.45354	1.14528	0.133147	-5.09646	-6.21864	-5.02261	0.251338
44973	290642	41702	RGD1310931_predicted	similar to hypothetical protein BC013949 (predicted)	0.979858	1.05065	1.01587	0.992523	1.08515	1.01514	1.10737	-1.78491	-2.47607	0.997842	0.99993	0.783873	-3.50181	-2.58091	0.988902	1.15461	1.13221	1.01978	1.16756	-4.0894	0.946247	0.517311	-1.61391	0.99941	0.935194	0.948769	1.0132	0.93641	1.01452	-4.0894	0.946247	0.517311	-1.61391	0.99941
44974	306840	40825	Sirt5	sirtuin 5 (silent mating type information regulation 2 homolog) 5 (S. cerevisiae)	1.00913	0.993656	1.00015	0.980387	1.0892	1.0636	1.02776	-2.99064	-3.85942	0.999991	0.1396	-3.41174	-0.934473	0.997864	0.659134	1.10899	0.999002	1.1101	1.6825	1	0.999929	-2.13815	0.999964	1	0.939944	1.18753	1.04023	1.1416	1.2634	1	0.999929	-2.13815	0.999964	1
44975	293448	37764	Uqcrc2	ubiquinol cytochrome c reductase core protein 2	1.01909	0.922551	1.0007	0.890534	1.05815	1.10781	0.951081	-3.59007	-3.85932	-1.93131	-2.2612	-0.757065	0.380084	0.0388304	0.881422	1.55521	1.13683	1.36802	1.76443	-1.24025	0.994359	-2.09906	0.954109	0.999959	1.06995	1.0291	0.981187	1.04883	0.96182	-1.24025	0.994359	-2.09906	0.954109	0.999959
44976	287392	12896	Tekt3	tektin 3	0.973336	0.974327	0.928985	0.972252	1.10306	1.07842	0.981098	-2.73455	0.0621753	0.813394	-3.26022	-2.80753	-2.65316	0.331103	0.899766	1.1265	0.8383	1.34379	1.25199	-5.53474	-0.789626	-1.83229	0.901847	0.742166	0.859934	1.02458	0.69927	1.46521	1.19146	-5.53474	-0.789626	-1.83229	0.901847	0.742166
44977	29630	4560	Psme1	proteasome (prosome, macropain) 28 subunit, alpha	0.963171	1.07016	0.999932	1.04433	1.1917	1.12011	1.12095	-0.57351	-3.85968	1	0.999309	0.853885	-0.089569	0.999239	1.01149	0.627695	1.02845	0.610333	0.620567	-6.20047	0.979374	-4.94728	0.997768	0.992547	0.962083	0.758239	1.04532	0.725364	0.788122	-6.20047	0.979374	-4.94728	0.997768	0.992547
44978	287716	2111	Psme3	proteaseome (prosome, macropain) 28 subunit, 3	1.04251	0.949994	0.976836	0.923701	0.973287	1.10163	1.01826	-0.673361	-2.44888	-2.43737	-2.95872	0.0196402	0.876138	0.975141	0.649601	1.35342	0.965202	1.40222	2.08347	0.995924	0.985741	-5.59487	0.999025	1	0.787376	1.42776	0.877932	1.62627	1.81331	0.995924	0.985741	-5.59487	0.999025	1
44979	171414	23182	Pmfbp1	polyamine modulated factor 1 binding protein 1	1.00894	0.964241	1.03589	0.974715	1.16705	1.04261	1.04116	-3.83785	-2.31856	0.992282	-1.95381	-2.23615	-2.79032	-1.85346	0.9588	1.07068	0.959994	1.1153	1.11669	-4.38612	-4.83173	-5.97197	-3.35106	-0.903024	0.823529	0.950044	0.76527	1.24145	1.15363	-4.38612	-4.83173	-5.97197	-3.35106	-0.903024
44980	303612	5221	Polg2_predicted	polymerase (DNA directed), gamma 2, accessory subunit (predicted)	0.98398	0.996319	0.96521	0.990437	1.1069	1.02794	1.0418	-3.80662	-2.64135	0.137263	-2.94616	-3.84442	-3.85902	-3.52604	0.897097	1.17032	0.894375	1.30854	1.30457	-3.048	-0.503036	-3.91698	0.85461	0.919573	0.913658	1.5476	0.859826	1.79989	1.69385	-3.048	-0.503036	-3.91698	0.85461	0.919573
44981	25756	22548	Cpt1b	carnitine palmitoyltransferase 1b, muscle	0.978257	0.963719	0.997776	0.97998	1.04448	1.06781	1.03627	-3.2225	-3.85267	-1.81452	-2.36495	-2.27339	-3.26386	-0.428488	0.841228	1.18182	0.936659	1.26174	1.40487	-1.57849	0.179189	-5.44064	0.863751	0.981618	0.909443	1.49623	0.810238	1.84666	1.64522	-1.57849	0.179189	-5.44064	0.863751	0.981618
44982					0.995825	1.01415	0.970238	0.982829	1.07601	1.00362	1.02166	-3.80139	-1.61008	0.845134	-2.5479	-3.24293	-2.95491	-3.81621	0.75904	3.29054	1.24954	2.63341	4.33514	0.634682	1	-0.0544758	1	1	0.83485	2.06122	1.03091	1.99942	2.46897	0.634682	1	-0.0544758	1	1
44983	689074		LOC689074	similar to Protein KIAA1543	1.03609	0.985925	0.948055	1.01846	1.11413	1.05159	1.05293	-0.934538	0.366718	0.997195	0.280476	-3.18433	-2.78962	0.21269	0.864444	1.2343	1.15694	1.06686	1.42785	0.863751	0.97521	0.669905	-1.372	0.999997	0.851332	1.53036	1.02483	1.49329	1.7976	0.863751	0.97521	0.669905	-1.372	0.999997
44984					1.02128	0.93288	0.966928	0.944969	1.00865	1.03085	0.999263	-2.34644	-0.897869	-3.56407	-3.85746	0.889296	0.629728	-1.25021	0.892628	2.13902	1.32488	1.6145	2.39632	-2.41809	0.999995	0.535914	0.99958	1	0.912315	1.67468	1.1177	1.49832	1.83563	-2.41809	0.999995	0.535914	0.99958	1
44985					0.987564	0.961914	0.99214	0.924895	1.00604	1.05826	0.944265	-3.11914	-3.54986	-3.67671	0.812738	-0.0345016	0.984185	0.797875	0.905031	1.29929	1.23753	1.0499	1.43563	-0.527576	0.992718	0.912111	-1.64962	0.999987	1.00095	1.24869	0.909979	1.37221	1.2475	-0.527576	0.992718	0.912111	-1.64962	0.999987
44986	60353	1219	Acrv1	acrosomal vesicle protein 1	1.01344	1.02041	0.949046	0.989428	1.02411	1.0226	0.999014	-3.1998	0.433733	-2.06218	-3.85581	-2.48304	-3.42969	-2.2347	0.925309	1.22102	1.09431	1.11579	1.31958	-3.65616	0.938481	-0.961573	-0.231488	0.996767	0.948199	1.08131	0.821364	1.31648	1.14039	-3.65616	0.938481	-0.961573	-0.231488	0.996767
44987					0.995956	1.07387	0.995961	1.03358	1.13166	1.02242	1.05905	-3.76797	-3.7682	0.999992	0.860415	0.975267	-0.413915	-1.7638	0.97455	1.00899	1.10605	0.912244	1.03534	-5.62413	-5.90769	-1.6856	-2.25682	-3.96023	1.00017	0.92024	1.11451	0.825688	0.920081	-5.62413	-5.90769	-1.6856	-2.25682	-3.96023
44988					0.993968	1.02537	0.949378	0.968266	1.12335	1.06778	1.03603	-3.74616	0.0979211	0.997229	-1.19114	-2.25082	-1.50457	0.650165	0.971346	1.11014	1.08326	1.02481	1.14288	-6.20047	-1.72187	-3.13421	-5.44064	-1.1446	0.909157	0.919052	0.882209	1.04176	1.01088	-6.20047	-1.72187	-3.13421	-5.44064	-1.1446
44989					1.01108	1.02025	1.0005	0.990507	1.08918	1.05764	1.02118	-3.09779	-3.85799	0.999086	-1.63766	-1.77602	-3.2764	0.916666	0.79114	1.2315	1.01541	1.21281	1.55662	0.875095	0.93566	-6.246	0.993049	0.999998	0.949053	1.32982	0.967364	1.37469	1.40121	0.875095	0.93566	-6.246	0.993049	0.999998
44990	361625	10764	Nrip3_predicted	nuclear receptor interacting protein 3 (predicted)	0.98271	0.985864	0.960778	0.965322	1.05192	1.07978	1.02085	-2.65274	-0.121443	0.515845	-2.26218	-3.01629	-0.541164	0.967579	0.943781	1.28539	1.16429	1.10401	1.36196	-3.91698	0.955137	-0.789626	0.0849627	0.998625	0.915319	0.991788	0.762362	1.30094	1.08354	-3.91698	0.955137	-0.789626	0.0849627	0.998625
44991	313771	11550	MGC94339	similar to BC002216 protein	1.00535	0.992225	1.0025	0.971751	1.09334	1.0531	1.01757	-3.70348	-3.82499	0.997928	-2.4397	-3.53195	-0.927543	0.730847	0.909975	1.04152	1.23595	0.842686	1.14456	0.101266	-5.40827	0.883009	0.815909	0.807908	0.950745	0.972045	1.02923	0.944443	1.0224	0.101266	-5.40827	0.883009	0.815909	0.807908
44992	300257	1972	Pfdn5_predicted	prefoldin 5 (predicted)	0.998184	1.00886	0.970631	0.993073	1.09278	1.05114	1.04801	-3.83515	-0.290862	0.999731	0.793267	-3.31399	-3.51321	0.85947	0.740752	1.3596	1.10266	1.23302	1.83544	0.985066	1	0.995924	0.999995	1	0.870372	1.13467	0.947622	1.19739	1.30366	0.985066	1	0.995924	0.999995	1
44993	117089	7642	Ngfrap1	nerve growth factor receptor (TNFRSF16) associated protein 1	1.05946	0.969978	0.951614	0.960884	1.0374	1.00592	0.947428	0.661595	0.337242	-0.597908	0.534162	-1.24593	-0.313809	-3.71894	0.678445	1.66371	1.18855	1.39978	2.45224	0.988946	0.999025	-0.874213	0.98436	1	1.0397	1.22803	1.02665	1.19615	1.18114	0.988946	0.999025	-0.874213	0.98436	1
44994	25203	68982	Ccnb1	cyclin B1	1.01745	0.908216	0.976652	0.879297	0.957573	0.840204	0.881833	-3.18993	-2.68878	-0.944072	0.994633	0.928355	0.995917	0.999961	0.884471	0.785542	0.970686	0.809264	0.888149	-1.98322	0.553876	-6.04835	0.689527	-1.6856	0.885942	1.60257	1.0737	1.49256	1.80889	-1.98322	0.553876	-6.04835	0.689527	-1.6856
44995	360584	11750	Zfp403	zinc finger protein 403	1.0034	1.0449	1.00463	0.90018	1.12884	1.10558	1.0318	-3.83977	-3.8228	0.957886	-2.48744	-1.46413	0.910291	0.917036	0.953907	1.99157	1.00211	1.98737	2.0878	-4.30215	0.999996	-6.25858	1	1	0.757408	1.73003	1.08381	1.59626	2.28415	-4.30215	0.999996	-6.25858	1	1
44996	304284	9114	Bri3	brain protein I3	0.96913	1.00335	0.976373	0.93298	0.987794	0.941507	0.925647	-0.298292	-1.23625	-2.95036	0.995964	-3.78536	0.986287	0.949007	0.85643	1.1512	1.07096	1.07493	1.34419	-1.1446	0.0172758	-4.98512	-0.845709	0.987873	0.835981	0.961391	0.979604	0.981408	1.15002	-1.1446	0.0172758	-4.98512	-0.845709	0.987873
44997	304193	32254	Arhgef18_predicted	rho/rac guanine nucleotide exchange factor (GEF) 18 (predicted)	1.02384	1.02369	0.989433	0.96861	1.06184	1.02107	1.05446	-1.97376	-3.39427	0.763463	0.555822	-1.99121	-0.990177	-2.30462	0.752462	1.60458	1.1219	1.43023	2.13244	0.872346	0.998625	-3.13421	0.99637	1	0.888885	1.33762	1.0816	1.2367	1.50482	0.872346	0.998625	-3.13421	0.99637	1
44998	289859	41646	RGD1311732	similar to hypothetical protein MGC15407	0.966347	1.03813	1.02565	0.88725	1.10152	1.12656	0.992701	-2.16546	-2.83998	0.80713	-3.76442	-1.91377	0.959203	0.957829	0.764944	1.40914	0.943798	1.49306	1.84215	0.959948	0.994977	-5.3421	0.999551	1	0.916116	1.12668	0.882818	1.27623	1.22984	0.959948	0.994977	-5.3421	0.999551	1
44999					1.03565	0.973491	1.01523	0.888126	1.00997	1.06526	0.968101	-0.654034	-2.96151	-3.44932	-0.925441	-1.5634	0.999816	0.829055	0.886744	1.22469	0.977231	1.25322	1.38111	-0.845709	-0.654793	-4.04645	-2.49994	0.991631	1.03888	1.23806	1.03885	1.19177	1.19172	-0.845709	-0.654793	-4.04645	-2.49994	0.991631
45000	363494	90852	Gla	galactosidase, alpha	1.03122	0.905459	0.972519	0.925368	1.02332	1.0255	0.895542	-0.88437	-1.94712	-1.84008	0.99979	0.998945	0.979793	-1.56396	0.598146	3.84574	1.00506	3.82636	6.42943	0.46788	0.99999	-5.92977	0.999992	1	0.83371	2.97654	0.947046	3.14297	3.57023	0.46788	0.99999	-5.92977	0.999992	1
45001					1.02321	0.93763	1.01106	0.950568	0.98598	0.973931	0.939755	-1.53139	-3.17622	-2.78801	0.941669	0.956712	0.765536	-1.05425	0.799413	2.01858	1.21161	1.66603	2.52508	0.649161	0.999999	0.265101	0.999901	1	1.00745	1.59316	0.97833	1.62845	1.58138	0.649161	0.999999	0.265101	0.999901	1
45002					1.00685	0.952452	0.972263	0.941303	1.00439	1.02685	1.00547	-3.75141	-2.39607	-3.85403	-3.79029	-0.581277	-0.0291729	-2.46759	0.771262	1.29202	0.993688	1.30023	1.67521	0.619664	0.987873	-5.78781	0.990602	0.999997	0.868478	1.27854	0.81672	1.56545	1.47216	0.619664	0.987873	-5.78781	0.990602	0.999997
45003					0.992483	0.91919	1.02166	0.902697	1.05123	1.06995	1.00961	-3.70567	-2.75227	-0.230052	-3.61458	0.882301	0.975975	0.584697	0.911057	1.24181	1.04074	1.19319	1.36304	-4.2175	0.649161	-6.26125	0.70201	0.955137	0.850955	1.17032	0.893851	1.3093	1.3753	-4.2175	0.649161	-6.26125	0.70201	0.955137
45004	315598	9227	C1qtnf5	C1q and tumor necrosis factor related protein 5	0.964885	1.05303	0.942678	0.985424	1.11868	1.01421	0.980032	-3.57079	-1.75436	-0.0761948	-3.06656	-2.14177	-3.85958	-3.85902	0.794221	0.981419	0.886977	1.10648	1.2357	0.799583	-6.26125	-4.17494	-4.2175	0.790923	1.00195	1.18807	0.861115	1.37969	1.18576	0.799583	-6.26125	-4.17494	-4.2175	0.790923
45005					0.975338	1.06034	0.958699	1.06687	0.974957	1.0289	0.982308	-3.34814	-2.54299	-3.33293	-3.59091	-1.65055	-1.32379	-3.20508	0.758404	2.82334	1.13173	2.49473	3.72274	-0.99131	0.999983	-5.23939	0.999933	0.999999	0.883667	1.62538	0.891966	1.82224	1.83936	-0.99131	0.999983	-5.23939	0.999933	0.999999
45006					1.06317	0.964491	1.00348	0.980423	1.05087	1.09732	1.00729	0.797427	-3.80698	0.423241	-3.63369	-0.531681	-2.42101	0.994409	0.989785	2.70083	1.4195	1.90267	2.7287	-0.0180831	0.99917	0.488165	0.975773	1	1.13469	2.31236	1.29897	1.78015	2.03789	-0.0180831	0.99917	0.488165	0.975773	1
45007	311849	598	Crat	carnitine acetyltransferase	0.989206	1.05192	0.950532	1.01346	1.0472	1.0146	0.940721	-3.53263	-0.107404	-0.422344	0.415174	-0.11487	-3.37206	-3.29238	0.96794	1.11757	1.13101	0.988121	1.15458	-4.04645	-1.61391	-0.150093	-5.20428	0.719875	0.924311	1.26307	1.02225	1.23558	1.36649	-4.04645	-1.61391	-0.150093	-5.20428	0.719875
45008	246146	40827	Hspbp1	hsp70-interacting protein	0.983399	1.05113	0.947687	0.991373	1.09646	0.996466	1.05613	-2.98449	0.323623	0.977823	0.364761	0.119174	-3.60722	-3.81656	1.00517	1.22253	1.1447	1.06799	1.21624	-5.78781	0.982447	0.343213	0.265101	0.999339	0.868425	1.11043	1.07947	1.02868	1.27867	-5.78781	0.982447	0.343213	0.265101	0.999339
45009					0.967863	0.997392	0.931538	0.939949	1.07995	1.04212	0.975336	-0.926174	0.918149	0.957421	-1.81731	-3.8305	0.796768	-0.128638	0.973005	1.23307	1.19329	1.03333	1.26728	-4.25991	0.663118	-0.252534	-3.7868	0.987001	0.993201	1.20709	0.908307	1.32894	1.21535	-4.25991	0.663118	-0.252534	-3.7868	0.987001
45010	287361	13108	Zfp496_predicted	zinc finger protein 496 (predicted)	0.992755	0.977045	0.947546	0.980755	1.01539	0.941244	0.965656	-3.73496	-0.212586	-3.3337	-1.68388	-2.73234	-3.03841	0.147535	0.913052	1.16738	1.11448	1.04747	1.27855	0.757798	0.860766	0.179189	-2.58254	0.99998	0.951524	1.22787	1.0048	1.22201	1.29042	0.757798	0.860766	0.179189	-2.58254	0.99998
45011					1.00688	1.01998	0.966136	0.935737	0.993333	0.989136	1.02693	-3.66221	-0.740779	-3.67149	-1.62506	-2.4478	0.869269	-3.37443	0.917912	0.820322	0.950261	0.863259	0.893682	0.84152	0.985408	-1.50849	0.910144	-1.54335	0.936572	1.08426	0.938611	1.15517	1.15769	0.84152	0.985408	-1.50849	0.910144	-1.54335
45012					1.01652	0.949177	0.957498	0.962394	1.05994	1.09633	1.07909	-2.59989	0.36481	0.859255	0.98493	0.728133	0.0182462	0.998423	1.11147	1.34197	1.23593	1.08579	1.20739	-5.9512	0.998228	0.619664	0.945022	0.99995	1.16681	1.19617	1.02602	1.16584	1.02516	-5.9512	0.998228	0.619664	0.945022	0.99995
45013					0.988526	1.01634	1.00096	0.930845	1.08926	1.08466	1.01075	-2.95465	-3.85277	0.999566	-3.07177	-2.24226	0.995116	0.999072	0.918178	1.54835	1.09849	1.40952	1.68633	-2.91946	0.999804	-2.91946	0.998187	0.999988	0.921572	1.43383	0.971974	1.47518	1.55586	-2.91946	0.999804	-2.91946	0.998187	0.999988
45014					0.974135	0.987164	0.967978	0.9025	1.09554	1.07826	0.985148	-2.09652	-1.43333	0.966295	-3.19169	-3.35211	0.989426	0.852778	1.0007	1.45541	1.20493	1.20788	1.4544	-5.68099	0.999999	0.992547	0.99917	1	0.864126	1.00635	0.756408	1.33043	1.16459	-5.68099	0.999999	0.992547	0.99917	1
45015	288444	21322	Hsph1	heat shock 105kDa/110kDa protein 1	1.01348	0.969053	1.05438	0.930788	1.08756	1.21235	0.970645	-3.64785	-1.44265	0.105964	-2.90038	-2.80495	-0.395703	0.998055	1.2095	0.885669	1.15712	0.765409	0.732258	-0.654793	0.656204	0.0684142	0.999687	0.999225	1.19501	1.13714	0.953466	1.19263	0.951569	-0.654793	0.656204	0.0684142	0.999687	0.999225
45016	362706	5482	Rbks_predicted	ribokinase (predicted)	1.04238	0.981381	0.968666	1.00351	1.09201	1.12706	1.07215	-0.265795	-1.1826	0.980918	0.869107	-2.66563	-3.81202	0.999602	0.826116	1.95562	1.1113	1.75976	2.36724	-0.817514	0.999938	-3.91698	0.999497	0.999997	1.01712	1.577	0.963889	1.63608	1.55045	-0.817514	0.999938	-3.91698	0.999497	0.999997
45017	298875	7427	Laptm4a	lysosomal-associated protein transmembrane 4A	1.09736	0.919993	0.95928	0.983242	0.960999	1.04872	1.00092	0.794823	-1.49301	-1.63539	-3.85809	0.632159	-3.3466	-1.03498	0.874526	1.40931	1.35188	1.04248	1.61152	0.708078	0.995924	0.99637	-6.17932	0.999999	1.11544	1.28799	1.1156	1.15452	1.15469	0.708078	0.995924	0.99637	-6.17932	0.999999
45018	689161	41384	MGC125167	similar to gamma-aminobutyric acid (GABA(A)) receptor-associated protein-like 1	0.984005	0.909316	0.926318	0.959376	1.04584	0.967292	0.900172	-2.9425	0.935692	-0.00965102	0.997598	0.99181	-0.258002	-1.02079	0.570791	2.70294	1.0762	2.51156	4.73544	0.979844	0.999994	-5.97197	0.999984	1	0.840085	1.19215	1.03497	1.15187	1.41909	0.979844	0.999994	-5.97197	0.999984	1
45019					1.04518	1.00457	0.958689	0.979257	1.06044	1.02682	1.01795	-1.12169	-1.13205	-0.0301076	-3.04043	-3.79399	-2.83154	-2.47286	0.798533			1.32814		-1.86964			1		1.05473			1.39665		-1.86964			1
45020	25638	4520	Pde4a	phosphodiesterase 4A, cAMP specific	0.974136	0.984341	0.936825	0.98045	1.04738	1.00853	0.989703	-1.96375	0.630684	-0.212355	-3.52522	-3.11854	-2.75277	-3.6317	0.856929	1.24931	0.98903	1.26317	1.4579	-0.602998	0.14873	-5.62413	0.807908	0.994739	0.760107	0.981576	0.768587	1.27712	1.29136	-0.602998	0.14873	-5.62413	0.807908	0.994739
45021					0.994728	0.98038	1.01207	0.933676	1.11192	1.13535	1.0461	-3.80642	-3.5917	0.917862	-1.20846	-3.16409	0.189604	0.982918	0.884526	2.70205	1.29921	2.07976	3.0548	-3.35106	0.999992	-0.273862	0.999726	0.999999	0.882443	1.88231	0.862079	2.18345	2.13306	-3.35106	0.999992	-0.273862	0.999726	0.999999
45022	302998	16917	RGD1307155	similar to CG18661-PA	0.960966	1.01975	0.957827	1.01752	1.12049	1.12624	1.00659	-1.42066	-1.15284	0.972645	-3.76726	-3.09981	-3.24931	0.982127	0.873392	0.975933	0.968294	1.00789	1.11741	0.526694	-5.53474	-6.06573	-5.9512	0.953058	0.91254	0.977396	0.896533	1.09019	1.07107	0.526694	-5.53474	-6.06573	-5.9512	0.953058
45023	310483	7839	Mlf1_predicted	myeloid leukemia factor 1 (predicted)	1.00132	0.985587	1.01648	0.964787	1.07368	1.03439	1.02067	-3.85086	-2.67582	0.960122	-2.14285	-2.89851	-0.306285	-0.504633	0.808829	1.38175	0.971201	1.42272	1.70833	-0.789626	0.9779	-5.50388	0.998101	0.999913	1.04557	1.33826	0.969516	1.38033	1.27993	-0.789626	0.9779	-5.50388	0.998101	0.999913
45024	288306	38183	Usp16	ubiquitin specific peptidase 16	0.989148	0.998687	0.998224	0.966478	1.07936	1.10575	0.997856	-3.39041	-3.85197	0.947885	-3.8406	-3.85253	-0.834846	0.997006	0.762802	1.4261	0.987645	1.44394	1.86956	0.719875	0.978894	-6.15524	0.994739	0.999988	0.885485	1.39723	0.922856	1.51403	1.57793	0.719875	0.978894	-6.15524	0.994739	0.999988
45025	24362	55467	Fbp1	fructose-1,6- biphosphatase 1	0.986774	1.0152	0.999049	0.962203	1.05904	1.03868	1.01741	-2.29447	-3.84999	0.991632	-1.53748	-1.95271	0.776349	0.756093	0.87783	1.58312	1.11964	1.41396	1.80345	0.164076	0.999957	-4.83173	0.999991	1	0.984198	1.18886	0.99411	1.19591	1.20795	0.164076	0.999957	-4.83173	0.999991	1
45026	293160	8606	RGD1311703	similar to sid2057p	1.02154	0.908928	1.00468	0.911257	0.944338	1.06312	0.96677	-2.80605	-3.80272	-0.181425	-1.64069	0.945487	0.932221	0.305801	0.723678	2.05085	1.07052	1.91574	2.83392	0.47811	0.999672	-5.59487	0.999339	0.999999	0.878115	1.55762	0.913845	1.70447	1.77382	0.47811	0.999672	-5.59487	0.999339	0.999999
45027	25344		Phb	prohibitin	0.994646	0.997842	0.988871	0.983882	1.09125	1.07814	1.1	-3.67487	-3.10803	0.999074	0.999758	-3.82927	-2.41459	0.993588	0.931019	1.19939	1.17638	1.01956	1.28826	0.14873	0.997436	0.305099	0.937086	0.999999	0.803074	0.798526	0.934061	0.854896	0.994336	0.14873	0.997436	0.305099	0.937086	0.999999
45028	315126	13062	RGD1359634	similar to RIKEN cDNA 1700088E04	0.993315	1.05969	0.961954	1.02466	1.01998	1.06059	1.03489	-3.73666	-1.09118	-2.89194	-1.95025	0.232132	-2.47291	-0.050501	0.725627	1.33978	1.00276	1.33609	1.84637	0.84152	0.736752	-5.56507	0.978403	0.999943	0.835964	1.12899	0.879505	1.28367	1.35053	0.84152	0.736752	-5.56507	0.978403	0.999943
45029	291969	3444	Atp6v0d1	ATPase, H+ transporting, V0 subunit D isoform 1	0.96543	1.07204	0.978331	1.05554	1.06232	1.03188	0.974796	-1.85378	-2.94787	-0.0425939	-2.66665	0.354097	-0.408908	-2.17863	0.871748	2.94235	1.1039	2.66541	3.37524	-4.75311	0.999993	-5.68099	0.999975	0.999997	0.854976	1.58131	0.968222	1.63321	1.84954	-4.75311	0.999993	-5.68099	0.999975	0.999997
45030	360847	40929	Ube2t_predicted	ubiquitin-conjugating enzyme E2T (putative) (predicted)	1.03406	0.925491	0.995697	0.877598	0.932815	0.923212	0.908294	-1.00546	-3.78763	0.868041	0.992608	0.940112	0.999907	0.953768	0.958409	1.1751	1.14877	1.02292	1.22609	-4.30215	0.906083	0.915921	-6.25858	0.994739	0.99491	1.82458	1.12821	1.61724	1.83391	-4.30215	0.906083	0.915921	-6.25858	0.994739
45031	117262	4744	Psmc4	proteasome (prosome, macropain) 26S subunit, ATPase, 4	1.00144	1.02816	0.996232	0.969507	1.08406	1.03375	1.06293	-3.82667	-3.63712	0.999999	0.999764	0.565839	0.750415	0.834729	0.810156	1.77923	1.15572	1.5395	2.19616	0.457475	0.999959	-0.961573	0.999423	1	0.92922	1.46217	1.11291	1.31383	1.57355	0.457475	0.999959	-0.961573	0.999423	1
45032	304766	40962	Ubxd2	UBX domain containing 2	1.02525	0.974774	1.05029	0.8993	1.11293	1.19297	0.994656	-3.12779	-1.5992	0.716541	-3.8231	-3.09475	0.70414	0.995849	0.949421	2.40985	1.21509	1.98326	2.53823	-5.53474	0.999984	-1.40568	0.99954	0.999994	0.97862	1.25086	0.947597	1.32003	1.27819	-5.53474	0.999984	-1.40568	0.99954	0.999994
45033					1.01181	1.0329	1.04019	0.950851	1.10902	1.0592	1.03774	-2.84169	0.611478	0.999994	0.485835	0.141513	0.911506	0.970302	0.791581	1.64885	1.0605	1.55479	2.08299	0.790923	0.999938	-5.44064	0.999829	1	0.953376	1.40241	1.00422	1.39652	1.47099	0.790923	0.999938	-5.44064	0.999829	1
45034	114210	4407	Spata2	spermatogenesis associated 2	0.980423	0.974189	0.97464	1.02487	1.06075	1.04662	1.02667	-2.53843	-1.85127	0.66954	-1.77705	-1.79704	-1.98296	0.0574917	0.901638	1.51591	1.19244	1.27127	1.68129	-0.0180831	0.99999	0.752687	0.999551	1	1.00719	1.32816	1.10317	1.20395	1.31868	-0.0180831	0.99999	0.752687	0.999551	1
45035					1.02516	1.01827	0.985482	0.957207	1.08631	1.05013	1.04319	0.192915	-1.56977	0.999998	0.962863	-0.841944	0.972691	0.991299	0.794636	1.5165	1.06175	1.4283	1.90843	0.89515	0.999207	-5.47251	0.999786	1	0.897178	1.32972	1.00448	1.32379	1.48211	0.89515	0.999207	-5.47251	0.999786	1
45036					0.989401	0.993823	0.979281	0.936059	1.07723	1.08765	1.00411	-2.60851	-0.570266	0.999948	-3.64855	-3.39261	0.99961	0.999995	0.898095	1.76505	1.18889	1.48462	1.96532	-1.372	0.999945	-1.11333	0.999436	0.999999	0.993746	1.31583	0.990138	1.32894	1.32411	-1.372	0.999945	-1.11333	0.999436	0.999999
45037	266759	1624	Hspa4	heat shock protein 4	1.00763	1.00056	0.989524	0.960007	1.09203	1.07974	1.04292	-3.5206	-3.23041	0.998637	0.41656	-3.8578	0.345026	0.992294	0.784095	2.35948	1.11806	2.11033	3.00918	-0.000275503	0.99999	-3.52534	0.99988	1	0.853339	1.8063	0.980641	1.84195	2.11674	-0.000275503	0.99999	-3.52534	0.99988	1
45038	289182		RGD1563422_predicted	similar to Brain protein 44 (predicted)	1.00926	0.952299	0.954656	0.93183	1.0578	1.06024	0.988863	-3.25108	0.797916	0.947718	-2.99051	0.853834	0.994667	0.962918	0.897377	1.72224	1.25481	1.37251	1.91919	-0.734773	0.999997	0.807908	0.9998	1	0.921712	1.17176	0.938666	1.24832	1.27128	-0.734773	0.999997	0.807908	0.9998	1
45039	499497	31087	RGD1563119_predicted	similar to MADS box transcription enhancer factor 2, polypeptide C (myocyte enhancer factor 2C) (predicted)	1.00668	1.03303	0.976491	0.995848	1.08922	1.03897	1.0365	-3.45171	-0.623335	0.999943	0.56902	0.347403	-3.69595	0.684939	0.85549	1.53958	1.184	1.30032	1.79965	0.926425	0.996198	-3.09106	0.993516	1	0.909455	1.33484	1.03471	1.29006	1.46774	0.926425	0.996198	-3.09106	0.993516	1
45040	690354	10728	LOC690354	hypothetical protein LOC690354	1.0455	0.933959	0.986683	0.937831	0.992996	1.08629	1.00423	0.774773	-2.61658	-3.47902	-3.71845	0.994054	0.988048	0.999557	0.708855	1.44984	1.10147	1.31628	2.04533	0.983238	0.999932	-0.527576	0.99917	1	0.968832	1.41441	1.01493	1.3936	1.45991	0.983238	0.999932	-0.527576	0.99917	1
45041	65262	2985	Atp5a1	ATP synthase, H+ transporting, mitochondrial F1 complex, alpha subunit, isoform 1	0.999147	1.01925	0.966544	1.00909	1.0923	1.01491	1.02642	-3.85655	-0.771909	0.989116	-1.67399	-2.52398	-3.51869	-3.00238	1.02534	1.3354	1.17953	1.13214	1.3024	-5.78781	0.883009	-0.762046	-0.478796	0.990817	1.04014	1.2214	1.08525	1.12546	1.17426	-5.78781	0.883009	-0.762046	-0.478796	0.990817
45042	287470	5045	Sdf2_predicted	stromal cell derived factor 2 (predicted)	1.03562	1.01636	1.03472	0.959698	1.09482	1.0265	1.083	0.0949411	0.0202352	0.999646	0.997759	-2.35285	0.509187	-0.87406	0.857535	1.78658	1.19157	1.49935	2.08339	-0.407856	0.999996	-0.150093	0.999832	1	0.889123	1.83431	1.08507	1.6905	2.06305	-0.407856	0.999996	-0.150093	0.999832	1
45043					1.00654	1.00768	1.02543	0.971409	1.07602	1.03997	1.03206	-3.52475	-0.718758	0.997768	0.039077	-3.40425	-0.226467	0.583799	0.872085	1.26962	1.02108	1.24341	1.45585	-0.000275503	0.999863	-1.43966	0.999836	1	0.922047	1.27954	1.114	1.1486	1.38772	-0.000275503	0.999863	-1.43966	0.999836	1
45044					1.03648	0.988886	1.02146	0.911733	1.01948	1.05443	0.974718	0.473988	-1.17458	-1.49673	-0.521994	-2.87873	0.99997	0.952387	0.796305	1.45821	1.05455	1.38278	1.83122	0.987873	0.999999	-0.527576	0.999999	1	0.949852	1.30944	1.07678	1.21606	1.37857	0.987873	0.999999	-0.527576	0.999999	1
45045	296741	4884	Fastk	Fas-activated serine/threonine kinase	1.00661	1.02256	1.01373	0.970203	1.07915	1.06473	1.03394	-3.36236	-2.06959	0.999943	0.649658	-0.449167	0.450743	0.998717	0.864332	1.14034	1.03116	1.10588	1.31934	0.265101	0.951985	-1.86964	0.641988	0.999961	0.960867	1.29983	1.09989	1.18179	1.35277	0.265101	0.951985	-1.86964	0.641988	0.999961
45046	365389	17814	Lrrc56	leucine rich repeat containing 56	1.00634	0.980524	0.982704	0.939633	1.06018	1.06675	1.02759	-3.37	-1.18667	0.997878	0.272655	-0.769416	0.999121	0.999494	0.866488	1.30997	1.0202	1.28404	1.51182	0.919573	1	-3.48174	1	1	0.922954	1.36026	1.06433	1.27804	1.47381	0.919573	1	-3.48174	1	1
45047	79120	55593	Arf4	ADP-ribosylation factor 4	1.01848	0.98268	1.02741	0.986533	1.05268	1.05172	1.04412	-0.2345	0.731362	0.999477	0.994567	-0.390656	-1.27026	0.999314	0.756406	2.51211	1.27573	1.96915	3.32112	0.436126	0.999999	-0.0180831	0.999897	1	0.845238	1.71086	1.13932	1.50165	2.02412	0.436126	0.999999	-0.0180831	0.999897	1
45048					1.02149	0.990239	0.95892	0.981186	1.01309	1.01369	0.984465	-2.69833	-0.70649	-3.38622	-3.18898	-3.584	-2.90682	-3.34404	0.769559	1.26906	0.958749	1.32366	1.64908	0.997187	0.991434	-2.29682	0.99996	1	0.92421	1.25588	0.99079	1.26755	1.35887	0.997187	0.991434	-2.29682	0.99996	1
45049					1.00277	0.993026	0.989884	0.957377	1.03188	1.09419	1.00786	-3.83735	-3.56634	-1.70202	-3.68358	-3.71835	-0.588553	0.876864	0.884552	1.68472	1.0665	1.57967	1.9046	-0.190237	0.999999	-3.91698	0.999999	1	0.937076	1.38732	0.852548	1.62727	1.48048	-0.190237	0.999999	-3.91698	0.999999	1
45050	299159	5783	Atp6v1d	ATPase, H+ transporting, V1 subunit D	1.03255	0.857337	0.988163	0.858528	0.938037	1.01595	0.881865	-2.05113	-3.55449	0.201132	0.991408	0.999385	0.999296	-3.3344	0.719247	2.98893	1.09327	2.73393	4.15563	-0.681148	0.999908	-5.68099	0.999657	0.999996	0.936477	1.84215	1.01766	1.81019	1.96711	-0.681148	0.999908	-5.68099	0.999657	0.999996
45051	298573	2789	Eif4g3_predicted	eukaryotic translation initiation factor 4 gamma, 3 (predicted)	1.04662	0.984784	1.0201	0.932698	1.0885	1.14847	0.96684	-0.218676	-2.71023	0.945422	-1.25598	-3.13854	0.785263	0.999867	0.911892	1.78663	1.20565	1.48188	1.95925	-0.431207	0.999519	-0.552415	0.994977	0.999999	1.03774	1.65615	0.936025	1.76934	1.59591	-0.431207	0.999519	-0.552415	0.994977	0.999999
45052	291841	9453	RGD1308009	similar to KIAA1007 protein; adrenal gland protein AD-005	0.988562	0.953111	1.03343	0.904946	1.03902	1.14662	0.865153	-3.7277	-2.88405	-2.58894	0.912524	-2.02084	0.337645	0.869166	0.853518	1.84637	1.0918	1.69113	2.16325	0.46788	0.999383	-5.09646	0.99972	1	0.922124	1.87508	0.955455	1.9625	2.03343	0.46788	0.999383	-5.09646	0.99972	1
45053					0.99721	0.998687	1.00271	0.978604	1.05186	1.07235	1.01218	-3.82486	-3.82712	0.48736	-3.24732	-3.85197	-2.1697	0.921557	0.865471	1.36487	1.17981	1.15685	1.57702	0.194071	0.983621	0.379506	-1.20806	0.999843	0.89523	1.17421	0.815365	1.4401	1.31163	0.194071	0.983621	0.379506	-1.20806	0.999843
45054	113975	70878	Pom121	nuclear pore membrane glycoprotein 121	1.00225	1.03452	1.01753	0.957137	1.09557	1.01173	1.02236	-3.795	-1.21421	0.999999	-0.377258	0.724667	0.951744	-2.4006	0.853312	1.0275	1.00849	1.01884	1.20413	0.587948	-2.41809	-1.90724	-6.22661	0.993208	0.982111	1.39021	1.16925	1.18898	1.41553	0.587948	-2.41809	-1.90724	-6.22661	0.993208
45055					0.96592	0.982691	0.985191	0.954332	1.05914	1.057	1.01509	-0.998674	-3.11237	0.543926	-3.10679	-2.86746	0.0103605	0.466834	0.808226	1.39946	0.98801	1.41644	1.73152	0.901847	0.999571	-6.23383	0.999922	1	0.95395	1.28604	0.985308	1.30521	1.34812	0.901847	0.999571	-6.23383	0.999922	1
45056	361973		RGD1565157_predicted	similar to testis-specific farnesyl pyrophosphate synthetase (predicted)	0.987289	1.02476	1.02004	0.956946	1.09649	1.07839	1.00944	-2.95479	-1.96915	0.99933	-3.34779	-1.30753	0.52875	0.991151	1.05362	1.22719	1.06048	1.1572	1.16474	-6.20047	-1.17618	-3.56896	-5.1328	-0.932145	0.960381	0.946916	1.03741	0.912772	0.98598	-6.20047	-1.17618	-3.56896	-5.1328	-0.932145
45057	311748	11987	Metapl1_predicted	methionine aminopeptidase-like 1 (predicted)	1.00587	1.01466	0.985502	0.961544	1.11291	1.06823	1.0452	-3.47349	-1.91752	1	0.935255	-1.92794	0.847285	0.999232	0.95945	1.01612	1.17278	0.866423	1.05907	-3.7868	-5.92977	0.880425	0.851437	-2.13815	0.966095	1.22485	1.0095	1.21333	1.26783	-3.7868	-5.92977	0.880425	0.851437	-2.13815
45058	360552	8664	Pelp1	proline, glutamic acid and leucine rich protein 1	1.00256	1.01952	0.957963	0.967415	1.06588	0.99043	1.05283	-3.81828	0.514699	0.960883	0.810854	-1.99325	-0.201955	-3.30644	0.870528	1.92648	1.1681	1.64925	2.21301	0.641988	1	0.117327	0.999999	1	0.89628	1.62038	1.03628	1.56365	1.80789	0.641988	1	0.117327	0.999999	1
45059	83781	37608	Lgals3	lectin, galactose binding, soluble 3	1.00968	1.0353	1.00524	1.06082	1.20205	1.13912	1.20218	-3.55957	-3.7692	1	1	-1.1532	0.50649	0.999648	0.875716	0.952386	1.243	0.766199	1.08755	-0.874213	-5.47251	0.976323	0.998526	-1.86964	0.981996	0.934186	0.992327	0.94141	0.951314	-0.874213	-5.47251	0.976323	0.998526	-1.86964
45060					0.991933	1.00392	0.990287	0.93984	1.09726	1.08793	1.02847	-3.63331	-3.53457	0.981671	-1.7566	-3.80594	0.657476	0.955294	1.01124	1.509	1.20415	1.25317	1.49222	-5.62413	0.999995	0.786464	0.999804	1	0.944681	1.24544	0.91185	1.36584	1.31837	-5.62413	0.999995	0.786464	0.999804	1
45061	688912	9370	LOC688912	similar to mitochondrial ribosomal protein S16	0.986393	1.04335	1.00937	0.976291	1.11805	1.05319	1.08229	-3.21633	-3.54988	0.998342	0.936365	-0.28602	-2.15181	0.313453	0.973767	0.662149	0.995972	0.664827	0.679987	-5.92977	0.987299	-6.26469	0.983238	0.966619	0.972521	0.974209	1.10223	0.883852	1.00174	-5.92977	0.987299	-6.26469	0.983238	0.966619
45062	305419	32405	Pi4k2b	phosphatidylinositol 4-kinase type 2 beta	0.996181	1.03988	1.00421	0.994994	1.0915	1.04888	1.06434	-3.74201	-3.71808	0.999839	0.984867	0.574804	-3.65909	0.859703	0.885123	1.19349	1.11538	1.07003	1.34838	0.414044	0.971555	0.627242	-1.43966	0.999983	0.944069	1.17225	1.0282	1.1401	1.2417	0.414044	0.971555	0.627242	-1.43966	0.999983
45063	498489	17947	RGD1559923_predicted	similar to chromosome 14 open reading frame 35 (predicted)	1.02593	0.971271	0.98277	0.958051	1.0756	1.08637	0.995098	-1.10424	-2.29214	0.988851	-3.70965	-0.650483	0.50131	0.997567	0.8134	1.75936	1.08399	1.62304	2.16297	0.834566	0.999998	-3.7868	0.999996	1	0.917237	1.6719	0.978237	1.70909	1.82275	0.834566	0.999998	-3.7868	0.999996	1
45064					1.04164	0.939603	1.01586	0.919621	1.05322	1.03973	1.06707	0.0374476	-2.79326	0.625991	0.902421	0.869922	0.990149	-0.105262	0.839413	1.46513	1.14399	1.28073	1.74543	0.917767	0.999935	0.0172758	0.998829	1	0.976771	1.40522	1.05479	1.33223	1.43864	0.917767	0.999935	0.0172758	0.998829	1
45065					1.02317	0.941481	0.937977	0.899026	0.996739	1.00699	0.988486	-2.70959	0.364535	-3.83295	-3.53427	0.206858	0.974599	-3.73929	0.722309	2.11138	1.12313	1.8799	2.92309	0.708078	0.999986	-4.42781	0.999887	1	0.922893	1.85472	1.05715	1.75445	2.00968	0.708078	0.999986	-4.42781	0.999887	1
45066					1.03851	0.947311	0.962172	0.899349	1.02918	1.02848	1.00033	-1.15293	-1.08248	-2.02169	-3.85939	0.059514	0.985018	-2.08902	0.984298	1.31729	0.898896	1.46546	1.33831	-4.63301	0.998774	-1.17618	0.999994	0.997768	0.98752	1.37054	1.02136	1.34187	1.38786	-4.63301	0.998774	-1.17618	0.999994	0.997768
45067	361310	37644	Pfdn1_predicted	prefoldin 1 (predicted)	1.07082	0.887966	1.00296	0.806905	0.945116	0.977412	0.969575	0.093483	-3.84402	-0.530954	-2.41819	0.957838	0.999988	-3.00662	0.852027	1.50355	1.17727	1.27715	1.76467	-1.372	0.998347	-0.99131	0.980302	0.999992	1.01878	1.1345	1.07297	1.05734	1.11358	-1.372	0.998347	-0.99131	0.980302	0.999992
45068					1.08551	0.914883	0.992969	0.8503	0.861292	0.856853	0.864623	0.344107	-3.78527	0.988942	0.985422	0.530887	0.995713	0.992409	0.993212	0.588293	0.833308	0.705973	0.592313	-5.90769	0.999941	-0.231488	0.993049	0.999825	0.94743	1.2578	1.08881	1.15521	1.32759	-5.90769	0.999941	-0.231488	0.993049	0.999825
45069	360254	41	Brca2	breast cancer 2	1.02949	0.994042	0.996598	0.856313	0.936223	0.918941	0.914631	-2.04522	-3.82828	0.518761	0.91824	-3.76376	0.999891	0.879366	0.973519	0.927205	0.928352	0.998764	0.952426	-6.11369	-1.90724	-0.99131	-5.9512	-2.7498	0.973739	1.49016	0.98204	1.51741	1.53034	-6.11369	-1.90724	-0.99131	-5.9512	-2.7498
45070					1.00484	1.04647	0.99387	0.940626	1.05775	1.02542	1.04626	-3.74607	-3.67658	0.7606	0.339146	0.350168	0.858802	-1.58286	0.967818	1.02474	0.936276	1.09448	1.05881	-4.94728	-5.97197	-5.3421	-4.38612	-3.65616	0.986597	1.02262	0.931825	1.09744	1.03651	-4.94728	-5.97197	-5.3421	-4.38612	-3.65616
[truncated: 7,396 more rows]
