# Supplementary material for: Differences in TCDD-elicited gene expression profiles in human HepG2, mouse Hepa1c1c7 and rat H4IIE hepatoma cells
Source: BMC Genomics. 2011 Apr 15;12:193. doi: 10.1186/1471-2164-12-193 (PMC3089798; doi:10.1186/1471-2164-12-193)
Supplement: Additional File 4 — Common differentially regulated orthologs elicited by TCDD in human HepG2 and mouse Hepa1c1c7 cells identified from the cDNA microarray time course studies. A table containing the expression ratios for significantly differentially regulated orthologs (|fold change| > 1.4 and P1(t) > 0.999). [file 1471-2164-12-193-S4.XLS]

## Sheet: Sheet1
Additional File 4: Common differentially regulated (|fold change| > 1.4 and p1(t) > 0.999) orthologs elicited by TCDD in human HepG2 and mouse Hepa1c1c7 cells cDNA microarray time course studies
Homologene ID	Hs. Entrez Gene ID	Hs. Gene Symbol	Mm. Entrez Gene ID	Mm. Gene Symbol	HepG2	2hr	4hr	8hr	12hr	24hr	48hr	1p1t	2p1t	4p1t	8p1t	12p1t	24p1t	48p1t	Hepa1c1c7	2hr	4hr	8hr	12hr	24hr	48hr	1p1t	2p1t	4p1t	8p1t	12p1t	24p1t	48p1t
377	5019	OXCT1	67041	Oxct1	1hr ratio	2hr ratio	4hr ratio	8hr ratio	12hr ratio	24hr ratio	48hr ratio	1hr P1(t)	2hr P1(t)	4hr P1(t)	8hr P1(t)	12hr P1(t)	24hr P1(t)	48hr P1(t)	1hr ratio	2hr ratio	4hr ratio	8hr ratio	12hr ratio	24hr ratio	48hr ratio	1hr P1(t)	2hr P1(t)	4hr P1(t)	8hr P1(t)	12hr P1(t)	24hr P1(t)	48hr P1(t)
377	5019	OXCT1	67041	Oxct1	0.952972	1.11279	1.0698	1.39965	1.74519	1.849	1.09585	-12.0364	-5.09667	-9.79943	0.996183	1	1	-6.84327	1.19696	1.02744	1.30606	1.34386	1.40295	1.26765	1.36189	0.999945	-0.593614	1	1	1	1	1
1192	3487	IGFBP4	16010	Igfbp4	0.949573	0.967678	1.11813	1.41429	1.371	1.78913	1.30599	-0.651518	-0.765402	-0.10114	0.970075	0.962526	0.999983	0.892219	0.961851	0.968719	0.943751	0.709411	0.68686	0.686079	0.708448	-1.38527	-1.89115	-0.195808	1	1	1	1
1194	3491	CYR61	16007	Cyr61	1.04067	1.06016	1.50071	2.32854	1.93981	2.51553	1.45781	-0.673111	-0.494433	0.999724	1	1	1	0.999197	1.05811	0.955735	1.42752	1.50147	1.49235	1.36892	1.56299	0.530105	0.199457	1	1	1	1	1
1633	3399	ID3	15903	Id3	1.05762	1.05872	1.45198	1.63806	1.87364	1.77954	1.41976	-1.55699	-1.5305	0.9999	1	1	1	0.999717	0.957407	0.83656	0.830501	0.815751	0.690305	0.666223	0.649298	0.0153756	0.999947	0.999974	0.999996	1	1	1
1679	3725	JUN	16476	Jun	0.906107	0.849022	0.976876	1.18715	1.23833	1.69282	1.28168	-0.641569	0.520178	-2.24993	0.601615	0.869926	1	0.954685	1.17461	1.26698	1.45723	1.08252	1.00731	0.983159	1.04758	0.98828	0.999896	1	0.540798	-0.674585	-0.592674	-0.072872
1847	4605	MYBL2	17865	Mybl2	1.10144	1.0734	1.11259	0.978287	0.945058	0.645417	0.905232	-3.25865	-4.61356	-2.73917	-6.52362	-5.31291	0.999762	-3.10499	0.998971	0.987965	0.785405	0.447602	0.451528	0.594905	1.00728	-3.27383	-3.15948	0.999459	1	1	1	-3.23301
2894	8870	IER3	15937	Ier3	1.09645	0.912757	1.04567	0.899948	0.96049	0.757402	0.542168	-0.384151	-0.390966	-0.725345	-0.266192	-0.747199	0.85261	0.999956	1.16331	1.08359	1.42257	1.34692	1.28437	1.3177	1.3886	0.999946	0.934089	1	1	1	1	1
2902	8888	MCM3AP	54387	Mcm3ap	1.0332	1.17086	0.954381	1.06294	1.11818	1.71143	1.83367	-0.712033	0.669271	-0.582089	-0.418333	0.230106	1	1	1.0808	0.921962	0.698284	0.813091	0.733343	0.704617	0.789472	-10.0991	-9.29461	0.99996	0.873256	0.999364	0.999932	0.969003
2941	9021	SOCS3	12702	Socs3	1.04789	0.9091	0.952935	0.907041	0.985223	1.04759	0.665775	-0.593932	-0.00688515	-0.579468	0.021795	-0.819503	-0.596812	0.999858	2.41056	2.0166	1.41048	1.16459	1.04075	1.04516	1.14291	1	1	1	0.999426	-0.105812	0.0441484	0.996952
3325	4171	MCM2	17216	Mcm2	1.00975	1.02718	1.04822	1.03953	0.815006	0.600348	0.811668	-2.37121	-2.26953	-2.03846	-2.14654	0.533914	0.999916	0.568728	1.04637	0.976763	0.803104	0.569387	0.617769	0.761927	0.903817	0.0221992	-1.84864	1	1	1	1	0.994087
3587	9536	PTGES	64292	Ptges	1.08215	0.838627	0.854332	1.09639	1.06189	0.861745	0.667425	-0.67005	0.549611	0.37833	-0.480047	-0.926113	0.285685	0.999062	1.12003	1.1664	1.5696	1.42136	1.36214	1.28881	1.34918	0.890047	0.986367	1	1	1	0.99998	0.999999
3910	3727	JUND	16478	Jund	0.980101	0.981834	1.05217	1.43893	1.364	1.46654	1.21995	-6.44705	-6.49917	-4.95684	0.999894	0.998492	0.99996	0.827869	0.957796	1.01488	1.58513	1.89729	1.80795	1.97763	2.09924	-0.510049	-1.06216	1	1	1	1	1
3951	6764	ST5	76954	St5	1.0279	0.947271	0.893847	0.865138	0.996314	0.833387	0.609869	-0.476625	-0.222668	0.463086	0.732551	-0.575329	0.900334	1	1.10493	1.18252	1.74803	1.52076	1.57292	1.2833	1.49716	0.374629	0.92612	1	1	1	0.997906	0.999999
3967	8061	FOSL1	14283	Fosl1	0.987059	0.975158	0.984891	0.82162	0.833628	0.768069	0.70745	-0.798769	-0.673833	-0.781468	0.992247	0.984081	0.99982	0.999999	0.916641	1.10675	1.09631	1.28718	1.54301	1.63048	1.8247	0.910888	0.966303	0.935257	1	1	1	1
4063	3925	STMN1	16765	Stmn1	1.0864	0.998937	1.05172	0.963461	0.974148	0.652377	0.899824	0.30356	-0.846613	-0.282209	-0.513042	-0.673002	1	0.614453	0.970565	1.02414	0.951657	0.725178	0.606394	0.537063	0.948468	-0.212582	-0.367957	0.316959	1	1	1	0.396925
4176	10092	ARPC5	67771	Arpc5	1.08448	0.883035	1.09894	1.21045	1.47377	1.64972	1.61634	-3.31721	-0.988282	-2.51908	0.655822	0.999889	1	0.999999	0.991625	0.920911	0.803311	0.685535	0.721615	0.809439	0.854854	-1.10689	0.669545	0.99996	1	1	0.999926	0.995581
5096	11065	UBE2C	68612	Ube2c	1.01522	1.05466	1.07314	1.06789	0.83605	0.631121	0.83683	-14.595	-11.7473	-9.80234	-10.372	-0.44947	0.999967	-0.484506	0.987178	1.01899	1.02173	0.800623	0.552437	0.402393	0.729798	-1.08236	-1.00885	-0.967593	0.999287	1	1	0.999998
5320	23397	NCAPH	215387	Ncaph	0.980508	0.893164	1.07229	1.01761	1.5048	1.69422	1.37512	-14.5546	-7.18609	-11.3077	-14.6222	0.992616	0.999887	0.881161	1.13124	0.976231	1.03684	0.804218	0.706264	0.708542	0.938913	0.849634	-0.537432	-0.361471	0.998243	0.999999	0.999999	0.121645
7866	29128	UHRF1	18140	Uhrf1	0.961927	0.998879	0.89381	0.822295	0.69273	0.655358	0.825671	-35.3658	-41.2326	-11.3546	-0.170284	0.99934	0.999962	-0.34652	1.04779	0.918213	0.798682	0.518556	0.560169	0.727445	1.05499	-0.502247	0.337754	0.998375	1	1	0.999994	-0.343226
8482	6525	SMTN	29856	Smtn	0.983901	0.978474	0.936038	1.08741	1.32243	1.40495	1.12099	-2.17925	-2.02311	-0.206894	0.343916	0.999998	1	0.827926	0.939742	0.912435	0.723263	0.738545	0.651298	0.669665	0.751936	0.71006	0.966471	1	1	1	1	1
8674	27092	CACNG4	54377	Cacng4	1.02897	0.937247	0.915644	0.803301	0.800757	0.671267	0.821055	-1.05114	-0.183891	0.32932	0.997862	0.998216	1	0.992855	1.00629	0.988074	0.975681	0.738973	0.713832	0.838913	0.917753	-23.8564	-22.9089	-19.1522	1	1	0.997879	-0.882635
8839	9786	KIAA0586	76967	2700049A03Rik	1.10732	0.990776	0.965928	0.717504	0.767123	0.645195	0.694686	-1.096	-4.06892	-3.60079	0.998736	0.980303	0.999991	0.999701	1.52775	1.0383	1.35889	1.36318	1.26893	1.2383	1.14984	0.999896	-0.99607	0.992807	0.993524	0.940615	0.884889	0.402669
8839	9786	KIAA0586	76967	2700049A03Rik	1.10732	0.990776	0.965928	0.717504	0.767123	0.645195	0.694686	-1.096	-4.06892	-3.60079	0.998736	0.980303	0.999991	0.999701	1.52775	1.0383	1.35889	1.36318	1.26893	1.2383	1.14984	0.999896	-0.99607	0.992807	0.993524	0.940615	0.884889	0.402669
11329	79077	XTP3TPA	66422	2410015N17Rik	1.04294	0.996	0.934484	0.882944	0.879025	0.752351	0.702442	-0.0298879	-0.571062	0.472131	0.954369	0.964171	1	1	0.950908	0.987332	0.852409	0.683612	0.637317	0.782364	0.861589	-0.109194	-1.10332	0.995229	1	1	0.999992	0.990273
11491	9493	KIF23	71819	Kif23	1.10033	0.980236	1.06741	1.20517	1.48197	1.42691	1.28802	0.428721	-0.507803	0.021223	0.960811	0.999998	0.999986	0.99757	1.16937	1.23962	1.49588	1.17056	0.921457	0.610844	1.02491	0.922884	0.994293	1	0.925956	0.173689	1	-0.968805
21312	10723	SLC12A7	20499	Slc12a7	1.05626	1.03536	1.25166	1.63534	1.77746	2.03673	1.67572	-1.58647	-2.0372	0.950998	1	1	1	1	0.962545	0.984496	0.890304	0.690729	0.688948	0.837638	1.01541	-0.659012	-2.29793	0.995587	1	1	0.999995	-2.31774
21321	10797	MTHFD2	17768	Mthfd2	1.06294	0.932246	0.966867	0.894329	1.06489	0.882493	0.551713	-5.22648	-4.80264	-6.25694	-2.73364	-5.14376	-2.1117	0.999999	0.940388	0.944548	0.897855	0.674648	0.65081	0.76921	1.00662	-0.599729	-0.82862	0.765001	1	1	0.999995	-3.22551
21848	2710	GK	14933	Gyk	1.05043	0.964488	0.840802	0.790666	0.86515	0.757988	0.671577	-0.482932	-0.640102	0.865177	0.982122	0.709782	0.996515	0.999985	1.19844	1.04926	1.07279	0.861795	0.796688	0.61977	0.712307	0.971836	-5.4778	-2.85079	0.835546	0.998361	1	0.999999
30960	2908	NR3C1	14815	Nr3c1	0.954682	0.929773	1.28352	1.58506	2.28978	1.59341	1.39294	-2.11718	-1.7616	0.66494	0.997553	1	0.997887	0.935698	1.18444	1.2733	1.4626	1.22894	1.14782	1.07337	1.14867	0.999775	1	1	0.999992	0.996809	0.725592	0.996993
32151	9700	ESPL1	105988	Espl1	1.24458	1.72025	1.5861	1.61002	1.81659	1.90542	1.51381	0.705986	0.999958	0.999408	0.999631	0.999993	0.999999	0.997547	0.983276	1.01141	0.996287	0.818657	0.62714	0.622366	0.944472	-0.578148	-0.640321	-0.687806	0.999591	1	1	0.237563
36199	9520	NPEPPS	19155	Npepps	1.09107	1.07513	1.20966	1.3755	1.62461	1.5813	1.48283	-2.29477	-3.28327	0.839786	0.999574	1	1	0.999993	1.05064	1.14335	1.49243	1.51017	1.35201	1.17014	1.27859	-4.3957	0.875307	1	1	1	0.971344	0.99996
37546	1452	CSNK1A1	93687	Csnk1a1	1.15332	0.962148	0.963273	1.14589	1.33453	2.13074	2.87853	-0.234458	-0.549068	-0.550733	-0.370323	0.414078	0.986774	0.999945	1.3008	1.10046	1.54672	1.23214	1.08806	1.02333	1.1882	0.999956	0.689808	1	0.998706	0.551806	-0.529616	0.989884
37749	7083	TK1	21877	Tk1	1.11271	1.22872	1.07447	0.970169	0.759989	0.541415	1.02409	0.387631	0.963096	-0.115221	-0.687428	0.997553	1	-0.746591	0.995063	1.00136	0.916594	0.582501	0.492016	0.718642	1.0464	-0.683055	-0.692822	0.799064	1	1	1	-0.00687812
38049	6574	SLC20A1	20515	Slc20a1	0.971625	1.06996	1.14249	1.30259	1.53565	1.43003	1.1157	-12.9864	-6.94573	-0.179699	0.998283	1	0.999995	-1.67578	1.21007	1.77272	1.64718	1.24855	1.20499	1.11592	1.2674	0.998613	1	1	0.999838	0.998169	0.853572	0.999945
38202	10714	POLD3	67967	Pold3	1.05952	0.932546	1.00863	0.933419	1.03283	0.931191	0.699566	-0.0655458	0.108491	-0.563498	0.0949753	-0.394639	0.129427	0.999992	1.11605	0.93434	1.0857	0.932759	0.88997	0.761636	0.643928	-1.76356	-3.92132	-4.31137	-3.83223	-1.45796	0.963984	0.999953
40892	10926	DBF4	27214	Dbf4	0.901609	0.922631	0.906647	0.81811	0.685125	0.703701	0.816834	0.695551	0.386924	0.634164	0.996503	1	1	0.996797	1.20533	0.996422	1.20268	0.923974	0.671971	0.504098	0.876232	0.86306	-6.07597	0.85084	-2.325	0.999995	1	0.0933032
48457	10857	PGRMC1	53328	Pgrmc1	0.833791	0.846564	0.856059	0.820592	0.828568	0.59218	0.64025	0.785997	0.700829	0.623695	0.853433	0.815041	0.999999	0.999972	1.17398	1.07865	1.31486	1.4822	1.31809	1.02471	1.29387	0.865101	-0.12796	0.998565	0.999996	0.998719	-1.00905	0.997022
48491	11067	C10orf10	213393	8430408G22Rik	1.13414	1.01438	0.940976	0.906914	0.933325	0.739347	0.707109	0.762041	-0.5381	-0.00288795	0.502609	0.117965	0.999885	0.99999	0.937095	0.80769	0.978069	0.85731	0.777501	0.747189	0.687247	-0.553752	0.999557	-2.79089	0.976398	0.999973	0.999999	1
68203	983	CDC2	12534	Cdc2a	1.05592	0.941538	1.02261	0.942059	1.06762	0.709251	0.613508	-1.77272	-1.65076	-2.27402	-1.66261	-1.53717	0.997154	0.999992	1.03493	0.980989	1.00448	0.760331	0.661084	0.688111	0.970489	-0.130644	-0.755649	-1.12645	1	1	1	-0.316299
68477	6883	TAF12	66464	Taf12	1.10681	1.25708	1.31754	1.27564	1.49934	1.42558	1.052	-2.25641	0.989195	0.999336	0.995345	1	0.999996	-9.60658	0.975824	0.894823	0.834474	0.706138	0.588436	0.538092	0.464417	-2.42843	0.495497	0.974919	0.999999	1	1	1
90852	2717	GLA	11605	Gla	1.0077	1.00844	1.09882	1.16561	1.25532	1.41857	1.27942	-0.825948	-0.821772	0.65409	0.973361	0.999673	1	0.999909	1.01421	1.02908	1.1265	1.13406	1.11646	1.22998	1.42905	-0.952574	-0.448354	0.994935	0.997247	0.988873	0.999999	1
