# Supplementary material for: Differences in TCDD-elicited gene expression profiles in human HepG2, mouse Hepa1c1c7 and rat H4IIE hepatoma cells
Source: BMC Genomics. 2011 Apr 15;12:193. doi: 10.1186/1471-2164-12-193 (PMC3089798; doi:10.1186/1471-2164-12-193)
Supplement: Additional File 5 — Common differentially regulated orthologs elicited by TCDD in rat H4IIE and mouse Hepa1c1c7 cells identified from the cDNA microarray time course studies. A table containing the expression ratios for significantly differentially regulated orthologs (|fold change| > 1.4 and P1(t) > 0.999). [file 1471-2164-12-193-S5.XLS]

## Sheet: Sheet1
Additional File 5: Common differentially regulated (|fold change| > 1.4 and p1(t) > 0.999) orthologs elicited by TCDD in rat H4IIE and mouse Hepa1c1c7 cells cDNA microarray time course studies.
Homologene ID	Hs. Entrez Gene ID	Hs. Gene Symbol	Rn. Entrez Gene ID	Rn. Gene Symbol	H4IIE														Hepa1c1c7
					1hr ratio	2hr ratio	4hr ratio	8hr ratio	12hr ratio	24hr ratio	48hr ratio	1hr P1(t)	2hr P1(t)	4hr P1(t)	8hr P1(t)	12hr P1(t)	24hr P1(t)	48hr P1(t)	1hr ratio	2hr ratio	4hr ratio	8hr ratio	12hr ratio	24hr ratio	48hr ratio	1hr P1(t)	2hr P1(t)	4hr P1(t)	8hr P1(t)	12hr P1(t)	24hr P1(t)	48hr P1(t)
14	11606	Agt	24179	Agt	0.961064	0.912367	0.930425	0.829081	0.708441	0.768597	0.784155	-0.25845	0.859462	0.616029	0.999878	1	1	0.999999	1.0502	1.00222	0.967759	0.905167	0.937286	0.816857	0.651967	0.71938	0.198809	0.927529	1	-0.933412	0.9985	1
695	18104	Nqo1	24314	Nqo1	1.22103	1.47921	3.3736	5.15779	4.88571	4.52182	4.89712	0.997491	1	1	1	1	1	1	1.0526	1.61383	2.29987	3.14921	4.60722	5.94202	7.90862	-1696.27	1	1	1	0.961901	1	1
2894	15937	Ier3	294235	Ier3	1.16331	1.08359	1.42257	1.34692	1.28437	1.3177	1.3886	0.999946	0.934089	1	1	1	1	1	1.15378	1.37417	1.26695	1.31984	1.48138	1.29502	1.29868	0.971891	0.999998	1	1	1	1	1
37256	12349	Car2	54231	Ca2	1.09159	0.992961	0.946601	0.684751	0.708939	0.564115	0.636645	-1.18878	-21.404	-7.84283	1	1	1	1	1.01926	0.957566	1.06742	0.995441	1.25657	1.35496	1.3351	-0.598577	0.78065	1	1	0.27657	-0.919828	1
56479	14860	Gsta4	500661	RGD1564906_predicted	1.01134	1.13112	1.45292	1.67221	1.64904	1.34103	1.18119	-3.14749	0.851672	1	1	1	0.999998	0.987361	1.08356	0.992912	1.1489	1.27063	1.79233	2.10265	2.35669	-31.2709	-0.709228	1	1	-160	0.998565	1
62657	320981	Enpp6	306460	Enpp6_predicted	0.971607	0.964977	1.15433	1.24978	1.45188	1.65526	1.4926	-0.721171	-0.512367	0.990531	0.999978	1	1	1	1.05858	0.86181	0.952927	0.914452	0.885829	0.739312	0.688401	0.0826719	-0.244512	0.972915	1	0.996467	0.714984	1
68062	13076	Cyp1a1	24296	Cyp1a1	4.36079	13.42	21.0374	27.5519	29.3884	35.5094	37.7096	1	1	1	1	1	1	1	2.21581	6.62711	9.31609	22.4168	48.2832	42.0846	46.7239	-21.2424	1	1	1	0.999996	1	1
88644	170716	Cyp4f13	266689	Cyp4f6	0.979045	0.970482	0.894311	0.770373	0.680529	0.71448	0.827306	-2.33034	-1.92319	0.873268	0.999998	1	1	0.999384	0.990707	0.96224	0.971014	1.09846	1.32634	1.38633	1.43852	-0.907102	-0.168992	1	1	0.201292	0.987133	1
