# Supplementary material for: Differences in TCDD-elicited gene expression profiles in human HepG2, mouse Hepa1c1c7 and rat H4IIE hepatoma cells
Source: BMC Genomics. 2011 Apr 15;12:193. doi: 10.1186/1471-2164-12-193 (PMC3089798; doi:10.1186/1471-2164-12-193)
Supplement: Additional File 6 — Common differentially regulated orthologs elicited by TCDD in human HepG2 and rat H4IIE cells identified from the cDNA microarray time course studies. A table containing the expression ratios for significantly differentially regulated orthologs (|fold change| > 1.4 and P1(t) > 0.999). [file 1471-2164-12-193-S6.XLS]

## Sheet: Sheet1
Additional File 6: Common differentially regulated (|fold change| > 1.4 and p1(t) > 0.999) orthologs elicited by TCDD in human HepG2 and rat H4IIE cells cDNA microarray time course studies.
Homologene ID	Hs. Entrez Gene ID	Hs. Gene Symbol	Rn. Entrez Gene ID	Rn. Gene Symbol	HepG2														H4IIE
					1hr ratio	2hr ratio	4hr ratio	8hr ratio	12hr ratio	24hr ratio	48hr ratio	1hr P1(t)	2hr P1(t)	4hr P1(t)	8hr P1(t)	12hr P1(t)	24hr P1(t)	48hr P1(t)	1hr ratio	2hr ratio	4hr ratio	8hr ratio	12hr ratio	24hr ratio	48hr ratio	1hr P1(t)	2hr P1(t)	4hr P1(t)	8hr P1(t)	12hr P1(t)	24hr P1(t)	48hr P1(t)
2894	8870	IER3	294235	Ier3	1.09645	0.912757	1.04567	0.899948	0.96049	0.757402	0.542168	-0.384151	-0.390966	-0.725345	-0.266192	-0.747199	0.85261	0.999956	1.15378	1.37417	1.26695	1.31984	1.48138	1.29502	1.29868	0.971891	0.999998	1	1	1	1	1
6848	6183	MRPS12	292758	Mrps12_predicted	0.980497	1.02124	1.24445	1.37065	1.3748	1.55212	1.37315	-0.793099	-0.785744	0.940761	0.997835	0.998072	0.999988	0.997981	1.03301	0.90904	1.02647	0.905554	1.28552	1.54646	1.41673	-1.15083	-1.34392	0.999972	1	0.639779	0.692944	1
9350	51635	DHRS7	299135	RGD1565002_predicted	1.15733	1.07651	1.1467	0.848461	0.829893	0.683718	0.7892	0.861479	0.167108	0.815432	0.924885	0.966917	0.999998	0.996098	1.08989	0.96915	0.937618	0.80767	0.832123	0.646769	0.502389	0.841638	0.53053	0.999899	1	-0.416534	0.999993	1
21239	3960	LGALS4	25474	Lgals4	1.03788	0.824626	0.979799	1.00456	1.07746	1.21392	0.669012	-0.456183	0.802133	-0.539681	-0.575316	-0.145083	0.806338	0.99953	0.9986	0.993937	0.981944	0.995041	1.25926	1.48694	1.81137	-1.01305	-0.593709	1	1	-0.963565	-0.980748	1
55733	7296	TXNRD1	58819	Txnrd1	1.09973	1.01638	1.44358	2.11922	2.55961	2.38246	1.59575	-3.79776	-6.65356	0.988	1	1	1	0.999601	1.08794	0.952397	1.11541	1.25298	1.33056	1.75192	1.47088	-0.441241	0.373269	0.999959	1	-2.3517	0.998183	1
