# Supplementary material for: Differences in TCDD-elicited gene expression profiles in human HepG2, mouse Hepa1c1c7 and rat H4IIE hepatoma cells
Source: BMC Genomics. 2011 Apr 15;12:193. doi: 10.1186/1471-2164-12-193 (PMC3089798; doi:10.1186/1471-2164-12-193)
Supplement: Additional File 7 — Putative human primary response genes and the number of DREs in their promoters. A table listing the putative primary response genes identified from the cycloheximide studies and the number of 5'-GCGTG-3' DRE cores in the region 10 kb upstream and 1 kb downstream of a TSS. [file 1471-2164-12-193-S7.XLS]

## Sheet: Sheet1
Additional File 7: Putative human primary response genes identified from the cDNA microarray cycloheximide cotreatment studies.
CloneID	Entrez Gene ID	Homologene ID	Gene Symbol	Gene Name	Number of DREs	4 hour										12 hour
						(CHX+T)/CHX ratio	(CHX+T)/V ratio	T/V ratio	(CHX+T)/T ratio	CHX/V ratio	(CHX+T)/CHX P1(t)	(CHX+T)/V P1(t)	T/V P1(t)	(CHX+T)/T P1(t)	CHX/V P1(t)	(CHX+T)/CHX ratio	(CHX+T)/V ratio	T/V ratio	(CHX+T)/T ratio	CHX/V ratio	(CHX+T)/CHX P1(t)	(CHX+T)/V P1(t)	T/V P1(t)	(CHX+T)/T P1(t)	CHX/V P1(t)
52544	706	574	TSPO	translocator protein (18kDa)	27	2.40159	11.3101	12.9395	0.874071	4.7094	0.994512	1	1	-1.10212	0.999994	3.52901	21.9535	15.4334	1.42247	6.22087	1	1	1	1	1
19257	983	68203	CDC2	cell division cycle 2, G1 to S and G2 to M	8	1.06283	1.00804	1.07845	0.934715	0.94845	-0.703684	-1.99606	-1.20737	-0.902722	-0.372085	1.21224	1.35473	1.38414	0.978749	1.11754	0.122599	0.926919	0.958146	-8.67181	-2.97773
56709	1106	37462	CHD2	chromodomain helicase DNA binding protein 2	6	1.14952	1.67051	1.52585	1.0948	1.45322	-0.446185	0.999975	0.999665	-0.89871	0.999892	1.39369	1.19243	1.77415	0.672115	0.855595	0.999916	0.740747	1	0.999999	0.971826
19933	1495	1433	CTNNA1	catenin (cadherin-associated protein), alpha 1, 102kDa	16	1.20434	1.67123	1.43782	1.16234	1.38768	0.987205	1	0.999978	0.982472	0.999983	1.49116	1.9326	1.70691	1.13222	1.29604	1	1	1	0.992787	0.999989
18588	1528	41475	CYB5A	cytochrome b5 type A (microsomal)	13	1.31945	2.15757	1.39033	1.55185	1.63521	-0.478727	0.998802	0.771958	0.855103	0.992035	1.90994	2.42132	1.96286	1.23356	1.26775	1	1	1	0.660763	0.995151
18576	1738	84	DLD	dihydrolipoamide dehydrogenase	16	1.15845	1.63331	1.42158	1.14894	1.40991	0.682052	1	0.999914	0.938847	0.999996	1.46115	1.92714	1.6923	1.13877	1.31892	1	1	1	0.818987	0.999999
19845	1848	55621	DUSP6	dual specificity phosphatase 6	14	1.47216	4.40722	1.85097	2.38103	2.9937	0.802715	1	0.993884	0.99989	0.999997	1.8428	4.39621	1.85673	2.36771	2.38561	0.999843	1	0.999839	1	1
18546	2184	110	FAH	fumarylacetoacetate hydrolase (fumarylacetoacetase)	8	1.21698	1.58806	1.56147	1.01703	1.30492	0.996344	1	1	-3.49466	0.999532	1.44846	1.79784	1.64962	1.08985	1.2412	0.999984	1	1	-4.92146	0.96566
18857	2273	31038	FHL1	four and a half LIM domains 1	21	1.16238	1.17271	1.36304	0.860363	1.00889	0.688476	0.648152	0.999202	0.838313	-4.17027	1.59445	1.30281	1.69934	0.766653	0.81709	1	0.999825	1	0.999998	0.999797
21538	3109	68231	HLA-DMB	major histocompatibility complex, class II, DM beta	7	1.30784	4.22467	1.48576	2.84345	3.23027	0.926788	1	0.99379	1	1	1.02554	2.87235	1.36292	2.10749	2.80081	-0.458876	1	0.999988	1	1
19631	3416	3645	IDE	insulin-degrading enzyme	25	1.5307	2.16073	1.31459	1.64366	1.4116	0.982889	0.999947	0.476049	0.996725	0.832471	2.44495	5.61881	1.67214	3.36025	2.29813	1	1	1	1	1
19619	3663	8088	IRF5	interferon regulatory factor 5	16	1.2748	1.4866	1.41688	1.04921	1.16614	0.989476	0.999986	0.999912	-1.15457	0.890133	1.78762	2.09834	1.55005	1.35373	1.17382	1	1	1	0.999998	0.997748
56526	3801	83229	KIFC3	kinesin family member C3	19	1.29566	1.2365	1.78005	0.694646	0.954342	-0.423469	-1.72248	0.936978	0.245028	-4.34121	2.85471	1.43208	3.12745	0.457908	0.501657	1	0.989398	1	1	1
19608	3958	37608	LGALS3	lectin, galactoside-binding, soluble, 3	14	1.32875	2.2672	1.75232	1.29382	1.70627	0.939464	1	0.999934	0.974912	0.999987	1.64186	3.4003	2.22265	1.52984	2.071	1	1	1	1	1
18214	4035	1744	LRP1	low density lipoprotein-related protein 1 (alpha-2-macroglobulin receptor)	15	2.1345	2.346	3.14775	0.745294	1.09908	0.975593	0.995811	0.999897	-2.42723	-9.49955	4.11021	2.38492	2.46871	0.966061	0.580242	1	1	1	-9.27299	0.999995
19598	4128	203	MAOA	monoamine oxidase A	10	1.26114	1.16755	1.5403	0.758006	0.925791	0.933761	0.457794	0.999458	0.951782	-0.614344	1.69629	1.2176	1.57908	0.771084	0.717802	1	0.316532	1	1	1
18984	4171	3325	MCM2	minichromosome maintenance complex component 2	23	1.40157	2.08159	1.76427	1.17986	1.48518	-0.711035	0.999945	0.981974	0.921112	0.999902	1.16098	1.53615	1.20825	1.27139	1.32315	-2.12921	0.999663	-0.936139	0.99061	0.995961
52962	4288	1814	MKI67	antigen identified by monoclonal antibody Ki-67	18	1.13548	1.43383	1.14214	1.25539	1.26275	0.99793	1	0.98542	1	0.999999	1.24817	1.73873	1.33303	1.30434	1.39302	0.999939	1	0.999991	0.999996	0.999999
18897	4681	3924	NBL1	neuroblastoma, suppression of tumorigenicity 1	19	1.59654	1.78845	1.41941	1.26	1.12021	0.999637	0.999993	0.99261	0.746672	-1.01726	2.24455	2.28074	1.7179	1.32763	1.01612	1	1	1	0.986933	-10.8033
20228	4729	10884	NDUFV2	NADH dehydrogenase (ubiquinone) flavoprotein 2, 24kDa	9	1.14453	2.02054	1.61093	1.25427	1.76538	0.466982	1	0.999995	0.954992	1	1.30778	2.69273	2.06404	1.30459	2.05901	0.999196	1	1	0.999712	1
55510	4830	56418	NME1	non-metastatic cells 1, protein (NM23A) expressed in	23	1.33456	1.2897	1.77889	0.725004	0.96639	0.968851	0.916639	0.99999	0.984217	-3.30239	1.86912	1.62242	2.47024	0.656785	0.868012	1	1	1	1	0.976534
18140	5019	377	OXCT1	3-oxoacid CoA transferase 1	7	1.04959	1.55469	1.37461	1.131	1.48123	-11.7044	0.997988	0.659213	-0.174244	0.994854	1.23671	1.50713	1.61514	0.933126	1.21867	0.999536	0.999997	0.999999	-55.8097	-1.33259
52791	5164	68265	PDK2	pyruvate dehydrogenase kinase, isozyme 2	12	1.12719	1.61054	1.36428	1.18051	1.42882	-0.00922395	0.999996	0.995152	0.992437	0.999997	1.36342	1.88278	1.56464	1.20333	1.38092	0.999999	1	1	0.999938	1
18771	5250	37649	SLC25A3	solute carrier family 25 (mitochondrial carrier; phosphate carrier), member 3	22	1.32779	4.39475	1.68543	2.60749	3.30983	0.867363	1	0.999994	1	1	1.34795	4.00748	1.53591	2.6092	2.97302	0.946948	1	0.999993	1	1
18615	5533	68475	PPP3CC	protein phosphatase 3 (formerly 2B), catalytic subunit, gamma isoform	16	1.07917	1.7854	1.28464	1.3898	1.65442	-0.349804	0.999997	0.917408	0.998802	0.999991	1.38195	3.06608	1.56086	1.96436	2.21867	0.999999	1	1	1	1
52793	6183	6848	MRPS12	mitochondrial ribosomal protein S12	19	1.18072	1.23816	1.28054	0.966904	1.04864	0.923521	0.98909	0.997652	-1.01069	-0.407727	1.45326	1.69952	1.37509	1.23594	1.16945	1	1	1	0.999568	0.993367
18265	6574	38049	SLC20A1	solute carrier family 20 (phosphate transporter), member 1	12	1.21184	1.72328	1.43301	1.20256	1.42203	0.314593	0.999947	0.996216	0.125158	0.998405	1.45846	2.45596	1.81209	1.35532	1.68394	0.999898	1	1	0.999975	1
18996	6575	68531	SLC20A2	solute carrier family 20 (phosphate transporter), member 2	18	1.12749	1.10564	1.16953	0.945375	0.980624	0.49878	0.790527	0.942985	-3.39583	-3.29228	1.19542	1.35889	1.43375	0.947783	1.13674	0.895621	0.999481	0.999996	-0.233425	0.569814
20606	7077	2444	TIMP2	TIMP metallopeptidase inhibitor 2	21	1.21123	1.1226	1.25847	0.892039	0.926824	0.887573	-0.623054	0.911012	0.638781	0.547751	1.39183	1.0001	1.53274	0.652493	0.718551	1	-3.62333	1	1	1
18690	7296	55733	TXNRD1	thioredoxin reductase 1	22	1.14834	0.522418	1.14579	0.455944	0.454934	-1.23655	0.999495	-0.0447737	1	0.999999	1.52963	0.814443	1.99675	0.407885	0.532445	0.870386	-1.91788	0.999908	1	0.999921
21537	7529	20724	YWHAB	tyrosine 3-monooxygenase/tryptophan 5-monooxygenase activation protein, beta polypeptide	7	1.77837	10.5968	2.4163	4.38555	5.95871	0.968211	1	0.999819	1	1	1.90022	9.30417	2.87326	3.23819	4.89636	1	1	1	1	1
52794	8425	2645	LTBP4	latent transforming growth factor beta binding protein 4	13	1.64062	2.14095	1.68799	1.26835	1.30497	0.999338	0.999996	0.999168	0.823579	0.785249	3.3464	3.88346	2.62531	1.47924	1.16049	1	1	1	0.999772	0.254072
57921	8550	69077	MAPKAPK5	mitogen-activated protein kinase-activated protein kinase 5	23	0.898874	0.83885	1.01174	0.829112	0.933223	-12.3466	-4.37137	-12.7578	-6.49581	-7.08799	0.820525	0.874332	1.45902	0.599261	1.06558	0.482615	-0.964515	0.998897	0.999999	-15.8646
18859	9612	31370	NCOR2	nuclear receptor co-repressor 2	10	1.16515	1.73452	1.17548	1.47558	1.48866	0.898626	0.999958	0.881341	0.996436	0.993641	1.70951	2.38244	1.34424	1.77233	1.39364	1	1	0.999991	1	0.999409
54830	9695	33836	EDEM1	ER degradation enhancer, mannosidase alpha-like 1	13	1.29248	1.88002	1.25849	1.49387	1.45458	0.987953	1	0.93626	0.999875	0.999202	1.63036	2.74034	1.49978	1.82716	1.68082	0.999996	1	0.999829	1	0.999999
18248	9792	8843	SERTAD2	SERTA domain containing 2	5	1.68678	4.80171	1.94896	2.46374	2.84668	0.71658	1	0.989582	0.999309	0.999978	3.03698	9.04728	2.78197	3.25211	2.97904	1	1	1	1	1
56232	10575	4695	CCT4	chaperonin containing TCP1, subunit 4 (delta)	15	1.092	0.992481	1.10607	0.897301	0.908865	-3.18972	-3.87163	-2.78458	-2.2759	-3.36614	1.3028	1.20713	1.46955	0.821425	0.926565	0.460187	-0.616135	0.935516	0.0432219	-3.75561
53761	11252	21414	PACSIN2	protein kinase C and casein kinase substrate in neurons 2	9	1.18387	1.75389	1.39038	1.26145	1.48149	0.919499	1	0.999383	0.999793	0.999999	1.37873	2.34982	1.7281	1.35977	1.70434	1	1	1	1	1
52505	22934	6943	RPIA	ribose 5-phosphate isomerase A	5	2.50868	15.5471	20.4054	0.761913	6.19734	0.984703	1	1	-0.42207	0.999997	3.35835	37.8562	28.3404	1.33577	11.2723	1	1	1	0.754712	1
21456	23053	34313	KIAA0913	KIAA0913	16	1.1639	1.23235	1.27666	0.965289	1.05881	0.973613	0.998813	0.999963	0.0664089	0.305343	1.3071	1.08454	1.31114	0.82717	0.829729	0.999998	0.774251	1	0.999977	0.999831
56594	23365	9088	ARHGEF12	Rho guanine nucleotide exchange factor (GEF) 12	8	1.32558	1.29617	1.3068	0.991868	0.977817	0.935483	0.795682	0.88777	-4.86609	-4.31508	2.03984	2.07622	1.43643	1.4454	1.01784	0.999993	0.999995	0.924027	0.977105	-4.90664
52769	23770	7720	FKBP8	FK506 binding protein 8, 38kDa	19	1.21675	1.05016	1.07775	0.9744	0.863089	-0.36481	-1.26124	-0.0221129	-0.493947	-0.763674	1.67749	1.96724	1.54621	1.2723	1.17273	0.999136	0.999991	0.999018	0.396225	0.339869
19333	25945	9162	PVRL3	poliovirus receptor-related 3	5	1.32951	1.63626	1.29997	1.25869	1.23072	0.973695	0.999972	0.949524	0.981608	0.962596	2.01004	2.81445	1.60786	1.75044	1.40019	1	1	1	1	0.999998
53897	26127	9222	FGFR1OP2	FGFR1 oncogene partner 2	7	1.10215	1.0679	1.00478	1.06281	0.968921	0.873306	-0.120734	-1.7051	0.475162	-0.2898	1.70916	1.68516	1.44341	1.16749	0.985961	1	1	0.999944	0.999588	-3.42967
55486	29080	32208	CCDC59	coiled-coil domain containing 59	10	1.09435	1.17773	1.05789	1.11328	1.07619	-0.279406	0.62335	-2.04412	0.0650011	-1.78741	1.53322	1.65852	1.31325	1.26291	1.08172	0.999984	0.999998	0.981641	0.99659	-1.26379
19116	29889	6858	GNL2	guanine nucleotide binding protein-like 2 (nucleolar)	11	0.862087	1.72899	0.775302	2.23008	2.00559	0.20557	0.999998	0.98555	1	1	0.770623	1.04092	0.690311	1.5079	1.35076	0.999997	-7.94449	1	1	1
55603	51143	9403	DYNC1LI1	dynein, cytoplasmic 1, light intermediate chain 1	11	0.88692	0.998566	0.896387	1.11399	1.12588	-1.08129	-3.84203	-0.75336	-0.13976	-0.414507	0.688988	0.499978	0.771276	0.648249	0.725671	1	1	0.999816	1	1
53592	51465	41090	UBE2J1	ubiquitin-conjugating enzyme E2, J1 (UBC6 homolog, yeast)	4	1.15805	1.4449	1.36544	1.05819	1.24769	0.72683	1	0.999999	0.669888	1	1.60378	1.83336	1.51655	1.2089	1.14315	1	1	1	0.999969	0.999689
57245	54039	23233	PCBP3	poly(rC) binding protein 3	10	1.08167	1.16683	1.39241	0.837993	1.07873	-2.46789	0.356589	0.997281	0.440464	-3.68976	1.3921	1.18127	1.75175	0.674337	0.848554	0.999898	0.515607	1	0.999998	0.978506
54149	54995	5820	OXSM	3-oxoacyl-ACP synthase, mitochondrial	14	0.960403	1.17068	0.748634	1.56376	1.21895	-1.83457	-1.47	-0.810687	0.00837569	-1.24705	0.62965	0.0867915	0.669814	0.129576	0.137841	0.996636	1	0.991856	1	1
53736	55146	10006	ZDHHC4	zinc finger, DHHC-type containing 4	16	2.36618	7.31754	1.95547	3.74208	3.09255	0.969774	0.999999	0.859258	0.999855	0.99905	3.66334	24.6405	3.29404	7.48034	6.72624	1	1	1	1	1
21530	55183	41231	RIF1	RAP1 interacting factor homolog (yeast)	18	1.17529	1.36918	1.40832	0.972203	1.16497	-0.265678	0.964321	0.999321	0.500246	0.882759	1.05779	0.928857	1.36585	0.680057	0.878109	-3.21854	-1.81883	0.999504	0.999997	-0.607438
55716	57403	10782	RAB22A	RAB22A, member RAS oncogene family	13	0.951706	1.21906	1.11001	1.09824	1.28092	-1.05505	0.984217	-0.195202	0.789597	0.999966	1.32747	2.16356	1.45894	1.48297	1.62984	0.940201	1	0.997954	0.999027	0.999977
53701	60488	11048	MRPS35	mitochondrial ribosomal protein S35	11	1.23948	1.37849	1.32432	1.04091	1.11215	0.959098	0.989483	0.950856	-0.879695	-1.1502	1.77675	1.72717	2.0027	0.862423	0.972097	1	1	1	0.899093	-2.46629
54439	79897	41592	RPP21	ribonuclease P/MRP 21kDa subunit	1	1.17101	3.20335	1.76493	1.815	2.73556	0.492764	1	0.999998	1	1	1.40596	3.15736	1.72142	1.83416	2.2457	1	1	1	1	1
56702	84792	57041	C7orf70	chromosome 7 open reading frame 70	26	1.22212	2.15173	1.34118	1.60436	1.76066	0.902109	1	0.996172	1	1	1.39079	2.79233	1.51	1.84923	2.00773	1	1	1	1	1
54644	84912	5799	SLC35B4	solute carrier family 35, member B4	3	1.1838	1.5723	1.34944	1.16515	1.32818	0.801188	0.99998	0.998832	0.45453	0.997438	1.43576	1.31834	1.56493	0.842424	0.918216	1	0.999974	1	0.997726	0.112849
54322	92335	12448	STRADA	STE20-related kinase adaptor alpha	15	1.19894	1.57223	1.50401	1.04536	1.31136	0.975553	0.999995	0.999974	-0.485807	0.99821	1.52166	2.22149	1.98744	1.11776	1.45991	1	1	1	0.537482	1
53150	103910	23407	MYL12B	myosin, light chain 12B, regulatory	8	1.04478	1.70731	1.56917	1.08804	1.63414	0.162378	1	0.999977	0.887573	1	1.26714	2.32785	1.58808	1.46583	1.83709	0.998136	1	1	1	1
55319	113263	15773	GLCCI1	glucocorticoid induced transcript 1	14	1.30211	1.57929	1.45209	1.0876	1.21287	0.993348	0.999903	0.997798	0.0352729	0.608723	1.84602	2.56293	2.04554	1.25294	1.38836	1	1	1	0.999958	0.999998
58447	220004	15863	C11orf66	chromosome 11 open reading frame 66	10	1.1971	1.54164	1.14178	1.35022	1.28782	0.312071	0.999933	-8.04803	0.991561	0.811886	1.74549	2.45966	1.59885	1.53839	1.40915	0.999999	1	0.999988	0.999962	0.998712
