# Supplementary material for: Differences in TCDD-elicited gene expression profiles in human HepG2, mouse Hepa1c1c7 and rat H4IIE hepatoma cells
Source: BMC Genomics. 2011 Apr 15;12:193. doi: 10.1186/1471-2164-12-193 (PMC3089798; doi:10.1186/1471-2164-12-193)
Supplement: Additional File 8 — Putative mouse primary response genes and the number of DREs in their promoters. A table listing the putative primary response genes identified from the cycloheximide studies and the number of 5'-GCGTG-3' DRE cores in the region 10 kb upstream and 1 kb downstream of a TSS. [file 1471-2164-12-193-S8.XLS]

## Sheet: Sheet1
Additional File 8: Putative mouse primary response genes identified from the cDNA microarray cycloheximide cotreatment studies.
CloneID	Entrez Gene ID	Homologene ID	Gene Symbol	Gene Name	Number of DREs	4 hour										12 hour
						(CHX+T)/CHX ratio	(CHX+T)/V ratio	T/V ratio	(CHX+T)/T ratio	CHX/V ratio	(CHX+T)/CHX P1(t)	(CHX+T)/V P1(t)	T/V P1(t)	(CHX+T)/T P1(t)	CHX/V P1(t)	(CHX+T)/CHX ratio	(CHX+T)/V ratio	T/V ratio	(CHX+T)/T ratio	CHX/V ratio	(CHX+T)/CHX P1(t)	(CHX+T)/V P1(t)	T/V P1(t)	(CHX+T)/T P1(t)	CHX/V P1(t)
2129	11671	55458	Aldh3a2	aldehyde dehydrogenase family 3, subfamily A2	3	1.28636	1.23975	1.37165	0.903834	0.963766	0.974267	0.728393	0.988251	-0.881692	-1.98159	1.51011	1.75598	1.41629	1.23984	1.16281	0.998747	0.999968	0.996226	0.880141	0.597572
2283	11749	55558	Anxa6	annexin A6	6	1.29408	1.47356	1.12261	1.31262	1.1387	0.999389	0.999997	0.843579	0.999944	0.953556	1.40024	1.767	1.67833	1.05283	1.26192	0.999993	1	1	0.940411	0.999724
14034	11933	37510	Atp1b3	ATPase, Na+/K+ transporting, beta 3 polypeptide	13	1.60736	1.22692	1.98416	0.618357	0.763313	0.999999	0.938969	1	0.999997	0.999713	1.98835	0.934141	1.58421	0.589656	0.469807	0.999977	-0.750585	0.998638	0.99999	1
42842	11950	1275	Atp5f1	ATP synthase, H+ transporting, mitochondrial F0 complex, subunit b, isoform 1	5	1.58826	1.84418	1.17118	1.57463	1.16113	0.999852	0.999999	0.566442	0.999991	0.9056	1.82738	3.15396	1.64623	1.91587	1.72595	1	1	0.999994	1	1
41503	12029	7243	Bcl6b	B-cell CLL/lymphoma 6, member B	12	9.03344	9.59795	1.74089	5.51323	1.06249	1	1	1	1	-0.914504	18.8067	36.3274	2.83647	12.8073	1.93162	1	1	1	1	1
41824	13180	57028	Pcbd1	pterin 4 alpha carbinolamine dehydratase/dimerization cofactor of hepatocyte nuclear factor 1 alpha (TCF1) 1	12	1.28783	1.79927	1.63431	1.10093	1.39714	0.920038	0.999997	0.999964	-1.39536	0.999612	1.04734	1.59513	1.04761	1.52264	1.52303	-12.2617	0.992674	-12.0158	0.995374	0.99606
2867	14629	1148	Gclc	glutamate-cysteine ligase, catalytic subunit	12	1.1708	0.890569	1.23229	0.722696	0.760649	0.956537	-1.1072	0.998417	0.999981	0.999175	1.43064	0.756706	1.30954	0.577842	0.528927	0.999539	0.972291	0.982743	0.999998	1
37100	15361	32332	Hmga1	high mobility group AT-hook 1	15	2.16764	2.51664	1.31656	1.91153	1.16101	1	1	0.99556	1	0.550936	2.94001	4.57505	1.61152	2.83897	1.55614	1	1	0.99983	1	0.999487
42103	15901	1631	Id1	inhibitor of DNA binding 1	11	0.524408	1.52257	0.744641	2.0447	2.9034	1	0.999937	0.999622	1	1	0.492939	0.370106	1.03709	0.356868	0.750815	0.999999	1	-12.0547	1	0.994567
7482	16362	1658	Irf1	interferon regulatory factor 1	13	1.79135	9.69364	1.56261	6.20349	5.41137	0.999999	1	0.99993	1	1	1.11865	9.605	1.28805	7.45698	8.58626	0.509869	1	0.999607	1	1
7830	16650	22472	Kpna6	karyopherin (importin) alpha 6	9	2.01007	5.29523	2.43946	2.17066	2.63435	1	1	1	1	1	1.42234	4.77756	1.80318	2.64952	3.35896	0.949575	1	0.999967	1	1
41411	16828	56495	Ldha	lactate dehydrogenase A	15	1.71306	4.47696	1.30308	3.43567	2.61343	0.999996	1	0.984583	1	1	1.25313	3.57537	0.993622	3.59832	2.85316	0.826308	1	-9.13582	1	1
888	19155	36199	Npepps	aminopeptidase puromycin sensitive	9	1.14429	1.30847	1.21339	1.07836	1.14348	0.647469	0.974554	0.850715	-4.13549	-1.66515	1.32707	1.49568	1.3411	1.11526	1.12705	-1.70559	0.896821	0.472423	-7.22557	-0.682191
713	19224	743	Ptgs1	prostaglandin-endoperoxide synthase 1	8	1.83941	1.90864	1.77555	1.07496	1.03763	1	1	1	0.727741	-12.3689	2.71806	3.02935	2.71957	1.11391	1.11453	1	1	1	-1.8737	-0.403607
43432	19246	2119	Ptpn1	protein tyrosine phosphatase, non-receptor type 1	10	1.14568	1.21948	1.34005	0.910027	1.06442	0.326707	0.588529	0.996397	-4.61684	-48.6698	1.64003	2.26472	2.536	0.893029	1.3809	0.999519	1	1	-13.6863	0.998391
21048	19662	4908	Rbp4	retinol binding protein 4, plasma	8	1.42565	1.78676	1.27086	1.40594	1.25329	1	1	0.999928	1	0.999244	2.41651	3.23579	2.4669	1.31168	1.33904	1	1	1	0.999827	0.999989
41711	20148	20994	Dhrs3	dehydrogenase/reductase (SDR family) member 3	10	1.14957	1.025	1.21496	0.843645	0.891637	0.63694	-8.20973	0.999375	0.999668	0.367889	1.46408	1.38949	1.52053	0.913817	0.949057	0.989764	0.982613	0.997176	-5.02606	-9.63301
3465	20515	38049	Slc20a1	solute carrier family 20, member 1	11	3.47005	5.08523	1.24757	4.07609	1.46546	1	1	0.991736	1	0.999995	3.5714	6.0687	1.34749	4.5037	1.69925	1	1	0.994871	1	0.999997
5953	21928	4583	Tnfaip2	tumor necrosis factor, alpha-induced protein 2	9	5.99824	13.1281	5.89326	2.22765	2.18866	1	1	1	1	1	8.10276	36.5226	5.66782	6.44385	4.50743	1	1	1	1	1
12488	22428	4792	Dctn6	dynactin 6	20	2.26257	2.51352	1.93246	1.30069	1.11091	1	1	1	1	0.930639	1.38145	2.25881	1.24085	1.82037	1.6351	0.994187	1	0.968265	1	1
3773	23837	4611	Cfdp1	craniofacial development protein 1	16	2.7929	2.56039	1.83737	1.39351	0.916747	1	1	1	0.999963	-1.0869	2.16293	2.48227	1.33574	1.85835	1.14764	1	1	0.998976	1	0.672132
2680	50530	2599	Mfap5	microfibrillar associated protein 5	5	0.83304	0.737853	0.954794	0.772787	0.885735	0.975168	0.999948	0.114145	0.999558	0.95457	0.522304	0.451355	0.730315	0.618028	0.864162	0.99996	0.999999	0.975783	0.999919	0.828057
37910	56280	9536	Mrpl37	mitochondrial ribosomal protein L37	14	4.30893	4.32244	2.34754	1.84127	1.00314	1	1	1	1	-0.983633	6.37347	7.49195	2.20657	3.39529	1.17549	1	1	1	1	0.985045
43471	56312	8229	Nupr1	nuclear protein 1	4	1.58676	1.7378	1.91563	0.907167	1.09519	0.998947	0.99972	0.999993	-14.1858	-49.3566	2.18951	2.39464	2.85083	0.83998	1.09369	1	1	1	-1.50675	-88.846
41773	66834	41273	Them2	thioesterase superfamily member 2	13	1.94624	2.29232	1.50407	1.52408	1.17782	0.999999	1	0.999818	0.999965	0.899798	2.32738	4.0013	1.57316	2.54347	1.71922	1	1	1	1	1
6862	66917	8111	Chordc1	cysteine and histidine-rich domain (CHORD)-containing, zinc-binding protein 1	6	2.03391	2.05504	1.56846	1.31022	1.01039	1	1	0.99999	0.999523	-1.41523	1.31796	1.32774	1.29167	1.02793	1.00742	-0.284302	0.526963	0.696034	-2.55732	-1.51311
41717	69606	12320	Mtfmt	mitochondrial methionyl-tRNA formyltransferase	16	0.981985	0.76448	1.02867	0.743175	0.778505	-10.1819	0.998843	-7.25192	0.99999	0.999878	0.668103	0.996424	0.663149	1.50256	1.49142	-0.823736	0.925166	0.0639899	1	0.999998
3641	69740	6471	Dph5	DPH5 homolog (S. cerevisiae)	8	1.94672	1.79521	1.32583	1.35403	0.922172	1	1	0.998591	0.999923	-1.64166	0.837978	1.14797	1.06939	1.07348	1.36993	0.975783	0.84147	-1.64048	0.582943	0.999987
42388	70361	4070	Lman1	lectin, mannose-binding, 1	9	3.60432	2.46256	2.16019	1.13997	0.683225	1	1	1	-1.00995	0.999885	3.92687	2.47798	2.16514	1.14449	0.631031	1	1	1	0.78876	1
6927	74134	75274	Cyp2s1	cytochrome P450, family 2, subfamily s, polypeptide 1	7	6.37886	6.39418	3.01659	2.11967	1.0024	1	1	1	1	-1.40012	7.85309	16.5196	3.33513	4.95321	2.10358	1	1	1	1	1
15047	74137	12539	Nuak2	NUAK family, SNF1-like kinase, 2	9	0.463152	0.781778	0.719262	1.08692	1.68795	1	0.999258	0.999994	0.744989	1	0.572307	0.950673	0.755781	1.25787	1.66112	0.999998	-0.0633387	0.970956	0.999888	1
41764	74143	14618	Opa1	optic atrophy 1 homolog (human)	8	1.25735	1.57323	1.38813	1.13335	1.25123	0.596886	0.999918	0.991888	0.63694	0.997018	1.05954	1.88918	1.73439	1.08925	1.78302	-2.08825	1	1	0.793399	1
21154	93687	37546	Csnk1a1	casein kinase 1, alpha 1	9	1.68608	2.22779	1.60175	1.39085	1.32128	0.999372	0.999999	0.997687	0.959566	0.867474	1.3934	2.19728	1.07063	2.05233	1.57692	0.994401	1	-0.393094	1	0.999936
40274	106931	65999	Kctd1	potassium channel tetramerisation domain containing 1	10	2.34681	2.40251	1.2722	1.88847	1.02374	1	1	0.538525	0.999997	-3.19631	3.22471	3.77492	1.49132	2.53127	1.17063	1	1	0.99886	1	0.363856
9283	107767	37975	Scamp1	secretory carrier membrane protein 1	10	1.12334	1.34373	1.25968	1.06672	1.19619	0.443226	0.984891	0.868179	-0.36197	0.586717	1.22242	2.02397	1.41468	1.43069	1.65571	0.986154	1	0.999986	0.999988	1
43641	215114	68463	Hip1	huntingtin interacting protein 1	8	1.18862	1.20705	1.53319	0.787283	1.01551	-3.72104	-4.45676	0.999977	0.999151	-129.601	1.52562	1.4185	1.60259	0.885127	0.929781	0.999661	0.991008	0.999793	-26.7038	-42.5109
41804	231670	14145	Fbxo21	F-box protein 21	14	1.35369	1.95463	1.92855	1.01352	1.44393	0.998641	1	1	-10.2243	1	2.1591	2.84443	1.44523	1.96815	1.31741	1	1	0.999893	1	0.938907
700	319475	23493	Zfp672	zinc finger protein 672	11	2.57268	3.58533	1.44582	2.47979	1.39362	1	1	0.999944	1	0.999938	2.41376	3.76247	1.70989	2.20041	1.55876	1	1	0.999869	1	0.999903
