# Supplementary material for: Differences in TCDD-elicited gene expression profiles in human HepG2, mouse Hepa1c1c7 and rat H4IIE hepatoma cells
Source: BMC Genomics. 2011 Apr 15;12:193. doi: 10.1186/1471-2164-12-193 (PMC3089798; doi:10.1186/1471-2164-12-193)
Supplement: Additional File 9 — Putative rat primary response genes and the number of DREs in their promoters. A table listing the putative primary response genes identified from the cycloheximide studies and the number of 5'-GCGTG-3' DRE cores in the region 10 kb upstream and 1 kb downstream of a TSS. [file 1471-2164-12-193-S9.XLS]

## Sheet: Sheet1
Additional File 9: Putative rat primary response genes identified from the cDNA microarray cycloheximide cotreatment studies.
CloneID	Entrez Gene ID	Homologene ID	Gene Symbol	Gene Name	Number of DREs	4 hour										12 hour
						(CHX+T)/CHX ratio	(CHX+T)/V ratio	T/V ratio	(CHX+T)/T ratio	CHX/V ratio	(CHX+T)/CHX P1(t)	(CHX+T)/V P1(t)	T/V P1(t)	(CHX+T)/T P1(t)	CHX/V P1(t)	(CHX+T)/CHX ratio	(CHX+T)/V ratio	T/V ratio	(CHX+T)/T ratio	CHX/V ratio	(CHX+T)/CHX P1(t)	(CHX+T)/V P1(t)	T/V P1(t)	(CHX+T)/T P1(t)	CHX/V P1(t)
46067	81741	7878	Pctk1	PCTAIRE-motif protein kinase 1	11	1.04421	1.55124	1.51505	1.02388	1.48556	-2.5108	0.999983	0.999957	-2.81938	0.999972	1.84118	3.12042	1.32585	2.35352	1.69479	-2.5108	0.999983	0.999957	-2.81938	0.999972
46080	307428	8649	Tnfaip8	Tnfaip8 tumor necrosis factor, alpha-induced protein 8	7	0.714104	0.69984	0.659507	1.06116	0.980025	0.904897	0.887229	0.8986	-3.04583	-3.02613	0.778352	0.611158	0.611941	0.998722	0.785195	0.904897	0.887229	0.8986	-3.04583	-3.02613
