# Supplementary material for: Differences in TCDD-elicited gene expression profiles in human HepG2, mouse Hepa1c1c7 and rat H4IIE hepatoma cells
Source: BMC Genomics. 2011 Apr 15;12:193. doi: 10.1186/1471-2164-12-193 (PMC3089798; doi:10.1186/1471-2164-12-193)
Supplement: Additional File 10 — Putative human secondary response genes and the number of DREs in their promoters. A table listing the putative secondary response genes identified from the cycloheximide studies and the number of 5'-GCGTG-3' DRE cores in the region 10 kb upstream and 1 kb downstream of a TSS. [file 1471-2164-12-193-S10.XLS]

## Sheet: Sheet1
Additional File 10: Putative human secondary response genes identified from the cDNA microarray cycloheximide cotreatment studies.
CloneID	Entrez Gene ID	Homologene ID	Gene Symbol	Gene Name	Number of DREs	4 hour										12 hour
						(CHX+T)/CHX ratio	(CHX+T)/V ratio	T/V ratio	(CHX+T)/T ratio	CHX/V ratio	(CHX+T)/CHX P1(t)	(CHX+T)/V P1(t)	T/V P1(t)	(CHX+T)/T P1(t)	CHX/V P1(t)	(CHX+T)/CHX ratio	(CHX+T)/V ratio	T/V ratio	(CHX+T)/T ratio	CHX/V ratio	(CHX+T)/CHX P1(t)	(CHX+T)/V P1(t)	T/V P1(t)	(CHX+T)/T P1(t)	CHX/V P1(t)
18643	310	36149	ANXA7	annexin A7	13	0.90961	0.687273	1.19982	0.572814	0.755569	-4.01786	0.994102	0.87866	1	0.998997	1.14367	0.814784	1.7731	0.459524	0.712431	-1.06393	0.0694997	0.99996	1	0.999595
56990	486	86992	FXYD2	FXYD domain containing ion transport regulator 2	7	0.980663	1.44013	1.38426	1.04036	1.46853	-6.62841	0.993237	0.994332	-7.15053	0.999863	1.14256	1.60544	2.03368	0.789424	1.40512	0.123131	0.999998	1	0.96487	0.999932
52983	488	80167	ATP2A2	ATPase, Ca++ transporting, cardiac muscle, slow twitch 2	18	0.949319	0.937379	1.33718	0.70101	0.987422	-0.961765	-0.223786	0.997531	0.999982	-0.923843	1.13814	0.866244	1.95723	0.442586	0.761105	0.857261	0.999997	1	1	1
19775	578	917	BAK1	BCL2-antagonist/killer 1	16	1.03267	1.33792	1.34525	0.994549	1.29558	-1.92203	1	1	-1.8806	1	1.0957	1.3433	1.50531	0.892374	1.22597	-1.24002	0.999964	1	0.953272	0.999662
57980	617	3193	BCS1L	BCS1-like (yeast)	14	0.936726	1.27623	1.22149	1.04481	1.36243	-13.1849	0.979518	0.953582	-11.1127	0.996416	1.1048	1.33925	1.50766	0.888297	1.21221	-6.79053	0.979184	0.998722	-13.2454	0.558217
53349	1182	20435	CLCN3	chloride channel 3	14	1.07834	1.03991	1.14377	0.909195	0.964363	-0.19615	-1.13375	0.927928	0.705133	-1.41375	1.16444	1.10215	1.4599	0.754951	0.946505	0.985634	0.583969	1	1	-0.105365
20863	1465	37874	CSRP1	cysteine and glycine-rich protein 1	14	1.01189	1.17366	1.28274	0.914966	1.15987	-1.39281	0.925171	0.999338	0.74489	0.981035	0.875549	0.960101	1.31897	0.727916	1.09657	0.839244	-2.2043	0.999751	0.999962	0.309022
52909	1608	1029	DGKG	diacylglycerol kinase, gamma 90kDa	6	1.0542	1.21473	1.35188	0.898547	1.15228	-0.522718	0.920122	0.998954	0.577464	0.645134	1.09465	0.93744	1.67559	0.559468	0.85638	0.62235	-0.0882989	1	1	0.995682
19648	1850	31239	DUSP8	dual specificity phosphatase 8	18	1.05294	0.968208	1.28046	0.75614	0.919525	-1.2422	-1.75449	0.999657	0.999988	-0.162171	0.993356	0.943045	1.50434	0.626881	0.949353	-2.49239	-0.62601	1	1	-4.29066
18857	2273	31038	FHL1	four and a half LIM domains 1	21	1.16238	1.17271	1.36304	0.860363	1.00889	0.688476	0.648152	0.999202	0.838313	-4.17027	1.59445	1.30281	1.69934	0.766653	0.81709	1	0.999825	1	0.999998	0.999797
18689	2547	37483	XRCC6	X-ray repair complementing defective repair in Chinese hamster cells 6	16	1.065	0.948656	1.44848	0.65493	0.890754	-1.76518	-1.73482	0.999972	1	0.751921	1.31783	1.20373	2.11111	0.570187	0.913414	0.991698	0.162508	1	1	-1.10306
53091	3117	7750	HLA-DQA1	major histocompatibility complex, class II, DQ alpha 1	6	1.09705	0.821603	1.49052	0.55122	0.748917	-0.035079	0.894462	0.999706	0.999999	0.996027	1.3073	0.786816	2.21727	0.354857	0.601862	0.996816	0.989061	1	1	1
56526	3801	83229	KIFC3	kinesin family member C3	19	1.29566	1.2365	1.78005	0.694646	0.954342	-0.423469	-1.72248	0.936978	0.245028	-4.34121	2.85471	1.43208	3.12745	0.457908	0.501657	1	0.989398	1	1	1
20861	3956	7399	LGALS1	lectin, galactoside-binding, soluble, 1	26	1.03649	1.2235	1.31394	0.931164	1.18042	-1.26124	0.698374	0.994646	0.619176	0.921839	0.847175	1.04542	1.57641	0.663164	1.234	0.835741	-2.60891	0.999968	0.999965	0.982326
19598	4128	203	MAOA	monoamine oxidase A	10	1.26114	1.16755	1.5403	0.758006	0.925791	0.933761	0.457794	0.999458	0.951782	-0.614344	1.69629	1.2176	1.57908	0.771084	0.717802	1	0.316532	1	1	1
18539	4257	10544	MGST1	microsomal glutathione S-transferase 1	8	1.05174	1.07018	1.56367	0.684401	1.01753	-3.07297	-3.99185	0.99996	0.999985	-3.63306	1.18101	0.800701	2.07501	0.385878	0.677982	0.997696	0.999685	1	1	1
55510	4830	56418	NME1	non-metastatic cells 1, protein (NM23A) expressed in	23	1.33456	1.2897	1.77889	0.725004	0.96639	0.968851	0.916639	0.99999	0.984217	-3.30239	1.86912	1.62242	2.47024	0.656785	0.868012	1	1	1	1	0.976534
55166	4926	38150	NUMA1	nuclear mitotic apparatus protein 1	9	0.95326	1.06309	1.31408	0.808998	1.11521	-2.4156	-1.15137	0.99977	0.998771	0.0940781	0.823819	0.825082	1.0786	0.764955	1.00153	0.99372	0.999902	-0.0800162	1	0.544583
53070	5129	1949	PCTK3	PCTAIRE protein kinase 3	5	0.884409	0.914073	1.05482	0.866569	1.03354	0.797434	-0.436428	0.0664089	0.918371	0.0664089	1.04442	1.15963	1.52788	0.758979	1.11031	-0.423421	0.767102	1	1	-0.791407
52938	5533	68475	PPP3CC	protein phosphatase 3 (formerly 2B), catalytic subunit, gamma isoform	16	1.09777	1.28017	1.33209	0.961027	1.16616	-0.379094	0.954134	0.991022	-0.871829	0.719845	1.19222	1.1684	1.63625	0.714071	0.980016	0.880257	0.822882	1	0.999964	-3.25804
53031	5962	37707	RDX	radixin	11	0.821367	1.06819	1.1043	0.967298	1.3005	0.54008	-1.21118	-0.961765	-1.31024	0.698374	0.961705	1.29988	1.48711	0.8741	1.35164	-3.19477	0.999639	0.999997	0.42814	0.999698
18707	6629	37728	SNRPB2	small nuclear ribonucleoprotein polypeptide B''	6	1.12157	1.10083	1.21899	0.903068	0.98151	-2.6297	-2.47618	0.730323	-0.115782	-4.15333	1.30417	1.31597	1.88089	0.699653	1.00905	-0.913458	0.338354	0.999913	0.939134	-14.8841
53005	7140	31405	TNNT3	troponin T type 3 (skeletal, fast)	17	1.03642	1.20812	1.26549	0.954663	1.16567	-0.551463	0.9928	0.999714	-0.0221129	0.971698	1.01466	0.937304	1.46119	0.641466	0.923759	-0.745753	-0.443741	1	1	0.978208
53113	7375	20716	USP4	ubiquitin specific peptidase 4 (proto-oncogene)	31	1.07874	1.19695	1.32788	0.901401	1.10958	-0.061237	0.375309	0.997531	0.931449	-1.05755	1.31157	1.40021	1.84526	0.758814	1.06758	0.860341	0.957321	0.999987	0.972234	-2.38907
52992	7529	20724	YWHAB	tyrosine 3-monooxygenase/tryptophan 5-monooxygenase activation protein, beta polypeptide	7	1.10373	1.08931	1.23036	0.885356	0.986932	0.941283	0.812755	0.999248	0.843607	-1.0344	1.3639	1.15302	1.4002	0.823468	0.84539	0.999998	0.794547	0.999999	0.999841	0.999648
52861	8870	2894	IER3	immediate early response 3	18	1.12272	0.946525	1.39779	0.677157	0.843067	-0.42207	0.138934	0.996906	0.999991	0.941283	1.12357	0.56514	1.06295	0.531669	0.502987	0.542345	1	-2.90836	1	1
20909	8888	2902	MCM3AP	minichromosome maintenance complex component 3 associated protein	36	1.02186	1.24388	1.35264	0.919593	1.21727	-1.21118	0.959062	0.999879	0.885189	0.996405	0.86076	1.04444	1.53472	0.680539	1.21339	0.978509	-2.67452	1	1	0.99786
53188	9588	3606	PRDX6	peroxiredoxin 6	6	0.953642	1.15449	1.32387	0.872059	1.21062	-1.86887	0.897678	0.995348	-0.0767181	0.976126	1.2732	1.27355	1.58845	0.80176	1.00028	0.999971	0.999114	1	0.985985	-0.700694
18451	10092	4176	ARPC5	actin related protein 2/3 complex, subunit 5, 16kDa	5	0.949541	1.0407	1.0723	0.970529	1.096	-9.31505	-11.2245	-3.81828	-1.57924	-9.67772	0.981703	0.847683	1.39219	0.608885	0.863482	-12.5171	0.605158	0.999998	1	0.998258
54846	10139	2425	ARFRP1	ADP-ribosylation factor related protein 1	22	0.973646	1.1059	1.13944	0.970564	1.13584	-0.796653	-1.76528	0.616095	-0.10656	0.71332	1.05072	0.968223	1.3416	0.721695	0.921484	0.705198	-2.45834	1	1	0.984188
18960	10318	31355	TNIP1	TNFAIP3 interacting protein 1	11	0.894044	1.08546	1.10614	0.981301	1.2141	-3.49466	0.162617	0.762129	-3.10118	0.891527	1.0586	0.994689	1.30605	0.761601	0.939627	-1.11754	-13.0272	0.999922	0.999991	-0.384695
19602	10606	4710	PAICS	phosphoribosylaminoimidazole carboxylase, phosphoribosylaminoimidazole succinocarboxamide synthetase	17	0.994769	0.971962	1.26648	0.767451	0.977073	-1.02943	-1.34456	0.999557	0.999301	-1.96812	1.08971	1.17641	1.6764	0.701748	1.07957	0.980639	0.994496	1	1	-4.00356
54174	11337	10508	GABARAP	GABA(A) receptor-associated protein	16	0.990644	0.816804	1.32213	0.617796	0.824519	-1.87021	0.942392	0.986581	0.999999	0.973755	1.02655	0.746652	1.39237	0.536245	0.727338	-2.29158	0.997325	0.307979	0.999999	0.998176
57473	27148	49432	STK36	serine/threonine kinase 36, fused homolog (Drosophila)	9	0.961445	0.989407	1.11958	0.883735	1.02908	-8.52483	-9.03546	0.146629	0.72503	-9.37767	1.08384	1.03879	1.44122	0.720771	0.958437	-1.5938	-7.99484	0.999752	0.999258	-4.41124
57493	29101	6754	SSU72	SSU72 RNA polymerase II CTD phosphatase homolog (S. cerevisiae)	20	1.01942	1.13963	1.3246	0.860362	1.11793	-8.39433	-1.08355	0.964333	-0.421406	-2.08907	0.845679	0.843834	1.15266	0.732074	0.997819	0.730546	0.816483	0.564426	0.99991	-9.29184
57659	51061	9301	TXNDC11	thioredoxin domain containing 11	18	0.942376	1.15968	1.41737	0.818194	1.23059	-2.5688	-0.447313	0.999802	0.977678	0.959692	0.670358	0.798482	1.27429	0.626608	1.19113	1	0.995403	0.999821	1	0.997451
58688	51315	9595	KRCC1	lysine-rich coiled-coil 1	8	0.986755	1.2608	1.16914	1.0784	1.27772	-58.5762	-0.444699	0.715897	-208.995	0.999348	1.05532	1.03297	1.3127	0.786901	0.978817	-218.234	-333.773	0.901493	0.999438	-402.034
53501	51493	36344	C22orf28	chromosome 22 open reading frame 28	11	0.959181	0.990194	1.20415	0.822316	1.03233	-0.485807	-1.33997	0.682006	0.936965	-1.4422	1.16298	0.978525	1.3917	0.703115	0.841398	0.458673	-2.45892	0.99922	0.999967	0.925377
57245	54039	23233	PCBP3	poly(rC) binding protein 3	10	1.08167	1.16683	1.39241	0.837993	1.07873	-2.46789	0.356589	0.997281	0.440464	-3.68976	1.3921	1.18127	1.75175	0.674337	0.848554	0.999898	0.515607	1	0.999998	0.978506
21530	55183	41231	RIF1	RAP1 interacting factor homolog (yeast)	18	1.17529	1.36918	1.40832	0.972203	1.16497	-0.265678	0.964321	0.999321	0.500246	0.882759	1.05779	0.928857	1.36585	0.680057	0.878109	-3.21854	-1.81883	0.999504	0.999997	-0.607438
57509	55657	9889	ZNF692	zinc finger protein 692	9	0.903239	1.0135	1.10289	0.918954	1.12207	-1.08355	-8.80139	-0.345933	-1.18957	0.0949986	1.05462	1.0959	1.60838	0.681367	1.03914	-3.69225	-2.65172	1	0.999999	-9.29184
56284	79798	32601	ARMC5	armadillo repeat containing 5	15	0.962966	0.889915	1.23457	0.720829	0.924139	-3.11857	-1.16096	0.977238	0.999772	0.470645	1.35018	1.0229	2.07201	0.493678	0.757604	0.98966	-4.88363	1	1	0.996607
57407	84445	15690	LZTS2	leucine zipper, putative tumor suppressor 2	20	1.0189	1.15917	1.29859	0.892641	1.13767	-1.08103	0.904992	0.999133	-0.114792	-0.331672	0.938616	1.15048	1.67187	0.688141	1.22572	-9.52396	0.759065	1	0.999999	0.897496
56141	159195	90902	USP54	ubiquitin specific peptidase 54	11	1.01343	1.34359	1.24991	1.07495	1.32578	-2.21762	0.996189	0.952219	-0.977285	0.992494	1.38999	1.24202	1.45681	0.852562	0.893543	1	0.999999	1	0.998115	0.972151
57358	167410	12004	LIX1	Lix1 homolog (chicken)	7	0.998209	1.00025	1.24682	0.802239	1.00204	-7.19522	-7.22259	0.865613	0.865613	-7.19522	0.888649	0.847662	1.34678	0.6294	0.953878	-2.1164	0.873306	0.993613	1	-0.65233
