# Supplementary material for: Differences in TCDD-elicited gene expression profiles in human HepG2, mouse Hepa1c1c7 and rat H4IIE hepatoma cells
Source: BMC Genomics. 2011 Apr 15;12:193. doi: 10.1186/1471-2164-12-193 (PMC3089798; doi:10.1186/1471-2164-12-193)
Supplement: Additional File 11 — Putative mouse secondary response genes and the number of DREs in their promoters. A table listing the putative secondary response genes identified from the cycloheximide studies and the number of 5'-GCGTG-3' DRE cores in the region 10 kb upstream and 1 kb downstream of a TSS. [file 1471-2164-12-193-S11.XLS]

## Sheet: Sheet1
Additional File 11: Putative mouse secondary response genes identified from the cDNA microarray cycloheximide cotreatment studies.
CloneID	Entrez Gene ID	Homologene ID	Gene Symbol	Gene Name	Number of DREs	4 hour										12 hour
						(CHX+T)/CHX ratio	(CHX+T)/V ratio	T/V ratio	(CHX+T)/T ratio	CHX/V ratio	(CHX+T)/CHX P1(t)	(CHX+T)/V P1(t)	T/V P1(t)	(CHX+T)/T P1(t)	CHX/V P1(t)	(CHX+T)/CHX ratio	(CHX+T)/V ratio	T/V ratio	(CHX+T)/T ratio	CHX/V ratio	(CHX+T)/CHX P1(t)	(CHX+T)/V P1(t)	T/V P1(t)	(CHX+T)/T P1(t)	CHX/V P1(t)
41931	15451	20498	Hpn	hepsin	17	0.882274	0.83312	0.754232	1.10459	0.944287	-0.802893	-0.172926	0.862988	-5.08219	-9.60763	0.728293	1.20136	1.08883	1.10335	1.64955	0.996866	0.606203	-9.77132	0.483693	0.999999
2494	20750	20156	Spp1	secreted phosphoprotein 1	5	0.801309	0.911788	1.14175	0.798591	1.13787	0.17982	-1.12751	-1.1072	0.491992	-1.46887	0.779574	0.89349	1.32922	0.672192	1.14613	0.955398	-0.160051	0.872185	0.999867	0.0336681
43589	54387	2902	Mcm3ap	minichromosome maintenance deficient 3 (S. cerevisiae) associated protein	9	0.848287	1.48337	0.677568	2.18925	1.74866	-11.7711	0.993714	0.989609	1	0.999981	0.689855	0.666323	0.785551	0.848224	0.965888	0.544267	0.34479	-12.0303	-23.2731	-116.195
43471	56312	8229	Nupr1	nuclear protein 1	4	1.58676	1.7378	1.91563	0.907167	1.09519	0.998947	0.99972	0.999993	-14.1858	-49.3566	2.18951	2.39464	2.85083	0.83998	1.09369	1	1	1	-1.50675	-88.846
8166	67041	377	Oxct1	3-oxoacid CoA transferase 1	10	1.22047	1.10599	1.5043	0.735215	0.9062	0.932097	0.015887	0.999621	0.991672	0.221692	1.17899	1.16661	1.1309	1.03157	0.989499	0.99752	0.98993	0.967555	-0.971195	-1.42364
41974	72462	57086	Rrp1b	ribosomal RNA processing 1 homolog B (S. cerevisiae)	9	1.23296	1.1372	1.61246	0.705261	0.922339	0.996651	-0.383213	1	1	0.859913	1.75298	1.56039	2.68641	0.580846	0.890135	1	0.999999	1	1	0.580602
40677	73804	21355	Kif2c	kinesin family member 2C	10	1.09361	1.14042	1.30721	0.872407	1.0428	-4.26319	-2.79143	0.913324	0.769405	-1.33772	1.03693	1.05287	1.11753	0.942144	1.01538	-5.42122	-6.59603	-6.21995	-6.5226	-5.82509
10599	75553	32605	Zc3h14	zinc finger CCCH type containing 14	12	1.33459	1.1632	1.80262	0.645286	0.87158	0.996856	0.788813	1	0.999999	0.699127	1.47214	0.986414	0.939778	1.04962	0.670053	-0.631727	-1.62075	-1.81305	-1.62075	-1.68058
37961	98238	10229	Lrrc59	leucine rich repeat containing 59	5	1.15173	1.31506	1.88571	0.697382	1.14182	0.991888	0.991307	1	0.999993	-1.66451	1.32068	1.90711	2.86989	0.664524	1.44403	0.999384	1	1	0.999999	0.999992
7479	105501	56937	Abhd4	abhydrolase domain containing 4	9	1.0278	0.969105	1.14902	0.843419	0.942894	-0.95736	-1.05327	0.796747	0.974035	0.175892	0.992156	1.48247	1.83954	0.805888	1.49419	-0.337617	0.999997	1	0.999928	1
37247	212111	4045	Inpp5a	inositol polyphosphate-5-phosphatase A	7	0.996047	1.04929	0.677224	1.5494	1.05346	-1.60225	-1.23536	0.999988	0.999999	-1.49988	0.980834	0.533528	0.864329	0.617274	0.543954	-1.98117	1	0.979486	1	1
43641	215114	68463	Hip1	huntingtin interacting protein 1	8	1.18862	1.20705	1.53319	0.787283	1.01551	-3.72104	-4.45676	0.999977	0.999151	-129.601	1.52562	1.4185	1.60259	0.885127	0.929781	0.999661	0.991008	0.999793	-26.7038	-42.5109
