# Supplementary material for: Differences in TCDD-elicited gene expression profiles in human HepG2, mouse Hepa1c1c7 and rat H4IIE hepatoma cells
Source: BMC Genomics. 2011 Apr 15;12:193. doi: 10.1186/1471-2164-12-193 (PMC3089798; doi:10.1186/1471-2164-12-193)
Supplement: Additional File 12 — Putative rat secondary response genes and the number of DREs in their promoters. A table listing the putative secondary response genes identified from the cycloheximide studies and the number of 5'-GCGTG-3' DRE cores in the region 10 kb upstream and 1 kb downstream of a TSS. [file 1471-2164-12-193-S12.XLS]

## Sheet: Sheet1
Additional File 12: Putative rat secondary response genes identified from the cDNA microarray cycloheximide cotreatment studies.
CloneID	Entrez Gene ID	Homologene ID	Gene Symbol	Gene Name	Number of DREs	4 hour										12 hour
						(CHX+T)/CHX ratio	(CHX+T)/V ratio	T/V ratio	(CHX+T)/T ratio	CHX/V ratio	(CHX+T)/CHX P1(t)	(CHX+T)/V P1(t)	T/V P1(t)	(CHX+T)/T P1(t)	CHX/V P1(t)	(CHX+T)/CHX ratio	(CHX+T)/V ratio	T/V ratio	(CHX+T)/T ratio	CHX/V ratio	(CHX+T)/CHX P1(t)	(CHX+T)/V P1(t)	T/V P1(t)	(CHX+T)/T P1(t)	CHX/V P1(t)
48479	25474	21239	Lgals4	lectin, galactose binding, soluble 4	9	0.992367	1.12232	1.404	0.799374	1.13095	-2.5278	-0.202945	0.997442	0.953314	0.116237	0.99795	1.03726	1.01606	1.02087	1.03939	-2.5278	-0.202945	0.997442	0.953314	0.116237
44712	58819	55733	Txnrd1	thioredoxin reductase 1	13	1.0686	0.435327	1.35421	0.321461	0.40738	-6.25858	0.995092	-0.273862	0.99991	0.993952	1.1309	0.640689	1.39019	0.460864	0.566529	-6.25858	0.995092	-0.273862	0.99991	0.993952
48665	84028	21253	Pnliprp1	pancreatic lipase related protein 1	2	1.11183	0.929044	1.68726	0.550624	0.835599	-2.06753	-2.90122	0.968933	0.990102	-0.774654	0.944893	1.3187	1.71135	0.770562	1.39561	-2.06753	-2.90122	0.968933	0.990102	-0.774654
46889	114562	38268	Cdc37	cell division cycle 37 homolog (S. cerevisiae)	10	1.02048	1.21774	1.48798	0.818386	1.1933	-2.19595	0.110514	0.998489	0.972509	0.0122145	1.16188	1.89439	1.65622	1.14381	1.63046	-2.19595	0.110514	0.998489	0.972509	0.0122145
45623	140927	2930	Selenbp1	selenium binding protein 2	3	1.42889	0.616201	2.46334	0.250149	0.431245	-1.05448	0.515244	0.994801	0.999963	0.966505	0.948656	0.693282	1.4704	0.471493	0.730805	-1.05448	0.515244	0.994801	0.999963	0.966505
48530	192227	40820	Ltb4dh	leukotriene B4 12-hydroxydehydrogenase	13	1.10764	0.716426	1.79788	0.398483	0.646802	-2.31282	0.304078	0.963418	0.999376	0.578494	1.24378	1.02815	1.39687	0.736035	0.826635	-2.31282	0.304078	0.963418	0.999376	0.578494
46415	287774	26	Apoh	apolipoprotein H	1	1.28409	0.866021	2.24408	0.385914	0.674422	-1.18143	-1.93579	0.99781	0.999636	0.258738	1.14831	0.70656	1.49272	0.473336	0.615303	-1.18143	-1.93579	0.99781	0.999636	0.258738
45868	311328	34926	Fam82a2	family with sequence similarity 82, member A2	6	0.803852	0.782197	1.23292	0.634427	0.973061	0.900741	0.935595	0.835741	0.999885	-3.02613	1.11493	1.06468	1.34098	0.793955	0.954924	0.900741	0.935595	0.835741	0.999885	-3.02613
48287	314312	37457	Entpd5	ectonucleoside triphosphate diphosphohydrolase 5	9	1.00262	1.57003	2.11419	0.742616	1.56593	-2.52947	0.993824	0.999994	0.953314	0.996541	1.02969	1.64545	1.5815	1.04044	1.59801	-2.52947	0.993824	0.999994	0.953314	0.996541
49962	363294	10774	Twsg1	twisted gastrulation homolog 1 (Drosophila)	13	1.00438	1.1634	1.31098	0.887432	1.15833	-6.44878	-0.790956	0.845113	-2.555	-1.56281	0.942185	1.24604	1.38568	0.899229	1.3225	-6.44878	-0.790956	0.845113	-2.555	-1.56281
