# Supplementary material for: Differences in TCDD-elicited gene expression profiles in human HepG2, mouse Hepa1c1c7 and rat H4IIE hepatoma cells
Source: BMC Genomics. 2011 Apr 15;12:193. doi: 10.1186/1471-2164-12-193 (PMC3089798; doi:10.1186/1471-2164-12-193)
Supplement: Additional File 13 — Whole-genome Agilent microarray data from HepG2 cells treated with TCDD for 24 hrs. A table containing the expression ratio relative to the time matched vehicle control. P1(t)-values represent posterior probabilities of activity on a per gene basis using the model-based t-value. [file 1471-2164-12-193-S13.XLS]

## Sheet: human.txt
Additional File 13: Whole-genome Agilent microarray data from HepG2 cells treated with TCDD for 24 hrs. The ratio represent expression relative to the time matched vehicle control. P1(t)-values represent posterior probabilities of activity on a per gene basis using the model-based t-value. Blank values for ratios are due to filtered values during analysis while blank values for t-statistic are du…
CloneID	Agilent Probe ID	Entrez GeneID	Homologene ID	RefSeq	Gene Symbol	Gene Name	24 hr ratio	24 hr P1(t)
58771	A_23_P100001	400451	122948	NM_207446	FAM174B	family with sequence similarity 174, member B	1.0241	-10497.7
58772	A_23_P100011	10239	100592	NM_005829	AP3S2	adaptor-related protein complex 3, sigma 2 subunit	0.965715	-4315.77
58773	A_23_P100022	9899	32236	NM_014848	SV2B	synaptic vesicle glycoprotein 2B	0.997596	-6014.92
58774	A_23_P100056	348093	49895	NM_194272	RBPMS2	RNA binding protein with multiple splicing 2	0.693675	-8.96901
58775	A_23_P100074	57099	10683	NM_020371	AVEN	apoptosis, caspase activation inhibitor	1.09729	-58.6172
58776	A_23_P100092	146050	17586	NM_152455	ZSCAN29	zinc finger and SCAN domain containing 29	1.00718	-11416.8
58777	A_23_P100103	23339	41025	NM_015289	VPS39	vacuolar protein sorting 39 homolog (S. cerevisiae)	1.04706	-5384.71
58778	A_23_P100111	11261	5235	NM_007236	CHP	calcium binding protein P22	0.962198	-5830.33
58779	A_23_P100127	57082	44890	NM_170589	CASC5	cancer susceptibility candidate 5	0.890093	-2660.86
58780	A_23_P100133	23300	35321	NM_015251	ATMIN	ATM interactor	1.07365	-1267.49
58781	A_23_P100141	64718		NM_023076	UNKL	unkempt homolog (Drosophila)-like	1.09073	-317.621
58782	A_23_P100156	55654	9877	NM_017849	TMEM127	transmembrane protein 127	1.00783	-3882.18
58783	A_23_P100177	4324	20549	NM_002428	MMP15	matrix metallopeptidase 15 (membrane-inserted)	0.783254	-182.528
58784	A_23_P100189	5619		NM_002761	PRM1	protamine 1	0.902849	-334.572
58785	A_23_P100196	9100	31294	NM_005153	USP10	ubiquitin specific peptidase 10	0.923294	-41.3141
58786	A_23_P100203	3281	37494	NM_001537	HSBP1	heat shock factor binding protein 1	1.00845	-3953.85
58787	A_23_P100220	80004	32617	NM_024939	ESRP2	epithelial splicing regulatory protein 2	1.26592	-12.5329
58788	A_23_P100240	1014	2997	NM_004062	CDH16	cadherin 16, KSP-cadherin	1.30256	-13.7105
58789	A_23_P10025	4753	4488	NM_006159	NELL2	NEL-like 2 (chicken)
58790	A_23_P100263	80790	18869	NM_198390	CMIP	c-Maf-inducing protein	1.03352	-1960.89
58791	A_23_P100278	2903	645	NM_000833	GRIN2A	glutamate receptor, ionotropic, N-methyl D-aspartate 2A
58792	A_23_P100292	90850	5672		ZNF598	zinc finger protein 598	1.02543	-1596.35
58793	A_23_P100315	26063	22223	NM_020664	DECR2	2,4-dienoyl CoA reductase 2, peroxisomal	0.873037	-2.32572
58794	A_23_P100326	8131	8091	NM_001039476	NPRL3	nitrogen permease regulator-like 3 (S. cerevisiae)	0.848173	-27.0619
58795	A_23_P100341	23594	8635	NM_014321	ORC6L	origin recognition complex, subunit 6 like (yeast)	0.924971	-367.593
58796	A_23_P100344	23594	8635	NM_014321	ORC6L	origin recognition complex, subunit 6 like (yeast)	0.992397	-2001.61
58797	A_23_P100355	5531	2038	NM_002720	PPP4C	protein phosphatase 4, catalytic subunit	1.02807	-704.551
58798	A_23_P100386	146433	12648	NM_152456	IL34	interleukin 34	0.909251	-917.493
58799	A_23_P100392	6923	38275	NM_007108	TCEB2	transcription elongation factor B (SIII), polypeptide 2 (18kDa, elongin B)	0.950092	-1566.62
58800	A_23_P100408	4917	74567	NM_006181	NTN3	netrin 3	1.10348	-270.19
58801	A_23_P100413	118460	12469	NM_058219	EXOSC6	exosome component 6	0.894383	-257.896
58802	A_23_P100420	23174	9037	NM_015144	ZCCHC14	zinc finger, CCHC domain containing 14	1.01038	-2928.31
58803	A_23_P100441	80011	11797	NM_024946	FAM192A	family with sequence similarity 192, member A	0.904947	-27.0392
58804	A_23_P100455	64779	11245	NM_022764	MTHFSD	methenyltetrahydrofolate synthetase domain containing	0.869608	-1.6616
58805	A_23_P100469	54957	9880	NM_017853	TXNL4B	thioredoxin-like 4B	0.950265	-284.754
58806	A_23_P100478	84148	41676	NM_032188	MYST1	MYST histone acetyltransferase 1	0.887174	-543.702
58807	A_23_P100486	79001	11416	NM_206824	VKORC1	vitamin K epoxide reductase complex, subunit 1	0.904178	-0.532258
58808	A_23_P100499	79641	11605	NM_024589	ROGDI	rogdi homolog (Drosophila)	0.91601	-38.9754
58809	A_23_P100501	3163	1611	NM_002134	HMOX2	heme oxygenase (decycling) 2	1.22568	0.791127
58810	A_23_P100517	124491	12040	NM_145254	TMEM170A	transmembrane protein 170A	1.04821	-691.05
58811	A_23_P100522						0.959602	-751.942
58812	A_23_P100539	368	55559	NM_001171	ABCC6	ATP-binding cassette, sub-family C (CFTR/MRP), member 6	0.8224	0.636397
58813	A_23_P100556	23265	41019	NM_001013839	EXOC7	exocyst complex component 7	1.27691	0.871758
58814	A_23_P100576	5691	2089	NM_002795	PSMB3	proteasome (prosome, macropain) subunit, beta type, 3	0.950685	-645.202
58815	A_23_P100583	4025	21240	NM_006151	LPO	lactoperoxidase	1.00355	-2366.53
58816	A_23_P100595
58817	A_23_P10060						1.06903	-1368.25
58818	A_23_P100602	6904	4368	NM_005993	TBCD	tubulin folding cofactor D	0.868167	0.799236
58819	A_23_P10062	25834	8297	NM_013244	MGAT4C	mannosyl (alpha-1,3-)-glycoprotein beta-1,4-N-acetylglucosaminyltransferase, isozyme C (putative)
58820	A_23_P100632	51155	7364	NM_001002033	HN1	hematological and neurological expressed 1	0.883271	-1126.58
58821	A_23_P100642	5409	55673	NM_002686	PNMT	phenylethanolamine N-methyltransferase	0.937809	-185.858
58822	A_23_P100654	57659	10846	NM_020899	ZBTB4	zinc finger and BTB domain containing 4	2.67815	1
58823	A_23_P100660	5176	1965	NM_002615	SERPINF1	serpin peptidase inhibitor, clade F (alpha-2 antiplasmin, pigment epithelium derived factor), member 1	0.878434	-8.11937
58824	A_23_P100676	23293	23024	NM_017575	SMG6	Smg-6 homolog, nonsense mediated mRNA decay factor (C. elegans)	0.970293	-35.2872
58825	A_23_P100693	9931	8918	NM_014877	HELZ	helicase with zinc finger	0.990864	-998.845
58826	A_23_P100704	5598	2060	NM_139033	MAPK7	mitogen-activated protein kinase 7	1.03215	-730.34
58827	A_23_P100711	5376	7482	NM_000304	PMP22	peripheral myelin protein 22	0.724897	0.913999
58828	A_23_P100730	8631	2764	NM_003726	SKAP1	src kinase associated phosphoprotein 1	0.997468	-730.34
58829	A_23_P100754	64750	41490	NM_022739	SMURF2	SMAD specific E3 ubiquitin protein ligase 2	1.11732	-0.267478
58830	A_23_P100764	51629	69200	NM_016016	SLC25A39	solute carrier family 25, member 39	0.816904	0.207097
58831	A_23_P10077	57104	10687	NM_020376	PNPLA2	patatin-like phospholipase domain containing 2	0.909347	-402.662
58832	A_23_P100779	7343	7970	NM_001076683	UBTF	upstream binding transcription factor, RNA polymerase I	0.931137	-7.16997
58833	A_23_P100788	6777	55718	NM_012448	STAT5B	signal transducer and activator of transcription 5B	1.07585	-91.6215
58834	A_23_P100795	6774	7960	NM_213662	STAT3	signal transducer and activator of transcription 3 (acute-phase response factor)	0.864523	-5.20215
58835	A_23_P100802	28958	69156	NM_001040431	CCDC56	coiled-coil domain containing 56	0.886625	-9.31855
58836	A_23_P10081	200894	18820	NM_182896	ARL13B	ADP-ribosylation factor-like 13B	0.98664	-1000.31
58837	A_23_P100868	80179	49819	NM_001033580	MYO19	myosin XIX	0.945101	-144.454
58838	A_23_P100872	3213	1617	NM_002146	HOXB3	homeobox B3	1.02928	-863.939
58839	A_23_P100883	23512	32256	NM_015355	SUZ12	suppressor of zeste 12 homolog (Drosophila)	0.787006	-121.869
58840	A_23_P10091
58841	A_23_P100912	28964	32204	NM_014030	GIT1	G protein-coupled receptor kinase interacting ArfGAP 1	0.943237	-422.35
58842	A_23_P100931	23746	22806	NM_014336	AIPL1	aryl hydrocarbon receptor interacting protein-like 1
58843	A_23_P100935	23746	22806	NM_014336	AIPL1	aryl hydrocarbon receptor interacting protein-like 1
58844	A_23_P100959	124961	27406	NM_153018	ZFP3	zinc finger protein 3 homolog (mouse)	0.943798	-309.773
58845	A_23_P100963	201305	45648	NM_182538	SPNS3	spinster homolog 3 (Drosophila)	0.988014	-987.714
58846	A_23_P100990	8687	68361	NM_006771	KRT38	keratin 38	1.08326	-365.171
58847	A_23_P100991	8687	68361	NM_006771	KRT38	keratin 38
58848	A_23_P101007	147111	45335	NM_178493	NOTUM	notum pectinacetylesterase homolog (Drosophila)	1.21687	-0.859528
58849	A_23_P101013	11322	5258	NM_007267	TMC6	transmembrane channel-like 6	0.753925	-85.4902
58850	A_23_P101025	654346	88634	NM_001040078	LGALS9C	lectin, galactoside-binding, soluble, 9C	0.989811	-1072.59
58851	A_23_P101038	83900	122240	NM_031962	KRTAP9-3	keratin associated protein 9-3
58852	A_23_P101048	83897	88932	NM_031959	KRTAP3-2	keratin associated protein 3-2
58853	A_23_P101054	3885	31083	NM_021013	KRT34	keratin 34	1.08961	-4.11678
58854	A_23_P101073	8387	105204	NM_003553	OR1E1	olfactory receptor, family 1, subfamily E, member 1	1.05475	-866.459
58855	A_23_P101084	84690	13076	NM_032598	SPATA22	spermatogenesis associated 22
58856	A_23_P101093	51226	69215	NM_016429	COPZ2	coatomer protein complex, subunit zeta 2	0.940042	-444.665
58857	A_23_P101111	9150	31254	NM_004715	CTDP1	CTD (carboxy-terminal domain, RNA polymerase II, polypeptide A) phosphatase, subunit 1	1.08744	-52.6568
58858	A_23_P101121						0.912346	-151.137
58859	A_23_P101131	2922	1580	NM_002091	GRP	gastrin-releasing peptide
58860	A_23_P101141	54941	32369	NM_017831	RNF125	ring finger protein 125	0.856901	-169.175
58861	A_23_P101185	4677	68404	NM_004539	NARS	asparaginyl-tRNA synthetase	1.08076	-615.044
58862	A_23_P101193	4645	49481	NM_001080467	MYO5B	myosin VB	1.1279	-100.042
58863	A_23_P101208	1528	41475	NM_001914	CYB5A	cytochrome b5 type A (microsomal)	1.95787	0.999143
58864	A_23_P10121	6422	2266	NM_003012	SFRP1	secreted frizzled-related protein 1	1.14052	-223.076
58865	A_23_P101237	83608	12230	NM_031446	C18orf21	chromosome 18 open reading frame 21	0.964055	-220.153
58866	A_23_P101240	147645	35386	NM_001163922	VSIG10L	V-set and immunoglobulin domain containing 10 like	0.998592	-806.065
58867	A_23_P101246	147645	35386	NM_001163922	VSIG10L	V-set and immunoglobulin domain containing 10 like	2.06133	0.926231
58868	A_23_P101253	80110	88902	NM_025040	ZNF614	zinc finger protein 614	0.939971	-531.449
58869	A_23_P101258	80110	88902	NM_025040	ZNF614	zinc finger protein 614	0.973235	-717.912
58870	A_23_P10127	6422	2266	NM_003012	SFRP1	secreted frizzled-related protein 1	0.984348	-541.056
58871	A_23_P101272	55663	9910	NM_017908	ZNF446	zinc finger protein 446	1.02513	-670.25
58872	A_23_P101281	84914	57185	NM_032828	ZNF587	zinc finger protein 587	1.00304	-805.121
58873	A_23_P101297	24139	8125	NM_012155	EML2	echinoderm microtubule associated protein like 2	1.08811	-321.93
58874	A_23_P101303	284352	17851		LRRC68	leucine rich repeat containing 68	0.941531	-16.6195
58875	A_23_P101308	284352	17851		LRRC68	leucine rich repeat containing 68	0.97931	-612.232
58876	A_23_P101319	26974	89177	NM_152354	ZNF285	zinc finger protein 285	0.979472	-745.263
58877	A_23_P101321	9138	3454	NM_199002	ARHGEF1	Rho guanine nucleotide exchange factor (GEF) 1	0.882355	-52.5508
58878	A_23_P101332	65095	41510	NM_023008	KRI1	KRI1 homolog (S. cerevisiae)	0.825645	-2.16429
58879	A_23_P101342	84971	13156	NM_032885	ATG4D	ATG4 autophagy related 4 homolog D (S. cerevisiae)	0.908084	-170.1
58880	A_23_P10135	28511	9738	NM_001001349	NKIRAS2	NFKB inhibitor interacting Ras-like 2	0.891003	-39.9726
58881	A_23_P101351	79088	23435	NM_024106	ZNF426	zinc finger protein 426	1.02278	-419.944
58882	A_23_P101374	29785	75274	NM_030622	CYP2S1	cytochrome P450, family 2, subfamily S, polypeptide 1	1.02418	-393.501
58883	A_23_P101380	374907	18886	NM_198540	B3GNT8	UDP-GlcNAc:betaGal beta-1,3-N-acetylglucosaminyltransferase 8	1.03511	-333.803
58884	A_23_P101392	79041	11449	NM_024074	TMEM38A	transmembrane protein 38A	1.0144	-462.332
58885	A_23_P1014	84791		NR_026761	C1orf97	chromosome 1 open reading frame 97	1.02041	-423.893
58886	A_23_P101407	718	68031	NM_000064	C3	complement component 3	0.971817	-183.079
58887	A_23_P101427	115704	71934	NM_145245	EVI5L	ecotropic viral integration site 5-like	1.00248	-464.07
58888	A_23_P101434	91662	16972	NM_033297	NLRP12	NLR family, pyrin domain containing 12	1.01239	-441.296
58889	A_23_P101461	81576	12183	NM_030818	CCDC130	coiled-coil domain containing 130	1.08088	-187.551
58890	A_23_P101476	79973		NM_030824	ZNF442	zinc finger protein 442	0.970794	-350.106
58891	A_23_P101480	22983	10543	NM_014975	MAST1	microtubule associated serine/threonine kinase 1	0.657882	-2.0736
58892	A_23_P101505	11012	27048	NM_144947	KLK11	kallikrein-related peptidase 11
58893	A_23_P101516	3748	3650	NM_004977	KCNC3	potassium voltage-gated channel, Shaw-related subfamily, member 3	0.929869	-180.87
58894	A_23_P101521	126123	65040	NM_152358	C19orf41	chromosome 19 open reading frame 41
58895	A_23_P101532	6205	88443	NM_001015	RPS11	ribosomal protein S11	0.923741	-52.5973
58896	A_23_P101551	587	81684	NM_001190	BCAT2	branched chain amino-acid transaminase 2, mitochondrial	1.03442	-278.598
58897	A_23_P10156	79643	11607	NM_024591	CHMP6	chromatin modifying protein 6	0.883817	-0.310463
58898	A_23_P101564	26291	10428	NM_019113	FGF21	fibroblast growth factor 21	0.979854	-462.847
58899	A_23_P101573	171169	41708	NM_133498	SPACA4	sperm acrosome associated 4	1.0771	-230.856
58900	A_23_P101615	147929	51858	NM_001042474	ZNF565	zinc finger protein 565	1.01874	-265.01
58901	A_23_P101623	63934	23343	NM_022103	ZNF667	zinc finger protein 667	0.950354
58902	A_23_P101636	3812	117712	NM_006737	KIR3DL2	killer cell immunoglobulin-like receptor, three domains, long cytoplasmic tail, 2
58903	A_23_P101642	5794	37693	NM_002842	PTPRH	protein tyrosine phosphatase, receptor type, H	1.40939	-48.2417
58904	A_23_P101655	81	55857	NM_004924	ACTN4	actinin, alpha 4	1.03762	-189.814
58905	A_23_P101671	85300	13206	NM_033064	ATCAY	ataxia, cerebellar, Cayman type
58906	A_23_P101683	1178		NM_001828	CLC	Charcot-Leyden crystal protein	0.977351	-405.049
58907	A_23_P101699	84717	7355	NM_032631	HDGFRP2	hepatoma-derived growth factor-related protein 2	0.886025	-0.784957
58908	A_23_P101707	10226	4247	NM_005817	PLIN3	perilipin 3	1.05854	-194.392
58909	A_23_P10172	29122	8314	NM_013270	PRSS50	protease, serine, 50
58910	A_23_P101737	84444	32779	NM_032482	DOT1L	DOT1-like, histone H3 methyltransferase (S. cerevisiae)	1.03433	-415.853
58911	A_23_P101742	116541	11910	NM_172251	MRPL54	mitochondrial ribosomal protein L54	0.984273	-434.826
58912	A_23_P101759	2527	34780	NM_002034	FUT5	fucosyltransferase 5 (alpha (1,3) fucosyltransferase)	1.05551	-388.697
58913	A_23_P101761	84634	11411	NM_032551	KISS1R	KISS1 receptor	0.913693	-68.0396
58914	A_23_P101774	6528	37311	NM_000453	SLC5A5	solute carrier family 5 (sodium iodide symporter), member 5	0.95575	-417.916
58915	A_23_P101783	3594	4042	NM_005535	IL12RB1	interleukin 12 receptor, beta 1	0.978867	-425.812
58916	A_23_P101796	85360	13195	NM_033025	SYDE1	synapse defective 1, Rho GTPase, homolog 1 (C. elegans)	1.04812	-243.755
58917	A_23_P101806	3249	20498	NM_182983	HPN	hepsin	0.774945	-82.8925
58918	A_23_P101811	7561	88730	NM_021030	ZNF14	zinc finger protein 14	0.939635	-267.712
58919	A_23_P10182	8309	74473	NM_003500	ACOX2	acyl-CoA oxidase 2, branched chain	0.685746	0.0961543
58920	A_23_P101829	9170	3465	NM_004720	LPAR2	lysophosphatidic acid receptor 2	1.00453	-462.847
58921	A_23_P101871	115290	17523	NM_024907	FBXO17	F-box protein 17	1.11672	-225.792
58922	A_23_P101893	84467	50000	NM_032447	FBN3	fibrillin 3	0.924885	-174.353
58923	A_23_P101905	10297	4299	NM_005883	APC2	adenomatosis polyposis coli 2	0.769333	-3.70362
58924	A_23_P101908	10297	4299	NM_005883	APC2	adenomatosis polyposis coli 2	0.87861	-100.642
58925	A_23_P10194	26470	8237	NM_201575	SEZ6L2	seizure related 6 homolog (mouse)-like 2	1.31259	0.992979
58926	A_23_P101943	26225	100572	NM_012097	ARL5A	ADP-ribosylation factor-like 5A	1.30756	-14.2191
58927	A_23_P101950	4190	4324	NM_005917	MDH1	malate dehydrogenase 1, NAD (soluble)	0.898706	-66.1324
58928	A_23_P101960	678	5027	NM_006887	ZFP36L2	zinc finger protein 36, C3H type-like 2	1.73438	0.999953
58929	A_23_P101972	92291	27026	NM_144575	CAPN13	calpain 13	0.893788	-33.5827
58930	A_23_P101992	8685	4928	NM_006770	MARCO	macrophage receptor with collagenous structure	1.0315	-339.272
58940	A_23_P102000	7852	20739	NM_001008540	CXCR4	chemokine (C-X-C motif) receptor 4	0.923339	-107.774
58941	A_23_P102017	57471	12683	NM_020711	ERMN	ermin, ERM-like protein
58942	A_23_P102037	80219	6916	NM_025147	COQ10B	coenzyme Q10 homolog B (S. cerevisiae)	1.14558	-0.837978
58943	A_23_P102058	4148	1785	NM_002381	MATN3	matrilin 3	0.476929	0.955968
58944	A_23_P10206	3037	3892	NM_005328	HAS2	hyaluronan synthase 2
58945	A_23_P102060	6744	4912	NM_006751	SSFA2	sperm specific antigen 2	1.49027	-1.02275
58946	A_23_P102071						0.811621	-67.7164
58947	A_23_P102083	66037	33650	NM_033030	BOLL	bol, boule-like (Drosophila)
58948	A_23_P102109	7277	68496	NM_006000	TUBA4A	tubulin, alpha 4a	0.909736	0.97811
58949	A_23_P10211	114134	43139	NM_052885	SLC2A13	solute carrier family 2 (facilitated glucose transporter), member 13	1.03409	-165.836
58950	A_23_P102113	80326	22525	NM_025216	WNT10A	wingless-type MMTV integration site family, member 10A	1.05257	-57.4497
58951	A_23_P102117	80326	22525	NM_025216	WNT10A	wingless-type MMTV integration site family, member 10A	1.00014	-273.605
58952	A_23_P102122	10109	4187	NM_152862	ARPC2	actin related protein 2/3 complex, subunit 2, 34kDa	1.46155	0.34788
58953	A_23_P102160	151393	99966	NM_001170792	FAM82A1	family with sequence similarity 82, member A1	1.1369	-68.6384
58954	A_23_P102172	130749	80747	NM_173077	CPO	carboxypeptidase O
58955	A_23_P102183						0.97687	-221.942
58956	A_23_P102192	9448	7442	NM_145686	MAP4K4	mitogen-activated protein kinase kinase kinase kinase 4	0.668273	0.96478
58957	A_23_P102202	2956	149	NM_000179	MSH6	mutS homolog 6 (E. coli)	0.746762	-10.5151
58958	A_23_P102235	6637	37730	NM_003096	SNRPG	small nuclear ribonucleoprotein polypeptide G	0.90701	-89.3447
58959	A_23_P102242	64844	10753	NM_022826	2011-03-07	membrane-associated ring finger (C3HC4) 7	1.21664	-27.2862
58960	A_23_P102258	116540	12270	NM_053050	MRPL53	mitochondrial ribosomal protein L53	0.969965	-133.014
58961	A_23_P102262	9801	8851	NM_014763	MRPL19	mitochondrial ribosomal protein L19	1.0921	-170.71
58962	A_23_P102278	57628	41400	NM_020868	DPP10	dipeptidyl-peptidase 10 (non-functional)
58963	A_23_P102286	3973	37276	NM_000233	LHCGR	luteinizing hormone/choriogonadotropin receptor
58964	A_23_P10232	55024	9926	NM_017935	BANK1	B-cell scaffold protein with ankyrin repeats 1	1.01583	-63.2619
58965	A_23_P102320	129401	44517	NM_138285	NUP35	nucleoporin 35kDa	0.813405	-0.402758
58966	A_23_P102331	6332	55706		SCN7A	sodium channel, voltage-gated, type VII, alpha
58967	A_23_P102351	9486	21013	NM_004854	CHST10	carbohydrate sulfotransferase 10	0.898992	-11.3408
58968	A_23_P102364	25791	75120	NM_019850	NGEF	neuronal guanine nucleotide exchange factor	0.966496	-218.925
58969	A_23_P102391	30061	40959	NM_014585	SLC40A1	solute carrier family 40 (iron-regulated transporter), member 1	1.17515	-70.514
58970	A_23_P102404	10574	4694	NM_006429	CCT7	chaperonin containing TCP1, subunit 7 (eta)	0.979208	-94.0159
58971	A_23_P102412	65977	10417	NM_019091	PLEKHA3	pleckstrin homology domain containing, family A (phosphoinositide binding specific) member 3	1.16519	-23.9057
58972	A_23_P102420	10575	4695	NM_006430	CCT4	chaperonin containing TCP1, subunit 4 (delta)	0.984256	-246.541
58973	A_23_P102439	431705	115568	NM_001002036	ASTL	astacin-like metallo-endopeptidase (M12 family)	1.04213	-204.88
58974	A_23_P102454	51141	9400	NM_016133	INSIG2	insulin induced gene 2	1.382	0.922544
58975	A_23_P102462	129804	11489	NM_153214	FBLN7	fibulin 7	0.890242	-154.597
58985	A_23_P102471	4436	210	NM_000251	MSH2	mutS homolog 2, colon cancer, nonpolyposis type 1 (E. coli)	0.720038	-12.2287
58986	A_23_P102481	1493	3820	NM_005214	CTLA4	cytotoxic T-lymphocyte-associated protein 4	1.00149	-261.248
58987	A_23_P102494	54978	9896	NM_017877	C2orf18	chromosome 2 open reading frame 18	0.928594	-25.3553
58988	A_23_P102508	8884	23277	NM_021095	SLC5A6	solute carrier family 5 (sodium-dependent vitamin transporter), member 6	0.981725	-252.319
58989	A_23_P102517	5147	1954	NM_002601	PDE6D	phosphodiesterase 6D, cGMP-specific, rod, delta	0.97081	-167.457
58990	A_23_P102523	6711	2354	NM_003128	SPTBN1	spectrin, beta, non-erythrocytic 1	1.51935	0.999966
58991	A_23_P102542	54812	9764	NM_203437	AFTPH	aftiphilin	1.12558	-119.994
58992	A_23_P102551	7851	3965	NM_005434	MALL	mal, T-cell differentiation protein-like
58993	A_23_P102571	56731	88865	NM_020062	SLC2A4RG	SLC2A4 regulator	0.803522	0.0974674
58994	A_23_P102575	56731	88865	NM_020062	SLC2A4RG	SLC2A4 regulator	0.857732	-4.84958
58995	A_23_P102582	55969	10315	NM_018840	C20orf24	chromosome 20 open reading frame 24	1.31035	0.0566313
58996	A_23_P102607	84181	32772		CHD6	chromodomain helicase DNA binding protein 6	0.959181	-148.29
58997	A_23_P102611	8839	2882	NM_003881	WISP2	WNT1 inducible signaling pathway protein 2
58998	A_23_P102622	8785	2844	NM_003833	MATN4	matrilin 4	0.973413	-224.914
58999	A_23_P102634	140870		NM_080827	WFDC6	WAP four-disulfide core domain 6
59000	A_23_P102681
59001	A_23_P102694	140881	83411	NM_080831	DEFB129	defensin, beta 129	1.04643	-183.792
59002	A_23_P102706	9751	8817	NM_014723	SNPH	syntaphilin	0.956032	-106.468
59003	A_23_P102731	54498	69268	NM_175839	SMOX	spermine oxidase	1.59766	0.997859
59004	A_23_P102743	51605	6816	NM_015939	TRMT6	tRNA methyltransferase 6 homolog (S. cerevisiae)	1.04591	-151.431
59005	A_23_P102759	22903	8980	NM_014962	BTBD3	BTB (POZ) domain containing 3	1.01136	-234.892
59006	A_23_P102769	92667	12573	NM_052865	C20orf72	chromosome 20 open reading frame 72	0.828922	0.938132
59007	A_23_P102770	51126	7165	NM_016100	NAA20	N(alpha)-acetyltransferase 20, NatB catalytic subunit	1.03159	-118.595
59008	A_23_P102816						0.945196	-20.3193
59009	A_23_P102832	11190	38286	NM_007186	CEP250	centrosomal protein 250kDa	0.785837	0.70431
59010	A_23_P102842	9054	5463	NM_021100	NFS1	NFS1 nitrogen fixation 1 homolog (S. cerevisiae)	0.690179	0.999974
59011	A_23_P102864	5651	2075	NM_002772	TMPRSS15	transmembrane protease, serine 15
59012	A_23_P102876	10694	4802	NM_006585	CCT8	chaperonin containing TCP1, subunit 8 (theta)	1.03272	-182.154
59013	A_23_P102884	8867	48252	NM_203446	SYNJ1	synaptojanin 1	1.02003	-240.252
59014	A_23_P102890	64968	41871	NM_032476	MRPS6	mitochondrial ribosomal protein S6	1.06313	-76.3971
59015	A_23_P1029	4237	1801	NM_017459	MFAP2	microfibrillar-associated protein 2	0.844995	0.857423
59016	A_23_P10291	1510	37551	NM_001910	CTSE	cathepsin E	1.21824	-0.81622
59017	A_23_P102917	10317	13230	NM_033173	B3GALT5	UDP-Gal:betaGlcNAc beta 1,3-galactosyltransferase, polypeptide 5
59018	A_23_P102919	10317	13230	NM_033173	B3GALT5	UDP-Gal:betaGlcNAc beta 1,3-galactosyltransferase, polypeptide 5
59019	A_23_P102925	5822	3702	NM_005049	PWP2	PWP2 periodic tryptophan protein homolog (yeast)	0.995395	-266.727
59020	A_23_P102937	6612	38251	NM_006936	SUMO3	SMT3 suppressor of mif two 3 homolog 3 (S. cerevisiae)	1.06037	-1.3394
59021	A_23_P102950	89765	11905	NM_080860	RSPH1	radial spoke head 1 homolog (Chlamydomonas)	0.968865	-193.591
59022	A_23_P102965	23786	9111	NM_015367	BCL2L13	BCL2-like 13 (apoptosis facilitator)	1.069	-75.3896
59023	A_23_P102973	8220	11184	NM_022719	DGCR14	DiGeorge syndrome critical region gene 14	1.06072	-13.999
59024	A_23_P102988	10587	4701	NM_006440	TXNRD2	thioredoxin reductase 2	0.940251	-122.821
59025	A_23_P102994	5297	11171	NM_002650	PI4KA	phosphatidylinositol 4-kinase, catalytic, alpha	0.963682	-83.7562
59026	A_23_P103011	9609	3610	NM_004914	RAB36	RAB36, member RAS oncogene family	1.20343	-13.999
59027	A_23_P103034	1413	1422	NM_001886	CRYBA4	crystallin, beta A4	1.01648	-56.6586
59028	A_23_P103041	10634	4733	NM_152236	GAS2L1	growth arrest-specific 2 like 1	1.00245	-272.451
59029	A_23_P10305	56474	115908	NM_175859	CTPS2	CTP synthase II	1.0735	-8.24196
59030	A_23_P103062	91445	34298	NM_152267	RNF185	ring finger protein 185	0.943476	-89.3447
59031	A_23_P103070	7533	37767	NM_003405	YWHAH	tyrosine 3-monooxygenase/tryptophan 5-monooxygenase activation protein, eta polypeptide	1.3982	0.993602
59032	A_23_P103084	10043	88453	NM_005488	TOM1	target of myb1 (chicken)	1.00325	-273.814
59033	A_23_P103099	23543	49375	NM_001031695	RBM9	RNA binding motif protein 9	0.895394	0.797327
59034	A_23_P103104	4242	1803	NM_002405	MFNG	MFNG O-fucosylpeptide 3-beta-N-acetylglucosaminyltransferase	1.31395	-8.24196
59035	A_23_P103110	23764	7825	NM_012323	MAFF	v-maf musculoaponeurotic fibrosarcoma oncogene homolog F (avian)	2.31357	0.965037
59036	A_23_P103120	9567	3165	NM_004286	GTPBP1	GTP binding protein 1	0.936082	-162.602
59037	A_23_P103131	54471	10374	NM_019008	SMCR7L	Smith-Magenis syndrome chromosome region, candidate 7-like	0.892392	-5.5931
59038	A_23_P103149	50	856	NM_001098	ACO2	aconitase 2, mitochondrial	0.896803	-29.3574
59039	A_23_P103172	127253	44531	NM_138467	TYW3	tRNA-yW synthesizing protein 3 homolog (S. cerevisiae)	0.963354	-160.992
59040	A_23_P103180	127253	44531	NM_138467	TYW3	tRNA-yW synthesizing protein 3 homolog (S. cerevisiae)	0.965254	-148.673
59041	A_23_P103201	55629	9821	NM_017761	PNRC2	proline-rich nuclear receptor coactivator 2	0.899423	-111.758
59042	A_23_P103226	2166	68184	NM_001441	FAAH	fatty acid amide hydrolase	1.21595	0.95555
59043	A_23_P103232	54935	32368	NM_017823	DUSP23	dual specificity phosphatase 23	1.08103	-0.263394
59044	A_23_P103248	93183	6274	NM_145167	PIGM	phosphatidylinositol glycan anchor biosynthesis, class M	0.816128	-30.6403
59045	A_23_P103256	10878	86917	NM_021023	CFHR3	complement factor H-related 3	1.01021	-231.277
59046	A_23_P103269
59047	A_23_P103276	112970	6347	NM_138417	KTI12	KTI12 homolog, chromatin associated (S. cerevisiae)	0.94692	-103.021
59048	A_23_P103282	9528	3583	NM_004872	TMEM59	transmembrane protein 59	1.04616	-145.815
59049	A_23_P103310	6278	48150	NM_002963	S100A7	S100 calcium binding protein A7	0.968571	-174.522
59050	A_23_P103315						0.884551	-18.0278
59051	A_23_P103328	5733	105703	NM_198714	PTGER3	prostaglandin E receptor 3 (subtype EP3)
59052	A_23_P103334	149041	19036	NM_172071	RC3H1	ring finger and CCCH-type zinc finger domains 1	1.01736	-228.187
59053	A_23_P103349	10896		NM_022375	OCLM	oculomedin
59063	A_23_P103361	3932	3911	NM_005356	LCK	lymphocyte-specific protein tyrosine kinase	1.69989	0.621048
59064	A_23_P103371	113451	62172	NM_052998	ADC	arginine decarboxylase	0.913038	-50.4358
59065	A_23_P103398	5664	386	NM_000447	PSEN2	presenilin 2 (Alzheimer disease 4)	1.02119	-142.97
59066	A_23_P103405						0.902057	-33.9089
59067	A_23_P103414	51441	32302	NM_016258	YTHDF2	YTH domain family, member 2	0.994612	-240.44
59068	A_23_P103424	85397	23152	NM_033345	RGS8	regulator of G-protein signaling 8
59069	A_23_P103433	127700	71010	NM_145047	OSCP1	organic solute carrier partner 1	0.958558	-73.5855
59070	A_23_P103442	64769	11240	NM_022756	MEAF6	MYST/Esa1-associated factor 6	1.13308	-9.27442
59071	A_23_P103454	84224	88936	NM_032264	NBPF3	neuroblastoma breakpoint family, member 3	1.48307	0.848669
59072	A_23_P103465	5322	716	NM_000929	PLA2G5	phospholipase A2, group V	0.981832	-195.189
59073	A_23_P103476	29914	8336	NM_013319	UBIAD1	UbiA prenyltransferase domain containing 1	0.960164	-184.358
59074	A_23_P103486	1573	68091	NM_000775	CYP2J2	cytochrome P450, family 2, subfamily J, polypeptide 2	2.33958	0.571722
59075	A_23_P103496	115361	10289	NM_052941	GBP4	guanylate binding protein 4
59076	A_23_P103503	4194	1794	NM_002393	MDM4	Mdm4 p53 binding protein homolog (mouse)	1.03497	-134.53
59077	A_23_P103511	400793	108141	NM_001085375	C1orf226	chromosome 1 open reading frame 226	0.840586	0.899909
59078	A_23_P103522	6402	539	NM_000655	SELL	selectin L
59079	A_23_P103532	23432	17824	NM_153832	GPR161	G protein-coupled receptor 161	0.946679	-104.244
59080	A_23_P10356	10863	40705	NM_021777	ADAM28	ADAM metallopeptidase domain 28
59081	A_23_P103561	89796	10719	NM_020443	NAV1	neuron navigator 1	1.00416	-241.347
59082	A_23_P103571	10905	55982	NM_006699	MAN1A2	mannosidase, alpha, class 1A, member 2	1.10089	-89.073
59083	A_23_P103588	3158	38066	NM_005518	HMGCS2	3-hydroxy-3-methylglutaryl-CoA synthase 2 (mitochondrial)	0.774134	-0.598274
59084	A_23_P103601	57134	69303	NM_020379	MAN1C1	mannosidase, alpha, class 1C, member 1	0.841519	0.999834
59085	A_23_P103617	8416	2643	NM_003568	ANXA9	annexin A9	0.680348	0.999473
59086	A_23_P103628	55127	34562	NM_018072	HEATR1	HEAT repeat containing 1	0.997312	-240.836
59087	A_23_P103631	10969	4969	NM_006824	EBNA1BP2	EBNA1 binding protein 2	1.02094	-223.817
59088	A_23_P103661	55249		NM_139118	YY1AP1	YY1 associated protein 1	0.846221	-0.192344
59089	A_23_P103672	10763	31391	NM_006617	NES	nestin	0.968912	-195.189
59090	A_23_P103690	10712	4805	NM_006589	FAM189B	family with sequence similarity 189, member B	0.773336	-0.488516
59091	A_23_P103698	28956	8518	NM_014017	ROBLD3	roadblock domain containing 3	0.943451	-43.2311
59092	A_23_P103703	27129	8480	NM_014424	HSPB7	heat shock 27kDa protein family, member 7 (cardiovascular)
59093	A_23_P103720	79814	99855	NM_024758	AGMAT	agmatine ureohydrolase (agmatinase)	0.779864	0.992006
59094	A_23_P10374	22864	8954	NM_014925	R3HDM2	R3H domain containing 2	1.00369	-237.289
59095	A_23_P103743
59096	A_23_P103756	5016	74442	NM_002557	OVGP1	oviductal glycoprotein 1, 120kDa	1.75339	0.998683
59097	A_23_P103765	2205	1516	NM_002001	FCER1A	Fc fragment of IgE, high affinity I, receptor for; alpha polypeptide
59098	A_23_P103775	84230	12997	NM_032270	LRRC8C	leucine rich repeat containing 8 family, member C
59099	A_23_P103787	204851	56483	NM_198268	HIPK1	homeodomain interacting protein kinase 1	1.07529	-100.604
59100	A_23_P103795	81839	44540	NM_138959	VANGL1	vang-like 1 (van gogh, Drosophila)	0.991036	-227.356
59101	A_23_P1038	10765	48448	NM_006618	KDM5B	lysine (K)-specific demethylase 5B	1.13792	-12.2251
59102	A_23_P103803	115352	76447	NM_052939	FCRL3	Fc receptor-like 3
59103	A_23_P103812	339479	17786	NM_199051	FAM5C	family with sequence similarity 5, member C
59104	A_23_P103824						1.12131	-16.5474
59105	A_23_P103837	9898	40988	NM_001127320	UBAP2L	ubiquitin associated protein 2-like	0.882228	0.386764
59115	A_23_P10385	51514	32313	NM_016448	DTL	denticleless homolog (Drosophila)	0.638571	0.539567
59116	A_23_P103864	79573	11569	NM_024525	TTC13	tetratricopeptide repeat domain 13	0.924804	-6.64994
59117	A_23_P103877	126755	77949		LRRC38	leucine rich repeat containing 38
59118	A_23_P103885	54998	11916	NM_017900	AURKAIP1	aurora kinase A interacting protein 1	0.89183	-6.75705
59119	A_23_P103897	64173	23356	NM_001081472	SPATA1	spermatogenesis associated 1	0.870185	-8.97668
59120	A_23_P103905	51506	9500	NM_016406	UFC1	ubiquitin-fold modifier conjugating enzyme 1	1.00477	-162.135
59121	A_23_P10391	1290	20119	NM_000393	COL5A2	collagen, type V, alpha 2	0.813246	0.92028
59122	A_23_P103919	8703	48241	NM_003779	B4GALT3	UDP-Gal:betaGlcNAc beta 1,4- galactosyltransferase, polypeptide 3	0.855257	0.439078
59123	A_23_P103923	9917	8909	NM_014864	FAM20B	family with sequence similarity 20, member B	0.985227	-127.947
59124	A_23_P103932	2268	3842	NM_001042747	FGR	Gardner-Rasheed feline sarcoma viral (v-fgr) oncogene homolog	1.00017	-162.738
59125	A_23_P103942	55735	14558	NM_018198	DNAJC11	DnaJ (Hsp40) homolog, subfamily C, member 11	0.923018	-4.13321
59126	A_23_P103951						1.54875	0.834059
59127	A_23_P103968	22977	49295	NM_012067	AKR7A3	aldo-keto reductase family 7, member A3 (aflatoxin aldehyde reductase)	0.77077	0.996629
59128	A_23_P103971	199974	79596	NM_178134	CYP4Z1	cytochrome P450, family 4, subfamily Z, polypeptide 1
59129	A_23_P103981	723790	116071	NM_001040874	HIST2H2AA4	histone cluster 2, H2aa4	1.09624	-41.5218
59130	A_23_P103996	2730	1557	NM_002061	GCLM	glutamate-cysteine ligase, modifier subunit	2.76897	0.999993
59131	A_23_P10401	5523	20595	NM_002718	PPP2R3A	protein phosphatase 2, regulatory subunit B'', alpha
59132	A_23_P104012
59133	A_23_P104022	116461	12002	NM_052965	TSEN15	tRNA splicing endonuclease 15 homolog (S. cerevisiae)	0.844251	0.945246
59134	A_23_P104025	116461	12002	NM_052965	TSEN15	tRNA splicing endonuclease 15 homolog (S. cerevisiae)	0.929028	-6.97601
59135	A_23_P104046	10380	4437	NM_006085	BPNT1	3'(2'), 5'-bisphosphate nucleotidase 1	0.954579	-109.849
59136	A_23_P104054	51430	32212	NM_016227	C1orf9	chromosome 1 open reading frame 9	1.09475	-115.669
59137	A_23_P104065	23463	5735	NM_012405	ICMT	isoprenylcysteine carboxyl methyltransferase	0.775918	0.727858
59138	A_23_P104073	6274	2223	NM_002960	S100A3	S100 calcium binding protein A3	0.928507	-11.3234
59139	A_23_P104086	9696	16811	NM_014675	CROCC	ciliary rootlet coiled-coil, rootletin	0.957099	-117.596
59140	A_23_P104098	127833	22516	NM_177402	SYT2	synaptotagmin II	0.902911	-7.67239
59141	A_23_P104109	26750	8244	NM_012424	RPS6KC1	ribosomal protein S6 kinase, 52kDa, polypeptide 1	1.14609	-1.01947
59142	A_23_P104116	9939	3744	NM_005105	RBM8A	RNA binding motif protein 8A	0.86406	-7.20143
59143	A_23_P104138	339500	89223	NM_178549	ZNF678	zinc finger protein 678
59144	A_23_P104146	9202	35470	NM_005095	ZMYM4	zinc finger, MYM-type 4	1.03513	-147.599
59145	A_23_P104151	51249	9531	NM_016486	TMEM69	transmembrane protein 69	0.971172	-118.555
59146	A_23_P104188	1999	3265	NM_004433	ELF3	E74-like factor 3 (ets domain transcription factor, epithelial-specific )	1.83324	0.992674
59147	A_23_P104193	3688	22999	NM_133376	ITGB1	integrin, beta 1 (fibronectin receptor, beta polypeptide, antigen CD29 includes MDF2, MSK12)	1.1023	-56.9244
59157	A_23_P104199	3688	22999	NM_133376	ITGB1	integrin, beta 1 (fibronectin receptor, beta polypeptide, antigen CD29 includes MDF2, MSK12)	1.07532	-40.4066
59158	A_23_P104201	10730	31996	NM_139312	YME1L1	YME1-like 1 (S. cerevisiae)	1.17917	-33.2835
59159	A_23_P104224	29974	16363	NM_138933	A1CF	APOBEC1 complementation factor	1.1796	0.289796
59160	A_23_P104237	57678	7343	NM_020918	GPAM	glycerol-3-phosphate acyltransferase, mitochondrial	1.01335	-158.189
59161	A_23_P104252	80760	57115	NM_030569	ITIH5	inter-alpha (globulin) inhibitor H5	0.661309	0.997056
59162	A_23_P104275	387700	81055	NM_213606	SLC16A12	solute carrier family 16, member 12 (monocarboxylic acid transporter 12)
59163	A_23_P104282	55719	23077	NM_018121	FAM178A	family with sequence similarity 178, member A	0.797533	0.136379
59164	A_23_P104295	6468	32197	NM_022039	FBXW4	F-box and WD repeat domain containing 4	0.907231	0.695324
59165	A_23_P1043	55765	10103	NM_018265	C1orf106	chromosome 1 open reading frame 106	2.8378	0.989659
59166	A_23_P104318	54541	10400	NM_019058	DDIT4	DNA-damage-inducible transcript 4	1.01384	-161.374
59167	A_23_P104323	4255	31089	NM_002412	MGMT	O-6-methylguanine-DNA methyltransferase	0.802474	-3.24822
59168	A_23_P104335	220965	11490		FAM13C	family with sequence similarity 13, member C
59169	A_23_P104346	5305	37995	NM_005028	PIP4K2A	phosphatidylinositol-5-phosphate 4-kinase, type II, alpha	1.10493	-28.8859
59170	A_23_P104351	404636	10217	NM_207009	FAM45A	family with sequence similarity 45, member A	0.946691	-83.1683
59171	A_23_P104362	1892	3018	NM_004092	ECHS1	enoyl CoA hydratase, short chain, 1, mitochondrial	0.851985	0.900478
59172	A_23_P104372	23234	9055	NM_015190	DNAJC9	DnaJ (Hsp40) homolog, subfamily C, member 9	0.880674	-28.4757
59173	A_23_P104387	27069	8667	NM_014394	GHITM	growth hormone inducible transmembrane protein	1.1684	-0.969091
59174	A_23_P104413	22947	73459	NM_033178	DUX4	double homeobox, 4	0.924082	-39.8584
59175	A_23_P10442	114876	84746	NM_080597	OSBPL1A	oxysterol binding protein-like 1A
59176	A_23_P104438	84665	23778	NM_032578	MYPN	myopalladin
59177	A_23_P104445	118788	12848	NM_152309	PIK3AP1	phosphoinositide-3-kinase adaptor protein 1	0.904319	-18.9248
59178	A_23_P104451	79009	56986	NM_024045	DDX50	DEAD (Asp-Glu-Ala-Asp) box polypeptide 50	0.981537	-148.287
59179	A_23_P104464	240	561	NM_000698	ALOX5	arachidonate 5-lipoxygenase
59180	A_23_P104471	51207	121604	NM_001007271	DUSP13	dual specificity phosphatase 13	1.12672	-2.7167
59181	A_23_P104484	338557	18769		GPR120	G protein-coupled receptor 120
59182	A_23_P104493	9060	55840	NM_001015880	PAPSS2	3'-phosphoadenosine 5'-phosphosulfate synthase 2	0.836151	-17.8315
59183	A_23_P104509	9679	8776	NM_014661	FAM53B	family with sequence similarity 53, member B	1.00089	-162.709
59184	A_23_P104522	10529	31379	NM_006393	NEBL	nebulette
59185	A_23_P104555	26287	10568	NM_020349	ANKRD2	ankyrin repeat domain 2 (stretch responsive muscle)	0.971825	-136.769
59186	A_23_P104563	1374	1413	NM_001031847	CPT1A	carnitine palmitoyltransferase 1A (liver)	2.63969	0.999996
59187	A_23_P104579	10263	4272	NM_005851	CDK2AP2	cyclin-dependent kinase 2 associated protein 2	1.43559	0.999961
59188	A_23_P10458	55267		NM_018280	C22orf26	chromosome 22 open reading frame 26	0.99986	-162.738
59189	A_23_P104583	57175	40790	NM_020441	CORO1B	coronin, actin binding protein, 1B	1.17291	0.968739
59190	A_23_P104594	6343	7928	NM_021920	SCT	secretin	1.04695	-67.5143
59191	A_23_P104607	5702	2097	NM_002804	PSMC3	proteasome (prosome, macropain) 26S subunit, ATPase, 3	0.899058	0.544337
59192	A_23_P104617	120071	27362	NM_152312	GYLTL1B	glycosyltransferase-like 1B	0.814932	0.975949
59193	A_23_P104624	23052	12425	NM_015036	ENDOD1	endonuclease domain containing 1	0.69558	0.988309
59194	A_23_P10463	4725	3347	NM_004552	NDUFS5	NADH dehydrogenase (ubiquinone) Fe-S protein 5, 15kDa (NADH-coenzyme Q reductase)	0.749004	0.977574
59195	A_23_P104641	738	34675	NM_013265	C11orf2	chromosome 11 open reading frame 2	0.998344	-116.582
59196	A_23_P104651	113130	49860	NM_080668	CDCA5	cell division cycle associated 5	0.49482	0.999842
59197	A_23_P104676	10291	4294	NM_005877	SF3A1	splicing factor 3a, subunit 1, 120kDa	0.958417	-42.1904
59207	A_23_P104689	5970	32064	NM_021975	RELA	v-rel reticuloendotheliosis viral oncogene homolog A (avian)	1.19433	0.76461
59208	A_23_P104692	246330	27059	NM_145065	PELI3	pellino homolog 3 (Drosophila)	0.68037	0.679774
59209	A_23_P104705	3177	37493	NM_001532	SLC29A2	solute carrier family 29 (nucleoside transporters), member 2	1.0148	-104.746
59210	A_23_P104734	3703	40617	NM_152713	STT3A	STT3, subunit of the oligosaccharyltransferase complex, homolog A (S. cerevisiae)	0.971306	-43.8075
59211	A_23_P104741	84623	57050	NM_032531	KIRREL3	kin of IRRE like 3 (Drosophila)	1.00093	-116.616
59212	A_23_P104762	10413	4452	NM_006106	YAP1	Yes-associated protein 1	1.18779	0.923134
59222	A_23_P104798	3606	1200	NM_001562	IL18	interleukin 18 (interferon-gamma-inducing factor)
59223	A_23_P104804	7704	21214	NM_006006	ZBTB16	zinc finger and BTB domain containing 16	0.980711	-23.297
59224	A_23_P104819	11181	5198	NM_007180	TREH	trehalase (brush-border membrane glycoprotein)	0.879939	-3.28603
59225	A_23_P104845	1132	20192	NM_000741	CHRM4	cholinergic receptor, muscarinic 4	0.920965
59226	A_23_P104853	7007	3955		TECTA	tectorin alpha	1.06986	-35.2065
59227	A_23_P104865						1.02222	-112.76
59228	A_23_P104876	53340	7951	NM_017425	SPA17	sperm autoantigenic protein 17	1.07751	-4.42023
59229	A_23_P10488
59230	A_23_P104881	54538	10397	NM_019055	ROBO4	roundabout homolog 4, magic roundabout (Drosophila)	0.788946	-3.17008
59231	A_23_P104892	1982	37477	NM_001418	EIF4G2	eukaryotic translation initiation factor 4 gamma, 2	1.21493	-12.1527
59232	A_23_P104942	51075	9317	NM_015959	TMX2	thioredoxin-related transmembrane protein 2	0.802094	0.947498
59233	A_23_P10497	374868	21915	NM_198531	ATP9B	ATPase, class II, type 9B	0.975227	-70.9624
59234	A_23_P104972	64232	11404	NM_023945	MS4A5	membrane-spanning 4-domains, subfamily A, member 5	0.991108	-109.439
59235	A_23_P104996	7439	37895	NM_004183	BEST1	bestrophin 1
59236	A_23_P10500	374868	21915	NM_198531	ATP9B	ATPase, class II, type 9B
59237	A_23_P105002	6094	276	NM_000327	ROM1	retinal outer segment membrane protein 1	0.878199	-10.5816
59238	A_23_P105012	54979	49513	NM_017878	HRASLS2	HRAS-like suppressor 2	1.3636	0.533962
59239	A_23_P105028	25923	9149	NM_015459	ATL3	atlastin GTPase 3	1.07082	-112.102
59240	A_23_P105044	6150	7922	NM_021134	MRPL23	mitochondrial ribosomal protein L23	0.856904	-6.2691
59241	A_23_P10506	27306	113741	NM_014485	HPGDS	hematopoietic prostaglandin D synthase
59242	A_23_P105066	3611	3318	NM_001014795	ILK	integrin-linked kinase	1.16336	0.114842
59243	A_23_P105088	430	3789	NM_005170	ASCL2	achaete-scute complex homolog 2 (Drosophila)	1.0767	0.979706
59244	A_23_P105118	79324	17513	NM_001005237	OR51G1	olfactory receptor, family 51, subfamily G, member 1	1.06211	-53.1186
59245	A_23_P105138	847	55514	NM_001752	CAT	catalase	0.988588	-111.756
59246	A_23_P105144	57758	36383	NM_020974	SCUBE2	signal peptide, CUB domain, EGF-like 2
59247	A_23_P10518	51270		NM_016521	TFDP3	transcription factor Dp family, member 3	0.890961	-4.89229
59248	A_23_P105184	116985	12326	NM_001040118	ARAP1	ArfGAP with RhoGAP domain, ankyrin repeat and PH domain 1	0.907169	-18.4859
59249	A_23_P105197	726	31212	NM_004055	CAPN5	calpain 5	1.03871	-78.6394
59250	A_23_P105212	7069	2441	NM_003251	THRSP	thyroid hormone responsive (SPOT14 homolog, rat)	0.853322	-23.9688
59251	A_23_P105227	10873	100773	NM_001014811	ME3	malic enzyme 3, NADP(+)-dependent, mitochondrial
59252	A_23_P10525
59253	A_23_P105251	2735	3859	NM_005269	GLI1	GLI family zinc finger 1
59254	A_23_P105264	2120	37560	NM_001987	ETV6	ets variant 6	1.08291	-6.16771
59255	A_23_P105276	7637	105659	NM_003428	ZNF84	zinc finger protein 84	1.03101	-110.648
59256	A_23_P105307	1606	1028	NM_201444	DGKA	diacylglycerol kinase, alpha 80kDa	1.20133	0.17642
59257	A_23_P105313	1967	1080	NM_001414	EIF2B1	eukaryotic translation initiation factor 2B, subunit 1 alpha, 26kDa	0.972841	-22.6415
59258	A_23_P105368						0.98881	-111.756
59259	A_23_P105382	83591	12039	NM_031435	THAP2	THAP domain containing, apoptosis associated protein 2	1.11807	-13.3149
59260	A_23_P105392	10576	4696	NM_006431	CCT2	chaperonin containing TCP1, subunit 2 (beta)	1.07942	-42.7248
59261	A_23_P105409	7786	4592	NM_006301	MAP3K12	mitogen-activated protein kinase kinase kinase 12	1.00624	-111.028
59262	A_23_P10542	94031	12697	NM_053044	HTRA3	HtrA serine peptidase 3	1.03481	-92.9484
59263	A_23_P105423	9840	106645	NM_001098815	KIAA0748	KIAA0748	1.06216	-83.5135
59264	A_23_P105436	5781	2122	NM_002834	PTPN11	protein tyrosine phosphatase, non-receptor type 11	1.22989	0.981611
59265	A_23_P105442	160622	32442	NM_181711	GRASP	GRP1 (general receptor for phosphoinositides 1)-associated scaffold protein	0.843576	0.082166
59266	A_23_P105453	319101	27875	NM_175068	KRT73	keratin 73
59267	A_23_P105461	1240	3004	NM_004072	CMKLR1	chemokine-like receptor 1
59268	A_23_P105465	1240	3004	NM_004072	CMKLR1	chemokine-like receptor 1
59269	A_23_P105475	28234	75119	NM_019844	SLCO1B3	solute carrier organic anion transporter family, member 1B3
59270	A_23_P105495	50840	87013	NM_023922	TAS2R14	taste receptor, type 2, member 14
59271	A_23_P105519	51729	9466	NM_016312	WBP11	WW domain binding protein 11	0.857862	0.587957
59272	A_23_P105524	89869	23815	NM_033123	PLCZ1	phospholipase C, zeta 1
59273	A_23_P105535	282809	41728	NM_172240	POC1B	POC1 centriolar protein homolog B (Chlamydomonas)	1.04083	-94.2375
59274	A_23_P105545	6843	40678	NM_016830	VAMP1	vesicle-associated membrane protein 1 (synaptobrevin 1)
59284	A_23_P105562	7450	466	NM_000552	VWF	von Willebrand factor	1.24511	0.909323
59285	A_23_P105571	56994	69297	NM_020244	CHPT1	choline phosphotransferase 1	0.973797	-75.8417
59286	A_23_P105583	83695		NR_027363	C12orf32	chromosome 12 open reading frame 32	0.762756	0.696564
59287	A_23_P10559	9625	74861	NM_001080395	AATK	apoptosis-associated tyrosine kinase	0.790689	0.76461
59288	A_23_P105592	4598	372	NM_000431	MVK	mevalonate kinase	0.841895	0.997069
59289	A_23_P1056	51463	9475	NM_016334	GPR89B	G protein-coupled receptor 89B	0.980974	-90.3178
59290	A_23_P10561						0.813074	0.114842
59291	A_23_P105619	89894	12676	NM_138341	TMEM116	transmembrane protein 116	0.87756	0.899515
59292	A_23_P105625	84274	6559	NM_032314	COQ5	coenzyme Q5 homolog, methyltransferase (S. cerevisiae)	0.948937	-6.58224
59293	A_23_P10564
59294	A_23_P105646	466	3790	NM_005171	ATF1	activating transcription factor 1	1.04347	-43.2638
59295	A_23_P105651	29951	85433	NM_013377	PDZRN4	PDZ domain containing ring finger 4
59296	A_23_P105664	29080	32208	NM_014167	CCDC59	coiled-coil domain containing 59	0.909328	0.059646
59297	A_23_P105691	55507	10250	NM_018654	GPRC5D	G protein-coupled receptor, family C, group 5, member D	1.0878	-82.1264
59298	A_23_P105705	2251	10870	NM_020996	FGF6	fibroblast growth factor 6
59299	A_23_P105730	56890	9692	NM_020128	MDM1	Mdm1 nuclear protein homolog (mouse)
59300	A_23_P105732						0.874915	0.862137
59301	A_23_P105747	55198	10046	NM_018171	APPL2	adaptor protein, phosphotyrosine interaction, PH domain and leucine zipper containing 2	0.986184	-108.58
59302	A_23_P105753	11137	5129		PWP1	PWP1 homolog (S. cerevisiae)	1.12478	-0.39696
59303	A_23_P105794	94240	12630	NM_033255	EPSTI1	epithelial stromal interaction 1 (breast)
59304	A_23_P105803	2254	1523	NM_002010	FGF9	fibroblast growth factor 9 (glia-activating factor)	1.16987	-4.49607
59305	A_23_P105815
59306	A_23_P105833	54841	9783	NM_017693	BIVM	basic, immunoglobulin-like variable motif containing	1.00076	-116.616
59307	A_23_P105856	283537	41733	NM_181785	SLC46A3	solute carrier family 46, member 3
59308	A_23_P105862	10129	113770	NM_023037	FRY	furry homolog (Drosophila)	1.60019	0.980612
59309	A_23_P105873	7223	22955	NM_016179	TRPC4	transient receptor potential cation channel, subfamily C, member 4	1.03466	-0.802597
59310	A_23_P105886	387911	67018	NM_001007537	C1QTNF9B	C1q and tumor necrosis factor related protein 9B
59311	A_23_P105900	690		NR_026983	BTF3L1	basic transcription factor 3-like 1, pseudogene	0.888902	0.471996
59312	A_23_P10591	284207	16993	NM_001004431	METRNL	meteorin, glial cell differentiation regulator-like	0.755769	0.99742
59313	A_23_P105923	1735	1044	NM_001362	DIO3	deiodinase, iodothyronine, type III
59314	A_23_P105939	91828	41760	NM_001077594	C14orf73	chromosome 14 open reading frame 73	0.884896	-9.05422
59315	A_23_P105957	87	55553	NM_001102	ACTN1	actinin, alpha 1	1.16586	0.912619
59316	A_23_P105963	122481	14268	NM_152327	AK7	adenylate kinase 7
59317	A_23_P105973	256394	28490	NM_001080451	SERPINA11	serpin peptidase inhibitor, clade A (alpha-1 antiproteinase, antitrypsin), member 11	0.619108	-0.45088
59318	A_23_P106	23032	8996	NM_015017	USP33	ubiquitin specific peptidase 33	1.06838	-30.369
59319	A_23_P106002	4792	7863	NM_020529	NFKBIA	nuclear factor of kappa light polypeptide gene enhancer in B-cells inhibitor, alpha	1.79579	0.958639
59320	A_23_P106016	5587	55680	NM_002742	PRKD1	protein kinase D1	0.984093	-109.439
59321	A_23_P106024	3714	1677	NM_002226	JAG2	jagged 2
59322	A_23_P106042	116173	16322	NM_001037288	CMTM5	CKLF-like MARVEL transmembrane domain containing 5	1.0018	-116.534
59323	A_23_P10605						0.671832	0.999753
59324	A_23_P106056	1603	1027	NM_001344	DAD1	defender against cell death 1	0.902133	-4.65111
59325	A_23_P106069						0.89597	-31.8711
59326	A_23_P106080	84659	105751	NM_032572	RNASE7	ribonuclease, RNase A family, 7	1.02652	-92.2083
59327	A_23_P106103	9495	15854	NM_004857	AKAP5	A kinase (PRKA) anchor protein 5
59328	A_23_P106117	4990	7220	NM_007374	SIX6	SIX homeobox 6
59329	A_23_P106127	9786	8839	NM_014749	KIAA0586	KIAA0586	0.828465	-11.4422
59330	A_23_P106131	3895	7397	NM_004986	KTN1	kinectin 1 (kinesin receptor)	1.14193	-79.2537
59331	A_23_P10614	5163	20576	NM_002610	PDK1	pyruvate dehydrogenase kinase, isozyme 1	0.882656	-0.679263
59332	A_23_P106145	30001	49392	NM_014584	ERO1L	ERO1-like (S. cerevisiae)	1.42442	0.467703
59333	A_23_P106158	79944	11767	NM_024884	L2HGDH	L-2-hydroxyglutarate dehydrogenase	0.931882	-17.1709
59334	A_23_P106162	55320	10147	NM_018353	C14orf106	chromosome 14 open reading frame 106	0.919179	-67.0981
59335	A_23_P106174	5663	7186		PSEN1	presenilin 1	1.19883	0.608191
59336	A_23_P106194	2353	3844	NM_005252	FOS	FBJ murine osteosarcoma viral oncogene homolog	1.35087	-20.4458
59337	A_23_P106204	2954	7747	NM_145870	GSTZ1	glutathione transferase zeta 1	0.927613	-21.6516
59338	A_23_P106226	29082	69160	NM_014169	CHMP4A	chromatin modifying protein 4A	1.09025	-33.6013
59339	A_23_P106236	29018		NR_024620	PRO1768	PRO1768
59340	A_23_P106241	9321	20897	NM_004239	TRIP11	thyroid hormone receptor interactor 11	1.2174	-49.3383
59341	A_23_P106258	283600	64441	NM_207117	C14orf68	chromosome 14 open reading frame 68	1.0924	-74.1663
59342	A_23_P106280	55056		NR_026891	FLJ10038	hypothetical protein FLJ10038	0.916329	0.176087
59343	A_23_P106299	10169	85994	NM_001018108	SERF2	small EDRK-rich factor 2	0.914922	-17.4251
59344	A_23_P106322	64506	7278	NM_030594	CPEB1	cytoplasmic polyadenylation element binding protein 1	1.02834	-100.174
59345	A_23_P106362	366	41405	NM_020980	AQP9	aquaporin 9
59346	A_23_P106371	342096	84823	NM_001038640	GOLGA6A	golgin A6 family, member A	0.998192	-107.133
59347	A_23_P106389	8482	2678	NM_003612	SEMA7A	semaphorin 7A, GPI membrane anchor (John Milton Hagen blood group)	0.794615	0.671682
59348	A_23_P106391	56906	49615	NM_020147	THAP10	THAP domain containing 10	0.951077	-71.5967
59349	A_23_P10640	339221	110852	NM_178543	ENPP7	ectonucleotide pyrophosphatase/phosphodiesterase 7	0.975771	-94.2866
59350	A_23_P106405	4692	20559	NM_002487	NDN	necdin homolog (mouse)
59351	A_23_P106412
59352	A_23_P106425	348110	18805	NM_182616	C15orf38	chromosome 15 open reading frame 38	0.905529	0.514425
59353	A_23_P106433	91433	16782	NM_033544	RCCD1	RCC1 domain containing 1	0.763547	0.999786
59354	A_23_P106439	91433	16782	NM_033544	RCCD1	RCC1 domain containing 1	0.805366	0.994462
59355	A_23_P106463	4947	31094	NM_002537	OAZ2	ornithine decarboxylase antizyme 2	0.930451	-7.258
59356	A_23_P10647	54360	10254	NM_018659	CYTL1	cytokine-like 1
59357	A_23_P106472	100128285			DNM1P35	DNM1 pseudogene 35	0.966975	-84.7999
59358	A_23_P106481	51234	5879	NM_016454	TMEM85	transmembrane protein 85	0.884856	-10.1124
59359	A_23_P106497	3658	11280	NM_004136	IREB2	iron-responsive element binding protein 2	1.04335	-15.4817
59360	A_23_P106505	9836	19642	NM_014793	LCMT2	leucine carboxyl methyltransferase 2	1.05	-46.5333
59361	A_23_P106522	54617	75070	NM_017553	INO80	INO80 homolog (S. cerevisiae)	1.10646	-20.4458
59362	A_23_P106532	113189	12443	NM_130468	CHST14	carbohydrate (N-acetylgalactosamine 4-0) sulfotransferase 14	0.779592	0.997977
59363	A_23_P106544	56942	41350	NM_020188	C16orf61	chromosome 16 open reading frame 61	0.779211	0.999593
59364	A_23_P106559	64718			UNKL	unkempt homolog (Drosophila)-like	0.942196	-75.4466
59365	A_23_P106562	2588	55468	NM_000512	GALNS	galactosamine (N-acetyl)-6-sulfate sulfatase	1.0383	-67.7394
59366	A_23_P106575	2806	1572	NM_002080	GOT2	glutamic-oxaloacetic transaminase 2, mitochondrial (aspartate aminotransferase 2)	1.15328	0.530758
59367	A_23_P106602	83716	41792	NM_031476	CRISPLD2	cysteine-rich secretory protein LCCL domain containing 2
59368	A_23_P106617	58189	10920	NM_021197	WFDC1	WAP four-disulfide core domain 1
59369	A_23_P106629	10261	36189	NM_005849	IGSF6	immunoglobulin superfamily, member 6
59370	A_23_P106633	55794	10164	NM_018380	DDX28	DEAD (Asp-Glu-Ala-Asp) box polypeptide 28	0.869273	0.935416
59371	A_23_P106656	766	55875	NM_001014435	CA7	carbonic anhydrase VII	1.01606	-105.162
59372	A_23_P106661	113540	50481	NM_052999	CMTM1	CKLF-like MARVEL transmembrane domain containing 1	0.998951	-107.165
59373	A_23_P106663	113540	50481	NM_052999	CMTM1	CKLF-like MARVEL transmembrane domain containing 1
59374	A_23_P106675	5336	55671	NM_002661	PLCG2	phospholipase C, gamma 2 (phosphatidylinositol-specific)	1.00749	-103.904
59375	A_23_P106682	2013	1089	NM_001424	EMP2	epithelial membrane protein 2	3.63067	0.999995
59376	A_23_P106694	5119	56240	NM_002768	CHMP1A	chromatin modifying protein 1A	1.04864	-33.1622
59377	A_23_P106708	6187	37714	NM_002952	RPS2	ribosomal protein S2	0.966117	-70.3101
59378	A_23_P106720	10607	4711	NM_006453	TBL3	transducin (beta)-like 3	0.926492	-39.7069
59379	A_23_P106727	9727	49396	NM_014700	RAB11FIP3	RAB11 family interacting protein 3 (class II)	1.08348	0.735491
59380	A_23_P106737	55692	100558	NM_201412	LUC7L	LUC7-like (S. cerevisiae)	0.89522	-1.12313
59381	A_23_P106741	5713	2104	NM_002811	PSMD7	proteasome (prosome, macropain) 26S subunit, non-ATPase, 7	1.14562	-1.88335
59382	A_23_P106761	11151	6545	NM_007074	CORO1A	coronin, actin binding protein, 1A	0.691711	0.993347
59383	A_23_P106773	6799	120242	NM_177528	SULT1A2	sulfotransferase family, cytosolic, 1A, phenol-preferring, member 2	1.2342	0.999398
59384	A_23_P106798	6477	20654	NM_003031	SIAH1	seven in absentia homolog 1 (Drosophila)	1.04324	-54.6112
59385	A_23_P106806	83886	23743	NM_031948	PRSS27	protease, serine 27	0.963364
59386	A_23_P106814						0.948259	-33.1622
59387	A_23_P106822	28987	31924	NM_014062	NOB1	NIN1/RPN12 binding protein 1 homolog (S. cerevisiae)	0.928006	-34.0447
59388	A_23_P106835	583	12122	NM_031885	BBS2	Bardet-Biedl syndrome 2	1.16465	0.972164
59389	A_23_P106844	4502	48388	NM_005953	MT2A	metallothionein 2A	3.31855	0.999884
59390	A_23_P10685	23640	40827	NM_012267	HSPBP1	HSPA (heat shock 70kDa) binding protein, cytoplasmic cochaperone 1	0.95483	-10.9261
59391	A_23_P106859	10328	4424	NM_006067	COX4NB	COX4 neighbor	1.00402	-106.126
59392	A_23_P106874	83449	23182	NM_031293	PMFBP1	polyamine modulated factor 1 binding protein 1	0.976018	-91.1293
59393	A_23_P106887	2521	3639	NM_004960	FUS	fused in sarcoma	0.861705	-2.7314
59394	A_23_P106898	93129	72082	NM_152288	ORAI3	ORAI calcium release-activated calcium modulator 3	0.859183	0.519938
59395	A_23_P106906	5493	2026	NM_002705	PPL	periplakin	1.14874	-3.05139
59396	A_23_P106922	4166	56927	NM_021615	CHST6	carbohydrate (N-acetylglucosamine 6-O) sulfotransferase 6	0.67831	0.954151
59397	A_23_P106933	116285	24930	NM_052956	ACSM1	acyl-CoA synthetase medium-chain family member 1	0.890492	-1.76943
59398	A_23_P106945	113	866	NM_001114	ADCY7	adenylate cyclase 7	0.881183	-2.88791
59399	A_23_P106973	10801	90949	NM_006640	2011-09-09	septin 9	1.03582	-45.4382
59400	A_23_P10699	29934	8351		SNX12	sorting nexin 12	1.00036	-107.184
59401	A_23_P106998	51649	41101	NM_016070	MRPS23	mitochondrial ribosomal protein S23	1.48872	0.998726
59402	A_23_P10701	323	32079	NM_173075	APBB2	amyloid beta (A4) precursor protein-binding, family B, member 2	1.26672	0.928013
59403	A_23_P107036	8834	2879	NM_003876	TMEM11	transmembrane protein 11	0.934646	-11.4422
59404	A_23_P107048						0.954412	-16.92
59405	A_23_P107051	8557	2724	NM_003673	TCAP	titin-cap (telethonin)	1.06172	-37.7499
59406	A_23_P107064	8711	2966	NM_003985	TNK1	tyrosine kinase, non-receptor, 1	1.06481	-50.4862
59407	A_23_P107073	6117	2208	NM_002945	RPA1	replication protein A1, 70kDa	0.715991	0.660707
59408	A_23_P107087	55720	5576	NM_018128	TSR1	TSR1, 20S rRNA accumulation, homolog (S. cerevisiae)	0.921483	-22.277
59409	A_23_P107102	84643	23775	NM_032559	KIF2B	kinesin family member 2B
59410	A_23_P107116	7732	5176	NM_007148	RNF112	ring finger protein 112
59411	A_23_P107132	5957	2177	NM_002903	RCVRN	recoverin
59412	A_23_P107154	84669	13066	NM_032582	USP32	ubiquitin specific peptidase 32	1.23856	0.994939
59413	A_23_P107166	79777	32596	NM_024722	ACBD4	acyl-CoA binding domain containing 4	1.04789	-21.0413
59414	A_23_P107173	4222	3326	NM_004527	MEOX1	mesenchyme homeobox 1
59415	A_23_P1072	476	564	NM_000701	ATP1A1	ATPase, Na+/K+ transporting, alpha 1 polypeptide	1.19582	0.847017
59425	A_23_P107206	6774	7960	NM_213662	STAT3	signal transducer and activator of transcription 3 (acute-phase response factor)	0.889257	-1.42325
59426	A_23_P10721	9001	2935	NM_177977	HAP1	huntingtin-associated protein 1	0.953137	-64.5425
59427	A_23_P107211	5878	55533	NM_201434	RAB5C	RAB5C, member RAS oncogene family	1.06247	-15.2529
59428	A_23_P107214	5878	55533	NM_201434	RAB5C	RAB5C, member RAS oncogene family	1.11465	-3.10748
59429	A_23_P107238	54799	41185		MBTD1	mbt domain containing 1
59430	A_23_P107247	8913	22544	NM_018896	CACNA1G	calcium channel, voltage-dependent, T type, alpha 1G subunit	1.08041	-50.4862
59431	A_23_P107257	8405	68354	NM_001007226	SPOP	speckle-type POZ protein	0.953932	-36.7974
59432	A_23_P107283	3212	37584	NM_002145	HOXB2	homeobox B2
59433	A_23_P107295	114659	89033	NM_052888	LRRC37B	leucine rich repeat containing 37B	0.95473	-58.8836
59434	A_23_P107307	9058	2965	NM_003984	SLC13A2	solute carrier family 13 (sodium-dependent dicarboxylate transporter), member 2	0.99579	-106.427
59435	A_23_P107313	6388	5045	NM_006923	SDF2	stromal cell-derived factor 2	1.04085	-61.3795
59436	A_23_P107322	84940	104099	NM_032854	CORO6	coronin 6	1.04275	-16.92
59437	A_23_P107336	9744	22835	NM_014716	ACAP1	ArfGAP with coiled-coil, ankyrin repeat and PH domains 1
59438	A_23_P107350	6517	74381	NM_001042	SLC2A4	solute carrier family 2 (facilitated glucose transporter), member 4	0.875196	-3.65072
59439	A_23_P107351	728392		NM_001162371	LOC728392	hypothetical protein LOC728392	0.801612	-10.5938
59440	A_23_P107369	10749	4821		KIF1C	kinesin family member 1C	1.0607	-13.528
59441	A_23_P107373	4836	69027	NM_021079	NMT1	N-myristoyltransferase 1	1.03107	-47.6439
59442	A_23_P107394	84667	23779	NM_032580	HES7	hairy and enhancer of split 7 (Drosophila)	0.944869	-68.3814
59443	A_23_P107401	7077	2444	NM_003255	TIMP2	TIMP metallopeptidase inhibitor 2	1.42484	0.999988
59444	A_23_P107412	5034	55495	NM_000918	P4HB	prolyl 4-hydroxylase, beta polypeptide	0.899663	-1.76943
59445	A_23_P107421	7083	37749	NM_003258	TK1	thymidine kinase 1, soluble	0.533662	0.966147
59446	A_23_P10743	5158	237	NM_000283	PDE6B	phosphodiesterase 6B, cGMP-specific, rod, beta	1.01154	-106.786
59447	A_23_P107432
59448	A_23_P107443	83901	122241		KRTAP9-8	keratin associated protein 9-8
59449	A_23_P107454	83896	84874	NM_031958	KRTAP3-1	keratin associated protein 3-1	1.27639	-4.89247
59450	A_23_P107465	3881	74433	NM_002277	KRT31	keratin 31	0.970712	-83.5901
59451	A_23_P107483	8392	74999	NM_012373	OR3A3	olfactory receptor, family 3, subfamily A, member 3	1.03474	-79.8814
59452	A_23_P107507	10951	89116	NM_006807	CBX1	chromobox homolog 1 (HP1 beta homolog Drosophila )	0.85146	-10.9261
59453	A_23_P107513	79959	11774	NM_024899	CEP76	centrosomal protein 76kDa	1.16356	-0.701084
59454	A_23_P10753						0.990453	-95.2828
59455	A_23_P107531	125336	16947	NM_144612	LOXHD1	lipoxygenase homology domains 1	0.980772	-103.322
59456	A_23_P107552	22878	40993	NM_014939	KIAA1012	KIAA1012	1.09924	-58.2654
59457	A_23_P107565	361	37507	NM_001650	AQP4	aquaporin 4
59458	A_23_P107578
59459	A_23_P107587	4864	228	NM_000271	NPC1	Niemann-Pick disease, type C1	1.03632	-67.7394
59460	A_23_P107597	5205	21151	NM_005603	ATP8B1	ATPase, aminophospholipid transporter, class I, type 8B, member 1	0.91953	-0.899753
59461	A_23_P107612	5874	20879	NM_004163	RAB27B	RAB27B, member RAS oncogene family
59462	A_23_P107623	89777	23631	NM_080474	SERPINB12	serpin peptidase inhibitor, clade B (ovalbumin), member 12
59463	A_23_P107644	6632	107532	NM_006938	SNRPD1	small nuclear ribonucleoprotein D1 polypeptide 16kDa	0.958626	-51.3611
59473	A_23_P107653	2109	1503	NM_001014763	ETFB	electron-transfer-flavoprotein, beta polypeptide	1.47759	0.922089
59474	A_23_P107661	5518	68559	NM_014225	PPP2R1A	protein phosphatase 2, regulatory subunit A, alpha	1.04445	-9.87522
59475	A_23_P107673	140612	69047	NM_020828	ZFP28	zinc finger protein 28 homolog (mouse)
59476	A_23_P107684	25799	8648	NM_014347	ZNF324	zinc finger protein 324	0.95073	-25.7153
59477	A_23_P107693	54807		NM_017652	ZNF586	zinc finger protein 586	1.02818	-65.1992
59478	A_23_P107701	2067	1501	NM_001983	ERCC1	excision repair cross-complementing rodent repair deficiency, complementation group 1 (includes overlapping antisense sequence)	0.980085	-64.4067
59479	A_23_P107714	57787	57146	NM_031417	MARK4	MAP/microtubule affinity-regulating kinase 4	0.83874	-8.86126
59480	A_23_P107724	7771	49338	NM_013380	ZFP112	zinc finger protein 112 homolog (mouse)	1.10597	-28.0419
59481	A_23_P107735	973	31053	NM_001783	CD79A	CD79a molecule, immunoglobulin-associated alpha	0.885793	-0.361249
59482	A_23_P107744	53637	11031	NM_030760	S1PR5	sphingosine-1-phosphate receptor 5
59483	A_23_P107750	53637	11031	NM_030760	S1PR5	sphingosine-1-phosphate receptor 5
59484	A_23_P107763	10781	105676	NM_006631	ZNF266	zinc finger protein 266	0.984212	-54.7915
59485	A_23_P107775	147744	44548	NM_139172	TMEM190	transmembrane protein 190	0.814961	0.905112
59486	A_23_P107795	55101	9973	NM_018035	ATP5SL	ATP5S-like	0.957124	-20.8946
59487	A_23_P107801	84167	12975	NM_032207	C19orf44	chromosome 19 open reading frame 44	1.21392	-1.32904
59488	A_23_P107847	353514	83297	NM_181985	LILRA5	leukocyte immunoglobulin-like receptor, subfamily A (with TM domain), member 5	0.926326	-10.8217
59489	A_23_P10785	143187	39963	NM_145206	VTI1A	vesicle transport through interaction with t-SNAREs homolog 1A (yeast)	1.17114	0.952756
59490	A_23_P107855	84922	22663	NM_032836	FIZ1	FLT3-interacting zinc finger 1	0.988769	-65.1992
59491	A_23_P107881	147837	77346	NM_145276	ZNF563	zinc finger protein 563	0.831331	-0.849219
59492	A_23_P107894	78992	23430	NM_024029	YIPF2	Yip1 domain family, member 2	0.96262	-33.0579
59493	A_23_P107903	57139	11363	NM_001161616	RGL3	ral guanine nucleotide dissociation stimulator-like 3	0.929298	-4.07994
59494	A_23_P107911	5655	26428	NM_002776	KLK10	kallikrein-related peptidase 10	1.01935	-65.7202
59495	A_23_P107933	51231	9509	NM_016440	VRK3	vaccinia related kinase 3	1.54051	0.999655
59496	A_23_P107942	25888	18698	NM_015428	ZNF473	zinc finger protein 473	0.972824	-42.9024
59497	A_23_P107959	51070	9315	NM_015953	NOSIP	nitric oxide synthase interacting protein	0.934984	-9.57587
59498	A_23_P107963	2523	120	NM_000148	FUT1	fucosyltransferase 1 (galactoside 2-alpha-L-fucosyltransferase, H blood group)	0.808115	-43.7158
59499	A_23_P107974	2524	10325	NM_000511	FUT2	fucosyltransferase 2 (secretor status included)	0.963688	-16.082
59500	A_23_P10798	1267	7672	NM_033133	CNP	2',3'-cyclic nucleotide 3' phosphodiesterase	0.777998	-0.533354
59501	A_23_P107981	6820	49487	NM_004605	SULT2B1	sulfotransferase family, cytosolic, 2B, member 1	1.26216	-3.23004
59502	A_23_P107994	54958	9881	NM_017854	TMEM160	transmembrane protein 160	0.928111	-33.81
59503	A_23_P108028	7705	117615	NM_007145	ZNF146	zinc finger protein 146	0.95214	-57.9793
59504	A_23_P108042	9437	3551		NCR1	natural cytotoxicity triggering receptor 1
59505	A_23_P108054	255043	52159	NM_173804	TMEM86B	transmembrane protein 86B	0.655397	0.291684
59506	A_23_P108062	653499	100509	NM_001042507	LGALS7B	lectin, galactoside-binding, soluble, 7B	1.28992	0.918986
59507	A_23_P108075	56301	56767	NM_019849	SLC7A10	solute carrier family 7, (neutral amino acid transporter, y+ system) member 10	0.70902	0.996777
59508	A_23_P108082	84699	13080	NM_032607	CREB3L3	cAMP responsive element binding protein 3-like 3	1.66594	0.999211
59509	A_23_P108103						0.911756	0.123
59510	A_23_P108129	7766	49337	NM_013361	ZNF223	zinc finger protein 223	1.09094	-25.3935
59511	A_23_P108135	8943	2926	NM_003938	AP3D1	adaptor-related protein complex 3, delta 1 subunit	0.949381	-44.1228
59512	A_23_P108143	2593	32089	NM_000156	GAMT	guanidinoacetate N-methyltransferase	0.538189	0.997686
59513	A_23_P10815	9698	22830	NM_001020658	PUM1	pumilio homolog 1 (Drosophila)	0.929965	-4.2254
59514	A_23_P108157	27134	8458	NM_014428	TJP3	tight junction protein 3 (zona occludens 3)	0.650639	0.997913
59515	A_23_P108170	5675	88666	NM_002782	PSG6	pregnancy specific beta-1-glycoprotein 6	0.880085	-32.3141
59516	A_23_P108180	116444	15606	NM_138690	GRIN3B	glutamate receptor, ionotropic, N-methyl-D-aspartate 3B	0.957171	-43.3089
59517	A_23_P108200	5864	20629	NM_002866	RAB3A	RAB3A, member RAS oncogene family	1.05345	-36.8925
59518	A_23_P108216	5348	3691	NM_005031	FXYD1	FXYD domain containing ion transport regulator 1	0.932106	-44.1228
59519	A_23_P108221	83983	49068	NM_032037	TSSK6	testis-specific serine kinase 6	0.984787	-67.4595
59520	A_23_P108244	1340	39658	NM_001863	COX6B1	cytochrome c oxidase subunit VIb polypeptide 1 (ubiquitous)	0.911414	0.439329
59521	A_23_P108265	26658	71958	NM_012377	OR7C2	olfactory receptor, family 7, subfamily C, member 2	0.95608	-32.3141
59522	A_23_P108280	66002	81872	NM_023944	CYP4F12	cytochrome P450, family 4, subfamily F, polypeptide 12	1.11236	-39.6695
59523	A_23_P108294	8612	2752	NM_177543	PPAP2C	phosphatidic acid phosphatase type 2C	0.985977	-64.615
59524	A_23_P1083	2701	1556	NM_002060	GJA4	gap junction protein, alpha 4, 37kDa	0.979348	-59.6119
59525	A_23_P108303	4701	37994	NM_005001	NDUFA7	NADH dehydrogenase (ubiquinone) 1 alpha subcomplex, 7, 14.5kDa	0.836534	0.989299
59526	A_23_P108314	81794	81940	NM_030957	ADAMTS10	ADAM metallopeptidase with thrombospondin type 1 motif, 10	0.933539	-21.7447
59527	A_23_P108326	2063	7706	NM_005234	NR2F6	nuclear receptor subfamily 2, group F, member 6	0.796488	0.785306
59528	A_23_P108331	6449	31122	NM_003021	SGTA	small glutamine-rich tetratricopeptide repeat (TPR)-containing, alpha	0.926104	-6.0316
59529	A_23_P108342	51276	22781	NM_016536	ZNF571	zinc finger protein 571	1.01501	-50.9688
59530	A_23_P108376	63892	75175	NM_022065	THADA	thyroid adenoma associated	0.857121	0.965176
59531	A_23_P10839	4735	3243	NM_001008491	2011-09-02	septin 2	1.07645	-5.64491
59532	A_23_P108394						0.604441	0.989538
59533	A_23_P108404	116987	56689	NM_001037131	AGAP1	ArfGAP with GTPase domain, ankyrin repeat and PH domain 1	1.03122	-51.3611
59534	A_23_P108415	1615	1032	NM_001349	DARS	aspartyl-tRNA synthetase	1.11519	-15.41
59535	A_23_P108427	11227	8733		GALNT5	UDP-N-acetyl-alpha-D-galactosamine:polypeptide N-acetylgalactosaminyltransferase 5 (GalNAc-T5)
59536	A_23_P108437	7855	2590	NM_003468	FZD5	frizzled homolog 5 (Drosophila)	1.41077	0.999798
59537	A_23_P108463	57539	10814	NM_001006657	WDR35	WD repeat domain 35	1.03907	-52.1397
59538	A_23_P108492	92935	6009	NM_138395	MARS2	methionyl-tRNA synthetase 2, mitochondrial	0.865501	0.892951
59539	A_23_P108501	2043	20933	NM_004438	EPHA4	EPH receptor A4
59540	A_23_P108514	8576	2739	NM_001008910	STK16	serine/threonine kinase 16	0.969448	-40.8764
59541	A_23_P108522	79137	11507	NM_024293	FAM134A	family with sequence similarity 134, member A	0.946115	-19.0076
59542	A_23_P108534						0.916445	-6.4406
59543	A_23_P108546	5969		NR_002714	REG1P	regenerating islet-derived 1 pseudogene
59544	A_23_P108554	1653	3627	NM_004939	DDX1	DEAD (Asp-Glu-Ala-Asp) box polypeptide 1	1.10411	-30.8525
59545	A_23_P108564	8708	41362	NM_020981	B3GALT1	UDP-Gal:betaGlcNAc beta 1,3-galactosyltransferase, polypeptide 1
59546	A_23_P108574	23683	2055	NM_005813	PRKD3	protein kinase D3	1.02553	-53.2915
59547	A_23_P10858	23141	35424	NM_015114	ANKLE2	ankyrin repeat and LEM domain containing 2	1.07873	-2.477
59548	A_23_P108592	5534	68099	NM_000945	PPP3R1	protein phosphatase 3, regulatory subunit B, alpha
59549	A_23_P108604	9448	7442	NM_145686	MAP4K4	mitogen-activated protein kinase kinase kinase kinase 4	0.665071	0.957635
59550	A_23_P108641	84908	79627	NM_032822	FAM136A	family with sequence similarity 136, member A	0.928014	0.246083
59551	A_23_P108657	151525	17609	NM_152528	WDSUB1	WD repeat, sterile alpha motif and U-box domain containing 1	1.69173	0.999132
59552	A_23_P108662	7841	4593	NM_006302	MOGS	mannosyl-oligosaccharide glucosidase	0.950795	0.100432
59553	A_23_P108673	84141	12969	NM_032181	FAM176A	family with sequence similarity 176, member A	0.7876	0.0533767
59554	A_23_P108699	2492	117	NM_000145	FSHR	follicle stimulating hormone receptor	0.977143	-38.4718
59555	A_23_P10870	22845	8940	NM_014908	DOLK	dolichol kinase	0.877618	0.906984
59556	A_23_P108708	51255	9537	NM_016494	RNF181	ring finger protein 181	1.02442	-37.2852
59557	A_23_P10873	7096	20694	NM_003263	TLR1	toll-like receptor 1
59558	A_23_P108734	55821	6202	NM_018436	ALLC	allantoicase
59559	A_23_P108743	129446	19388	NM_152381	XIRP2	xin actin-binding repeat containing 2	1.01809	-55.8856
59560	A_23_P108751	2274	20372	NM_001039492	FHL2	four and a half LIM domains 2	1.16048	0.991801
59561	A_23_P108761	55571	9711	NM_017546	C2orf29	chromosome 2 open reading frame 29	1.07156	-5.73955
59562	A_23_P108785	10096	68483	NM_005721	ACTR3	ARP3 actin-related protein 3 homolog (yeast)	1.48893	0.958765
59563	A_23_P108819	94097	16936	NM_144579	SFXN5	sideroflexin 5	0.919888	-17.9895
59564	A_23_P108823	114880	101447	NM_032523	OSBPL6	oxysterol binding protein-like 6
59565	A_23_P108835	51646	41097	NM_016061	YPEL5	yippee-like 5 (Drosophila)	1.27754	0.863022
59566	A_23_P108842	1844	3255	NM_004418	DUSP2	dual specificity phosphatase 2	0.960027	-39.6695
59567	A_23_P10885	7767	88823		ZNF224	zinc finger protein 224	0.95332	-41.2804
59568	A_23_P108871	84524	10759	NM_032494	ZC3H8	zinc finger CCCH-type containing 8	1.04022	-9.87522
59569	A_23_P108883	56660	11107	NM_022055	KCNK12	potassium channel, subfamily K, member 12	0.959658	-62.5076
59570	A_23_P108911	57159	10983	NM_187841	TRIM54	tripartite motif-containing 54
59571	A_23_P108922	55233	10076		MOBKL1B	MOB1, Mps One Binder kinase activator-like 1B (yeast)	1.15666	-0.0763924
59572	A_23_P108932	56969		NR_002229	RPL23AP32	ribosomal protein L23a pseudogene 32	0.876203	-10.9867
59573	A_23_P108948	55686	9954	NM_018000	MREG	melanoregulin	1.03542	-54.047
59574	A_23_P108970	4867	229		NPHP1	nephronophthisis 1 (juvenile)	1.02167	-52.1397
59575	A_23_P108990
59576	A_23_P108994	6185	2214	NM_002951	RPN2	ribophorin II	0.920298	-0.104596
59577	A_23_P109001	9675	40969	NM_014657	KIAA0406	KIAA0406	0.865543	0.569449
59578	A_23_P109017	6431	110783	NM_006275	SFRS6	splicing factor, arginine/serine-rich 6	1.00799	-67.3593
59579	A_23_P10902	2487	1126	NM_001463	FRZB	frizzled-related protein	0.976909	-65.1992
59580	A_23_P109026	60598	11179	NM_022358	KCNK15	potassium channel, subfamily K, member 15	0.948169	-4.2254
59581	A_23_P109034	6385	31121	NM_002999	SDC4	syndecan 4	1.35841	0.974685
59582	A_23_P109055	112858	6042	NM_033550	TP53RK	TP53 regulating kinase	1.06537	-2.24306
59583	A_23_P109072	57167	10716	NM_020436	SALL4	sal-like 4 (Drosophila)	0.978813	-31.5788
59584	A_23_P10911	196463	41528	NM_173542	PLBD2	phospholipase B domain containing 2	0.973504	-43.7158
59585	A_23_P109122	57593	65064	NM_001110514	EBF4	early B-cell factor 4	0.873656	-21.7447
59586	A_23_P109133	551	417	NM_000490	AVP	arginine vasopressin	0.895884	-18.24
59596	A_23_P109143	5621	7904	NM_000311	PRNP	prion protein	1.32425	0.537621
59597	A_23_P109171	631	922	NM_001195	BFSP1	beaded filament structural protein 1, filensin	0.918392	-19.2689
59598	A_23_P109184	3642	31080	NM_002196	INSM1	insulinoma-associated 1
59599	A_23_P109193	63908	5332	NM_022080	NAPB	N-ethylmaleimide-sensitive factor attachment protein, beta	0.950761	-39.2692
59600	A_23_P109201	57136	41380	NM_020531	C20orf3	chromosome 20 open reading frame 3	0.936192	-2.2885
59601	A_23_P109224						0.977592	-55.8856
59602	A_23_P109229	140732	12640	NM_080675	SUN5	Sad1 and UNC84 domain containing 5	0.97312	-64.615
59603	A_23_P109235	22913	7216	NM_016732	RALY	RNA binding protein, autoantigenic (hnRNP-associated with lethal yellow homolog (mouse))	0.828706	0.988718
59604	A_23_P109254	9584	33614	NM_184234	RBM39	RNA binding motif protein 39	0.943341	-54.047
59605	A_23_P109269	3911	4060	NM_005560	LAMA5	laminin, alpha 5	0.809752	0.970485
59606	A_23_P10927	83877	12328	NM_031940	TM2D2	TM2 domain containing 2	1.02681	-41.685
59607	A_23_P109286	2897	68992	NM_000830	GRIK1	glutamate receptor, ionotropic, kainate 1
59608	A_23_P109304	6526	31412	NM_006933	SLC5A3	solute carrier family 5 (sodium/myo-inositol cotransporter), member 3	1.06225	-34.9527
59609	A_23_P109320	53820	10350	NM_018962	DSCR6	Down syndrome critical region gene 6	0.685297	0.930623
59610	A_23_P109322	5121	4519	NM_006198	PCP4	Purkinje cell protein 4	1.03008	-61.6955
59611	A_23_P109333	8209	3416	NM_004649	C21orf33	chromosome 21 open reading frame 33	0.845253	0.991978
59612	A_23_P109345	754	3203	NM_004339	PTTG1IP	pituitary tumor-transforming 1 interacting protein	1.49384	0.9931
59613	A_23_P10936	85285		NM_033060	KRTAP4-1	keratin associated protein 4-1
59614	A_23_P109382	2928	3884	NM_005315	GSC2	goosecoid homeobox 2	1.00627	-67.06
59615	A_23_P109393	421	31046	NM_001670	ARVCF	armadillo repeat gene deleted in velocardiofacial syndrome	1.09655	-9.42913
59616	A_23_P109410	80764	12293	NM_030573	THAP7	THAP domain containing 7	0.856105	-2.94339
59617	A_23_P109420	9790	7065	NM_014753	BMS1	BMS1 homolog, ribosome assembly protein (yeast)	1.08395	-12.3853
59618	A_23_P109427	2953	37358	NM_000854	GSTT2	glutathione S-transferase theta 2	0.808133	-23.5197
59619	A_23_P109436	135	20166	NM_000675	ADORA2A	adenosine A2a receptor	0.574165	0.943148
59620	A_23_P109442	89781	11123	NM_022081	HPS4	Hermansky-Pudlak syndrome 4	0.803557	0.999168
59621	A_23_P109446	89781	11123	NM_022081	HPS4	Hermansky-Pudlak syndrome 4	0.848946	0.996427
59622	A_23_P109452	11200	38289	NM_001005735	CHEK2	CHK2 checkpoint homolog (S. pombe)	0.58609	0.99998
59623	A_23_P10947	246329	17039	NM_145064	STAC3	SH3 and cysteine rich domain 3	1.00438	-28.3846
59624	A_23_P109470	8563	37836	NM_001002878	THOC5	THO complex 5	0.862128	0.977673
59625	A_23_P109488	113791	14166	NM_052880	PIK3IP1	phosphoinositide-3-kinase interacting protein 1	0.909123	0.532069
59626	A_23_P109508	4689	525	NM_000631	NCF4	neutrophil cytosolic factor 4, 40kDa
59627	A_23_P109547	54471	10374	NM_019008	SMCR7L	Smith-Magenis syndrome chromosome region, candidate 7-like	0.939014	-35.7236
59628	A_23_P10956	5239	74881	NM_021965	PGM5	phosphoglucomutase 5	0.961548	-54.7915
59629	A_23_P109593	25771	105406	NM_014346	TBC1D22A	TBC1 domain family, member 22A	0.913316	0.957251
59630	A_23_P109606	6305	84710	NM_002972	SBF1	SET binding factor 1	0.954261	-40.8764
59631	A_23_P109614	4336	32040	NM_182935	MOBP	myelin-associated oligodendrocyte basic protein
59632	A_23_P109636	26018	7380	NM_015541	LRIG1	leucine-rich repeats and immunoglobulin-like domains 1	0.424862	0.998034
59633	A_23_P109643	80325	32731	NM_172027	ABTB1	ankyrin repeat and BTB (POZ) domain containing 1	0.987504	-65.7202
59634	A_23_P109655	80723	11893	NM_025246	TMEM22	transmembrane protein 22	1.51703	0.432463
59635	A_23_P10966	2562	633	NM_000814	GABRB3	gamma-aminobutyric acid (GABA) A receptor, beta 3
59636	A_23_P109677						0.967424	-38.8699
59637	A_23_P109682	64343	8443	NM_022461	AZI2	5-azacytidine induced 2	1.19863	-1.0604
59638	A_23_P109720
59639	A_23_P109733	152185	16931	NM_144718	CCDC52	coiled-coil domain containing 52	1.1563	-3.23004
59640	A_23_P109768	9616	84476	NM_014245	RNF7	ring finger protein 7	1.07296	-29.0775
59641	A_23_P109774	27107	8678	NM_014415	ZBTB11	zinc finger and BTB domain containing 11	0.962601	-49.782
59642	A_23_P109785	8856	40757	NM_003889	NR1I2	nuclear receptor subfamily 1, group I, member 2	0.94837	-40.8764
59643	A_23_P109794	23243	35374	NM_015199	ANKRD28	ankyrin repeat domain 28	1.10577	-31.2145
59644	A_23_P10980	23284	22878	NM_015236	LPHN3	latrophilin 3
59645	A_23_P109812	6854	49348	NM_133625	SYN2	synapsin II
59646	A_23_P109821	10474	4633	NM_006354	TADA3	transcriptional adaptor 3	0.959943	-4.15215
59647	A_23_P109843	3568	473	NM_000564	IL5RA	interleukin 5 receptor, alpha	1.00385	-66.0314
59648	A_23_P109864	2693	57161	NM_004122	GHSR	growth hormone secretagogue receptor	0.981426	-58.9722
59649	A_23_P10987						1.16922	0.846259
59650	A_23_P109877	80335	42951	NM_025222	WDR82	WD repeat domain 82	1.20174	-0.178669
59651	A_23_P109881	3700	1670	NM_002218	ITIH4	inter-alpha (globulin) inhibitor H4 (plasma Kallikrein-sensitive glycoprotein)	0.95466	-37.2852
59652	A_23_P109895	65010	99903	NM_001040454	SLC26A6	solute carrier family 26, member 6	0.818624	-4.29971
59653	A_23_P109907	286676	15892	NM_175924	ILDR1	immunoglobulin-like domain containing receptor 1	0.888507	-6.87305
59654	A_23_P109913	10663	38197	NM_006564	CXCR6	chemokine (C-X-C motif) receptor 6
59655	A_23_P109928	9861	7157	NM_014814	PSMD6	proteasome (prosome, macropain) 26S subunit, non-ATPase, 6	1.1721	0.670855
59656	A_23_P109934	51409	6815	NM_016173	HEMK1	HemK methyltransferase family member 1	0.865666	0.813654
59657	A_23_P10995	27303	49388	NM_014483	RBMS3	RNA binding motif, single stranded interacting protein 3	1.10516	-1.90238
59658	A_23_P109950	93	863	NM_001106	ACVR2B	activin A receptor, type IIB	0.936447	-30.8525
59659	A_23_P109964	84692	49871	NM_032600	CCDC54	coiled-coil domain containing 54
59660	A_23_P109974	51560	39749	NM_016577	RAB6B	RAB6B, member RAS oncogene family	1.12798	-8.06454
59661	A_23_P109988	942	10443	NM_006889	CD86	CD86 molecule
59662	A_23_P110005	84276	11936	NM_032316	NICN1	nicolin 1	0.90364	0.977673
59663	A_23_P110022	2624	32030	NM_032638	GATA2	GATA binding protein 2	0.953558	-16.543
59664	A_23_P110031	51385	49448	NM_016089	ZNF589	zinc finger protein 589	0.778797	0.98754
59665	A_23_P11005	11173	22803	NM_014272	ADAMTS7	ADAM metallopeptidase with thrombospondin type 1 motif, 7	0.942806	-15.7481
59666	A_23_P110052	668	74992	NM_023067	FOXL2	forkhead box L2
59667	A_23_P110062	8893	2903	NM_003907	EIF2B5	eukaryotic translation initiation factor 2B, subunit 5 epsilon, 82kDa	1.15397	0.507924
59668	A_23_P110076	348793	15591	NM_182627	WDR53	WD repeat domain 53	0.931993	-3.84023
59669	A_23_P110090	55779	75085	NM_001164496	WDR52	WD repeat domain 52	1.01734	-54.837
59670	A_23_P110108	84561	11628	NM_024628	SLC12A8	solute carrier family 12 (potassium/chloride transporters), member 8	1.03983	-50.1388
59671	A_23_P110116	6452	2276	NM_003023	SH3BP2	SH3-domain binding protein 2	0.855608	-4.57553
59672	A_23_P110122	901	3208	NM_004354	CCNG2	cyclin G2	0.846684	-1.43385
59673	A_23_P110135	57728	11842	NM_025132	WDR19	WD repeat domain 19
59674	A_23_P110151	83478	32754	NM_001025616	ARHGAP24	Rho GTPase activating protein 24
59675	A_23_P110167	4258	1811	NM_002413	MGST2	microsomal glutathione S-transferase 2	0.399107	0.992536
59676	A_23_P11017
59677	A_23_P110175	1519	1020	NM_001334	CTSO	cathepsin O
59678	A_23_P110184	6307	90891	NM_006745	SC4MOL	sterol-C4-methyl oxidase-like	0.967569	-39.4427
59679	A_23_P110196	51191	81848	NM_016323	HERC5	hect domain and RLD 5
59680	A_23_P1102	58	121702	NM_001100	ACTA1	actin, alpha 1, skeletal muscle	1.65968	0.999561
59681	A_23_P110204	6374	88672	NM_002994	CXCL5	chemokine (C-X-C motif) ligand 5
59682	A_23_P110212	2180	37561	NM_001995	ACSL1	acyl-CoA synthetase long-chain family member 1	0.610706	0.996127
59683	A_23_P110234	1446	48054	NM_001890	CSN1S1	casein alpha s1	0.996121	-54.5761
59684	A_23_P110243	57721	10865	NM_020961	METTL14	methyltransferase like 14	1.0683	-39.4427
59685	A_23_P11025	7739	5177	NM_007150	ZNF185	zinc finger protein 185 (LIM domain)	1.32841	0.871916
59695	A_23_P110253	3815	187	NM_000222	KIT	v-kit Hardy-Zuckerman 4 feline sarcoma viral oncogene homolog
59696	A_23_P110266	79625	11593	NM_024574	C4orf31	chromosome 4 open reading frame 31
59697	A_23_P110276	84740		NR_026892	LOC84740	hypothetical LOC84740
59698	A_23_P110288	79807	11693	NM_024751	GSTCD	glutathione S-transferase, C-terminal domain containing	0.839708	-15.7481
59699	A_23_P110299	6870	824	NM_001059	TACR3	tachykinin receptor 3
59700	A_23_P110304	246175	100830	NM_144571	CNOT6L	CCR4-NOT transcription complex, subunit 6-like	0.877093	-8.91354
59701	A_23_P110319	80157	5474	NM_025087	CWH43	cell wall biogenesis 43 C-terminal homolog (S. cerevisiae)
59702	A_23_P11032	84679	32785	NM_032591	SLC9A7	solute carrier family 9 (sodium/hydrogen exchanger), member 7	0.97682	-46.8307
59703	A_23_P110345	26511	8105	NM_012110	CHIC2	cysteine-rich hydrophobic domain 2	1.39555	0.8871
59704	A_23_P110362	8649	10539	NM_021970	MAPKSP1	MAPK scaffold protein 1	1.21873	-0.468299
59705	A_23_P110386	64854	56957		USP46	ubiquitin specific peptidase 46
59706	A_23_P110403	27295	8710	NM_014476	PDLIM3	PDZ and LIM domain 3	1.30297	-3.32281
59707	A_23_P110412	441027	18818	NM_001080506	TMEM150C	transmembrane protein 150C
59708	A_23_P110430	4487	1836	NM_002448	MSX1	msh homeobox 1	1.27053	0.548204
59709	A_23_P110433	23398	9099	NM_015342	PPWD1	peptidylprolyl isomerase domain and WD repeat containing 1	0.923168	-33.8168
59710	A_23_P110445	10307	21221	NM_006051	APBB3	amyloid beta (A4) precursor protein-binding, family B, member 3	1.03928	-29.5886
59711	A_23_P110462	29930	8348	NM_013340	PCDHB1	protocadherin beta 1
59712	A_23_P110473	4671	113589	NM_004536	NAIP	NLR family, apoptosis inhibitory protein	0.929057	-21.0555
59713	A_23_P110492	10299	4301	NM_005885	2011-03-06	membrane-associated ring finger (C3HC4) 6	1.00501	-53.9052
59714	A_23_P110504	81037	12767	NM_030782	CLPTM1L	CLPTM1-like	0.953174	-2.12762
59715	A_23_P11051	57187	69669		THOC2	THO complex 2	1.00482	-54.6314
59716	A_23_P110531	10468	7324	NM_013409	FST	follistatin	1.09101	-39.1147
59717	A_23_P110557	90249	41474	NM_133369	UNC5A	unc-5 homolog A (C. elegans)	1.02221	-17.7878
59718	A_23_P110569	55521	10275	NM_018700	TRIM36	tripartite motif-containing 36	1.07269	-7.50671
59719	A_23_P110571	375449	42094	NM_001164664	MAST4	microtubule associated serine/threonine kinase family member 4	0.986489	-51.4203
59720	A_23_P110585	153768	45749	NM_138492	PRELID2	PRELI domain containing 2	0.956844	-16.6321
59721	A_23_P110598	134430	6536	NM_139281	WDR36	WD repeat domain 36	1.01357	-47.651
59722	A_23_P110606	9794	8845	NM_014757	MAML1	mastermind-like 1 (Drosophila)	0.868362	0.902326
59723	A_23_P110611	54826	69238	NM_017676	GIN1	gypsy retrotransposon integrase 1	1.01424	-54.2039
59724	A_23_P110624	1501	55574	NM_001332	CTNND2	catenin (cadherin-associated protein), delta 2 (neural plakophilin-related arm-repeat protein)	1.02773	-30.8722
59725	A_23_P110643	51265	49467	NM_016508	CDKL3	cyclin-dependent kinase-like 3	0.992987	-53.6754
59726	A_23_P110655						0.996668	-54.5761
59727	A_23_P110661	23517	6257	NM_015360	SKIV2L2	superkiller viralicidic activity 2-like 2 (S. cerevisiae)	1.04066	-50.8011
59728	A_23_P110686	8614	2753	NM_003714	STC2	stanniocalcin 2	2.37141	0.999237
59729	A_23_P110699	91975	56531	NM_052860	ZNF300	zinc finger protein 300	0.83916	-28.6391
59730	A_23_P11070	84636	13059	NM_032553	GPR174	G protein-coupled receptor 174
59731	A_23_P110704	10569	4690	NM_006425	SLU7	SLU7 splicing factor homolog (S. cerevisiae)	1.22884	-8.77719
59732	A_23_P11071	64840	41529	NM_203473	PORCN	porcupine homolog (Drosophila)	0.854515	0.984673
59733	A_23_P110712	1843	3254	NM_004417	DUSP1	dual specificity phosphatase 1	1.46766	0.266251
59734	A_23_P110725	5562	49590	NM_206907	PRKAA1	protein kinase, AMP-activated, alpha 1 catalytic subunit	1.0968	-7.04352
59735	A_23_P110764	9499	4942	NM_006790	MYOT	myotilin
59736	A_23_P110777	3950	1730	NM_002302	LECT2	leukocyte cell-derived chemotaxin 2
59737	A_23_P110787	9522	37975	NM_004866	SCAMP1	secretory carrier membrane protein 1	1.09764	0.302564
59738	A_23_P110791	1436	3817	NM_005211	CSF1R	colony stimulating factor 1 receptor	1.07599	-11.1783
59739	A_23_P110802	64946	32519	NM_022909	CENPH	centromere protein H	0.772052	0.995622
59740	A_23_P11081	8852	2887	NM_003886	AKAP4	A kinase (PRKA) anchor protein 4
59741	A_23_P110811	1350	81691	NM_001867	COX7C	cytochrome c oxidase subunit VIIc	0.970986	-11.3446
59742	A_23_P110837	50805	9485	NM_016358	IRX4	iroquois homeobox 4
59743	A_23_P110846	9337	48304	NM_004779	CNOT8	CCR4-NOT transcription complex, subunit 8	0.749328	-0.336849
59753	A_23_P110851	7015	31141	NM_198253	TERT	telomerase reverse transcriptase	0.705229	0.867773
59754	A_23_P110879	10758	15885	NM_147686	TRAF3IP2	TRAF3 interacting protein 2	1.24233	0.933269
59755	A_23_P110882	23270	15872	NM_021648	TSPYL4	TSPY-like 4	0.984515	-50.8011
59756	A_23_P110896	26503	56571	NM_012434	SLC17A5	solute carrier family 17 (anion/sugar transporter), member 5	1.35332	0.731527
59757	A_23_P110903	135295	25874	NM_080743	SFRS13B	splicing factor, arginine/serine-rich 13B	1.08508	0.415012
59758	A_23_P110941	2941	55585	NM_001512	GSTA4	glutathione S-transferase alpha 4	0.727343	0.999525
59759	A_23_P110957	2295	1115	NM_001452	FOXF2	forkhead box F2	0.978484	-54.1105
59760	A_23_P110961	51660	9384	NM_016098	BRP44L	brain protein 44-like	0.393148	0.999752
59761	A_23_P111000	5698	2094	NM_002800	PSMB9	proteasome (prosome, macropain) subunit, beta type, 9 (large multifunctional peptidase 2)	0.956084	-5.89108
59762	A_23_P111005	25844	9117	NM_015388	YIPF3	Yip1 domain family, member 3	1.02387	-15.9657
59763	A_23_P111020	6722	31135	NM_003131	SRF	serum response factor (c-fos serum response element-binding transcription factor)	0.930815	-24.3961
59764	A_23_P11103	9210	3977	NM_005448	BMP15	bone morphogenetic protein 15
59765	A_23_P111037	8350	110949	NM_003529	HIST1H3A	histone cluster 1, H3a	0.885741	-0.750496
59766	A_23_P111041	8346	84347	NM_003525	HIST1H2BI	histone cluster 1, H2bi	1.12237	0.627322
59767	A_23_P111054	3018	122208	NM_021062	HIST1H2BB	histone cluster 1, H2bb	1.18181	0.0132132
59768	A_23_P111088	81697	11056	NM_033057	OR2B2	olfactory receptor, family 2, subfamily B, member 2	0.929322	-12.0301
59769	A_23_P111092	26716	72346	NM_030883	OR2H1	olfactory receptor, family 2, subfamily H, member 1	0.964427	-28.3255
59770	A_23_P111112	57176	57502	NM_020442	VARS2	valyl-tRNA synthetase 2, mitochondrial (putative)	0.889286	0.995469
59771	A_23_P111126	10866			HCP5	HLA complex P5	1.16993	-0.468299
59772	A_23_P111132	3303	74294	NM_005345	HSPA1A	heat shock 70kDa protein 1A	1.62412	0.999942
59773	A_23_P111141	7917	3409	NM_004639	BAT3	HLA-B associated transcript 3	1.08043	0.456997
59774	A_23_P111155	221527	18778	NM_181842	ZBTB12	zinc finger and BTB domain containing 12	1.16178	-43.9001
59775	A_23_P111171	8705	2805	NM_003782	B3GALT4	UDP-Gal:betaGlcNAc beta 1,3-galactosyltransferase, polypeptide 4
59776	A_23_P111188	9278	3982	NM_005453	ZBTB22	zinc finger and BTB domain containing 22	0.996202	-54.5144
59777	A_23_P11119
59778	A_23_P111194	25803	8231	NM_012391	SPDEF	SAM pointed domain containing ets transcription factor	0.939044	-41.3893
59779	A_23_P111206	2289	3038	NM_004117	FKBP5	FK506 binding protein 5	1.03148	-40.4213
59780	A_23_P111228	51805	9683	NM_017421	COQ3	coenzyme Q3 homolog, methyltransferase (S. cerevisiae)	0.832027	0.882274
59781	A_23_P111240	9749	8816	NM_014721	PHACTR2	phosphatase and actin regulator 2	1.29031	-1.43385
59782	A_23_P111260	4907	1895	NM_002526	NT5E	5'-nucleotidase, ecto (CD73)	0.926347	0.275519
59783	A_23_P111267	83699	12876	NM_031469	SH3BGRL2	SH3 domain binding glutamic acid-rich protein like 2	1.18672	-8.50971
59784	A_23_P111273	51256	9538	NM_016495	TBC1D7	TBC1 domain family, member 7	1.15035	0.155341
59785	A_23_P111288	51522	8540	NM_016462	TMEM14C	transmembrane protein 14C	0.914954	-2.45031
59786	A_23_P111297	10799	4836	NM_006638	RPP40	ribonuclease P/MRP 40kDa subunit	1.07603	-2.86144
59787	A_23_P111303	22828	8928	NM_014892	RBM16	RNA binding motif protein 16	1.06054	-27.3934
59788	A_23_P111306	22828	8928	NM_014892	RBM16	RNA binding motif protein 16	0.977632	-49.6744
59789	A_23_P111311	9590	3740	NM_144497	AKAP12	A kinase (PRKA) anchor protein 12	2.92309	0.999856
59790	A_23_P111321	383	29	NM_000045	ARG1	arginase, liver	0.814173	-7.50671
59791	A_23_P111343	9774	8832	NM_014739	BCLAF1	BCL2-associated transcription factor 1	1.15634	-27.0859
59792	A_23_P111360	3298	37931	NM_004506	HSF2	heat shock transcription factor 2	0.941737	-5.69948
59793	A_23_P111361	285755	52155	NM_173672	PPIL6	peptidylprolyl isomerase (cyclophilin)-like 6
59794	A_23_P111373	57380	31983	NM_020662	MRS2	MRS2 magnesium homeostasis factor homolog (S. cerevisiae)	1.14657	0.476742
59795	A_23_P111381	9474	3566	NM_004849	ATG5	ATG5 autophagy related 5 homolog (S. cerevisiae)	1.14696	-5.33177
59796	A_23_P111395	6582	68293	NM_003058	SLC22A2	solute carrier family 22 (organic cation transporter), member 2
59797	A_23_P111402	84870	12484	NM_032784	RSPO3	R-spondin 3 homolog (Xenopus laevis)
59798	A_23_P111413	95681	10284	NM_018718	TSGA14	testis specific, 14	0.962668	-22.6885
59799	A_23_P11144	1121	334	NM_000390	CHM	choroideremia (Rab escort protein 1)
59800	A_23_P111452	116988	23742	NM_031946	AGAP3	ArfGAP with GTPase domain, ankyrin repeat and PH domain 3	0.981266	-50.1388
59801	A_23_P111480	64940	90048	NM_022906	STAG3L4	stromal antigen 3-like 4
59802	A_23_P111481	51593	9298	NM_015908	SRRT	serrate RNA effector molecule homolog (Arabidopsis)	0.857139	-0.72686
59803	A_23_P111487	51593	9298	NM_001128853	SRRT	serrate RNA effector molecule homolog (Arabidopsis)	0.848628	0.788521
59804	A_23_P111492	64598	11406	NM_023948	MOSPD3	motile sperm domain containing 3	0.920767	-3.50994
59805	A_23_P111506	100316904		NM_001168682	SAP25	sin3A-binding protein 25	0.92581	-2.80741
59806	A_23_P111517	64409	49707	NM_022479	WBSCR17	Williams-Beuren syndrome chromosome region 17	0.977267	-52.6845
59807	A_23_P111525						0.876051	-4.19488
59808	A_23_P111531	2737	139	NM_000168	GLI3	GLI family zinc finger 3
59809	A_23_P111571	3200	40725	NM_153631	HOXA3	homeobox A3	0.833418	0.559037
59810	A_23_P111583	948	73871	NM_001001547	CD36	CD36 molecule (thrombospondin receptor)	2.05532	0.987455
59811	A_23_P111593	9265	3116	NM_004227	CYTH3	cytohesin 3	1.09485	-10.3762
59812	A_23_P11160	79649	18568	NM_024597	MAP7D3	MAP7 domain containing 3	1.03636	-54.5761
59813	A_23_P111604	30010	8284	NM_152745	NXPH1	neurexophilin 1
59814	A_23_P111621	9569	4158	NM_005685	GTF2IRD1	GTF2I repeat domain containing 1	1.11631	0.946568
59815	A_23_P111635	51657	9378	NM_016086	STYXL1	serine/threonine/tyrosine interacting-like 1	1.09229	-18.5083
59816	A_23_P111657	6469	30961	NM_000193	SHH	sonic hedgehog homolog (Drosophila)	1.19159	0.618323
59817	A_23_P111662	340273		NM_178559	ABCB5	ATP-binding cassette, sub-family B (MDR/TAP), member 5
59818	A_23_P111672	26136	41051	NM_152829	TES	testis derived transcript (3 LIM domains)	1.20588	-0.570627
59819	A_23_P111698	7975	1770	NM_002360	MAFK	v-maf musculoaponeurotic fibrosarcoma oncogene homolog K (avian)	1.01601	-46.5506
59820	A_23_P1117	54879	14910	NM_017744	ST7L	suppression of tumorigenicity 7 like	0.979718	-52.9966
59821	A_23_P111701	2791	3045	NM_004126	GNG11	guanine nucleotide binding protein (G protein), gamma 11
59822	A_23_P111712	7978	5073	NM_006980	MTERF	mitochondrial transcription termination factor	1.06881	-30.228
59823	A_23_P111724	154661	16286	NM_138290	RUNDC3B	RUN domain containing 3B	1.04858	-27.3934
59824	A_23_P111737	10268	4276	NM_005856	RAMP3	receptor (G protein-coupled) activity modifying protein 3	0.95486	-54.3718
59825	A_23_P111745	83637	18000	NM_031449	ZMIZ2	zinc finger, MIZ-type containing 2	0.95259	-38.4563
59826	A_23_P111753	64983	32711	NM_031903	MRPL32	mitochondrial ribosomal protein L32	1.08142	-7.38859
59827	A_23_P111766
59828	A_23_P111797	84214			DKFZp434F142	hypothetical DKFZp434F142	0.861463	0.938277
59829	A_23_P111804	64761	11236	NM_022750	PARP12	poly (ADP-ribose) polymerase family, member 12	0.831221	0.783718
59830	A_23_P111811	54556	6804	NM_019071	ING3	inhibitor of growth family, member 3	1.06719	-25.8725
59831	A_23_P111826	6677	50610	NM_153189	SPAM1	sperm adhesion molecule 1 (PH-20 hyaluronidase, zona pellucida binding)	1.01368	-21.5913
59832	A_23_P111835	1738	84	NM_000108	DLD	dihydrolipoamide dehydrogenase	1.02476	-52.8434
59833	A_23_P111843	10467	4630	NM_006349	ZNHIT1	zinc finger, HIT type 1	1.01816	-42.6594
59834	A_23_P111860	55698	77648	NM_018059	RADIL	Ras association and DIL domains	4.86818	0.999996
59835	A_23_P111865	7589	56530	NM_145914	ZSCAN21	zinc finger and SCAN domain containing 21	1.28564	0.852842
59836	A_23_P111888	115908	16320	NM_138455	CTHRC1	collagen triple helix repeat containing 1	0.638708	0.952304
59837	A_23_P111919	29942	22747	NM_013357	PURG	purine-rich element binding protein G
59838	A_23_P11192	10477	4636	NM_006357	UBE2E3	ubiquitin-conjugating enzyme E2E 3 (UBC4/5 homolog, yeast)	1.04737	-34.8098
59839	A_23_P111929	51633	6064	NM_016023	OTUD6B	OTU domain containing 6B	1.05897	-28.0132
59840	A_23_P111947	1015	56859	NM_004063	CDH17	cadherin 17, LI cadherin (liver-intestine)
59841	A_23_P111961	84549	5296	NM_032509	MAK16	MAK16 homolog (S. cerevisiae)	1.08957	0.8871
59842	A_23_P111978	51305	56758	NM_016601	KCNK9	potassium channel, subfamily K, member 9	1.01592	-50.3642
59843	A_23_P111981	66004	8026	NM_177457	LYNX1	Ly6/neurotoxin 1	0.82051	-0.448702
59853	A_23_P111995	4017	1742	NM_002318	LOXL2	lysyl oxidase-like 2	3.31948	0.987356
59854	A_23_P112004	23639	34534	NM_012472	LRRC6	leucine rich repeat containing 6
59855	A_23_P11201	2857	36174	NM_001097579	GPR34	G protein-coupled receptor 34
59856	A_23_P112016	10395	4442	NM_024767	DLC1	deleted in liver cancer 1	1.06839	-35.1414
59857	A_23_P112026	3620	48082	NM_002164	IDO1	indoleamine 2,3-dioxygenase 1	0.963371	-38.7859
59858	A_23_P112061	138050	15586	NM_152419	HGSNAT	heparan-alpha-glucosaminide N-acetyltransferase	1.02243	-38.1262
59859	A_23_P112078	9258	3114	NM_004225	MFHAS1	malignant fibrous histiocytoma amplified sequence 1	0.995419	-52.6845
59860	A_23_P112086	1670	88502	NM_021010	DEFA5	defensin, alpha 5, Paneth cell-specific	1.00528	-1.7968
59861	A_23_P112100	54212	56834		SNTG1	syntrophin, gamma 1
59862	A_23_P112103	79792	12299	NM_024736	GSDMD	gasdermin D	1.10052	-5.15542
59863	A_23_P112113	9897	8898	NM_014846	KIAA0196	KIAA0196	1.0523	-36.8012
59864	A_23_P112135	23471	8621	NM_014294	TRAM1	translocation associated membrane protein 1	1.10542	-35.1414
59865	A_23_P11214	55922	84816	NM_017544	NKRF	NFKB repressing factor	0.969122	-31.5206
59866	A_23_P112159	27161	81825	NM_012154	EIF2C2	eukaryotic translation initiation factor 2C, 2	1.1101	-4.42004
59867	A_23_P112162	8694	7688	NM_012079	DGAT1	diacylglycerol O-acyltransferase homolog 1 (mouse)	0.609666	0.999353
59868	A_23_P112173	25769	10669	NM_020344	SLC24A2	solute carrier family 24 (sodium/potassium/calcium exchanger), member 2
59869	A_23_P112187	84929	122246	NM_032843	FIBCD1	fibrinogen C domain containing 1	0.986034	-49.4357
59870	A_23_P112201	23081	41004	NM_015061	KDM4C	lysine (K)-specific demethylase 4C	1.30453	0.992139
59871	A_23_P112220	3641	88662	NM_002195	INSL4	insulin-like 4 (placenta)
59872	A_23_P11224	93380	15570	NM_173470	MMGT1	membrane magnesium transporter 1	1.08771	-3.44667
59873	A_23_P112241	25822	8176	NM_012266	DNAJB5	DnaJ (Hsp40) homolog, subfamily B, member 5	0.827254	-10.6912
59874	A_23_P112251	2790	20874	NM_001017998	GNG10	guanine nucleotide binding protein (G protein), gamma 10	0.990473	-54.4463
59875	A_23_P112260	2790	20874	NM_001017998	GNG10	guanine nucleotide binding protein (G protein), gamma 10	1.07451	-30.8722
59876	A_23_P112275	9568	55902	NM_005458	GABBR2	gamma-aminobutyric acid (GABA) B receptor, 2
59877	A_23_P112289	7111	20701	NM_003275	TMOD1	tropomodulin 1
59878	A_23_P112296	1621	615	NM_000787	DBH	dopamine beta-hydroxylase (dopamine beta-monooxygenase)
59879	A_23_P112311	22954	36327	NM_012210	TRIM32	tripartite motif-containing 32	0.90064	0.0132132
59880	A_23_P112327	29991	105715	NM_014582	OBP2A	odorant binding protein 2A
59881	A_23_P112341	80010	41601	NM_024945	RMI1	RMI1, RecQ mediated genome instability 1, homolog (S. cerevisiae)	0.77046	-6.93153
59882	A_23_P11237	6872	37942	NM_004606	TAF1	TAF1 RNA polymerase II, TATA box binding protein (TBP)-associated factor, 250kDa	0.921511	-3.77228
59883	A_23_P112397	54461	8496	NM_018998	FBXW5	F-box and WD repeat domain containing 5	1.27093	0.960752
59884	A_23_P112406	9328	40806	NM_012087	GTF3C5	general transcription factor IIIC, polypeptide 5, 63kDa	0.87983	0.95775
59885	A_23_P112412	54881	32361	NM_017746	TEX10	testis expressed 10	0.96987	-25.8725
59886	A_23_P112429	11224	31432	NM_007209	RPL35	ribosomal protein L35	0.90514	-3.14355
59887	A_23_P11244	64219	56423	NM_022368	PJA1	praja ring finger 1	1.00376	-54.5761
59888	A_23_P112452	2681		NR_003191	GGTA1	glycoprotein, alpha-galactosyltransferase 1 pseudogene	0.950359	-23.5333
59889	A_23_P112470	6366	2247	NM_002989	CCL21	chemokine (C-C motif) ligand 21	0.858553	-2.64994
59890	A_23_P112478	318	896	NM_001161	NUDT2	nudix (nucleoside diphosphate linked moiety X)-type motif 2	0.975641	-47.1075
59891	A_23_P112481	360	21025	NM_004925	AQP3	aquaporin 3 (Gill blood group)	6.99886	0.999998
59892	A_23_P112482	360	21025	NM_004925	AQP3	aquaporin 3 (Gill blood group)	6.71965	0.999988
59893	A_23_P112512	92014	88487	NM_033412	MCART1	mitochondrial carrier triple repeat 1	0.94693	-26.1732
59894	A_23_P112531	399665	51943	NM_001035254	FAM102A	family with sequence similarity 102, member A	1.04581	-45.1049
59895	A_23_P112548	81932	11497	NM_031219	HDHD3	haloacid dehalogenase-like hydrolase domain containing 3	0.992558	-54.3718
59896	A_23_P112554	1306	1396	NM_001855	COL15A1	collagen, type XV, alpha 1	1.09427	-4.57553
59897	A_23_P11256	139599	16338	NM_138703	MAGEE2	melanoma antigen family E, 2
59898	A_23_P112564	3751	40828	NM_012281	KCND2	potassium voltage-gated channel, Shal-related subfamily, member 2
59899	A_23_P112596	132	4891	NM_001123	ADK	adenosine kinase	1.28121	0.984673
59900	A_23_P1126	54741	10582	NM_017526	LEPROT	leptin receptor overlapping transcript	1.23897	0.69502
59901	A_23_P112602	55223	10071	NM_018207	TRIM62	tripartite motif-containing 62	1.32827	0.983773
59902	A_23_P112613	5718	2109		PSMD12	proteasome (prosome, macropain) 26S subunit, non-ATPase, 12	1.13342	-9.91798
59903	A_23_P11262	8263	7313	NM_012151	F8A1	coagulation factor VIII-associated (intronic transcript) 1	0.901491	0.668945
59904	A_23_P112634	201895	64466	NM_174921	C4orf34	chromosome 4 open reading frame 34	1.22918	0.989914
59905	A_23_P112646	28	69306	NM_020469	ABO	ABO blood group (transferase A, alpha 1-3-N-acetylgalactosaminyltransferase; transferase B, alpha 1-3-galactosyltransferase)
59906	A_23_P112652	25904	41040	NM_015442	CNOT10	CCR4-NOT transcription complex, subunit 10	0.950491	-1.91638
59907	A_23_P112666	2301	32145	NM_012186	FOXE3	forkhead box E3	1.01593	-50.3642
59908	A_23_P112673	55055	32381	NM_017975	ZWILCH	Zwilch, kinetochore associated, homolog (Drosophila)	0.818698	-6.82104
59909	A_23_P112698	10687	5249	NM_007257	PNMA2	paraneoplastic antigen MA2
59910	A_23_P112726	6335	2237	NM_002977	SCN9A	sodium channel, voltage-gated, type IX, alpha subunit	0.911061	-12.5657
59911	A_23_P112774	11156	22500	NM_032611	PTP4A3	protein tyrosine phosphatase type IVA, member 3	0.684656	-2.75416
59912	A_23_P11279	79868	44843	NM_018466	ALG13	asparagine-linked glycosylation 13 homolog (S. cerevisiae)	1.07824	-0.284427
59913	A_23_P112798	1397	36065	NM_001312	CRIP2	cysteine-rich protein 2	1.15251	0.0385971
59914	A_23_P112801	11261	5235	NM_007236	CHP	calcium binding protein P22	0.895871	-3.70529
59915	A_23_P112820	1903	3829	NM_005226	S1PR3	sphingosine-1-phosphate receptor 3	0.977468	-47.651
59916	A_23_P112825	51451	41123	NM_016309	LCMT1	leucine carboxyl methyltransferase 1	1.0236	-45.9811
59917	A_23_P112846	441024	28295	NM_001144978	MTHFD2L	methylenetetrahydrofolate dehydrogenase (NADP+ dependent) 2-like
59918	A_23_P112859	1469	88653	NM_001898	CST1	cystatin SN	0.946556	-49.1927
59919	A_23_P11286	3188	23165	NM_019597	HNRNPH2	heterogeneous nuclear ribonucleoprotein H2 (H')	1.09743	-30.5495
59920	A_23_P112874	2262	3285	NM_004466	GPC5	glypican 5
59921	A_23_P112883	340371	16998	NM_178564	NRBP2	nuclear receptor binding protein 2	0.869886	0.422249
59922	A_23_P112916	170691	16373	NM_139057	ADAMTS17	ADAM metallopeptidase with thrombospondin type 1 motif, 17
59923	A_23_P112921	80765	11346	NM_181900	STARD5	StAR-related lipid transfer (START) domain containing 5
59924	A_23_P11295	100272147	106257	NM_001018024	MTCP1NB	mature T-cell proliferation 1 neighbor	0.78753	0.950003
59925	A_23_P112950	55729	10051	NM_018179	ATF7IP	activating transcription factor 7 interacting protein	1.07587	-2.97185
59926	A_23_P112957						0.973666	-44.8074
59927	A_23_P112982	55530	41283	NM_018711	SVOP	SV2 related protein homolog (rat)
59928	A_23_P113005	1942	3262	NM_004428	EFNA1	ephrin-A1	0.686806	0.237666
59929	A_23_P113019	348980	32093	NM_021072	HCN1	hyperpolarization activated cyclic nucleotide-gated potassium channel 1
59930	A_23_P113026	5073	31098	NM_002582	PARN	poly(A)-specific ribonuclease (deadenylation nuclease)	0.958254	-35.4732
59931	A_23_P113034	83938	49975	NM_032024	C10orf11	chromosome 10 open reading frame 11	0.910781	-16.8587
59932	A_23_P113056
59933	A_23_P11309	55558	7481	NM_017514	PLXNA3	plexin A3	1.01849	-54.2039
59934	A_23_P113101
59944	A_23_P113111	367	28	NM_000044	AR	androgen receptor
59945	A_23_P113161	81563	12776	NM_030806	C1orf21	chromosome 1 open reading frame 21
59946	A_23_P113184	79068	8053	NM_001080432	FTO	fat mass and obesity associated	1.02542	-47.381
59947	A_23_P113204	2248	3841	NM_005247	FGF3	fibroblast growth factor 3 (murine mammary tumor virus integration site (v-int-2) oncogene homolog)	0.939423	-3.77228
59948	A_23_P113212	55076	41215	NM_018004	TMEM45A	transmembrane protein 45A	0.96732	-30.5495
59949	A_23_P113237	64109	49476	NM_001012288	CRLF2	cytokine receptor-like factor 2	0.93816	-17.5521
59950	A_23_P113245	3516	7511		RBPJ	recombination signal binding protein for immunoglobulin kappa J region	1.07686	-22.1357
59951	A_23_P113258	10125	4195	NM_005739	RASGRP1	RAS guanyl releasing protein 1 (calcium and DAG-regulated)	0.972072	-45.1049
59952	A_23_P113263
59953	A_23_P113283	64393	32545	NM_022470	ZMAT3	zinc finger, matrin type 3	1.05017	-17.5521
59954	A_23_P11331	90843	12009	NM_153333	TCEAL8	transcription elongation factor A (SII)-like 8	0.896035	0.392698
59955	A_23_P113311	54681	41765	NM_177938	P4HTM	prolyl 4-hydroxylase, transmembrane (endoplasmic reticulum)	1.01276	-51.808
59956	A_23_P113317	54681	41765	NM_177938	P4HTM	prolyl 4-hydroxylase, transmembrane (endoplasmic reticulum)	1.02165	-49.9088
59957	A_23_P113328	360023	27795	NM_194314	ZBTB41	zinc finger and BTB domain containing 41
59958	A_23_P113351	8404	3438	NM_004684	SPARCL1	SPARC-like 1 (hevin)
59959	A_23_P113367	117583	35389	NM_205863	PARD3B	par-3 partitioning defective 3 homolog B (C. elegans)	0.966878	0.640386
59960	A_23_P113380	55031	9929	NM_017944	USP47	ubiquitin specific peptidase 47	0.9232	-2.86144
59961	A_23_P113382	23426	12938	NM_021150	GRIP1	glutamate receptor interacting protein 1
59962	A_23_P113393	8862	8498	NM_017413	APLN	apelin	1.09022	-3.40991
59963	A_23_P113405	26505	23029	NM_017623	CNNM3	cyclin M3	0.783746	0.984026
59964	A_23_P11341	90736		NM_001166703	FAM104B	family with sequence similarity 104, member B	0.83236	0.966625
59965	A_23_P113417	80233	69394	NM_025161	C17orf70	chromosome 17 open reading frame 70	0.801142	0.965011
59966	A_23_P113441	55164	31683	NM_018130	SHQ1	SHQ1 homolog (S. cerevisiae)	1.0575	-6.19439
59967	A_23_P113453						1.21903	0.996449
59968	A_23_P113462	55605	56761	NM_017641	KIF21A	kinesin family member 21A	1.15948	-4.22205
59969	A_23_P113471	158584	45263	NM_174912	FAAH2	fatty acid amide hydrolase 2	0.897213	-2.09702
59970	A_23_P113523	8225	8157	NM_012227	GTPBP6	GTP binding protein 6 (putative)	0.888575	0.973294
59971	A_23_P11353	10159	38097	NM_005765	ATP6AP2	ATPase, H+ transporting, lysosomal accessory protein 2	1.0656	0.853136
59972	A_23_P113549
59973	A_23_P113553	4110	121637	NM_001011544	MAGEA11	melanoma antigen family A, 11
59974	A_23_P113570	3651	175		PDX1	pancreatic and duodenal homeobox 1	0.9942	-37.0754
59975	A_23_P113572	930	1341	NM_001770	CD19	CD19 molecule	0.995512	-37.2652
59976	A_23_P113613	64866	11276	NM_022842	CDCP1	CUB domain containing protein 1
59977	A_23_P11362	9767	40981	NM_014735	PHF16	PHD finger protein 16	0.953913	-30.2503
59978	A_23_P113623	84311	32647	NM_032351	MRPL45	mitochondrial ribosomal protein L45	0.911444	-2.46788
59979	A_23_P113634	865	11173	NM_001755	CBFB	core-binding factor, beta subunit	1.04177	-32.0359
59980	A_23_P113645						1.06694	-22.909
59981	A_23_P113656	10382	55952	NM_006087	TUBB4	tubulin, beta 4	0.975101	-17.2483
59982	A_23_P113682	142680	15444	NM_080877	SLC34A3	solute carrier family 34 (sodium phosphate), member 3	0.936046	-10.954
59983	A_23_P113692
59984	A_23_P113701	5154	32055	NM_002607	PDGFA	platelet-derived growth factor alpha polypeptide	0.774675	0.00516331
59994	A_23_P113716	3107	110784		HLA-C	major histocompatibility complex, class I, C	1.10877	0.980834
60004	A_23_P11372	3251	56590	NM_000194	HPRT1	hypoxanthine phosphoribosyltransferase 1	0.873684	-2.93859
60005	A_23_P113728	92170	44527	NM_138384	MTG1	mitochondrial GTPase 1 homolog (S. cerevisiae)	0.939733	-13.605
60006	A_23_P113738						0.925753	-27.2211
60007	A_23_P113748	79750	11663	NM_024697	ZNF385D	zinc finger protein 385D
60008	A_23_P113762						1.01705	-35.5156
60009	A_23_P113777	9358	3519	NM_004791	ITGBL1	integrin, beta-like 1 (with EGF-like repeat domains)
60010	A_23_P113789	10869	41730	NM_006677	USP19	ubiquitin specific peptidase 19	0.896512	0.00516331
60011	A_23_P113793	79413	56992	NM_024508	ZBED2	zinc finger, BED-type containing 2	1.10119	-31.2623
60012	A_23_P113803	11104	56014	NM_007044	KATNA1	katanin p60 (ATPase-containing) subunit A 1	0.976556	-31.4589
60013	A_23_P113811						0.860056	-1.17806
60014	A_23_P113825	138151	75239	NM_144653	NACC2	NACC family member 2, BEN and BTB (POZ) domain containing	0.876969	0.981494
60015	A_23_P113841						0.98828	-31.0637
60016	A_23_P113888	129563	62417	NM_152383	DIS3L2	DIS3 mitotic control homolog (S. cerevisiae)-like 2	1.11676	0.631696
60017	A_23_P11390	9084	88710	NM_004679	VCY	variable charge, Y-linked	0.993915	-36.8449
60018	A_23_P113952
60019	A_23_P113966	55763	41241	NM_001024924	EXOC1	exocyst complex component 1	1.16122	-9.91861
60020	A_23_P11397	83868		NR_001537	TTTY13	testis-specific transcript, Y-linked 13 (non-protein coding)	0.903947	-12.3965
60021	A_23_P113972	55763	41241	NM_001024924	EXOC1	exocyst complex component 1	1.08586	-12.7341
60022	A_23_P113994	55243	10089	NM_018240	KIRREL	kin of IRRE like (Drosophila)	1.04051	-7.82808
60023	A_23_P114008	79853	11722	NM_024795	TM4SF20	transmembrane 4 L six family member 20
60024	A_23_P114048
60025	A_23_P114057	54910	23047	NM_017789	SEMA4C	sema domain, immunoglobulin domain (Ig), transmembrane domain (TM) and short cytoplasmic domain, (semaphorin) 4C	0.704932	0.969608
60026	A_23_P114061	80036	62287	NM_001007471	TRPM3	transient receptor potential cation channel, subfamily M, member 3	1.03713	-20.2246
60027	A_23_P114075	2186	105670	NM_004459	BPTF	bromodomain PHD finger transcription factor	0.941614	-20.8869
60028	A_23_P11408	442862		NM_001002758	PRY2	PTPN13-like, Y-linked 2	0.999328	-37.337
60029	A_23_P114084	5251	37310	NM_000444	PHEX	phosphate regulating endopeptidase homolog, X-linked
60030	A_23_P114095	51360	9287	NM_015884	MBTPS2	membrane-bound transcription factor peptidase, site 2	1.00865	-35.9747
60031	A_23_P114105	23641	32153	NM_012317	LDOC1	leucine zipper, down-regulated in cancer 1	1.04312	-23.5909
60032	A_23_P114118	10389	38139	NM_006089	SCML2	sex comb on midleg-like 2 (Drosophila)
60033	A_23_P114134	10214	88875	NM_175711	SSX3	synovial sarcoma, X breakpoint 3	1.10161	0.489675
60034	A_23_P114144	28952	8515	NM_014008	CCDC22	coiled-coil domain containing 22	0.951309	-25.4138
60035	A_23_P114155	27238	32278	NM_015698	GPKOW	G patch domain and KOW motifs	1.12422	-2.1411
60036	A_23_P114164	29978	81830	NM_013444	UBQLN2	ubiquilin 2	1.09586	-0.8678
60037	A_23_P114172	54885	41196	NM_017752	TBC1D8B	TBC1 domain family, member 8B (with GRAM domain)	0.974204	-35.3915
60038	A_23_P114185	7102	20967	NM_004615	TSPAN7	tetraspanin 7	0.787948	0.761675
60039	A_23_P114210	5456	260	NM_000307	POU3F4	POU class 3 homeobox 4	1.02088	-29.4101
60040	A_23_P114221	5931	55702	NM_002893	RBBP7	retinoblastoma binding protein 7	0.907525	-3.05153
60041	A_23_P114232	10549	4672	NM_006406	PRDX4	peroxiredoxin 4	0.90231	0.304434
60042	A_23_P114259	140456	12287	NM_080873	ASB11	ankyrin repeat and SOCS box-containing 11
60043	A_23_P114275	10857	48457	NM_006667	PGRMC1	progesterone receptor membrane component 1	1.02111	-33.4678
60044	A_23_P114282	28985	5803	NM_014060	MCTS1	malignant T cell amplified sequence 1	1.11709	-3.66592
60045	A_23_P114299	2833	1153	NM_001504	CXCR3	chemokine (C-X-C motif) receptor 3	0.994618	-37.0243
60046	A_23_P114307	5030	20568	NM_002565	P2RY4	pyrimidinergic receptor P2Y, G-protein coupled, 4	0.977075	-28.3288
60047	A_23_P114314	1046	3806	NM_005193	CDX4	caudal type homeobox 4
60048	A_23_P114349	170626	89120	NM_130776	XAGE3	X antigen family, member 3
60049	A_23_P114353	55998	81954	NM_032946	NXF5	nuclear RNA export factor 5	0.944188	-27.4443
60050	A_23_P114361	4204	3657	NM_004992	MECP2	methyl CpG binding protein 2 (Rett syndrome)	1.04736	-22.6824
60051	A_23_P114374	5956	68064	NM_020061	OPN1LW	opsin 1 (cone pigments), long-wave-sensitive	1.05981	-10.3532
60052	A_23_P114381	26576	69164	NM_014370	SRPK3	SFRS protein kinase 3	0.927231	-5.0915
60053	A_23_P114405	9643	22710	NM_012286	MORF4L2	mortality factor 4 like 2	1.10412	-5.99859
60054	A_23_P114414	79836	11712	NM_001031855	LONRF3	LON peptidase N-terminal domain and ring finger 3	1.00847	-36.9688
60055	A_23_P114423	9104	3437	NM_152869	RGN	regucalcin (senescence marker protein-30)	0.654922	0.973537
60056	A_23_P114445	57692	10856	NM_020932	MAGEE1	melanoma antigen family E, 1	0.936749	-6.09587
60057	A_23_P114466	90665	69537	NM_033284	TBL1Y	transducin (beta)-like 1, Y-linked	0.977525	-29.6224
60058	A_23_P1145	55149	10008	NM_018109	MTPAP	mitochondrial poly(A) polymerase	0.991092	-36.6271
60059	A_23_P114582						1.00589	-37.0243
60060	A_23_P114585	80003	8987		PCNXL2	pecanex-like 2 (Drosophila)
60061	A_23_P114597	6706	31413	NM_001014291	SPRR2G	small proline-rich protein 2G	0.843036	-8.31569
60062	A_23_P11461	7335	81888	NM_001032288	UBE2V1	ubiquitin-conjugating enzyme E2 variant 1	1.13425	0.984163
60063	A_23_P114616	81573	41804	NM_030816	ANKRD13C	ankyrin repeat domain 13C	1.67951	0.989038
60064	A_23_P114626	462	20139	NM_000488	SERPINC1	serpin peptidase inhibitor, clade C (antithrombin), member 1	0.807458	-1.40289
60065	A_23_P114649	60672	15879	NM_021933	MIIP	migration and invasion inhibitory protein	0.864267	-1.17806
60075	A_23_P114656	3065	68426	NM_004964	HDAC1	histone deacetylase 1	0.882505	0.00516331
60076	A_23_P114662	1429	68210	NM_001889	CRYZ	crystallin, zeta (quinone reductase)	1.53889	0.994682
60077	A_23_P114670	27237	82484	NM_014448	ARHGEF16	Rho guanine nucleotide exchange factor (GEF) 16	0.991452	-36.9688
60078	A_23_P114689	55616	41190	NM_017707	ASAP3	ArfGAP with SH3 domain, ankyrin repeat and PH domain 3	0.749459	0.995879
60079	A_23_P114707	9563	48275	NM_004285	H6PD	hexose-6-phosphate dehydrogenase (glucose 1-dehydrogenase)	0.946717	-21.7801
60080	A_23_P114713	1580	73900	NM_000779	CYP4B1	cytochrome P450, family 4, subfamily B, polypeptide 1
60081	A_23_P114736	3766	1689	NM_002241	KCNJ10	potassium inwardly-rectifying channel, subfamily J, member 10	0.921734	-2.93859
60082	A_23_P114740	3075	20086	NM_000186	CFH	complement factor H
60083	A_23_P114774	10654	4779	NM_006556	PMVK	phosphomevalonate kinase	0.801879	0.881057
60093	A_23_P114783	142	1222	NM_001618	PARP1	poly (ADP-ribose) polymerase 1	0.784225	0.693492
60094	A_23_P114808	51102	5362	NM_001024732	MECR	mitochondrial trans-2-enoyl-CoA reductase	0.830792	0.476498
60095	A_23_P114814	58480	49663	NM_021205	RHOU	ras homolog gene family, member U	1.06901	-1.27163
60096	A_23_P114826	64960	32636	NM_031280	MRPS15	mitochondrial ribosomal protein S15	0.860629	0.0571014
60097	A_23_P114839	2275	37928	NM_004468	FHL3	four and a half LIM domains 3	1.07977	-10.954
60098	A_23_P114857	30814	8083	NM_014589	PLA2G2E	phospholipase A2, group IIE	0.997479	-34.5723
60099	A_23_P114862	10218	50022	NM_021146	ANGPTL7	angiopoietin-like 7
60100	A_23_P114879	51361	9289	NM_015888	HOOK1	hook homolog 1 (Drosophila)	0.934046	-22.0049
60101	A_23_P114883	2331	1530	NM_002023	FMOD	fibromodulin	17.1645	1
60102	A_23_P114903	3310	105648	NM_002155	HSPA6	heat shock 70kDa protein 6 (HSP70B')	1.03344	-21.1092
60103	A_23_P114929	25874	31675	NM_015415	BRP44	brain protein 44	0.940968	-15.4591
60104	A_23_P114934	84944	13143	NM_032858	MAEL	maelstrom homolog (Drosophila)
60105	A_23_P114947	5997	2192	NM_002923	RGS2	regulator of G-protein signaling 2, 24kDa	1.31818	0.959224
60106	A_23_P114952	252839	9515	NM_016456	TMEM9	transmembrane protein 9	0.855343	0.856394
60107	A_23_P114968	5738	7908	NM_020440	PTGFRN	prostaglandin F2 receptor negative regulator	1.0782	0.257326
60108	A_23_P114983	84676	41878	NM_032588	TRIM63	tripartite motif-containing 63
60109	A_23_P115011	54507	23141	NM_019032	ADAMTSL4	ADAMTS-like 4	0.845199	-0.340744
60110	A_23_P115021	88	31016	NM_001103	ACTN2	actinin, alpha 2	0.816117	0.744079
60111	A_23_P115022	128218	16952	NM_144626	TMEM125	transmembrane protein 125	0.92305	-21.1092
60112	A_23_P115036	9670	40968	NM_014652	IPO13	importin 13	0.984341	-23.136
60113	A_23_P115046	8891	7005	NM_020365	EIF2B3	eukaryotic translation initiation factor 2B, subunit 3 gamma, 58kDa	0.904647	-6.70593
60114	A_23_P115052	6016	56003	NM_006912	RIT1	Ras-like without CAAX 1	1.06869	-35.8656
60115	A_23_P115064	1382	1415	NM_001878	CRABP2	cellular retinoic acid binding protein 2	0.902261	-14.8875
60125	A_23_P11507	26009	9182	NM_015534	ZZZ3	zinc finger, ZZ-type containing 3	0.928927	-26.095
60126	A_23_P115091	57111	22995	NM_020387	RAB25	RAB25, member RAS oncogene family
60127	A_23_P115105	26099	9213	NM_015609	C1orf144	chromosome 1 open reading frame 144	1.06152	0.622471
60128	A_23_P115118	656	74405	NM_001720	BMP8B	bone morphogenetic protein 8b	0.965802	-32.4091
60129	A_23_P115124	81559	14225	NM_145214	TRIM11	tripartite motif-containing 11	0.940524	-2.09702
60130	A_23_P115137	10542	4668	NM_006402	HBXIP	hepatitis B virus x interacting protein	0.997624	-36.7765
60131	A_23_P115149	79084	11466	NM_024102	WDR77	WD repeat domain 77	0.903237	0.792996
60132	A_23_P115161	2532	48067	NM_002036	DARC	Duffy blood group, chemokine receptor
60133	A_23_P115167	23507	9103	NM_015350	LRRC8B	leucine rich repeat containing 8 family, member B	0.892074	-10.8015
60134	A_23_P115190	4803	1876	NM_002506	NGF	nerve growth factor (beta polypeptide)
60135	A_23_P115192	83417	88926	NM_031282	FCRL4	Fc receptor-like 4
60136	A_23_P115200	83417	88926	NM_031282	FCRL4	Fc receptor-like 4
60137	A_23_P115201	83417	88926	NM_031282	FCRL4	Fc receptor-like 4
60138	A_23_P115202	49860	9416	NM_016190	CRNN	cornulin	0.93108	-12.2301
60139	A_23_P115215	6944	110905	NM_005997	VPS72	vacuolar protein sorting 72 homolog (S. cerevisiae)	1.0024	-37.1646
60140	A_23_P115223	10456	4463	NM_006118	HAX1	HCLS1 associated protein X-1	0.894126	-10.3532
60141	A_23_P115246	8547		NM_003665	FCN3	ficolin (collagen/fibrinogen domain containing) 3 (Hakata antigen)	1.01767	-26.3213
60151	A_23_P115261	183	14	NM_000029	AGT	angiotensinogen (serpin peptidase inhibitor, clade A, member 8)	0.963684	-5.80771
60152	A_23_P115286	8915	2912	NM_003921	BCL10	B-cell CLL/lymphoma 10	1.27447	0.921656
60153	A_23_P115313	64222	23359	NM_022371	TOR3A	torsin family 3, member A	0.590798	0.999964
60154	A_23_P115316	64222	23359	NM_022371	TOR3A	torsin family 3, member A	0.618535	0.999705
60155	A_23_P115331	27245	17144	NM_001029882	AHDC1	AT hook, DNA binding motif, containing 1	1.09876	-4.14918
60156	A_23_P115346	1939	38244	NM_006893	LGTN	ligatin	0.962218	-23.8186
60157	A_23_P115356	8574	2737	NM_003689	AKR7A2	aldo-keto reductase family 7, member A2 (aflatoxin aldehyde reductase)	0.76819	0.982738
60158	A_23_P115366	51727	32308	NM_016308	CMPK1	cytidine monophosphate (UMP-CMP) kinase 1, cytosolic	1.03141	-34.9975
60159	A_23_P115375	653604	110729	NM_001123375	HIST2H3D	histone cluster 2, H3d	1.0191	-28.9813
60169	A_23_P115407	2944	121492	NM_146421	GSTM1	glutathione S-transferase mu 1	1.27639	0.954176
60170	A_23_P115417	23179	9039	NM_015149	RGL1	ral guanine nucleotide dissociation stimulator-like 1	2.7556	1
60171	A_23_P11543	2517	20078	NM_000147	FUCA1	fucosidase, alpha-L- 1, tissue	1.28258	0.989127
60172	A_23_P115444	8995	3732	NM_005092	TNFSF18	tumor necrosis factor (ligand) superfamily, member 18
60173	A_23_P115460	6146	37378	NM_000983	RPL22	ribosomal protein L22	0.81961	-0.538292
60174	A_23_P115467	6276	2224	NM_002962	S100A5	S100 calcium binding protein A5
60175	A_23_P115478	29943	7881	NM_013358	PADI1	peptidyl arginine deiminase, type I
60176	A_23_P115482	29089	40929	NM_014176	UBE2T	ubiquitin-conjugating enzyme E2T (putative)	0.614871	0.999872
60177	A_23_P115492	79805	57005	NM_024749	VASH2	vasohibin 2	0.985652	-36.0799
60178	A_23_P115519	84648	88938	NM_032563	LCE3D	late cornified envelope 3D	1.04951	-30.0426
60179	A_23_P115523	65094	11306	NM_023007	JMJD4	jumonji domain containing 4	0.852282	0.988198
60180	A_23_P115534	79932	11764	NM_024874	KIAA0319L	KIAA0319-like	0.891465	-10.6505
60181	A_23_P115563	81472	64884	NM_198074	OR2C3	olfactory receptor, family 2, subfamily C, member 3
60182	A_23_P115573	149345	18428	NM_198149	SHISA4	shisa homolog 4 (Xenopus laevis)	1.01887	-27.8884
60183	A_23_P115597	22852	45968	NM_014915	ANKRD26	ankyrin repeat domain 26	0.925889	-21.3322
60184	A_23_P115608	57584	10822	NM_020824	ARHGAP21	Rho GTPase activating protein 21	1.08477	-16.6399
60185	A_23_P115616
60186	A_23_P115636	1787	3249	NM_004412	TRDMT1	tRNA aspartic acid methyltransferase 1	0.953964	-31.2623
60187	A_23_P11564	9813	8858	NM_014774	KIAA0494	KIAA0494	1.14773	-0.55967
60188	A_23_P115645	10659	4783	NM_001025076	CELF2	CUGBP, Elav-like family member 2
60189	A_23_P115652	653509		NM_005411	SFTPA1	surfactant protein A1	1.04486	-15.2671
60190	A_23_P115683	79803	11691	NM_024747	HPS6	Hermansky-Pudlak syndrome 6	1.12983	0.98375
60191	A_23_P115699	5662	31115	NM_002779	PSD	pleckstrin and Sec7 domain containing	0.963218	-11.5796
60192	A_23_P115703	84108	12378	NM_001011663	PCGF6	polycomb group ring finger 6	0.881094	0.772662
60193	A_23_P115726	220963	32642	NM_194298	SLC16A9	solute carrier family 16, member 9 (monocarboxylic acid transporter 9)	0.95376	-22.909
60194	A_23_P115732	648	3797		BMI1	BMI1 polycomb ring finger oncogene	1.09432	-18.7103
60195	A_23_P115743	63877	41463	NM_022063	C10orf84	chromosome 10 open reading frame 84	1.06713	-14.8875
60196	A_23_P115762	11319	5256	NM_007265	ECD	ecdysoneless homolog (Drosophila)	1.0503	-11.1081
60197	A_23_P115780	26103	9215	NM_015613	LRIT1	leucine-rich repeat, immunoglobulin-like and transmembrane domains 1	0.984584	-28.3288
60198	A_23_P115785	92565	12055	NM_145235	FANK1	fibronectin type III and ankyrin repeat domains 1	0.93218	-37.2899
60199	A_23_P115792	59338	11001	NM_001001974	PLEKHA1	pleckstrin homology domain containing, family A (phosphoinositide binding specific) member 1	1.19297	0.864192
60200	A_23_P115805	93426	77044	NM_001143764	SYCE1	synaptonemal complex central element protein 1
60201	A_23_P115824	3189	11012	NM_012207	HNRNPH3	heterogeneous nuclear ribonucleoprotein H3 (2H9)	0.847725	-8.19165
60202	A_23_P115838	26148	22914	NM_015652	C10orf12	chromosome 10 open reading frame 12	1.08041	-8.95764
60203	A_23_P115842	55749	10086	NM_018237	CCAR1	cell division cycle and apoptosis regulator 1	0.989178	-37.0754
60204	A_23_P115861	220992	89162	NM_145312	ZNF485	zinc finger protein 485	0.964141	-30.8631
60205	A_23_P115862	118881	41703	NM_144589	COMTD1	catechol-O-methyltransferase domain containing 1	0.905174	-6.49748
60206	A_23_P115872	55165	10019	NM_018131	CEP55	centrosomal protein 55kDa	0.887331	-12.7341
60207	A_23_P115885	9562	37980	NM_004897	MINPP1	multiple inositol-polyphosphate phosphatase 1	0.998855	-37.337
60208	A_23_P115902						0.948003	-26.9971
60209	A_23_P115919	5264	4530	NM_001037537	PHYH	phytanoyl-CoA 2-hydroxylase	0.627362	0.918304
60210	A_23_P115922	1979	3022	NM_004096	EIF4EBP2	eukaryotic translation initiation factor 4E binding protein 2	0.946044	-8.82633
60211	A_23_P115932	338567	115879	NM_181840	KCNK18	potassium channel, subfamily K, member 18
60212	A_23_P115955	219927	32936	NM_181515	MRPL21	mitochondrial ribosomal protein L21	0.969858	-22.0049
60213	A_23_P11598	127396	65042	NM_152373	ZNF684	zinc finger protein 684	0.750001	0.295278
60214	A_23_P115998	6688	2346	NM_003120	SPI1	spleen focus forming virus (SFFV) proviral integration oncogene spi1
60215	A_23_P116007	9479	31314	NM_005456	MAPK8IP1	mitogen-activated protein kinase 8 interacting protein 1	1.01765	-29.6224
60216	A_23_P116013	10929	113796	NM_032102	SFRS2B	splicing factor, arginine/serine-rich 2B	0.983085	-16.8414
60217	A_23_P116016	10929	113796	NM_032102	SFRS2B	splicing factor, arginine/serine-rich 2B	0.938922	-7.47714
60218	A_23_P116025	9440	3151	NM_004268	MED17	mediator complex subunit 17	1.05883	-9.77681
60219	A_23_P116037	7108	68305	NM_003273	TM7SF2	transmembrane 7 superfamily member 2	0.705154	0.993435
60220	A_23_P116081	84153	32666	NM_032193	RNASEH2C	ribonuclease H2, subunit C	0.803689	0.995879
60221	A_23_P116091	10072	40210	NM_130443	DPP3	dipeptidyl-peptidase 3	1.08274	-1.43691
60222	A_23_P116114	5140	709	NM_000922	PDE3B	phosphodiesterase 3B, cGMP-inhibited	1.04135	-16.0434
60223	A_23_P116123	1111	975	NM_001274	CHEK1	CHK1 checkpoint homolog (S. pombe)	0.818067	-1.43691
60224	A_23_P116145	414301	100549	NM_001001711	DDI1	DNA-damage inducible 1 homolog 1 (S. cerevisiae)
60225	A_23_P116168	84437	34935	NM_032424	KIAA1826	KIAA1826	1.07284	-23.136
60226	A_23_P116173	120376	19023	NM_001136105	C11orf93	chromosome 11 open reading frame 93	0.618413	0.837426
60227	A_23_P116187	83875	12912	NM_031938	BCO2	beta-carotene oxygenase 2
60228	A_23_P116195
60229	A_23_P116207	56912	10596	NM_020153	IFT46	intraflagellar transport 46 homolog (Chlamydomonas)	0.986813	-35.2637
60230	A_23_P116235	4192	1792	NM_001012334	MDK	midkine (neurite growth-promoting factor 2)	0.64827	0.997734
60231	A_23_P116249	2900	81829	NM_014619	GRIK4	glutamate receptor, ionotropic, kainate 4
60232	A_23_P116259	55800	10176	NM_018400	SCN3B	sodium channel, voltage-gated, type III, beta
60233	A_23_P116264	4900	4500	NM_006176	NRGN	neurogranin (protein kinase C substrate, RC3)	0.815992	0.960386
60234	A_23_P116280	7490	11536	NM_024426	WT1	Wilms tumor 1	0.913456	-1.36936
60235	A_23_P116286	272	408	NM_001025390	AMPD3	adenosine monophosphate deaminase 3	2.90762	0.997719
60236	A_23_P11629	199964	52319	NM_182532	TMEM61	transmembrane protein 61	1.02311	-37.3258
60237	A_23_P116371	931	7259	NM_152866	MS4A1	membrane-spanning 4-domains, subfamily A, member 1
60238	A_23_P116376	79869	11731	NM_024811	CPSF7	cleavage and polyadenylation specific factor 7, 59kDa	0.915224	-0.202081
60239	A_23_P116387	3619	9624	NM_001040694	INCENP	inner centromere protein antigens 135/155kDa	0.654692	0.999295
60240	A_23_P116414	11145	5136	NM_007069	PLA2G16	phospholipase A2, group XVI	1.52858	0.996135
60241	A_23_P116430	10083	77476	NM_005709	USH1C	Usher syndrome 1C (autosomal recessive, severe)	1.00486	-36.5461
60242	A_23_P116435	51214		NR_028044	IGF2AS	insulin-like growth factor 2 antisense	0.76968	0.0184288
60243	A_23_P11644	6703	31413	NM_006945	SPRR2D	small proline-rich protein 2D	0.891558	-0.235257
60244	A_23_P116473
60245	A_23_P116512	79899	11753	NM_024841	PRR5L	proline rich 5 like
60246	A_23_P11652	7398	2528	NM_003368	USP1	ubiquitin specific peptidase 1	0.876496	-18.9237
60247	A_23_P116523						0.912768	-14.8875
60248	A_23_P116533	23075	7557	NM_015055	SWAP70	SWAP switching B-cell complex 70kDa subunit	1.1899	0.99152
60249	A_23_P116557	3965	32078	NM_009587	LGALS9	lectin, galactoside-binding, soluble, 9	1.02486	-25.8683
60250	A_23_P116578	51585	122191	NM_015885	PCF11	PCF11, cleavage and polyadenylation factor subunit, homolog (S. cerevisiae)	1.01602	-29.4101
60251	A_23_P116587	4975	36195	NM_006189	OMP	olfactory marker protein	0.94078	-18.9237
60252	A_23_P116602	57558	35459	NM_020798	USP35	ubiquitin specific peptidase 35	1.06833	-15.4591
60253	A_23_P116614	10873	100773	NM_001014811	ME3	malic enzyme 3, NADP(+)-dependent, mitochondrial
60254	A_23_P116624	9152	37901	NM_004211	SLC6A5	solute carrier family 6 (neurotransmitter transporter, glycine), member 5	0.932374	-23.5909
60255	A_23_P11664	9295	36164	NM_004768	SFRS11	splicing factor, arginine/serine-rich 11	1.04395	-32.2236
60256	A_23_P116640	79345	56593	NM_033180	OR51B2	olfactory receptor, family 51, subfamily B, member 2
60257	A_23_P116642	65012	66953	NM_133489	SLC26A10	solute carrier family 26, member 10	0.92616	-15.2671
60258	A_23_P116653	79370	49840	NM_138722	BCL2L14	BCL2-like 14 (apoptosis facilitator)
60259	A_23_P116679	5036	4513	NM_006191	PA2G4	proliferation-associated 2G4, 38kDa	0.902661	-8.19165
60260	A_23_P116682	6601	2312	NM_139067	SMARCC2	SWI/SNF related, matrix associated, actin dependent regulator of chromatin, subfamily c, member 2	1.03166	-22.909
60261	A_23_P116694	6231	37420	NM_001029	RPS26	ribosomal protein S26	0.792938	0.783092
60262	A_23_P116712	11228	5219	NM_007211	RASSF8	Ras association (RalGDS/AF-6) domain family (N-terminal) member 8
60263	A_23_P11674	5737	741	NM_001039585	PTGFR	prostaglandin F receptor (FP)
60264	A_23_P116741	9271	37963	NM_004764	PIWIL1	piwi-like 1 (Drosophila)
60265	A_23_P116743	338799		NR_002809	LOC338799	hypothetical LOC338799	0.899662	-2.72199
60266	A_23_P116765	3906	1720	NM_002289	LALBA	lactalbumin, alpha-	1.04344	-20.8869
60267	A_23_P116797	60314	5853	NM_021640	C12orf10	chromosome 12 open reading frame 10	0.937899	-8.95764
60268	A_23_P116809	22818	9366	NM_016057	COPZ1	coatomer protein complex, subunit zeta 1	0.941346	-17.0442
60269	A_23_P116829	7334	100734	NM_003348	UBE2N	ubiquitin-conjugating enzyme E2N (UBC13 homolog, yeast)	1.02019	-34.1174
60270	A_23_P116840	60673	11072	NM_021934	C12orf44	chromosome 12 open reading frame 44	1.03574	-25.8683
60280	A_23_P11685	5321	32059	NM_024420	PLA2G4A	phospholipase A2, group IVA (cytosolic, calcium-dependent)
60281	A_23_P116850	3849	30974	NM_000423	KRT2	keratin 2
60282	A_23_P116868	53919	23008	NM_017435	SLCO1C1	solute carrier organic anion transporter family, member 1C1
60283	A_23_P116872	5545	74447	NM_002723	PRB4	proline-rich protein BstNI subfamily 4	0.896373	-8.31569
60284	A_23_P116890	5544	117709	NM_006249	PRB3	proline-rich protein BstNI subfamily 3	0.994786	-37.0243
60285	A_23_P116898	2	37248	NM_000014	A2M	alpha-2-macroglobulin	0.899325	-1.17806
60286	A_23_P116902	420	10883	NM_021071	ART4	ADP-ribosyltransferase 4 (Dombrock blood group)	0.934838	-22.909
60287	A_23_P116913	121536	40690	NM_153207	AEBP2	AE binding protein 2	1.09763	-4.00637
60288	A_23_P116942	3902	1719	NM_002286	LAG3	lymphocyte-activation gene 3	1.14969	0.711483
60289	A_23_P11697	127540	83321	NM_145205	HMGB4	high-mobility group box 4
60290	A_23_P116980	7289	20711		TULP3	tubby like protein 3	0.945495	-23.3633
60291	A_23_P116999	51184	6487	NM_016301	GPN3	GPN-loop GTPase 3	0.845121	0.593245
60292	A_23_P1170	93550	18373	NM_174890	ANUBL1	AN1, ubiquitin-like, homolog (Xenopus laevis)	0.987266	-35.1323
60293	A_23_P117037	25875	9128	NM_015416	LETMD1	LETM1 domain containing 1	0.948673	-28.765
60294	A_23_P11705	55108	32386	NM_018045	BSDC1	BSD domain containing 1	1.25475	0.809147
60295	A_23_P117059	9194	20990	NM_004731	SLC16A7	solute carrier family 16, member 7 (monocarboxylic acid transporter 2)	1.01659	-37.337
60296	A_23_P117068	6636	2328	NM_003095	SNRPF	small nuclear ribonucleoprotein polypeptide F	0.804651	0.823914
60297	A_23_P117082	50865	8407	NM_015987	HEBP1	heme binding protein 1	0.808437	0.993961
60298	A_23_P117095	8074	10771	NM_020638	FGF23	fibroblast growth factor 23
60299	A_23_P117104	362	20398	NM_001651	AQP5	aquaporin 5
60300	A_23_P117125	5916	20263	NM_000966	RARG	retinoic acid receptor, gamma	0.962291	-17.2483
60301	A_23_P11713	8073	20744	NM_080392	PTP4A2	protein tyrosine phosphatase type IVA, member 2	1.1058	-3.86739
60302	A_23_P117146	11108	8235	NM_012406	PRDM4	PR domain containing 4	1.12052	0.887385
60303	A_23_P117157	8803	2856	NM_003850	SUCLA2	succinate-CoA ligase, ADP-forming, beta subunit	1.18814	-1.96851
60304	A_23_P117163	55213	10061	NM_018191	RCBTB1	regulator of chromosome condensation (RCC1) and BTB (POZ) domain containing protein 1	1.02669	-33.298
60305	A_23_P117175	143	114807	NM_006437	PARP4	poly (ADP-ribose) polymerase family, member 4	1.67713	0.997154
60306	A_23_P117190	29103	22740	NM_013238	DNAJC15	DnaJ (Hsp40) homolog, subfamily C, member 15	1.18331	0.744079
60307	A_23_P117198	78988	11422	NM_024026	MRP63	mitochondrial ribosomal protein 63	0.820945	0.999832
60308	A_23_P117225	2073	37265	NM_000123	ERCC5	excision repair cross-complementing rodent repair deficiency, complementation group 5	1.28053	0.795393
60309	A_23_P117238	79587	11575	NM_024537	CARS2	cysteinyl-tRNA synthetase 2, mitochondrial (putative)	0.826021	0.984825
60310	A_23_P117242	6541	20658	NM_003045	SLC7A1	solute carrier family 7 (cationic amino acid transporter, y+ system), member 1	1.08119	-7.70971
60311	A_23_P117261	122042	15402	NM_130806	RXFP2	relaxin/insulin-like family peptide receptor 2	1.14703	-21.3322
60312	A_23_P117274	4285	4337	NM_005932	MIPEP	mitochondrial intermediate peptidase	0.958423	-20.4446
60313	A_23_P117286	1203	4738	NM_006493	CLN5	ceroid-lipofuscinosis, neuronal 5	1.03993	-10.6505
60314	A_23_P11729	51043	7605	NM_015872	ZBTB7B	zinc finger and BTB domain containing 7B	1.11305	-1.40289
60315	A_23_P117298	2155	7710	NM_000131	F7	coagulation factor VII (serum prothrombin conversion accelerator)	0.805252	-6.39518
60316	A_23_P1173	3026	3050	NM_004132	HABP2	hyaluronan binding protein 2
60317	A_23_P117302						0.848685	-5.35141
60318	A_23_P117346	8816	18564	NM_003861	DCAF5	DDB1 and CUL4 associated factor 5	1.02932	-29.1964
60319	A_23_P117363	866	20417	NM_001756	SERPINA6	serpin peptidase inhibitor, clade A (alpha-1 antiproteinase, antitrypsin), member 6	0.727624	0.780535
60320	A_23_P117380	90050	34701	NM_138344	FAM181A	family with sequence similarity 181, member A	0.755843	0.898946
60321	A_23_P117387	117153	14275	NM_054024	MIA2	melanoma inhibitory activity 2	1.31802	0.588138
60322	A_23_P11739	83881	8445	NM_031944	MIXL1	Mix1 homeobox-like 1 (Xenopus laevis)	0.695685	0.999144
60323	A_23_P117411	2290	3843	NM_005249	FOXG1	forkhead box G1	0.968791	-19.7872
60324	A_23_P117416	2972	1161	NM_145685	BRF1	BRF1 homolog, subunit of RNA polymerase III transcription initiation factor IIIB (S. cerevisiae)	0.894362	-4.44665
60325	A_23_P11742	375260		NR_024077	WASH2P	WAS protein family homolog 2 pseudogene	1.00459	-36.909
60326	A_23_P117424	80344	11886	NM_025230	DCAF11	DDB1 and CUL4 associated factor 11	0.786094	0.99945
60327	A_23_P117437	64806	15429	NM_022789	IL25	interleukin 25
60328	A_23_P11744	100287171		NM_182905	WASH1	WAS protein family homolog 1	1.0012	-37.3101
60329	A_23_P117447	55017	9921	NM_017924	C14orf119	chromosome 14 open reading frame 119	1.11789	-1.05947
60330	A_23_P117464	122664	25079	NM_173846	TPPP2	tubulin polymerization-promoting protein family member 2	0.946187	-28.9813
60331	A_23_P117480						1.00072	-37.346
60332	A_23_P117494	4522	55940	NM_005956	MTHFD1	methylenetetrahydrofolate dehydrogenase (NADP+ dependent) 1, methenyltetrahydrofolate cyclohydrolase, formyltetrahydrofolate synthetase	0.810226	0.987178
60333	A_23_P117506	51635	9350	NM_016029	DHRS7	dehydrogenase/reductase (SDR family) member 7	1.2017	0.874331
60334	A_23_P117515	5926	11303	NM_002892	ARID4A	AT rich interactive domain 4A (RBP1-like)	1.09451	-21.3322
60335	A_23_P11752	4985	20252	NM_000911	OPRD1	opioid receptor, delta 1	1.0207	-28.9813
60336	A_23_P117527	55030	12713	NM_017943	FBXO34	F-box protein 34	1.04185	-22.4561
60337	A_23_P117540	6815	41331	NM_145251	STYX	serine/threonine/tyrosine interacting protein	0.922019	-5.5304
60338	A_23_P117546	6655	38253	NM_006939	SOS2	son of sevenless homolog 2 (Drosophila)	1.14174	-2.18581
60339	A_23_P117558	2287	1525	NM_002013	FKBP3	FK506 binding protein 3, 25kDa	0.952413	-26.7724
60340	A_23_P117580	957	37457	NM_001249	ENTPD5	ectonucleoside triphosphate diphosphohydrolase 5	1.08292	-5.5304
60341	A_23_P117582	122953	12787	NM_130469	JDP2	Jun dimerization protein 2	1.41523	0.920833
60342	A_23_P117599	10598	8106	NM_012111	AHSA1	AHA1, activator of heat shock 90kDa protein ATPase homolog 1 (yeast)	1.03858	-23.8186
60343	A_23_P117602	3002	108184	NM_004131	GZMB	granzyme B (granzyme 2, cytotoxic T-lymphocyte-associated serine esterase 1)	0.971923	-27.8884
60344	A_23_P117623	55775	5424	NM_018319	TDP1	tyrosyl-DNA phosphodiesterase 1	0.794926	0.999456
60345	A_23_P117635	4287	3658	NM_004993	ATXN3	ataxin 3	1.14831	-1.23878
60346	A_23_P11764	26523	81826	NM_012199	EIF2C1	eukaryotic translation initiation factor 2C, 1	0.916255	-10.8405
60347	A_23_P117654	4644	20100	NM_000259	MYO5A	myosin VA (heavy chain 12, myoxin)	1.14502	-1.40266
60348	A_23_P117662	3067	20490	NM_002112	HDC	histidine decarboxylase	0.952771	-16.1802
60349	A_23_P117679	7782	74984	NM_013309	SLC30A4	solute carrier family 30 (zinc transporter), member 4	1.0569	-6.31286
60350	A_23_P117683	25764	9498	NM_016400	C15orf63	chromosome 15 open reading frame 63	0.887785	0.53938
60351	A_23_P117694	10391	21228	NM_006091	CORO2B	coronin, actin binding protein, 2B	1.14489	-0.713211
60352	A_23_P117721	6218	115588	NM_001021	RPS17	ribosomal protein S17	0.872677	0.417336
60353	A_23_P117727	123263	12320	NM_139242	MTFMT	mitochondrial methionyl-tRNA formyltransferase	1.03713	-8.01545
60354	A_23_P117734	145748		NM_152449	LYSMD4	LysM, putative peptidoglycan-binding, domain containing 4	1.01857	-9.74857
60355	A_23_P11774	51118	6349	NM_016037	UTP11L	UTP11-like, U3 small nucleolar ribonucleoprotein, (yeast)	0.975596	-20.787
60356	A_23_P117743	140460	34130	NM_024708	ASB7	ankyrin repeat and SOCS box-containing 7	1.06009	-2.42106
60357	A_23_P117759	145781	45124	NM_001018090	GCOM1	GRINL1A complex locus	1.05093	-0.53164
60358	A_23_P117767	54939	9865	NM_017828	COMMD4	COMM domain containing 4	0.781905	0.895268
60359	A_23_P117778	84993	12312	NM_032907	UBL7	ubiquitin-like 7 (bone marrow stromal cell-derived)	0.83762	0.164282
60360	A_23_P117782	55323	32408	NM_018357	LARP6	La ribonucleoprotein domain family, member 6	0.941796	-7.23456
60361	A_23_P117797	54982	9898	NM_017882	CLN6	ceroid-lipofuscinosis, neuronal 6, late infantile, variant	0.789887	0.993294
60362	A_23_P117805	8128	4384	NM_006011	ST8SIA2	ST8 alpha-N-acetyl-neuraminide alpha-2,8-sialyltransferase 2	1.00607	-27.677
60363	A_23_P117828
60364	A_23_P117833	54893	9822		MTMR10	myotubularin related protein 10
60365	A_23_P117851	594855	77368	NM_001030005	CPLX3	complexin 3
60366	A_23_P117852	9768	8829	NM_014736	KIAA0101	KIAA0101	0.63785	0.966765
60367	A_23_P117862	56160	41520	NM_138704	NDNL2	necdin-like 2	0.879664	-0.128592
60368	A_23_P11787	54361	22529	NM_030761	WNT4	wingless-type MMTV integration site family, member 4
60369	A_23_P117873	1133	22697	NM_012125	CHRM5	cholinergic receptor, muscarinic 5
60370	A_23_P117882	1381	3222	NM_004378	CRABP1	cellular retinoic acid binding protein 1	0.989962	-27.5417
60371	A_23_P117896	116179	14192	NM_052955	TGM7	transglutaminase 7	0.872591	0.197479
60372	A_23_P117912	171177	26426	NM_133639	RHOV	ras homolog gene family, member V	1.02277	-19.9453
60373	A_23_P117928	22893	8976	NM_014952	BAHD1	bromo adjacent homology domain containing 1	1.06803	-1.14594
60374	A_23_P117933	2653	90880	NM_004483	GCSH	glycine cleavage system protein H (aminomethyl carrier)	0.70863	0.50209
60375	A_23_P117943						0.937997	-1.88757
60376	A_23_P117955	353	413	NM_000485	APRT	adenine phosphoribosyltransferase	0.886382	0.385724
60377	A_23_P117971						0.909545	-6.12031
60378	A_23_P117980	10300	4302	NM_005886	KATNB1	katanin p80 (WD repeat containing) subunit B 1	0.881455	0.972849
60379	A_23_P117992	9914	73463	NM_014861	ATP2C2	ATPase, Ca++ transporting, type 2C, member 2
60380	A_23_P118	2135	1102	NM_001439	EXTL2	exostoses (multiple)-like 2	0.961809	-20.6198
60381	A_23_P11800	55450	10238	NM_018584	CAMK2N1	calcium/calmodulin-dependent protein kinase II inhibitor 1	0.809289	0.997537
60382	A_23_P118002	7385	37764	NM_003366	UQCRC2	ubiquinol-cytochrome c reductase core protein II	0.830712	0.997146
60383	A_23_P118018	283897	18492	NM_175900	C16orf54	chromosome 16 open reading frame 54
60384	A_23_P118025	64174	49703	NM_022355	DPEP2	dipeptidase 2
60385	A_23_P118038	10204	110745	NM_005796	NUTF2	nuclear transport factor 2	1.04229	-4.50108
60386	A_23_P118042	55282	23090	NM_018296	LRRC36	leucine rich repeat containing 36	0.950324	-6.12031
60387	A_23_P11806	1301	56389	NM_080629	COL11A1	collagen, type XI, alpha 1
60388	A_23_P118061	51192	9663	NM_181641	CKLF	chemokine-like factor	0.955701	-0.737424
60389	A_23_P118065	3294	99709	NM_002153	HSD17B2	hydroxysteroid (17-beta) dehydrogenase 2	2.65025	0.999957
60390	A_23_P118086	124044	32729	NM_152339	SPATA2L	spermatogenesis associated 2-like	0.74686	0.992619
60391	A_23_P118095	6123	68434	NM_005061	RPL3L	ribosomal protein L3-like	0.924344	-15.0071
60392	A_23_P118105	4716	3343	NM_004548	NDUFB10	NADH dehydrogenase (ubiquinone) 1 beta subcomplex, 10, 22kDa	0.81001	0.969248
60393	A_23_P118113	6650	45782	NM_005632	SOLH	small optic lobes homolog (Drosophila)	1.06301	-19.2634
60394	A_23_P118122	8786	77719	NM_003834	RGS11	regulator of G-protein signaling 11	1.02612	-24.1963
60395	A_23_P118135						1.03142	-20.787
60396	A_23_P118150	23204	41008	NM_015161	ARL6IP1	ADP-ribosylation factor-like 6 interacting protein 1	0.864527	-0.428412
60397	A_23_P118158	9956	21220	NM_006043	HS3ST2	heparan sulfate (glucosamine) 3-O-sulfotransferase 2
60398	A_23_P118174	5347	3690	NM_005030	PLK1	polo-like kinase 1 (Drosophila)	0.710334	0.971794
60399	A_23_P118185	83752	12050	NM_031490	LONP2	lon peptidase 2, peroxisomal	1.04404	-12.0027
60400	A_23_P118195
60401	A_23_P118203	124220	51661	NM_145252	ZG16B	zymogen granule protein 16 homolog B (rat)	0.876912	-0.332418
60402	A_23_P118234	221223	74305	NM_145024	CES7	carboxylesterase 7
60403	A_23_P118246	51659	41105	NM_016095	GINS2	GINS complex subunit 2 (Psf2 homolog)	0.582222	0.991099
60404	A_23_P118254	2294	1114	NM_001451	FOXF1	forkhead box F1	1.01674	-27.8773
60405	A_23_P118266	463	21366	NM_006885	ZFHX3	zinc finger homeobox 3	0.954966	-23.6265
60406	A_23_P118289	9274	3498	NM_004765	BCL7C	B-cell CLL/lymphoma 7C	0.759399	0.998268
60407	A_23_P118300	81889	6774	NM_031208	FAHD1	fumarylacetoacetate hydrolase domain containing 1	0.94934	-17.0316
60408	A_23_P118306	9093	36170	NM_005147	DNAJA3	DnaJ (Hsp40) homolog, subfamily A, member 3	0.838124	-0.0536065
60409	A_23_P118313	11345	68550	NM_007285	GABARAPL2	GABA(A) receptor-associated protein-like 2	1.09015	-8.48727
60410	A_23_P118327	55623	5878	NM_017736	THUMPD1	THUMP domain containing 1	0.971328	-26.0441
60411	A_23_P118334	64282	64245	NM_001040285	PAPD5	PAP associated domain containing 5	0.997577	-27.9044
60412	A_23_P118353	6730	7056	NM_014230	SRP68	signal recognition particle 68kDa	1.06426	-4.06361
60413	A_23_P118370						1.02701	-19.4344
60414	A_23_P118392	51655	7509	NM_016084	RASD1	RAS, dexamethasone-induced 1	1.23841	-0.575076
60415	A_23_P118406	79415	51645	NM_001033046	C17orf62	chromosome 17 open reading frame 62	1.08144	-0.128592
60416	A_23_P11841	493	48034	NM_001684	ATP2B4	ATPase, Ca++ transporting, plasma membrane 4	0.99953	-27.3775
60417	A_23_P118412	283987	12737	NM_030630	C17orf28	chromosome 17 open reading frame 28	0.961234	-0.192625
60418	A_23_P118427	5606	56430	NM_145109	MAP2K3	mitogen-activated protein kinase kinase 3	1.00778	-27.1146
60419	A_23_P11843	10446	21274	NM_201630	LRRN2	leucine rich repeat neuronal 2	1.0155	-23.4798
60420	A_23_P118435	6613	87858	NM_006937	SUMO2	SMT3 suppressor of mif two 3 homolog 2 (S. cerevisiae)	0.934079	-4.65442
60421	A_23_P118451	10948	38227	NM_006804	STARD3	StAR-related lipid transfer (START) domain containing 3	0.866797	0.288888
60422	A_23_P118462	124641	6086	NM_080822	OVCA2	ovarian tumor suppressor candidate 2	0.961061	-3.05051
60423	A_23_P118493	10040	38055	NM_005486	TOM1L1	target of myb1 (chicken)-like 1	1.19878	-0.351063
60424	A_23_P118516	51030	41104	NM_016078	FAM18B	family with sequence similarity 18, member B	1.07981	-18.5772
60425	A_23_P118536	55106	83283	NM_018042	SLFN12	schlafen family member 12
60426	A_23_P118544	1213	3572	NM_004859	CLTC	clathrin, heavy chain (Hc)	1.09767	-16.0111
60427	A_23_P118552	10614	31382	NM_006460	HEXIM1	hexamethylene bis-acetamide inducible 1	1.0039	-27.8773
60428	A_23_P118571	50964	11542	NM_025237	SOST	sclerostin	1.08493	0.964056
60429	A_23_P118581	92591	76813	NM_080863	ASB16	ankyrin repeat and SOCS box-containing 16	0.932034	-1.57866
60430	A_23_P11859	51478	40728	NM_016371	HSD17B7	hydroxysteroid (17-beta) dehydrogenase 7	0.927344	-7.78654
60431	A_23_P1186	389941	17701	NM_001010908	C1QL3	complement component 1, q subcomponent-like 3
60432	A_23_P118607	80755	6821	NM_025267	AARSD1	alanyl-tRNA synthetase domain containing 1	0.945192	-5.56866
60433	A_23_P118615	10351	56029	NM_007168	ABCA8	ATP-binding cassette, sub-family A (ABC1), member 8
60434	A_23_P11862	55732	10058	NM_018186	C1orf112	chromosome 1 open reading frame 112	0.656937	0.999661
60435	A_23_P118633	64847	11264	NM_022827	SPATA20	spermatogenesis associated 20	1.13503	0.605187
60436	A_23_P118643	1977	84699	NM_001968	EIF4E	eukaryotic translation initiation factor 4E	1.06974	-16.8607
60437	A_23_P118649	1977	84699	NM_001968	EIF4E	eukaryotic translation initiation factor 4E	0.980351	-24.9948
60438	A_23_P118660	11056	5093	NM_152300	DDX52	DEAD (Asp-Glu-Ala-Asp) box polypeptide 52	1.47099	0.995513
60439	A_23_P118675	3211	1615	NM_002144	HOXB1	homeobox B1
60440	A_23_P118690	7756	2581	NM_001032293	ZNF207	zinc finger protein 207	0.991476	-27.4354
60441	A_23_P118693	8456	2664	NM_003593	FOXN1	forkhead box N1	1.02075	-24.6045
60442	A_23_P118705	6388	5045	NM_006923	SDF2	stromal cell-derived factor 2	1.05839	-1.05702
60443	A_23_P118712	85464	14116		SSH2	slingshot homolog 2 (Drosophila)	0.984289	-24.8668
60444	A_23_P118722	432	1263	NM_001671	ASGR1	asialoglycoprotein receptor 1	1.05074	-2.05557
60445	A_23_P11874	9019	2939	NM_003953	MPZL1	myelin protein zero-like 1	1.20285	0.992795
60446	A_23_P118741	201232	71749	NM_201566	SLC16A13	solute carrier family 16, member 13 (monocarboxylic acid transporter 13)	1.045	-15.5066
60447	A_23_P118749	51009	9356	NM_016041	DERL2	Der1-like domain family, member 2	1.02591	-21.284
60448	A_23_P118774	3837	1707	NM_002265	KPNB1	karyopherin (importin) beta 1	1.18059	-3.46761
60449	A_23_P118791	84314	12052	NM_032354	TMEM107	transmembrane protein 107	0.862307	-0.468806
60459	A_23_P118815	332	37450	NM_001012271	BIRC5	baculoviral IAP repeat-containing 5	0.567011	0.999889
60460	A_23_P118834	7153	830	NM_001067	TOP2A	topoisomerase (DNA) II alpha 170kDa	0.797572	-4.89171
60461	A_23_P118842	83895	87892	NM_031957	KRTAP1-5	keratin associated protein 1-5	0.968662	-22.7236
60462	A_23_P118854	8688	122145	NM_003770	KRT37	keratin 37	1.89135	0.99745
60463	A_23_P118888	5048	371	NM_000430	PAFAH1B1	platelet-activating factor acetylhydrolase 1b, regulatory subunit 1 (45kDa)	1.28209	0.882822
60464	A_23_P118894	79170	11522	NM_024320	PRR15L	proline rich 15-like	0.589618	0.80233
60465	A_23_P118909	56984	41354	NM_020232	PSMG2	proteasome (prosome, macropain) assembly chaperone 2	0.99919	-27.9044
60466	A_23_P118916	80148	32623		PQLC1	PQ loop repeat containing 1	0.950928	-17.8895
60467	A_23_P118946	9331	3506	NM_004775	B4GALT6	UDP-Gal:betaGlcNAc beta 1,4- galactosyltransferase, polypeptide 6
60468	A_23_P118967	284217	21146	NM_005559	LAMA1	laminin, alpha 1
60469	A_23_P119006						1.20105	0.864119
60470	A_23_P119015	5275	22718	NM_012397	SERPINB13	serpin peptidase inhibitor, clade B (ovalbumin), member 13
60471	A_23_P11902						1.03488	-17.8895
60472	A_23_P119023	201475	103879	NM_001025300	RAB12	RAB12, member RAS oncogene family	0.965901	-22.5683
60473	A_23_P119040	80000	73393	NM_001142966	GREB1L	growth regulation by estrogen in breast cancer-like
60474	A_23_P119042	4818	4092	NM_005601	NKG7	natural killer cell group 7 sequence	1.15189	0.568145
60475	A_23_P119084	90233	64631		ZNF551	zinc finger protein 551	0.850097	0.993947
60476	A_23_P119095	10848	84635	NM_006663	PPP1R13L	protein phosphatase 1, regulatory (inhibitor) subunit 13 like	1.06949	-4.73254
60477	A_23_P119102	7408	7592	NM_003370	VASP	vasodilator-stimulated phosphoprotein	0.997533	-27.8773
60478	A_23_P119130	6223	37416	NM_001022	RPS19	ribosomal protein S19	0.802238	0.905223
60479	A_23_P119141	9817	8184	NM_203500	KEAP1	kelch-like ECH-associated protein 1	1.17412	0.995837
60480	A_23_P119143	7087	2447	NM_003259	ICAM5	intercellular adhesion molecule 5, telencephalin	1.04382	-0.761991
60481	A_23_P11915	54834	7728	NM_017686	GDAP2	ganglioside induced differentiation associated protein 2	0.994742	-27.1849
60482	A_23_P119152						0.904385	0.0683984
60483	A_23_P119168						0.977106	-26.3492
60484	A_23_P119196	10365	7395	NM_016270	KLF2	Kruppel-like factor 2 (lung)	0.965003	-24.6045
60485	A_23_P119202	970	956	NM_001252	CD70	CD70 molecule
60486	A_23_P119214	10469	4631	NM_006351	TIMM44	translocase of inner mitochondrial membrane 44 homolog (yeast)	0.959331	-17.7176
60487	A_23_P11922
60488	A_23_P119222	56729	10703	NM_020415	RETN	resistin
60489	A_23_P119254	55723	56797	NM_018154	ASF1B	ASF1 anti-silencing function 1 homolog B (S. cerevisiae)	0.616961	0.999524
60490	A_23_P11926
60491	A_23_P119266	1777	68179	NM_001375	DNASE2	deoxyribonuclease II, lysosomal	1.10223	-0.314042
60492	A_23_P119295	51295	8080	NM_016581	ECSIT	ECSIT homolog (Drosophila)	0.816676	-2.01268
60493	A_23_P119311	284366	40832	NM_012315	KLK9	kallikrein-related peptidase 9	0.953024	-3.85714
60494	A_23_P119322	114132	89032	NM_052884	SIGLEC11	sialic acid binding Ig-like lectin 11
60495	A_23_P119337	22809	32142	NM_012068	ATF5	activating transcription factor 5	0.904565	-4.35154
60496	A_23_P119344	8463	19662	NM_003598	TEAD2	TEA domain family member 2	0.907701	-0.944278
60497	A_23_P119353	54922	9847	NM_017805	RASIP1	Ras interacting protein 1	0.710863	-2.01268
60498	A_23_P11936	91544	12159	NM_183008	UBXN11	UBX domain protein 11	0.991851	-27.1146
60499	A_23_P119362	2014	1090	NM_001425	EMP3	epithelial membrane protein 3	1.45143	0.792632
60500	A_23_P119377	9266	32116	NM_004228	CYTH2	cytohesin 2	1.06494	-3.28408
60501	A_23_P119390	30846	22825	NM_014601	EHD2	EH-domain containing 2	1.04363	-8.7302
60502	A_23_P119395	2696	20081	NM_000164	GIPR	gastric inhibitory polypeptide receptor	1.02723	-21.7734
60503	A_23_P119407						0.992212	-27.0412
60504	A_23_P119418	8725	2813	NM_003796	C19orf2	chromosome 19 open reading frame 2	0.9924	-26.7181
60505	A_23_P119448	22870	86982	NM_014931	SAPS1	SAPS domain family, member 1	0.906073	-10.7
60506	A_23_P119458	8193	3415	NM_004647	DPF1	D4, zinc and double PHD fingers family 1	0.957321	-24.8668
60507	A_23_P119464	85415	12407	NM_033103	RHPN2	rhophilin, Rho GTPase binding protein 2	1.07209	-12.1526
60508	A_23_P119478	10148	4207	NM_005755	EBI3	Epstein-Barr virus induced 3	1.33829	0.938387
60509	A_23_P119500	126282	23547	NM_001167942	TNFAIP8L1	tumor necrosis factor, alpha-induced protein 8-like 1	0.951016	-8.13165
60510	A_23_P119502	8698	2799	NM_003775	S1PR4	sphingosine-1-phosphate receptor 4	1.06614	-7.56228
60511	A_23_P119526	8943	2926	NM_003938	AP3D1	adaptor-related protein complex 3, delta 1 subunit	0.968271	-10.5607
60512	A_23_P119535	1943	1075	NM_001405	EFNA2	ephrin-A2	0.997449	-27.8926
60513	A_23_P119543	10362	74949	NM_006339	HMG20B	high-mobility group 20B	1.22569	0.968949
60514	A_23_P119562	1675	20453	NM_001928	CFD	complement factor D (adipsin)	0.65518	0.996247
60515	A_23_P119573	3780	37595	NM_002248	KCNN1	potassium intermediate/small conductance calcium-activated channel, subfamily N, member 1
60525	A_23_P119583	5143	20256	NM_000923	PDE4C	phosphodiesterase 4C, cAMP-specific (phosphodiesterase E1 dunce homolog, Drosophila)	0.855312	0.8672
60526	A_23_P119593	79852	69386	NM_024794	EPHX3	epoxide hydrolase 3	0.967665	-14.5133
60527	A_23_P119611	53822	11091	NM_022006	FXYD7	FXYD domain containing ion transport regulator 7	0.94451	-5.65793
60528	A_23_P119617	57794	12360	NM_172231	SF4	splicing factor 4	0.968248	-20.6198
60529	A_23_P119627	51079	41083	NM_015965	NDUFA13	NADH dehydrogenase (ubiquinone) 1 alpha subcomplex, 13	0.868539	0.948365
60530	A_23_P119634	11045	21383	NM_007000	UPK1A	uroplakin 1A	1.20612	0.634194
60531	A_23_P119677	3191	1174	NM_001533	HNRNPL	heterogeneous nuclear ribonucleoprotein L	0.985231	-23.7715
60532	A_23_P11968	2980	7352	NM_033553	GUCA2A	guanylate cyclase activator 2A (guanylin)
60533	A_23_P119683	54531	18941	NM_017550	MIER2	mesoderm induction early response 1, family member 2	0.91277	-0.314042
60534	A_23_P119698	51293	9573	NM_016579	CD320	CD320 molecule	0.81063	0.994973
60535	A_23_P119714	29086	8574	NM_001033549	C19orf62	chromosome 19 open reading frame 62	0.900786	0.934364
60536	A_23_P119732	22835	84799	NM_014898	ZFP30	zinc finger protein 30 homolog (mouse)
60537	A_23_P119735	22835	84799	NM_014898	ZFP30	zinc finger protein 30 homolog (mouse)
60538	A_23_P119753	23301	22880	NM_015252	EHBP1	EH domain binding protein 1	0.978628	-26.7181
60539	A_23_P119763	64240	31909	NM_022436	ABCG5	ATP-binding cassette, sub-family G (WHITE), member 5	0.968433	-17.7176
60540	A_23_P119778	57181	34076	NM_020342	SLC39A10	solute carrier family 39 (zinc transporter), member 10	1.32625	0.994041
60541	A_23_P119789	79134		NR_000034	TMEM185B	transmembrane protein 185B (pseudogene)	0.928417	-4.81163
60542	A_23_P119794						1.03039	-24.8668
60543	A_23_P11980
60544	A_23_P119812	2820	352	NM_000408	GPD2	glycerol-3-phosphate dehydrogenase 2 (mitochondrial)
60545	A_23_P119835	58484	10924	NM_021209	NLRC4	NLR family, CARD domain containing 4	0.86497	-6.12031
60546	A_23_P11984	6536	5050	NM_201649	SLC6A9	solute carrier family 6 (neurotransmitter transporter, glycine), member 9	0.914002	-4.27818
60547	A_23_P119850
60548	A_23_P119857	130502	18991	NM_001008237	TTC32	tetratricopeptide repeat domain 32	1.11451	0.568145
60549	A_23_P119886	2646	1139	NM_001486	GCKR	glucokinase (hexokinase 4) regulator	1.79195	0.514871
60550	A_23_P119899	2043	20933	NM_004438	EPHA4	EPH receptor A4	0.90788	-9.61721
60551	A_23_P1199	11164	5388	NM_014142	NUDT5	nudix (nucleoside diphosphate linked moiety X)-type motif 5	0.969272	-6.60997
60552	A_23_P119907	55139	41225	NM_018089	ANKZF1	ankyrin repeat and zinc finger domain containing 1	1.01677	-25.9372
60553	A_23_P119916	7475	4756	NM_006522	WNT6	wingless-type MMTV integration site family, member 6	9.50705	0.999254
60554	A_23_P119923	26504	75662	NM_020184	CNNM4	cyclin M4	0.829071	0.729005
60555	A_23_P119936	5068	105653	NM_138938	REG3A	regenerating islet-derived 3 alpha	0.957717	-14.6772
60556	A_23_P119943	3485	499	NM_000597	IGFBP2	insulin-like growth factor binding protein 2, 36kDa	0.669794	-0.176267
60557	A_23_P11995	5052	99789	NM_002574	PRDX1	peroxiredoxin 1	1.0625	-10.0147
60558	A_23_P119964	10153	4210	NM_005760	CEBPZ	CCAAT/enhancer binding protein (C/EBP), zeta	0.971673	-26.9648
60559	A_23_P119992	7444	55966	NM_006296	VRK2	vaccinia related kinase 2	1.58968	0.976865
60560	A_23_P120002	3431	82192	NM_004510	SP110	SP110 nuclear body protein	1.15255	-0.999836
60561	A_23_P120048	29994	8394	NM_013450	BAZ2B	bromodomain adjacent to zinc finger domain, 2B	1.11981	-10.0147
60562	A_23_P120056	6242	7522	NM_033046	RTKN	rhotekin	0.988959	-27.0412
60563	A_23_P120062	6936	2411	NM_003203	C2orf3	chromosome 2 open reading frame 3	1.02919	-24.0565
60564	A_23_P12010	51093	9332		C1orf66	chromosome 1 open reading frame 66	0.911984	-4.50108
60565	A_23_P120103	3790	20518	NM_002252	KCNS3	potassium voltage-gated channel, delayed-rectifier, subfamily S, member 3
60566	A_23_P120125	78989	11423	NM_199235	COLEC11	collectin sub-family member 11	0.798351	-0.0536065
60567	A_23_P120146	9392	3141	NM_004257	TGFBRAP1	transforming growth factor, beta receptor associated protein 1	0.97982	-12.1526
60568	A_23_P120153	284996	18337	NM_173647	RNF149	ring finger protein 149	1.00961	-25.4847
60569	A_23_P120170	200765	44936	NM_145702	TIGD1	tigger transposable element derived 1	0.907206	-0.786916
60570	A_23_P12018	23208	23120	NM_152280	SYT11	synaptotagmin XI
60571	A_23_P120182	4705	15342	NM_004544	NDUFA10	NADH dehydrogenase (ubiquinone) 1 alpha subcomplex, 10, 42kDa	0.953988	-17.2028
60572	A_23_P120194	94101	41135	NM_016467	ORMDL1	ORM1-like 1 (S. cerevisiae)	1.00581	-27.677
60573	A_23_P120227	81606	12687	NM_030915	LBH	limb bud and heart development homolog (mouse)	1.01729	-24.3343
60574	A_23_P120237	56910	32463	NM_020151	STARD7	StAR-related lipid transfer (START) domain containing 7	0.874228	0.647819
60575	A_23_P120243	3231	7772	NM_024501	HOXD1	homeobox D1	0.333099	0.999981
60576	A_23_P120254	56940	86039	NM_020185	DUSP22	dual specificity phosphatase 22	1.05768	-12.3036
60577	A_23_P120270	90411	44552	NM_139279	MCFD2	multiple coagulation factor deficiency 2	1.01422	-27.677
60578	A_23_P120281	10913	7699	NM_022336	EDAR	ectodysplasin A receptor
60579	A_23_P120316	10797	21321	NM_006636	MTHFD2	methylenetetrahydrofolate dehydrogenase (NADP+ dependent) 2, methenyltetrahydrofolate cyclohydrolase	0.871136	-14.5133
60580	A_23_P120325	3797	55640	NM_002254	KIF3C	kinesin family member 3C	0.917473	-2.99405
60581	A_23_P120335	10651	4777	NM_006554	MTX2	metaxin 2	0.923895	-3.72389
60582	A_23_P120345	57162	23243	NM_020651	PELI1	pellino homolog 1 (Drosophila)	1.05891	-1.72875
60583	A_23_P120354	65124	49723	NM_023016	ANKRD57	ankyrin repeat domain 57	0.916359	-10.982
60584	A_23_P120364	79144	11511	NM_024299	PPDPF	pancreatic progenitor cell differentiation and proliferation factor homolog (zebrafish)	0.907309	-4.13422
60585	A_23_P120378
60586	A_23_P120414	7529	20724	NM_003404	YWHAB	tyrosine 3-monooxygenase/tryptophan 5-monooxygenase activation protein, beta polypeptide	1.18451	-1.08624
60587	A_23_P120428	27296	49386	NM_014477	TP53TG5	TP53 target 5
60588	A_23_P120435	140686	19629	NM_080614	WFDC3	WAP four-disulfide core domain 3	0.87991	-1.40266
60589	A_23_P12044	55092	9966	NM_018022	TMEM51	transmembrane protein 51	1.19868	0.673438
60590	A_23_P120442	8202	4764	NM_181659	NCOA3	nuclear receptor coactivator 3	0.848573	0.229272
60591	A_23_P120458	55905	10265	NM_018683	RNF114	ring finger protein 114	1.12217	0.923787
60592	A_23_P120467	55734	7604	NM_199427	ZFP64	zinc finger protein 64 homolog (mouse)	0.977103	-21.284
60593	A_23_P120472	7022	2423	NM_003222	TFAP2C	transcription factor AP-2 gamma (activating enhancer binding protein 2 gamma)	1.01013	-27.918
60594	A_23_P120488	79716	11647	NM_024663	NPEPL1	aminopeptidase-like 1	0.957187	-13.5457
60595	A_23_P120504	55321	10148	NM_018354	C20orf46	chromosome 20 open reading frame 46	1.0206	-23.0304
60596	A_23_P120513	128653	50959	NM_080739	C20orf141	chromosome 20 open reading frame 141	0.874673	-2.14317
60597	A_23_P12053	23013	8992	NM_015001	SPEN	spen homolog, transcriptional regulator (Drosophila)	1.04007	-16.8607
60598	A_23_P120545	164312	17632		LRRN4	leucine rich repeat neuronal 4	3.20086	0.991665
60599	A_23_P120557	55617	9795	NM_017714	TASP1	taspase, threonine aspartase, 1	1.10074	-2.72292
60600	A_23_P120566	6238	68138	NM_001042576	RRBP1	ribosome binding protein 1 homolog 180kDa (dog)	0.750499	0.998998
60601	A_23_P120572	54453	32430	NM_018993	RIN2	Ras and Rab interactor 2	1.07546	-16.3498
60602	A_23_P120588	140880	15634	NM_130794	CST11	cystatin 11
60603	A_23_P120594	84532	56037	NM_032501	ACSS1	acyl-CoA synthetase short-chain family member 1	0.476054	0.999996
60604	A_23_P1206	6229	122120	NM_001026	RPS24	ribosomal protein S24	0.982945	-9.48701
60605	A_23_P120606						0.787181	0.88672
60606	A_23_P12062	54802	7010	NM_017646	TRIT1	tRNA isopentenyltransferase 1	1.00069	-27.9129
60607	A_23_P120629	434	1264	NM_001672	ASIP	agouti signaling protein, nonagouti homolog (mouse)	1.02131	-18.0614
60608	A_23_P120644						1.1307	0.985921
60609	A_23_P120660	6227	90915	NM_001024	RPS21	ribosomal protein S21	0.812326	0.980932
60610	A_23_P120667	58494	10929	NM_021219	JAM2	junctional adhesion molecule 2
60611	A_23_P120694	9992	71688	NM_172201	KCNE2	potassium voltage-gated channel, Isk-related family, member 2
60612	A_23_P120710	7267	2487	NM_003316	TTC3	tetratricopeptide repeat domain 3	0.984545	-27.4354
60613	A_23_P120744	8888	2902	NM_003906	MCM3AP	minichromosome maintenance complex component 3 associated protein	1.02774	-15.8424
60614	A_23_P120776	6576	4362	NM_005984	SLC25A1	solute carrier family 25 (mitochondrial carrier; citrate transporter), member 1	0.831743	0.997868
60615	A_23_P120784	27037	7374	NM_022727	TRMT2A	TRM2 tRNA methyltransferase 2 homolog A (S. cerevisiae)	0.929395	-4.27818
60616	A_23_P12079	3749	68427	NM_153763	KCNC4	potassium voltage-gated channel, Shaw-related subfamily, member 4	0.971217	-20.9534
60617	A_23_P120794	6545	20883	NM_004173	SLC7A4	solute carrier family 7 (cationic amino acid transporter, y+ system), member 4	1.05311	-12.7624
60618	A_23_P120809	2678	68450	NM_005265	GGT1	gamma-glutamyltransferase 1	0.907427	-4.35154
60619	A_23_P120812	3543	81875	NM_020070	IGLL1	immunoglobulin lambda-like polypeptide 1	0.993295	-27.677
60620	A_23_P12082	1117	74516	NM_001025199	CHI3L2	chitinase 3-like 2	0.873557	0.562551
60621	A_23_P120822	51733	9471	NM_016327	UPB1	ureidopropionase, beta	0.83924	0.0934184
60622	A_23_P120839	24144	40813	NM_001008697	TFIP11	tuftelin interacting protein 11	1.05821	-0.786916
60623	A_23_P120845	7494	3722	NM_005080	XBP1	X-box binding protein 1	0.741681	0.989031
60624	A_23_P120860	8508	2695	NM_003634	NIPSNAP1	nipsnap homolog 1 (C. elegans)	0.839128	0.527297
60625	A_23_P120863	9514	3574	NM_004861	GAL3ST1	galactose-3-O-sulfotransferase 1	1.9838	0.996708
60635	A_23_P120883	3162	31075	NM_002133	HMOX1	heme oxygenase (decycling) 1	1.61829	0.916897
60636	A_23_P120899	1439	339	NM_000395	CSF2RB	colony stimulating factor 2 receptor, beta, low-affinity (granulocyte-macrophage)	0.953921	-9.61721
60637	A_23_P120902	3957	4741	NM_006498	LGALS2	lectin, galactoside-binding, soluble, 2	0.199963	0.999999
60638	A_23_P120915	129138	16352	NM_138797	ANKRD54	ankyrin repeat domain 54	0.723001	0.999058
60639	A_23_P120921	129138	16352	NM_138797	ANKRD54	ankyrin repeat domain 54	0.771616	0.999908
60640	A_23_P120931	27350		NM_014508	APOBEC3C	apolipoprotein B mRNA editing enzyme, catalytic polypeptide-like 3C	0.950996	-4.20574
60641	A_23_P120933	468	1266	NM_001675	ATF4	activating transcription factor 4 (tax-responsive enhancer element B67)	0.970495	-25.2443
60642	A_23_P120941	468	1266	NM_001675	ATF4	activating transcription factor 4 (tax-responsive enhancer element B67)	0.957079	-23.3315
60643	A_23_P120942	2547	37483	NM_001469	XRCC6	X-ray repair complementing defective repair in Chinese hamster cells 6	0.953043	-12.6085
60644	A_23_P120947	2547	37483	NM_001469	XRCC6	X-ray repair complementing defective repair in Chinese hamster cells 6	0.960775	-6.31286
60645	A_23_P120953	253190	65196	NM_014509	SERHL2	serine hydrolase-like 2	1.01567	-25.9372
60646	A_23_P120970	25809	8174	NM_012263	TTLL1	tubulin tyrosine ligase-like family, member 1	0.910592	-4.35154
60647	A_23_P120973	55007	9911	NM_017911	FAM118A	family with sequence similarity 118, member A	0.926381	-3.22451
60648	A_23_P120982	10343	4427	NM_006071	PKDREJ	polycystic kidney disease (polycystin) and REJ homolog (sperm receptor for egg jelly homolog, sea urchin)
60649	A_23_P121	80093			FLJ14100	hypothetical protein FLJ14100
60650	A_23_P121011	64651	13196	NM_033027	CSRNP1	cysteine-serine-rich nuclear protein 1	1.10662	-10.4225
60651	A_23_P121013	51725	9459	NM_016298	FBXO40	F-box protein 40	0.944439	-25.3657
60652	A_23_P121030	1370	19487	NM_001080513	CPN2	carboxypeptidase N, polypeptide 2	0.758206	0.955234
60653	A_23_P121037	50512	9254	NM_015720	PODXL2	podocalyxin-like 2	0.877064	-0.917095
60654	A_23_P121051	5096	447	NM_000532	PCCB	propionyl CoA carboxylase, beta polypeptide	0.925971	-1.54245
60655	A_23_P121061	6769	2371	NM_003149	STAC	SH3 and cysteine rich domain
60665	A_23_P121064	5806	7500	NM_002852	PTX3	pentraxin 3, long
60666	A_23_P121082	2632	129	NM_000158	GBE1	glucan (1,4-alpha-), branching enzyme 1	1.03072	-22.4116
60667	A_23_P121095	7155	68155	NM_001068	TOP2B	topoisomerase (DNA) II beta 180kDa	1.02283	-27.4902
60668	A_23_P121102	8820	20831	NM_003865	HESX1	HESX homeobox 1
60669	A_23_P121106	8820	20831	NM_003865	HESX1	HESX homeobox 1
60670	A_23_P121120	53836	13021	NM_023915	GPR87	G protein-coupled receptor 87
60671	A_23_P121122	80218	11851	NM_025146	NAA50	N(alpha)-acetyltransferase 50, NatE catalytic subunit	0.978639	-26.5392
60672	A_23_P12113	28982	56661	NM_014053	FLVCR1	feline leukemia virus subgroup C cellular receptor 1	1.3836	0.984211
60673	A_23_P121141	28990	8547	NM_014065	ASTE1	asteroid homolog 1 (Drosophila)	0.931868	-5.13792
60674	A_23_P121144	131375	23604	NM_144634	LYZL4	lysozyme-like 4	1.28366	0.634194
60675	A_23_P121182	26061	5794	NM_012260	HACL1	2-hydroxyacyl-CoA lyase 1	0.979022	-19.9453
60676	A_23_P121196	79188	11532	NM_024334	TMEM43	transmembrane protein 43	1.21052	0.994895
60677	A_23_P121215	8536	117458	NM_003656	CAMK1	calcium/calmodulin-dependent protein kinase I	0.853346	-1.20739
60678	A_23_P121222	56852	48572	NM_020165	RAD18	RAD18 homolog (S. cerevisiae)	0.709635	0.860958
60679	A_23_P121234						1.0327	-8.9778
60680	A_23_P121250	1974	1487	NM_001967	EIF4A2	eukaryotic translation initiation factor 4A2	0.947057	-9.48701
60690	A_23_P121253	8743	2824	NM_003810	TNFSF10	tumor necrosis factor (ligand) superfamily, member 10	0.743322	0.792632
60691	A_23_P121265	11344	5272	NM_007284	TWF2	twinfilin, actin-binding protein, homolog 2 (Drosophila)	1.19965	0.864119
60692	A_23_P121276	6787	2376	NM_003157	NEK4	NIMA (never in mitosis gene a)-related kinase 4	0.944433	-19.7754
60693	A_23_P12128	7252	463	NM_000549	TSHB	thyroid stimulating hormone, beta	0.922321	-8.13165
60694	A_23_P121282	440955	52857	NM_001008269	TMEM89	transmembrane protein 89	0.940931	-9.48701
60695	A_23_P121326	11068	38261	NM_007022	CYB561D2	cytochrome b-561 domain containing 2	1.16827	0.926991
60696	A_23_P121340	9942	3746	NM_005108	XYLB	xylulokinase homolog (H. influenzae)	0.89635	0.0809989
60697	A_23_P121345	55171	32392	NM_018138	TBCCD1	TBCC domain containing 1	0.974862	-24.6045
60698	A_23_P121356	56987	10634	NM_020235	BBX	bobby sox homolog (Drosophila)	1.0258	-26.9648
60699	A_23_P121374	54437	8427	NM_001031702	SEMA5B	sema domain, seven thrombospondin repeats (type 1 and type 1-like), transmembrane domain (TM) and short cytoplasmic domain, (semaphorin) 5B	1.01973	-25.6015
60700	A_23_P121386	55081	32383	NM_018010	IFT57	intraflagellar transport 57 homolog (Chlamydomonas)	1.6892	0.922126
60701	A_23_P121396	131118	87176	NM_145261	DNAJC19	DnaJ (Hsp40) homolog, subfamily C, member 19	0.858284	-0.837861
60702	A_23_P12140	6125	110649	NM_000969	RPL5	ribosomal protein L5	0.815471	-0.260491
60703	A_23_P121405	29890	8325	NM_013286	RBM15B	RNA binding motif protein 15B	0.913449	0.754335
60704	A_23_P121413	165721	23184	NM_153330	DNAJB8	DnaJ (Hsp40) homolog, subfamily B, member 8
60705	A_23_P121423	993	1355	NM_001789	CDC25A	cell division cycle 25 homolog A (S. pombe)	0.815857	0.970973
60706	A_23_P121441	22829	122188	NM_014893	NLGN4Y	neuroligin 4, Y-linked	0.942019	-14.026
60707	A_23_P121447	84517	13038	NM_032487	ARPM1	actin related protein M1	1.08382	-8.85342
60708	A_23_P121459	7066	398	NM_000460	THPO	thrombopoietin	0.913495	-10.5607
60709	A_23_P12147	148304	17592	NM_152485	C1orf74	chromosome 1 open reading frame 74	1.12424	-16.0111
60710	A_23_P121480	4345	4344	NM_001004196	CD200	CD200 molecule
60711	A_23_P121489	55773	10126	NM_018309	TBC1D23	TBC1 domain family, member 23	1.25391	0.629525
60712	A_23_P121499	7466	4380	NM_006005	WFS1	Wolfram syndrome 1 (wolframin)	0.831271	0.96611
60713	A_23_P121506	8603	2746	NM_003704	FAM193A	family with sequence similarity 193, member A	1.00229	-27.677
60714	A_23_P121527	51088	56736	NM_015990	KLHL5	kelch-like 5 (Drosophila)	2.17122	0.999063
60715	A_23_P121533	10417	40843	NM_012445	SPON2	spondin 2, extracellular matrix protein	0.713163	0.996408
60716	A_23_P121545	2823	3864	NM_201591	GPM6A	glycoprotein M6A
60717	A_23_P12155	54544	10402	NM_019060	CRCT1	cysteine-rich C-terminal 1
60718	A_23_P121564	2983	664	NM_000857	GUCY1B3	guanylate cyclase 1, soluble, beta 3	0.964785	-14.026
60719	A_23_P121573						0.952525	-18.0614
60720	A_23_P121586	8916	57095	NM_014606	HERC3	hect domain and RLD 3
60721	A_23_P121596	5473	48122	NM_002704	PPBP	pro-platelet basic protein (chemokine (C-X-C motif) ligand 7)
60722	A_23_P121602	8819	2869	NM_003864	SAP30	Sin3A-associated protein, 30kDa	0.772429	0.996778
60723	A_23_P121614	4589	89176	NM_152291	MUC7	mucin 7, secreted	0.946034	-24.7367
60724	A_23_P121622	27284	69169		SULT1B1	sulfotransferase family, cytosolic, 1B, member 1
60725	A_23_P121637	8492	7490	NM_003619	PRSS12	protease, serine, 12 (neurotrypsin, motopsin)
60726	A_23_P121646	10568	2297	NM_006424	SLC34A2	solute carrier family 34 (sodium phosphate), member 2	1.02495	-26.7181
60727	A_23_P121657	9957	3751	NM_005114	HS3ST1	heparan sulfate (glucosamine) 3-O-sulfotransferase 1
60728	A_23_P121665	57537	56899	NM_020777	SORCS2	sortilin-related VPS10 domain containing receptor 2	2.04887	0.999797
60729	A_23_P121676	80319	11878	NM_025212	CXXC4	CXXC finger 4
60730	A_23_P12168	5710	55691	NM_002810	PSMD4	proteasome (prosome, macropain) 26S subunit, non-ATPase, 4	0.997845	-27.677
60731	A_23_P121686	9255	31260	NM_004757	AIMP1	aminoacyl tRNA synthetase complex-interacting multifunctional protein 1	1.17956	-2.56889
60732	A_23_P121695	10563	48431	NM_006419	CXCL13	chemokine (C-X-C motif) ligand 13
60733	A_23_P121702	132299	78179	NM_001014446	OCIAD2	OCIA domain containing 2	0.961198	-24.0565
60734	A_23_P121716	306	68445	NM_005139	ANXA3	annexin A3	2.01311	0.968647
60735	A_23_P121722	55714	22673	NM_001080477	ODZ3	odz, odd Oz/ten-m homolog 3 (Drosophila)	1.05038	-7.78654
60736	A_23_P12173	200186	18765	NM_181715	CRTC2	CREB regulated transcription coactivator 2	1.08624	0.735595
60737	A_23_P121773	2483	3295	NM_004477	FRG1	FSHD region gene 1	0.999625	-27.918
60738	A_23_P12178	200186	18765	NM_181715	CRTC2	CREB regulated transcription coactivator 2	1.00491	-27.5901
60739	A_23_P121783	79644	41385	NM_024592	SRD5A3	steroid 5 alpha-reductase 3	0.780481	-0.0392513
60740	A_23_P121795	8470	83295	NM_021069	SORBS2	sorbin and SH3 domain containing 2	1.32523	0.999914
60741	A_23_P121806	58478	5790	NM_021204	ENOPH1	enolase-phosphatase 1	0.98292	-24.3343
60742	A_23_P121813	133121	62657	NM_153343	ENPP6	ectonucleotide pyrophosphatase/phosphodiesterase 6
60743	A_23_P121825	80006	11792	NM_024941	C5orf44	chromosome 5 open reading frame 44	1.00762	-27.677
60744	A_23_P121851	56121	113752	NM_018935	PCDHB15	protocadherin beta 15
60745	A_23_P121869	11042			SMA5	glucuronidase, beta pseudogene	0.907983	-3.34445
60746	A_23_P121875	64417	49708	NM_022483	C5orf28	chromosome 5 open reading frame 28	1.29396	0.875989
60747	A_23_P121885	83853	12904	NM_031916	ROPN1L	ropporin 1-like	1.15629	-5.05484
60748	A_23_P12189	1676	3240	NM_213566	DFFA	DNA fragmentation factor, 45kDa, alpha polypeptide	0.958603	-7.34265
60749	A_23_P121898	79668	11621	NM_024615	PARP8	poly (ADP-ribose) polymerase family, member 8
60750	A_23_P121914	1556			CYP2B7P1	cytochrome P450, family 2, subfamily B, polypeptide 7 pseudogene 1	1.04615	-19.9453
60751	A_23_P121926	6414	3945	NM_005410	SEPP1	selenoprotein P, plasma, 1	0.9671	-7.12762
60752	A_23_P121939	79810	11695		PTCD2	pentatricopeptide repeat domain 2	0.884592	0.0426438
60753	A_23_P121945	6620	2320	NM_001001502	SNCB	synuclein, beta	1.00853	-27.5417
60754	A_23_P121956	54974	5959	NM_017872	THG1L	tRNA-histidine guanylyltransferase 1-like (S. cerevisiae)	1.01265	-26.0441
60755	A_23_P121971
60756	A_23_P121976	5459	2023	NM_002700	POU4F3	POU class 4 homeobox 3	1.01436	-25.8278
60757	A_23_P121987	85480	81957	NM_033035	TSLP	thymic stromal lymphopoietin
60758	A_23_P12199	115572	24928	NM_052943	FAM46B	family with sequence similarity 46, member B	0.879792	-0.999836
60759	A_23_P122001	4437	1829	NM_002439	MSH3	mutS homolog 3 (E. coli)	0.837713	0.913194
60760	A_23_P122007	90355	13239	NM_033211	C5orf30	chromosome 5 open reading frame 30	1.04928	-19.2634
60761	A_23_P122027	11127	38266	NM_007054	KIF3A	kinesin family member 3A	1.197	-0.369981
60762	A_23_P122041	5515	37660	NM_002715	PPP2CA	protein phosphatase 2, catalytic subunit, alpha isozyme	1.19729	0.926991
60772	A_23_P122052	493869	88454	NM_001008397	GPX8	glutathione peroxidase 8 (putative)
60773	A_23_P122067	114899	12788	NM_181435	C1QTNF3	C1q and tumor necrosis factor related protein 3	0.899012	0.987639
60774	A_23_P122068	114899	12788	NM_181435	C1QTNF3	C1q and tumor necrosis factor related protein 3	0.881324	-0.428412
60775	A_23_P122077	51301	41144	NM_016591	GCNT4	glucosaminyl (N-acetyl) transferase 4, core 2
60776	A_23_P122104	285590	27952	NM_001017995	SH3PXD2B	SH3 and PX domains 2B	0.987584	-27.6352
60777	A_23_P122116	51428	9431	NM_016222	DDX41	DEAD (Asp-Glu-Ala-Asp) box polypeptide 41	0.913796	-0.619792
60778	A_23_P122127	2533	22664	NM_001465	FYB	FYN binding protein	1.00341	-27.8587
60779	A_23_P122134	56923	49618	NM_020167	NMUR2	neuromedin U receptor 2	0.874553	-6.60997
60780	A_23_P122144	133688	122787	NM_152404	UGT3A1	UDP glycosyltransferase 3 family, polypeptide A1	0.992043	-27.6352
60781	A_23_P122152	27039	22812	NM_014386	PKD2L2	polycystic kidney disease 2-like 2	0.981419	-26.4456
60782	A_23_P122174	7518	2555	NM_022550	XRCC4	X-ray repair complementing defective repair in Chinese hamster cells 4	0.85684	-6.91716
60783	A_23_P122197	891	68982	NM_031966	CCNB1	cyclin B1	0.712956	0.999271
60784	A_23_P122210	55338			FLJ11292	hypothetical protein FLJ11292	0.925889	-12.9173
60794	A_23_P122216	4015	1741	NM_002317	LOX	lysyl oxidase	0.568364	0.986043
60795	A_23_P122228	4726	37935	NM_004553	NDUFS6	NADH dehydrogenase (ubiquinone) Fe-S protein 6, 13kDa (NADH-coenzyme Q reductase)	0.854847	0.551128
60796	A_23_P122233	29093	56664	NM_001014990	MRPL22	mitochondrial ribosomal protein L22	0.965839	-13.5457
60797	A_23_P122254	9972	68442	NM_005124	NUP153	nucleoporin 153kDa	1.00601	-27.677
60798	A_23_P122304	3066	68187	NM_001527	HDAC2	histone deacetylase 2	1.06346	-20.787
60799	A_23_P12231	116983	23708	NM_030649	ACAP3	ArfGAP with coiled-coil, ankyrin repeat and PH domains 3	1.16535	-0.209224
60800	A_23_P122375	60685	11077	NM_021943	ZFAND3	zinc finger, AN1-type domain 3	1.14452	0.619992
60801	A_23_P122387	55168	32391	NM_018135	MRPS18A	mitochondrial ribosomal protein S18A	1.01923	-25.1206
60802	A_23_P122393	65989	11397	NM_206539	DLK2	delta-like 2 homolog (Drosophila)	2.01093	0.999827
60803	A_23_P12241	55283	10118	NM_018298	MCOLN3	mucolipin 3
60804	A_23_P122414	2978	353	NM_000409	GUCA1A	guanylate cyclase activator 1A (retina)	1.04307	-26.9648
60805	A_23_P122439	10385	56012	NM_181531	BTN2A2	butyrophilin, subfamily 2, member A2	1.03487	-18.9207
60806	A_23_P122443	3006	68455	NM_005319	HIST1H1C	histone cluster 1, H1c	2.53195	0.999996
60807	A_23_P122464	7746	55967	NM_006299	ZNF193	zinc finger protein 193	1.04199	-3.40562
60808	A_23_P122481
60809	A_23_P122485						0.919523	-1.61539
60810	A_23_P122493	11074	17137	NM_007028	TRIM31	tripartite motif-containing 31
60811	A_23_P122508	135656	50963	NM_080870	DPCR1	diffuse panbronchiolitis critical region 1
60812	A_23_P122531	50854		NM_001040437	C6orf48	chromosome 6 open reading frame 48	0.971606	-25.3657
60813	A_23_P122532	57827	75155	NM_021184	C6orf47	chromosome 6 open reading frame 47	1.36837	-2.93835
60814	A_23_P122545	7936	2178	NM_002904	RDBP	RD RNA binding protein	1.05896	-1.47156
60815	A_23_P122563	10471	40720	NM_014260	PFDN6	prefoldin subunit 6	1.13021	0.9637
60816	A_23_P122579	1616	1033	NM_001350	DAXX	death-domain associated protein	0.950995	-2.46966
60817	A_23_P122582	64771	32575	NM_024294	C6orf106	chromosome 6 open reading frame 106	0.984006	-24.7367
60818	A_23_P122600	389383	86835		C6orf126	chromosome 6 open reading frame 126	0.952978	-9.61721
60819	A_23_P122615	25957	32802	NM_032870	SFRS18	splicing factor, arginine/serine-rich 18	1.0006	-27.918
60820	A_23_P122624	84946	6338	NM_032860	LTV1	LTV1 homolog (S. cerevisiae)	0.952808	-23.6265
60821	A_23_P122650						1.05294	-7.02182
60822	A_23_P122655	80078			FLJ13744	hypothetical FLJ13744	0.991893	-27.0412
60823	A_23_P122662	54438	49581	NM_018988	GFOD1	glucose-fructose oxidoreductase domain containing 1	0.768841	0.994655
60833	A_23_P122674	55003	39574	NM_017906	PAK1IP1	PAK1 interacting protein 1	0.97866	-24.6045
60834	A_23_P122688
60835	A_23_P12272	5511	8555	NM_138558	PPP1R8	protein phosphatase 1, regulatory (inhibitor) subunit 8	0.930662	0.20823
60836	A_23_P122724	8875	48295	NM_004665	VNN2	vanin 2	1.01881	-23.0304
60837	A_23_P122775	84816	13105	NM_032730	RTN4IP1	reticulon 4 interacting protein 1	0.858163	0.99999
60838	A_23_P122782	6950	5656	NM_030752	TCP1	t-complex 1	0.939629	-10.1495
60839	A_23_P122796	51020	5431	NM_016063	HDDC2	HD domain containing 2	0.97521	-24.6045
60840	A_23_P122805	84928	18021	NM_032842	TMEM209	transmembrane protein 209	0.778364	0.48223
60841	A_23_P122815	813	936	NM_001219	CALU	calumenin	0.970163	-15.5066
60842	A_23_P12282	8444	55762	NM_001004023	DYRK3	dual-specificity tyrosine-(Y)-phosphorylation regulated kinase 3	1.00982	-18
60843	A_23_P122852	6604	2314	NM_003078	SMARCD3	SWI/SNF related, matrix associated, actin dependent regulator of chromatin, subfamily d, member 3	0.877627	0.980755
60844	A_23_P122863	2887	3882	NM_001001555	GRB10	growth factor receptor-bound protein 10	1.02018	-13.6108
60845	A_23_P122876	6878	7561	NM_005641	TAF6	TAF6 RNA polymerase II, TATA box binding protein (TBP)-associated factor, 80kDa	0.987924	-16.8181
60846	A_23_P122896	7036	2428	NM_003227	TFR2	transferrin receptor 2	0.851809	-0.491768
60847	A_23_P122906	26053	22907	NM_015570	AUTS2	autism susceptibility candidate 2
60848	A_23_P122915	25798	9114	NM_015379	BRI3	brain protein I3	0.827859	0.994848
60849	A_23_P12292	79098	49741	NM_023938	C1orf116	chromosome 1 open reading frame 116	0.843295	-1.18504
60850	A_23_P122924	3624	1653	NM_002192	INHBA	inhibin, beta A
60851	A_23_P122937	9844	56685	NM_014800	ELMO1	engulfment and cell motility 1
60852	A_23_P122947	23080	62425	NM_015060	AVL9	AVL9 homolog (S. cerevisiase)	1.12646	0.696649
60853	A_23_P122959	9865	69404	NM_014817	TRIL	TLR4 interactor with leucine rich repeats
60854	A_23_P122976	2770	74417	NM_002069	GNAI1	guanine nucleotide binding protein (G protein), alpha inhibiting activity polypeptide 1	2.38574	0.999966
60855	A_23_P123010	9275	1290	NM_001707	BCL7B	B-cell CLL/lymphoma 7B	0.971182	-14.0597
60856	A_23_P123015
60857	A_23_P123018						1.03334	-11.5334
60858	A_23_P123022	7532	22725	NM_012479	YWHAG	tyrosine 3-monooxygenase/tryptophan 5-monooxygenase activation protein, gamma polypeptide	0.990682	-17.8452
60859	A_23_P12303						1.03664	-13.4974
60860	A_23_P123039	11097	40573	NM_007342	NUPL2	nucleoporin like 2	1.09315	0.654625
60861	A_23_P123060	3696	18567	NM_002214	ITGB8	integrin, beta 8
60862	A_23_P123071	858	942	NM_001233	CAV2	caveolin 2	1.15039	0.921699
60863	A_23_P123086	114796		NR_027329	KIAA1908	hypothetical LOC114796	0.977888	-16.393
60864	A_23_P123096	2792	7738	NM_021955	GNGT1	guanine nucleotide binding protein (G protein), gamma transducing activity polypeptide 1
60865	A_23_P123108	10142	17517		AKAP9	A kinase (PRKA) anchor protein (yotiao) 9
60866	A_23_P123112	5244	113698	NM_018850	ABCB4	ATP-binding cassette, sub-family B (MDR/TAP), member 4	0.791187	0.992834
60867	A_23_P123125	83605	12868	NM_001029835	CCM2	cerebral cavernous malformation 2	1.06156	-0.141671
60868	A_23_P123133	4967	55662	NM_002541	OGDH	oxoglutarate (alpha-ketoglutarate) dehydrogenase (lipoamide)	0.941785	-1.85495
60869	A_23_P123164	89883		NR_002140	OR6W1P	olfactory receptor, family 6, subfamily W, member 1 pseudogene	0.896349	-0.224699
60870	A_23_P123172	441295		NR_002157	OR2A9P	olfactory receptor, family 2, subfamily A, member 9 pseudogene	1.04715	-14.715
60871	A_23_P123193	57180	4180	NM_020445	ACTR3B	ARP3 actin-related protein 3 homolog B (yeast)	0.901636	-0.25963
60872	A_23_P123228	1811	55435	NM_000111	SLC26A3	solute carrier family 26, member 3	1.03633	-16.8986
60882	A_23_P123234						4.21601	0.999284
60883	A_23_P123242	57786	23287	NM_021163	RBAK	RB-associated KRAB zinc finger	0.965556	-13.8363
60884	A_23_P123256	11333	8927	NM_014891	PDAP1	PDGFA associated protein 1	0.966952	-3.87665
60885	A_23_P123265	25870	41037	NM_015411	SUMF2	sulfatase modifying factor 2	0.956992	-6.3535
60886	A_23_P123276	8323	2617	NM_003506	FZD6	frizzled homolog 6 (Drosophila)	1.06813	-5.659
60887	A_23_P12329	51107	103893	NM_016022	APH1A	anterior pharynx defective 1 homolog A (C. elegans)	0.773482	0.827773
60888	A_23_P123308	56154	12837	NM_031271	TEX15	testis expressed 15
60898	A_23_P123315						1.28747	-3.03644
60899	A_23_P123330	6156	766	NM_000989	RPL30	ribosomal protein L30	0.793451	0.935949
60900	A_23_P123336	54704	31928	NM_018444	PDP1	pyruvate dehyrogenase phosphatase catalytic subunit 1	1.77951	0.998911
60910	A_23_P123343	84955	12128	NM_032869	NUDCD1	NudC domain containing 1	1.09216	-7.99067
60911	A_23_P12336	55170	10024	NM_018137	PRMT6	protein arginine methyltransferase 6	0.825975	0.849355
60912	A_23_P123362	56988			C8orf17	chromosome 8 open reading frame 17
60913	A_23_P123393	3786	20949	NM_004519	KCNQ3	potassium voltage-gated channel, KQT-like subfamily, member 3	1.16943	0.556393
60914	A_23_P123402	84675	13205	NM_184086	TRIM55	tripartite motif-containing 55
60915	A_23_P123413	9760	8822	NM_014729	TOX	thymocyte selection-associated high mobility group box
60916	A_23_P123424	1142	36035	NM_000749	CHRNB3	cholinergic receptor, nicotinic, beta 3	0.982303	-10.6105
60917	A_23_P12343	2947	658	NM_000849	GSTM3	glutathione S-transferase mu 3 (brain)	1.30088	0.998381
60918	A_23_P123440	11160	5193	NM_007175	ERLIN2	ER lipid raft associated 2	0.999933	-18.5441
60919	A_23_P123448	4325	55939		MMP16	matrix metallopeptidase 16 (membrane-inserted)
60920	A_23_P123454	79873	32604	NM_024815	NUDT18	nudix (nucleoside diphosphate linked moiety X)-type motif 18	1.51801	0.997208
60921	A_23_P123463	90459	32651	NM_153332	ERI1	exoribonuclease 1	0.925766	-1.24763
60922	A_23_P123466	90459	32651	NM_153332	ERI1	exoribonuclease 1	0.889212	-2.1047
60923	A_23_P123478	5150	1956	NM_002603	PDE7A	phosphodiesterase 7A	0.867252	0.0346698
60924	A_23_P123488	63978	11556	NM_024504	PRDM14	PR domain containing 14
60925	A_23_P123503	10221	75216	NM_025195	TRIB1	tribbles homolog 1 (Drosophila)	1.11818	0.472078
60926	A_23_P123522	55199		NM_018172	FAM86C	family with sequence similarity 86, member C	0.924577	-5.25055
60927	A_23_P123539	5520	2035	NM_002717	PPP2R2A	protein phosphatase 2, regulatory subunit B, alpha	1.12086	0.807582
60928	A_23_P123544	54108	41174	NM_017444	CHRAC1	chromatin accessibility complex 1	1.05381	-4.4927
60929	A_23_P123555	50626	32791	NM_032687	CYHR1	cysteine/histidine-rich 1	0.899865	0.287966
60930	A_23_P123563	6194	85949	NM_001010	RPS6	ribosomal protein S6	0.859776	0.894495
60931	A_23_P12357	23418	8092	NM_201253	CRB1	crumbs homolog 1 (Drosophila)
60932	A_23_P123578	84726	106649	NM_013318	BAT2L1	HLA-B associated transcript 2-like 1	1.03168	-11.8818
60933	A_23_P123582	64768	41495	NM_022755	IPPK	inositol 1,3,4,5,6-pentakisphosphate 2-kinase	0.983526	-17.8988
60934	A_23_P123596	2731	141	NM_000170	GLDC	glycine dehydrogenase (decarboxylating)	0.719375	0.931548
60944	A_23_P123608	3717	21033	NM_004972	JAK2	Janus kinase 2	1.11998	-2.01924
60945	A_23_P123622	4882	2970	NM_003995	NPR2	natriuretic peptide receptor B/guanylate cyclase B (atrionatriuretic peptide receptor B)	0.91402	-0.694082
60946	A_23_P12363	4919	3675	NM_005012	ROR1	receptor tyrosine kinase-like orphan receptor 1	5.29658	0.999992
60947	A_23_P123645	7357	37763		UGCG	UDP-glucose ceramide glucosyltransferase	1.20642	0.792686
60948	A_23_P123666	55357	10190	NM_018421	TBC1D2	TBC1 domain family, member 2	1.07981	-3.56052
60949	A_23_P123672	23424	8618	NM_014290	TDRD7	tudor domain containing 7	1.34814	0.99908
60950	A_23_P123692	11094	41182	NM_017586	C9orf7	chromosome 9 open reading frame 7	0.899197	-5.33066
60951	A_23_P123704	58483		NR_024032	C9orf27	chromosome 9 open reading frame 27
60952	A_23_P123714	3933	48099	NM_002297	LCN1	lipocalin 1 (tear prealbumin)	0.84691
60953	A_23_P123727	79670	51941	NM_024617	ZCCHC6	zinc finger, CCHC domain containing 6	1.27953	-0.174162
60954	A_23_P12373
60955	A_23_P123732	414328	5666	NM_001001551	C9orf103	chromosome 9 open reading frame 103	1.21242	0.991574
60956	A_23_P123763	79886	32607	NM_024828	C9orf82	chromosome 9 open reading frame 82	1.11301	-2.01924
60957	A_23_P123794	1056	37529	NM_001807	CEL	carboxyl ester lipase (bile salt-stimulated lipase)	0.990983	-18.3518
60958	A_23_P123830
60959	A_23_P123838
60960	A_23_P123848	153090	13058	NM_032552	DAB2IP	DAB2 interacting protein	0.67329	0.999229
60961	A_23_P123853	6363	4569	NM_006274	CCL19	chemokine (C-C motif) ligand 19	1.01214	-18.1777
60962	A_23_P12386
60963	A_23_P123866	51271	9554	NM_016525	UBAP1	ubiquitin associated protein 1	1.12597	0.492954
60964	A_23_P123874	55234	10079	NM_018225	SMU1	smu-1 suppressor of mec-8 and unc-52 homolog (C. elegans)	1.12436	0.722752
60965	A_23_P123882						1.05627	-10.7251
60966	A_23_P123905	51010	6867	NM_016042	EXOSC3	exosome component 3	1.01188	-17.4828
60967	A_23_P123916	90678	44526	NM_138361	LRSAM1	leucine rich repeat and sterile alpha motif containing 1	1.13134	0.544422
60968	A_23_P12392	5788	2126	NM_080923	PTPRC	protein tyrosine phosphatase, receptor type, C
60969	A_23_P123943	7046	3177	NM_004612	TGFBR1	transforming growth factor, beta receptor 1
60970	A_23_P123974	1841	6285	NM_012145	DTYMK	deoxythymidylate kinase (thymidylate kinase)	0.664168	0.999319
60971	A_23_P123987	202052	23692	NM_152686	DNAJC18	DnaJ (Hsp40) homolog, subfamily C, member 18	0.99715	-18.4881
60972	A_23_P124003	22953	14251	NM_170683	P2RX2	purinergic receptor P2X, ligand-gated ion channel, 2	1.02685	-14.6076
60973	A_23_P124022	84246	44533	NM_032286	MED10	mediator complex subunit 10	1.21638	0.957026
60974	A_23_P124024	84246	44533	NM_032286	MED10	mediator complex subunit 10	1.19711	0.726278
60975	A_23_P124035	64928	12268	NM_032111	MRPL14	mitochondrial ribosomal protein L14	0.996675	-18.3801
60976	A_23_P124044	10522	9647	NM_021008	DEAF1	deformed epidermal autoregulatory factor 1 (Drosophila)	0.987601	-15.9333
60977	A_23_P12405	83715	23164	NM_031475	ESPN	espin	1.24277	0.611386
60978	A_23_P124078						0.974163	-17.7896
60979	A_23_P124084	4016	4074	NM_005576	LOXL1	lysyl oxidase-like 1	0.98391	-18
60980	A_23_P124095	51806	49485	NM_017422	CALML5	calmodulin-like 5	0.970066	-16.8181
60981	A_23_P124108	3684	526	NM_000632	ITGAM	integrin, alpha M (complement component 3 receptor 3 subunit)	1.04577	-5.659
60982	A_23_P124122	5827	32062	NM_018663	PXMP2	peroxisomal membrane protein 2, 22kDa	0.645642	0.997676
60983	A_23_P124132	79701	11640	NM_024648	C17orf101	chromosome 17 open reading frame 101	0.880898	0.973708
60984	A_23_P124164	57461	6283	NM_020701	ISY1	ISY1 splicing factor homolog (S. cerevisiae)	0.943264	-10.0423
60985	A_23_P124177						0.972666	-12.2304
60986	A_23_P124190	53840		NM_130390	TRIM34	tripartite motif-containing 34
60987	A_23_P124202	84289	90955	NM_032329	ING5	inhibitor of growth family, member 5	0.954684	-4.938
60988	A_23_P124224	1659	3628	NM_004941	DHX8	DEAH (Asp-Glu-Ala-His) box polypeptide 8	0.966453	-0.979226
60989	A_23_P12423	23400	56940	NM_022089	ATP13A2	ATPase type 13A2	1.10684	-3.3206
60990	A_23_P124232	117154	33472	NM_053281	DACH2	dachshund homolog 2 (Drosophila)
60991	A_23_P124252	57118	121858	NM_020397	CAMK1D	calcium/calmodulin-dependent protein kinase ID	1.16865	0.711877
60992	A_23_P124300	53630	41172	NM_017429	BCMO1	beta-carotene 15,15'-monooxygenase 1	1.03348	-11.1859
60993	A_23_P124313	51319	41147		RSRC1	arginine/serine-rich coiled-coil 1	1.00597	-18.43
60994	A_23_P124327	64324	32543	NM_022455	NSD1	nuclear receptor binding SET domain protein 1
60995	A_23_P124335						0.916554	-2.42202
60996	A_23_P124343
60997	A_23_P12435	4660	23754	NM_032103	PPP1R12B	protein phosphatase 1, regulatory (inhibitor) subunit 12B
60998	A_23_P124356						0.935018	-3.43914
60999	A_23_P124358						0.959558	-9.59476
61000	A_23_P124377
61001	A_23_P124384	6474	68535	NM_006884	SHOX2	short stature homeobox 2	1.01561	-18.5258
61002	A_23_P124402	170572	50847	NM_130770	HTR3C	5-hydroxytryptamine (serotonin) receptor 3, family member C
61003	A_23_P124417	699	37910	NM_004336	BUB1	budding uninhibited by benzimidazoles 1 homolog (yeast)	0.770044	0.938708
61004	A_23_P124427	4750	14376	NM_012224	NEK1	NIMA (never in mitosis gene a)-related kinase 1	1.14285	-5.25055
61005	A_23_P124438	255403	107305	NM_001039127	ZNF718	zinc finger protein 718
61006	A_23_P124456	5144	710	NM_006203	PDE4D	phosphodiesterase 4D, cAMP-specific (phosphodiesterase E3 dunce homolog, Drosophila)	0.907684	0.621476
61007	A_23_P124476	1182	20435	NM_173872	CLCN3	chloride channel 3	1.31197	0.595702
61008	A_23_P124486	5780	2121	NM_002833	PTPN9	protein tyrosine phosphatase, non-receptor type 9	0.93517	-4.00826
61009	A_23_P124514	1740	1046	NM_001364	DLG2	discs, large homolog 2 (Drosophila)
61010	A_23_P124522	79877	5652	NM_024819	DCAKD	dephospho-CoA kinase domain containing	0.76743	0.935949
61011	A_23_P124534	59350	11007		RXFP1	relaxin/insulin-like family peptide receptor 1
61012	A_23_P124542	1380	55611		CR2	complement component (3d/Epstein Barr virus) receptor 2	1.09635	-1.89521
61013	A_23_P124559	83463	32333	NM_031300	MXD3	MAX dimerization protein 3	0.840533	0.907109
61014	A_23_P124570	2241	74300	NM_005246	FER	fer (fps/fes related) tyrosine kinase	1.02247	-16.5674
61015	A_23_P124585	81931	75311	NM_031218	ZNF93	zinc finger protein 93
61016	A_23_P124619	57402	10781	NM_020672	S100A14	S100 calcium binding protein A14	0.931498	-8.72299
61017	A_23_P12463	5768	37690	NM_002826	QSOX1	quiescin Q6 sulfhydryl oxidase 1	1.39067	0.994848
61018	A_23_P124632	3493			IGHA1	immunoglobulin heavy constant alpha 1	0.930666	-9.92981
61019	A_23_P124642	10125	4195	NM_005739	RASGRP1	RAS guanyl releasing protein 1 (calcium and DAG-regulated)
61020	A_23_P124661	11273	16513	NM_145714	ATXN2L	ataxin 2-like	0.911638	-1.03599
61021	A_23_P124699
61022	A_23_P124733	27235	69192	NM_015697	COQ2	coenzyme Q2 homolog, prenyltransferase (yeast)	0.996621	-17.6112
61023	A_23_P124742	1119	88575	NM_001277	CHKA	choline kinase alpha	1.24046	0.894495
61024	A_23_P124760	9862	40795	NM_014815	MED24	mediator complex subunit 24	0.950347	-0.694082
61025	A_23_P12477	22955	32146	NM_012236	SCMH1	sex comb on midleg homolog 1 (Drosophila)	0.574496	0.999682
61026	A_23_P1248	54838	9839	NM_017787	C10orf26	chromosome 10 open reading frame 26	1.17902	0.985213
61027	A_23_P124805	54832	41188		VPS13C	vacuolar protein sorting 13 homolog C (S. cerevisiae)
61028	A_23_P124823						0.913994	-2.23717
61038	A_23_P124837	4035	1744	NM_002332	LRP1	low density lipoprotein receptor-related protein 1	0.787049	0.921699
61039	A_23_P124855	84186	22217	NM_032226	ZCCHC7	zinc finger, CCHC domain containing 7	1.11036	-0.390147
61040	A_23_P124892	3814	1701	NM_002256	KISS1	KiSS-1 metastasis-suppressor	1.05299	-1.34482
61041	A_23_P124905	4884	1891	NM_002522	NPTX1	neuronal pentraxin I
61042	A_23_P124912	9520	36199	NM_006310	NPEPPS	aminopeptidase puromycin sensitive	1.58153	0.99673
61043	A_23_P124927	10636	4735	NM_006480	RGS14	regulator of G-protein signaling 14	1.15315	0.746432
61044	A_23_P124934	10320	55948		IKZF1	IKAROS family zinc finger 1 (Ikaros)
61045	A_23_P124946	202333	105900	NM_153610	CMYA5	cardiomyopathy associated 5
61046	A_23_P124962	23625	18749	NM_152832	FAM89B	family with sequence similarity 89, member B	0.959483	-10.4962
61047	A_23_P124977
61048	A_23_P124988	23415	8180	NM_012285	KCNH4	potassium voltage-gated channel, subfamily H (eag-related), member 4	0.964475	-9.3737
61049	A_23_P125001	5881	68433	NM_005052	RAC3	ras-related C3 botulinum toxin substrate 3 (rho family, small GTP binding protein Rac3)	0.977007	-16.6525
61050	A_23_P125016						0.940667	-0.578481
61051	A_23_P12503	55746	32402	NM_018230	NUP133	nucleoporin 133kDa	0.869953	0.988122
61052	A_23_P125033	9196	55844		KCNAB3	potassium voltage-gated channel, shaker-related subfamily, beta member 3
61053	A_23_P125042	7673	49336	NM_013360	ZNF222	zinc finger protein 222	1.01653	-15.4434
61054	A_23_P125056	575	1287	NM_001702	BAI1	brain-specific angiogenesis inhibitor 1	0.99487	-18.4516
61055	A_23_P125067	2554	629	NM_000806	GABRA1	gamma-aminobutyric acid (GABA) A receptor, alpha 1	1.12948	-3.94208
61056	A_23_P125078	284129	13685	NM_173626	SLC26A11	solute carrier family 26, member 11	1.01182	-16.9775
61057	A_23_P125082	3660	1659	NM_002199	IRF2	interferon regulatory factor 2	1.02045	-18.0475
61058	A_23_P125107	3106	110786	NM_005514	HLA-B	major histocompatibility complex, class I, B	1.13817	0.994458
61059	A_23_P125109						1.19376	0.99668
61060	A_23_P125117	200942	45463	NM_173546	KLHDC8B	kelch domain containing 8B	1.20595	0.890733
61061	A_23_P12514	389	90945	NM_175744	RHOC	ras homolog gene family, member C	1.38614	0.995284
61062	A_23_P125147	9364	3135	NM_004249	RAB28	RAB28, member RAS oncogene family	1.06849	-0.450241
61063	A_23_P125157	84901	7862	NM_032815	NFATC2IP	nuclear factor of activated T-cells, cytoplasmic, calcineurin-dependent 2 interacting protein	0.895647	-2.46974
61064	A_23_P125164	2272	21661	NM_002012	FHIT	fragile histidine triad gene	1.01674	-18.3214
61065	A_23_P125171	2272	21661	NM_002012	FHIT	fragile histidine triad gene	0.994642	-18.3801
61066	A_23_P125176
61067	A_23_P125204	219869	88421	NM_001004464	OR10G8	olfactory receptor, family 10, subfamily G, member 8	1.04328	-14.2808
61068	A_23_P125233	1264	995	NM_001299	CNN1	calponin 1, basic, smooth muscle	0.663643	0.631284
61069	A_23_P125253	9079	989	NM_001290	LDB2	LIM domain binding 2
61070	A_23_P12526	7159	3959	NM_005426	TP53BP2	tumor protein p53 binding protein, 2	1.20558	0.941336
61071	A_23_P125265	3838	1708	NM_002266	KPNA2	karyopherin alpha 2 (RAG cohort 1, importin alpha 1)	0.859989	-1.4808
61072	A_23_P125278	6373	3944	NM_005409	CXCL11	chemokine (C-X-C motif) ligand 11
61073	A_23_P125286	23538	114685	NM_012375	OR52A1	olfactory receptor, family 52, subfamily A, member 1	0.915992	-1.41188
61074	A_23_P125303	3547	1195	NM_001555	IGSF1	immunoglobulin superfamily, member 1	1.67806	0.949046
61075	A_23_P12533	91074	89035	NM_052997	ANKRD30A	ankyrin repeat domain 30A
61076	A_23_P125348	58485	41425	NM_021210	TRAPPC1	trafficking protein particle complex 1	1.0831	-2.14828
61077	A_23_P125383	23671	9417	NM_016192	TMEFF2	transmembrane protein with EGF-like and two follistatin-like domains 2
61078	A_23_P1254	9446	37971	NM_004832	GSTO1	glutathione S-transferase omega 1	0.972255	-14.8217
61079	A_23_P125408	83475	6290	NM_031304	DOHH	deoxyhypusine hydroxylase/monooxygenase	0.921385	-1.77604
61080	A_23_P125420	521	5148	NM_007100	ATP5I	ATP synthase, H+ transporting, mitochondrial Fo complex, subunit E	0.815517	0.999471
61081	A_23_P125423	715	1313	NM_001733	C1R	complement component 1, r subcomponent	1.02285	-18.093
61082	A_23_P125435	2560	20221	NM_000812	GABRB1	gamma-aminobutyric acid (GABA) A receptor, beta 1
61092	A_23_P125451	5788	2126	NM_002838	PTPRC	protein tyrosine phosphatase, receptor type, C
61093	A_23_P125475	55879	10233	NM_018558	GABRQ	gamma-aminobutyric acid (GABA) receptor, theta
61094	A_23_P12549	54518	32434	NM_019043	APBB1IP	amyloid beta (A4) precursor protein-binding, family B, member 1 interacting protein
61095	A_23_P125495	1038	105667	NM_004065	CDR1	cerebellar degeneration-related protein 1, 34kDa
61096	A_23_P125505	5475	55960	NM_006240	PPEF1	protein phosphatase, EF-hand calcium binding domain 1
61097	A_23_P125519	6191	90857	NM_001007	RPS4X	ribosomal protein S4, X-linked	0.900572	0.889447
61098	A_23_P125533	89801	16330	NM_033215	PPP1R3F	protein phosphatase 1, regulatory (inhibitor) subunit 3F	2.73242	0.999983
61099	A_23_P12554	9033	22946	NM_016112	PKD2L1	polycystic kidney disease 2-like 1	1.04869	-17.1304
61100	A_23_P125541	89801	16330	NM_033215	PPP1R3F	protein phosphatase 1, regulatory (inhibitor) subunit 3F
61101	A_23_P125553	474343	110749	NM_001006683	SPIN2B	spindlin family, member 2B	1.12018	0.917139
[truncated: 39,002 more rows]
