# Supplementary material for: Differences in TCDD-elicited gene expression profiles in human HepG2, mouse Hepa1c1c7 and rat H4IIE hepatoma cells
Source: BMC Genomics. 2011 Apr 15;12:193. doi: 10.1186/1471-2164-12-193 (PMC3089798; doi:10.1186/1471-2164-12-193)
Supplement: Additional File 14 — Whole-genome Agilent microarray data from Hepa1c1c7 cells treated with TCDD for 24 hrs. A table containing the expression ratio relative to the time matched vehicle control. P1(t)-values represent posterior probabilities of activity on a per gene basis using the model-based t-value. [file 1471-2164-12-193-S14.XLS]

## Sheet: mouse.txt
Additional File 14: Whole-genome Agilent microarray data from Hepa1c1c7 cells treated with TCDD for 24 hrs. The ratio represent expression relative to the time matched vehicle control. P1(t)-values represent posterior probabilities of activity on a per gene basis using the model-based t-value. Blank values for ratios are due to filtered values during analysis while blank values for t-statistic ar…
CloneID	Agilent Probe ID	Entrez GeneID	Homologene ID	RefSeq	Gene Symbol	Gene Name	24 hr ratio	24 hr P1(t)
145619	A_51_P100021	16656	7803		Hivep3	human immunodeficiency virus type I enhancer binding protein 3
145620	A_51_P100034	69674	41389	NM_027162	Mif4gd	MIF4G domain containing	0.966036	-482.694
145621	A_51_P100052	245450	13054	NM_198863	Slitrk2	SLIT and NTRK-like family, member 2
145622	A_51_P100063	16924	7819	NM_010727	Lnx1	ligand of numb-protein X 1
145623	A_51_P100084						0.882886	-56.3055
145624	A_51_P100099	69886			2610002J23Rik	RIKEN cDNA 2610002J23 gene	1.0574	-535.064
145625	A_51_P100155	70285	68728	NM_027371	Rpf1	ribosome production factor 1 homolog (S. cerevisiae)	0.842449	-57.1513
145626	A_51_P100174	17427	40628	NM_008613	Mns1	meiosis-specific nuclear structural protein 1	0.958887	-686.098
145627	A_51_P100181	26896	22082	NM_001048208	Med14	mediator complex subunit 14	0.949256	-438.76
145628	A_51_P100218	171232		NM_134198	Vmn1r234	vomeronasal 1 receptor 234
145629	A_51_P100227	70572	1710	NM_023579	Ipo5	importin 5	0.944763	-471.469
145630	A_51_P100238	258373	64865	NM_146376	Olfr323	olfactory receptor 323
145631	A_51_P100246	22192	2952	NM_145578	Ube2m	ubiquitin-conjugating enzyme E2M (UBC12 homolog, yeast)	1.01712	-1037.89
145632	A_51_P100289	20807	31135	NM_020493	Srf	serum response factor	0.898614	-65.5348
145633	A_51_P100298	20908	80191	NM_152220	Stx3	syntaxin 3	0.973235	-1051.76
145634	A_51_P100309	18390	37368	NM_001039652	Oprm1	opioid receptor, mu 1	0.85256	-12.6111
145635	A_51_P100327	21354	495	NM_013683	Tap1	transporter 1, ATP-binding cassette, sub-family B (MDR/TAP)	0.946058	-648.876
145636	A_51_P100347	240476	86402	NM_001033341	Zfp407	zinc finger protein 407
145637	A_51_P100379	210853		NM_177596	Gm4769	predicted gene 4769	0.895971	-81.933
145638	A_51_P100428
145639	A_51_P100470	52013	8707	NM_177464	D19Ertd386e	DNA segment, Chr 19, ERATO Doi 386, expressed	0.946348	-369.086
145640	A_51_P100505						0.838155	-259.312
145641	A_51_P100519
145642	A_51_P100527	56552	113757	NM_019917	Vmn2r26	vomeronasal 2, receptor 26
145643	A_51_P100537	232717	65285	NM_175020	BC048599	cDNA sequence BC048599	0.832525	-7.23185
145644	A_51_P100565	26406	69110		Map3k3	mitogen-activated protein kinase kinase kinase 3	0.901684	-4.47713
145645	A_51_P100573	26406	69110	NM_011947	Map3k3	mitogen-activated protein kinase kinase kinase 3	0.867087	-59.3973
145646	A_51_P100624	75586		NM_029351	Krtap9-3	keratin associated protein 9-3	0.816544	0.999999
145647	A_51_P100625	28194	51183	NM_133996	Apon	apolipoprotein N	1.06876	-28.1286
145648	A_51_P100768	78104		XM_001472513	4833413E03Rik	RIKEN cDNA 4833413E03 gene
145649	A_51_P100776	67911	2572	NM_026450	Zfp169	zinc finger protein 169	0.839331
145650	A_51_P100787	66354		NM_025507	Snw1	SNW domain containing 1	1.06561	-642.199
145651	A_51_P100828	11757	4944	NM_007452	Prdx3	peroxiredoxin 3	0.891218	-1.70773
145652	A_51_P100852	215900	25235	NM_175449	Fam26f	family with sequence similarity 26, member F
145662	A_51_P100856	14268	1533	NM_010233	Fn1	fibronectin 1	0.894926	-1.74048
145663	A_51_P100866	11957	1272	NM_016755	Atp5j	ATP synthase, H+ transporting, mitochondrial F0 complex, subunit F	1.00981	-867.747
145664	A_51_P100991	14917	3641	NM_145067	Gucy2c	guanylate cyclase 2c	0.966538	-625.945
145665	A_51_P100997	381286		NM_201363	Serpinb3c	serine (or cysteine) peptidase inhibitor, clade B, member 3C	0.99	-837.722
145666	A_51_P101004	381286		NM_201363	Serpinb3c	serine (or cysteine) peptidase inhibitor, clade B, member 3C	0.857112	-26.8978
145667	A_51_P101006	68870	17622	NM_001033874	1190002A17Rik	RIKEN cDNA 1190002A17 gene	0.869106	-12.5952
145668	A_51_P101022	258819	17404	NM_146822	Olfr640	olfactory receptor 640	0.77213	0.82248
145669	A_51_P101034						0.810847	-209.655
145670	A_51_P101065	15566	20244	NM_008315	Htr7	5-hydroxytryptamine (serotonin) receptor 7
145671	A_51_P101075	69171	9238	NM_026977	1810031K17Rik	RIKEN cDNA 1810031K17 gene	0.998802	-728.081
145672	A_51_P101086	69256	117445	NM_027007	Zfp397	zinc finger protein 397	0.911834	-173.428
145673	A_51_P101137	217125	17130	NM_146025	Samd14	sterile alpha motif domain containing 14	0.971457	-364.391
145674	A_51_P101146	18788	20571	NM_011111	Serpinb2	serine (or cysteine) peptidase inhibitor, clade B, member 2	2.41347	0.94602
145675	A_51_P101170						0.775739	0.998087
145676	A_51_P101196	19186	4560	NM_011189	Psme1	proteasome (prosome, macropain) 28 subunit, alpha	1.20981	0.676578
145677	A_51_P101228	229004	8228	NM_198169	Gmeb2	glucocorticoid modulatory element binding protein 2	1.09553	-33.4846
145678	A_51_P101255	71743	11889	NM_027896	Coasy	Coenzyme A synthase	1.00007	-730.776
145679	A_51_P101283						0.961192	-226.927
145680	A_51_P101317	71974	24255	NM_133740	Prmt3	protein arginine N-methyltransferase 3	0.901757	-26.3186
145681	A_51_P101347	102502	68270	NM_001033210	Pls1	plastin 1 (I-isoform)
145682	A_51_P101375	20440	2281	NM_145933	St6gal1	beta galactoside alpha 2,6 sialyltransferase 1	1.06647	-68.7772
145683	A_51_P101388	20562	2302	NM_015748	Slit1	slit homolog 1 (Drosophila)	0.920244	-36.101
145684	A_51_P101425	234729	6528		Vac14	Vac14 homolog (S. cerevisiae)	0.925233	-1.59818
145685	A_51_P101460	109620	37922	NM_023842	Dsp	desmoplakin	1.22618	-2.41209
145686	A_51_P101474	50765	2428	NM_015799	Trfr2	transferrin receptor 2	0.757111	-4.69758
145687	A_51_P101506	53417	9646	NM_016868	Hif3a	hypoxia inducible factor 3, alpha subunit	0.984947	-883.92
145688	A_51_P101545	54426	1170	NM_019447	Hgfac	hepatocyte growth factor activator	1.83586	0.999558
145689	A_51_P101573	74764	12584	NM_029091	Klc4	kinesin light chain 4	1.19267	-9.00066
145690	A_51_P101576	55988	8351		Snx12	sorting nexin 12	1.08849	-1.19693
145691	A_51_P101588	66548	19803	NM_025629	Adamtsl5	ADAMTS-like 5	0.96273	-629.554
145701	A_51_P101621	12912	3223	NM_009952	Creb1	cAMP responsive element binding protein 1	0.831884	0.872438
145702	A_51_P101627	76874			4930469K13Rik	RIKEN cDNA 4930469K13 gene
145703	A_51_P101635	56424	4281	NM_019719	Stub1	STIP1 homology and U-Box containing protein 1	0.994926	-953.006
145704	A_51_P101660	66874	10231	NM_025818	1200014J11Rik	RIKEN cDNA 1200014J11 gene	0.985089	-946.723
145705	A_51_P101719	67120	12085	NM_025978	Ttc14	tetratricopeptide repeat domain 14	1.02831	-735.796
145706	A_51_P101729	12628	20086		Cfh	complement component factor h	0.535915	0.994576
145707	A_51_P101763	12805	7274	NM_007727	Cntn1	contactin 1
145708	A_51_P101765	83797	20670	NM_031842	Smarcd1	SWI/SNF related, matrix associated, actin dependent regulator of chromatin, subfamily d, member 1	0.868253	-2.85383
145709	A_51_P101777	67345	56715	NM_026101	Herc4	hect domain and RLD 4	0.895581	-22.3715
145710	A_51_P101787	12950	1420	NM_013500	Hapln1	hyaluronan and proteoglycan link protein 1
145711	A_51_P101858	13383	20869	NM_007862	Dlg1	discs, large homolog 1 (Drosophila)	0.929863	-166.097
145712	A_51_P101879	67738	31283	NM_026352	Ppid	peptidylprolyl isomerase D (cyclophilin D)	0.983898	-405.112
145713	A_51_P101929	16854	37608	NM_010705	Lgals3	lectin, galactose binding, soluble 3	1.23746	0.511523
145714	A_51_P101950	259107	51817	NM_147103	Olfr555	olfactory receptor 555	0.93465	-103.839
145715	A_51_P101955	16993	6820	NM_008517	Lta4h	leukotriene A4 hydrolase	0.964065	-94.2449
145725	A_51_P101975	14179	7715	NM_010205	Fgf8	fibroblast growth factor 8	0.914493	-0.803658
145726	A_51_P101985	216613	65605	NM_001166662	Ccdc85a	coiled-coil domain containing 85A	0.839637	-1.81281
145727	A_51_P102005	209047	77068	NM_148951	Gipc3	GIPC PDZ domain containing family, member 3	0.933833	-265.773
145728	A_51_P102081	13222		NM_007847	Defa-rs2	defensin, alpha, related sequence 2
145729	A_51_P102090	269536	32361		Tex10	testis expressed gene 10
145739	A_51_P102096	17869	31092	NM_010849	Myc	myelocytomatosis oncogene	0.787833	0.962237
145740	A_51_P102106	258361	110485	NM_146364	Olfr495	olfactory receptor 495
145750	A_51_P102122	17928	1854	NM_031189	Myog	myogenin	0.895807	-0.716273
145751	A_51_P102174	70790	9295	NM_001081359	Ubr5	ubiquitin protein ligase E3 component n-recognin 5	0.878429	-41.6881
145752	A_51_P102180						0.694478	-71.9525
145753	A_51_P102235	18555	7878	NM_011049	Cdk16	cyclin-dependent kinase 16	0.978041	-341.638
145754	A_51_P102249	235184	36421		BC024479	cDNA sequence BC024479
145755	A_51_P102257
145756	A_51_P102296	17355	4340		Aff1	AF4/FMR2 family, member 1	0.965716	-106.725
145766	A_51_P102311	22173	30969	NM_011661	Tyr	tyrosinase	0.895915	-240.931
145767	A_51_P102319	75974	70950		Dock11	dedicator of cytokinesis 11	0.887028	-156.138
145768	A_51_P102339	22367	2541	NM_001029844	Vrk1	vaccinia related kinase 1	0.759646	0.991536
145769	A_51_P102355	226470	27795	NM_172643	Zbtb41	zinc finger and BTB domain containing 41 homolog	0.939922	-122.15
145770	A_51_P102393	100044226		XM_001471847	LOC100044226	hypothetical protein LOC100044226	0.822323	-0.716273
145771	A_51_P102421	56708	8299	NM_019952	Clcf1	cardiotrophin-like cytokine factor 1	0.946495	-75.1285
145772	A_51_P102438	231396	121583	NM_001029867	Ugt2b36	UDP glucuronosyltransferase 2 family, polypeptide B36	1.12509	-13.0383
145773	A_51_P102459	57340	10762	NM_020605	Jph3	junctophilin 3	0.906	-26.0681
145774	A_51_P102471	57757	49671	NM_021319	Pglyrp2	peptidoglycan recognition protein 2	1.03728	-421.154
145775	A_51_P102487	58178	10967	NM_021377	Sorcs1	VPS10 domain receptor protein SORCS 1	0.905761	-64.0656
145776	A_51_P102503	75624	6488	NM_175224	Metap1	methionyl aminopeptidase 1	1.02089	-311.378
145777	A_51_P102507	77573	11294	NM_029929	Vps33a	vacuolar protein sorting 33A (yeast)	1.05103	-45.556
145778	A_51_P102518	75667	52854	NM_029379	Tmem225	transmembrane protein 225
145779	A_51_P102538	21906	35244	NM_172709	Otop1	otopetrin 1	0.792445	0.958748
145780	A_51_P102607						0.998226	-353.004
145781	A_51_P102631	66226	5436		Trappc2	trafficking protein particle complex 2	0.963429	-295.736
145782	A_51_P102652	67881	5846	NM_023397	Mdp1	magnesium-dependent phosphatase 1	1.10688	-21.3711
145783	A_51_P102731	654802			1700105P06Rik	RIKEN cDNA 1700105P06 gene
145784	A_51_P102734	654802			1700105P06Rik	RIKEN cDNA 1700105P06 gene	0.959853	-229.057
145785	A_51_P102740
145786	A_51_P102782	12040	39	NM_199195	Bckdhb	branched chain ketoacid dehydrogenase E1, beta polypeptide	1.14723	0.183103
145787	A_51_P102789	12262	32020	NM_007574	C1qc	complement component 1, q subcomponent, C chain
145788	A_51_P102809	14670	3862	NM_008136	Gnl1	guanine nucleotide binding protein-like 1	0.973328	-322.225
145789	A_51_P102860	80517	10756	NM_020586	Herpud2	HERPUD family member 2	1.09417	-75.6323
145790	A_51_P102867	236082	78041	NM_001033326	Dhrsx	dehydrogenase/reductase (SDR family) X chromosome	0.979688	-292.042
145791	A_51_P102883	17833	85457	NM_010844	Muc5ac	mucin 5, subtypes A and C, tracheobronchial/gastric	0.953416	-40.4405
145792	A_51_P102911	15396	4033	NM_010450	Hoxa11	homeobox A11
145793	A_51_P102943	15499	74556	NM_008296	Hsf1	heat shock factor 1	0.912302	-75.6323
145794	A_51_P102970
145795	A_51_P102987	18619	4528	NM_001002927	Penk	preproenkephalin
145796	A_51_P103000	18739	3608	NM_008851	Pitpnm1	phosphatidylinositol transfer protein, membrane-associated 1	1.06332	-164.299
145797	A_51_P103007	16409	526	NM_008401	Itgam	integrin alpha M
145798	A_51_P103054	240322	15860	NM_175506	Adamts19	a disintegrin-like and metallopeptidase (reprolysin type) with thrombospondin type 1 motif, 19	0.846871	0.683567
145799	A_51_P103069						1.01597	-343.37
145800	A_51_P103081	100043147			Gm4262	predicted gene 4262
145801	A_51_P103114	19270	2129	NM_008981	Ptprg	protein tyrosine phosphatase, receptor type, G	0.865568	-0.0356397
145802	A_51_P103117	237694		NR_028259	4932414J04Rik	4932414J04 protein
145803	A_51_P103133						0.865772	0.366732
145804	A_51_P103144	28248	86978		Slco1a1	solute carrier organic anion transporter family, member 1a1
145805	A_51_P103172
145806	A_51_P103179	320106	5775		Slc38a11	solute carrier family 38, member 11	0.872526	0.998547
145807	A_51_P103209	225049	12515	NM_028639	Ttc7	tetratricopeptide repeat domain 7	0.778335	0.814806
145808	A_51_P103222	72027	15638	NM_028064	Slc39a4	solute carrier family 39 (zinc transporter), member 4	1.32194	0.978365
145809	A_51_P103229	19712	4099		Rest	RE1-silencing transcription factor	1.00825	-350.159
145810	A_51_P103237	26559	8742	NM_015755	Hunk	hormonally upregulated Neu-associated kinase
145811	A_51_P103254	399558	8291	NM_201518	Flrt2	fibronectin leucine rich transmembrane protein 2	0.829159	0.959772
145812	A_51_P103261	20504	48324	NM_009198	Slc17a1	solute carrier family 17 (sodium phosphate), member 1
145813	A_51_P103298	210162	19671	NM_001081329	Zkscan2	zinc finger with KRAB and SCAN domains 2	0.785239	-2.64504
145814	A_51_P103320	108829	3129	NM_207221	Jmjd1c	jumonji domain containing 1C	0.79538	0.683567
145815	A_51_P103328	243377	18250	NM_172888	Svs1	seminal vesicle secretory protein 1
145816	A_51_P103364	435333		XM_917510	LOC435333	similar to monoclonal antibody heavy chain	0.950015	-199.855
145817	A_51_P103396	53622	37603	NM_016879	Krt85	keratin 85	0.929692	-73.5296
145818	A_51_P103397	22371	466	NM_011708	Vwf	Von Willebrand factor homolog	0.803656	-21.7023
145819	A_51_P103406	22371	466	NM_011708	Vwf	Von Willebrand factor homolog
145820	A_51_P103435	212892	71779	NM_001162957	Rsph4a	radial spoke head 4 homolog A (Chlamydomonas)
145821	A_51_P103450	74854	78017	NM_001080709	4930402F06Rik	RIKEN cDNA 4930402F06 gene
145822	A_51_P103465	210094	46295	NM_001164518	Iglon5	IgLON family member 5	0.870973	0.894388
145823	A_51_P103499	66712	49838	NM_025721	Spesp1	sperm equatorial segment protein 1	0.996086	-352.575
145824	A_51_P103509	56368	38261	NM_019720	Cyb561d2	cytochrome b-561 domain containing 2	1.09874	-65.6178
145825	A_51_P103533	231876	8948	NM_001081109	Lmtk2	lemur tyrosine kinase 2	0.850971	0.792008
145826	A_51_P103541	12292	37257	NM_001081023	Cacna1s	calcium channel, voltage-dependent, L type, alpha 1S subunit	0.927558	-0.849165
145827	A_51_P103560	637079	104477	XM_912668	Gm16486	predicted gene 16486
145828	A_51_P103586	320862			A730054J21Rik	RIKEN cDNA A730054J21 gene	0.714569	0.997484
145829	A_51_P103594	77296	82459	NM_029894	Fam162b	family with sequence similarity 162, member B	0.818391	-8.14597
145830	A_51_P103617	195564		NM_177578	Skint3	selection and upkeep of intraepithelial T cells 3
145831	A_51_P103650	93679	12795	NM_053100	Trim8	tripartite motif-containing 8	0.979455	-382.631
145832	A_51_P103659	22151	68156	NM_009450	Tubb2a	tubulin, beta 2A	0.891706	-63.1371
145833	A_51_P103706	13095	117948	NM_007815	Cyp2c29	cytochrome P450, family 2, subfamily c, polypeptide 29	0.927141	-35.3231
145834	A_51_P103718	27399	56602	NM_013785	Ip6k1	inositol hexaphosphate kinase 1	1.14121	0.286751
145835	A_51_P103745	13483	22560	NM_010075	Dpp6	dipeptidylpeptidase 6	0.936556	-53.7092
145836	A_51_P103757	67773	41676	NM_026370	Myst1	MYST histone acetyltransferase 1	0.929024	-27.2886
145837	A_51_P103780	108735	27069	NM_145512	Sft2d2	SFT2 domain containing 2	0.905854	-0.205545
145838	A_51_P103819	217410	41445	NM_144551	Trib2	tribbles homolog 2 (Drosophila)	0.80795	-8.01779
145839	A_51_P103850	14119	1515	NM_010181	Fbn2	fibrillin 2	0.81077	0.377028
145840	A_51_P103865	69871	12337	NM_027242	2010007H12Rik	RIKEN cDNA 2010007H12 gene	0.772947	-1.88668
145841	A_51_P103890	545156	57160		Kalrn	kalirin, RhoGEF kinase
145842	A_51_P103912	17203	4321	NM_013596	Mc5r	melanocortin 5 receptor	0.85934	-13.66
145843	A_51_P103929	17295	206	NM_008591	Met	met proto-oncogene	1.12619	-0.264838
145844	A_51_P103945
145845	A_51_P103975	70456	31675	NM_027430	Brp44	brain protein 44	1.10754	-4.85778
145846	A_51_P104006	19131	79529	NM_011174	Prh1	proline rich protein HaeIII subfamily 1	1.01095	-410.608
145847	A_51_P104012	72309	9141	NM_001002267	Tmem158	transmembrane protein 158	0.745958	0.995992
145848	A_51_P104077	72607	68372	NM_001013024	Usp13	ubiquitin specific peptidase 13 (isopeptidase T-3)	0.865277	-15.2247
145849	A_51_P104125	72826	25107	NM_176836	Fam76b	family with sequence similarity 76, member B	0.942925	-185.036
145850	A_51_P104128	18245	7455		Oaz1	ornithine decarboxylase antizyme 1	0.924624	-51.3748
145851	A_51_P104162	328232	49581		Gfod1	glucose-fructose oxidoreductase domain containing 1	0.863283	-9.09895
145852	A_51_P104172	243833	10889	NM_153802	Zfp128	zinc finger protein 128
145853	A_51_P104187	22218	2514	NM_009460	Sumo1	SMT3 suppressor of mif two 3 homolog 1 (yeast)	1.06154	-275.81
145854	A_51_P104197	244757	71790	NM_153803	Glb1l2	galactosidase, beta 1-like 2	0.719318	-2.55934
145855	A_51_P104241	22673	117466	NM_009549	Zfp185	zinc finger protein 185	0.809672	0.781387
145856	A_51_P104255	625026			Gm10048	predicted gene 10048
145857	A_51_P104258	258641	74192	NM_146647	Olfr1154	olfactory receptor 1154
145858	A_51_P104274	66084	5675		Rmnd1	required for meiotic nuclear division 1 homolog (S. cerevisiae)
145859	A_51_P104290	56543	21036	NM_019931	Kcnd3	potassium voltage-gated channel, Shal-related family, member 3	0.88579	-12.5116
145860	A_51_P104348	100047132		XM_001477466	LOC100047132	similar to monoclonal antibody 17-1A, light chain
145861	A_51_P104361
145862	A_51_P104392	102614	23048	NM_133982	Rpp25	ribonuclease P 25 subunit (human)
145863	A_51_P104409	75718	19431	NM_029401	Vwa5b1	von Willebrand factor A domain containing 5B1	0.881933	-8.66781
145864	A_51_P104418	63953	5215	NM_022019	Dusp10	dual specificity phosphatase 10	1.16918	-2.55575
145865	A_51_P104430	107528	10856	NM_053201	Magee1	melanoma antigen, family E, 1
145866	A_51_P104456	64934	5984	NM_022889	Pes1	pescadillo homolog 1, containing BRCT domain (zebrafish)	1.00356	-271.509
145867	A_51_P104478	66106	8640	NM_025357	Smpx	small muscle protein, X-linked
145868	A_51_P104487	11438	592	NM_015730	Chrna4	cholinergic receptor, nicotinic, alpha polypeptide 4
145869	A_51_P104527	235610	15601	NM_172774	Atrip	ATR interacting protein	1.07175	-38.9263
145870	A_51_P104565
145871	A_51_P104569	258498	81580	NM_146505	Olfr148	olfactory receptor 148	0.942895	-211.075
145872	A_51_P104596	11736	9491	NM_009671	Ankfy1	ankyrin repeat and FYVE domain containing 1	0.936572	-40.6891
145873	A_51_P104608	78416	4102	NM_030098	Rnase6	ribonuclease, RNase A family, 6
145874	A_51_P104670	12181	6612	NM_013481	Bop1	block of proliferation 1	0.899076	-0.115578
145875	A_51_P104681	68484		NM_130856	Krtap16-8	keratin associated protein 16-8
145876	A_51_P104687	14599	47932	NM_008117	Gh	growth hormone
145877	A_51_P104710	243369	45453	NM_173428	Sspo	SCO-spondin	0.885029	-26.7472
145878	A_51_P104718	14738	3868	NM_001010941	Gpr12	G-protein coupled receptor 12
145879	A_51_P104722	14738	3868	NM_001010941	Gpr12	G-protein coupled receptor 12
145880	A_51_P104727	216565	22880	NM_153078	Ehbp1	EH domain binding protein 1	0.931643	-107.613
145881	A_51_P104747	14885	7090	NM_010364	Gtf2h4	general transcription factor II H, polypeptide 4	1.00477	-263.743
145882	A_51_P104757	15161	3898	NM_008224	Hcfc1	host cell factor C1	0.906058	-76.955
145883	A_51_P104768	100046710		XM_001476673	Gm16697	predicted gene, 16697
145884	A_51_P104783	83434	36476	NM_031255	Rsph6a	radial spoke head 6 homolog A (Chlamydomonas)
145885	A_51_P104786	83434	36476	NM_031255	Rsph6a	radial spoke head 6 homolog A (Chlamydomonas)	1.02562	-217.216
145886	A_51_P104802	235402	41891	NM_181074	Lingo1	leucine rich repeat and Ig domain containing 1
145887	A_51_P104861	103806	8845	NM_175334	Maml1	mastermind like 1 (Drosophila)	0.990909	-254.86
145888	A_51_P104891	28042	100935	NM_027652	Ept1	ethanolaminephosphotransferase 1 (CDP-ethanolamine-specific)	0.9419	-86.7205
145889	A_51_P104897	16440	1675	NM_080553	Itpr3	inositol 1,4,5-triphosphate receptor 3	1.10757	-0.566833
145890	A_51_P104933	227682	41056	NM_145520	Trub2	TruB pseudouridine (psi) synthase homolog 2 (E. coli)	0.936895	0.320597
145891	A_51_P104939	16636	110821	NM_008463	Klra5	killer cell lectin-like receptor, subfamily A, member 5	0.89521	-14.8751
145892	A_51_P104953	71389	32772	NM_173368	Chd6	chromodomain helicase DNA binding protein 6	0.893941	-12.5116
145893	A_51_P104960	19179	2095	NM_008947	Psmc1	protease (prosome, macropain) 26S subunit, ATPase 1	1.10129	-13.9703
145894	A_51_P104977	100039239			Gm2115	predicted gene 2115
145895	A_51_P105000	258019	110604	NM_001011800	Olfr212	olfactory receptor 212
145896	A_51_P105017	19365	31118	NM_011236	Rad52	RAD52 homolog (S. cerevisiae)	0.882216	-1.00249
145897	A_51_P105068	71897	12419	NM_027990	Lypd6b	LY6/PLAUR domain containing 6B
145898	A_51_P105078	20198	7924	NM_011311	S100a4	S100 calcium binding protein A4	0.812147	-2.02144
145899	A_51_P105124	233571	14289	NM_183168	P2ry6	pyrimidinergic receptor P2Y, G-protein coupled, 6	0.750295	0.99399
145900	A_51_P105161	74020	26078	NM_028719	Cpne4	copine IV	0.865198	-8.95179
145901	A_51_P105178	20677	2338	NM_009238	Sox4	SRY-box containing gene 4	0.89546	-112.983
145902	A_51_P105241	74356	47588	NM_028888	4931428F04Rik	RIKEN cDNA 4931428F04 gene	0.922777	-41.9043
145903	A_51_P105263	269854	10689	NM_201355	Nat14	N-acetyltransferase 14	0.918117	-24.0391
145904	A_51_P105292	231326	71711	NM_173765	Aasdh	aminoadipate-semialdehyde dehydrogenase	0.897966	-61.7691
145905	A_51_P105320	76497	32520	NM_029632	Ppp1r11	protein phosphatase 1, regulatory (inhibitor) subunit 11	0.96895	-198.417
145906	A_51_P105339	223696	10638	NM_172609	Tomm22	translocase of outer mitochondrial membrane 22 homolog (yeast)	1.00322	-270.757
145907	A_51_P105380	76770	3819	NM_029733	2010005H15Rik	RIKEN cDNA 2010005H15 gene	0.89691	-1.0555
145908	A_51_P105408	66789	49751	NM_024178	Alg14	asparagine-linked glycosylation 14 homolog (yeast)	1.02515	-185.454
145909	A_51_P105445	170459	15874	NM_133774	Stard4	StAR-related lipid transfer (START) domain containing 4	0.960822	-122.769
145910	A_51_P105480	244551	65856	NM_194059	Nanos3	nanos homolog 3 (Drosophila)	0.901081	-19.3814
145911	A_51_P105520	211548	13810	NM_153057	Nomo1	nodal modulator 1	1.18449	0.64954
145912	A_51_P105554	12944	476	NM_007768	Crp	C-reactive protein, pentraxin-related	0.82982	0.0491958
145913	A_51_P105589	13177	37554	NM_010023	Dci	dodecenoyl-Coenzyme A delta isomerase (3,2 trans-enoyl-Coenyme A isomerase)	1.12059	0.834722
145914	A_51_P105604	108664	7139	NM_133826	Atp6v1h	ATPase, H+ transporting, lysosomal V1 subunit H	1.16836	-25.9455
145915	A_51_P105709	69716	3125	NM_027182	Trip13	thyroid hormone receptor interactor 13	0.598662	0.525724
145916	A_51_P105755	69930			Zfp715	zinc finger protein 715	0.930277	-85.591
145917	A_51_P105766
145918	A_51_P105800	244650	71015	NM_001122594	Phlpp2	PH domain and leucine rich repeat protein phosphatase 2	0.882381	0.360196
145919	A_51_P105810	70239	40806	NM_148928	Gtf3c5	general transcription factor IIIC, polypeptide 5	0.952405	-54.5712
145920	A_51_P105822	240216	105914	NM_172831	E230025N22Rik	Riken cDNA E230025N22 gene	0.9844	-249.597
145921	A_51_P105837	17684	4433	NM_010828	Cited2	Cbp/p300-interacting transactivator, with Glu/Asp-rich carboxy-terminal domain, 2	0.629768	0.962408
145922	A_51_P105847	245026	18260	NM_172927	Col6a6	collagen, type VI, alpha 6
145923	A_51_P105869	72180	23275	NM_028141	Zfp661	zinc finger protein 661	1.00675	-261.777
145924	A_51_P105879	17919	49481	NM_201600	Myo5b	myosin VB	0.932144	-119.75
145925	A_51_P105887	240754	49504	NM_172842	Lax1	lymphocyte transmembrane adaptor 1
145926	A_51_P105908						1.02338	-232.675
145927	A_51_P105927	70784	9565	NM_001033158	Rasl12	RAS-like, family 12	0.897161	-15.4249
145928	A_51_P105986	20973	20987	NM_009304	Syngr2	synaptogyrin 2	0.936522	-92.5984
145929	A_51_P105991	21389	3389	NM_011538	Tbx6	T-box 6	1.02459	-164.999
145930	A_51_P106000	320827	18951	NM_001163793	C530008M17Rik	RIKEN cDNA C530008M17 gene
145931	A_51_P106059	22032	3173	NM_009423	Traf4	TNF receptor associated factor 4	0.918048	-0.380743
145932	A_51_P106114	100043072			A230070E04Rik	RIKEN cDNA A230070E04 gene	0.836132	-32.6999
145933	A_51_P106144	22722	7604	NM_009564	Zfp64	zinc finger protein 64	0.992139	-261.22
145934	A_51_P106191	56705	38057		Ranbp9	RAN binding protein 9	0.95218	-123.982
145935	A_51_P106202
145936	A_51_P106211	56752	55483	NM_019993	Aldh9a1	aldehyde dehydrogenase 9, subfamily A1	1.20551	0.891627
145937	A_51_P106227	26441	2083	NM_011966	Psma4	proteasome (prosome, macropain) subunit, alpha type 4	1.0774	-89.0973
145938	A_51_P106249	75502	88915	NM_028524	Cmtm2b	CKLF-like MARVEL transmembrane domain containing 2B
145939	A_51_P106259	52163	117458	NM_133926	Camk1	calcium/calmodulin-dependent protein kinase I	0.88655	-9.5921
145940	A_51_P106263	52163	117458	NM_133926	Camk1	calcium/calmodulin-dependent protein kinase I	0.886173	-0.232772
145941	A_51_P106269	57916	49320	NM_021349	Tnfrsf13b	tumor necrosis factor receptor superfamily, member 13b
145942	A_51_P106294	103988	55440	NM_010292	Gck	glucokinase
145943	A_51_P106322	106512	11136	NM_134116	Gpsm3	G-protein signalling modulator 3 (AGS3-like, C. elegans)	0.739218	0.974227
145944	A_51_P106373	66052	2256	NM_025321	Sdhc	succinate dehydrogenase complex, subunit C, integral membrane protein	1.01316	-260.634
145945	A_51_P106377						0.780679	-50.8097
145946	A_51_P106397	75292	2055	NM_029239	Prkd3	protein kinase D3	0.970241	-201.32
145947	A_51_P106428	67872	9745	NM_001162855	Nsmce4a	non-SMC element 4 homolog A (S. cerevisiae)	0.919409	-2.61426
145948	A_51_P106443	67534	8764	NM_001014974	Ttll4	tubulin tyrosine ligase-like family, member 4	0.854986	-4.11021
145949	A_51_P106455	11614	403	NM_007430	Nr0b1	nuclear receptor subfamily 0, group B, member 1
145950	A_51_P106474	68040	41070		Zfp593	zinc finger protein 593	1.01665	-217.723
145951	A_51_P106488	11790	55619	NM_001085371	Speg	SPEG complex locus	1.0359	-166.585
145952	A_51_P106527	68241	12251	NM_026633	Fam195a	family with sequence similarity 195, member A	0.973287	-208.916
145953	A_51_P106538	78558	12697	NM_030127	Htra3	HtrA serine peptidase 3	0.779853	0.99755
145954	A_51_P106591	78784	48510	NM_172434	Celf3	VCUGBP, Elav-like family member 3	0.927083	-172.946
145955	A_51_P106634	14997	110792	NM_008205	H2-M9	histocompatibility 2, M region locus 9
145956	A_51_P106735
145957	A_51_P106743	16179	37496	NM_008363	Irak1	interleukin-1 receptor-associated kinase 1	1.05573	-26.8753
145958	A_51_P106745	16179	37496	NM_008363	Irak1	interleukin-1 receptor-associated kinase 1	1.0506	-140.142
145959	A_51_P106752	67897	2816	NM_026440	Rnmt	RNA (guanine-7-) methyltransferase	0.922399	-38.5181
145960	A_51_P106779	30785	14125	NM_080285	Cttnbp2	cortactin binding protein 2
145970	A_51_P106799	19016	7899	NM_011146	Pparg	peroxisome proliferator activated receptor gamma	0.920478	0.658088
145971	A_51_P106859	116748	13154	NM_138721	Lsm10	U7 snRNP-specific Sm-like protein LSM10	0.949574	-36.8439
145972	A_51_P106868	30791	40906	NM_013901	Slc39a1	solute carrier family 39 (zinc transporter), member 1	1.15437	-4.88239
145973	A_51_P106893	24136	8868		Zeb2	zinc finger E-box binding homeobox 2	0.863546	0.337168
145974	A_51_P106900	19434	8383		Rax	retina and anterior neural fold homeobox
145975	A_51_P106918	19715	115685		Rex2	reduced expression 2	0.813718	0.168376
145976	A_51_P106952	74213	41468	NM_134077	Rbm26	RNA binding motif protein 26	0.893672	-56.9415
145977	A_51_P106968	329780			9330178D15Rik	RIKEN cDNA 9330178D15 gene
145978	A_51_P106979	72022	36363	NM_028060	Slc35f2	solute carrier family 35, member F2	0.812932	0.993081
145979	A_51_P107020	16572	55861	NM_001039000	Kif5a	kinesin family member 5A	0.915687	-90.2535
145980	A_51_P107039	108978	115686	NM_175393	4930555G01Rik	RIKEN cDNA 4930555G01 gene
145981	A_51_P107053	244178	9700	NM_198623	Ubqln3	ubiquilin 3
145982	A_51_P107066	74158	122222	NM_028792	Josd1	Josephin domain containing 1	1.02695	-184.084
145983	A_51_P107090	407819	74274	NM_001001181	BC031181	cDNA sequence BC031181	1.24271	-0.692349
145984	A_51_P107099
145985	A_51_P107126	51812	4622	NM_016766	Mcrs1	microspherule protein 1	0.887452	-0.833454
145986	A_51_P107140	53617	1715	NM_016880	Krt35	keratin 35
145987	A_51_P107176	74686	82464	NM_029054	4930443G12Rik	RIKEN cDNA 4930443G12 gene
145988	A_51_P107234	224742	849	NM_013854	Abcf1	ATP-binding cassette, sub-family F (GCN20), member 1	0.992495	-177.783
145989	A_51_P107243						0.803762	-0.502221
145990	A_51_P107265	56350	48276	NM_019718	Arl3	ADP-ribosylation factor-like 3	1.18842	0.905268
145991	A_51_P107282	66826	37264	NM_181516	Taz	tafazzin	0.901073	-10.06
145992	A_51_P107302	12389	1330	NM_007616	Cav1	caveolin 1, caveolae protein
145993	A_51_P107315	216225	64832	NM_145423	Slc5a8	solute carrier family 5 (iodide transporter), member 8	0.85734	-10.3898
145994	A_51_P107321	67041	377	NM_024188	Oxct1	3-oxoacid CoA transferase 1	1.24796	0.9622
145995	A_51_P107326	67041	377	NM_024188	Oxct1	3-oxoacid CoA transferase 1	1.32824	0.999077
145996	A_51_P107362	216233	2880	NM_007706	Socs2	suppressor of cytokine signaling 2	1.12367	-22.3654
145997	A_51_P107373	77425			9430081G06Rik	RIKEN cDNA 9430081G06 gene
145998	A_51_P107378	67276	32651	NM_026067	Eri1	exoribonuclease 1	0.988398	-178.184
145999	A_51_P107433	94065	11401	NM_053162	Mrpl34	mitochondrial ribosomal protein L34	1.00194	-181.68
146000	A_51_P107438	67501	69406	NM_026202	Ccdc50	coiled-coil domain containing 50	1.05681	-89.3432
146001	A_51_P107463	320522	82363	NM_177182	Bhlha9	basic helix-loop-helix family, member a9	0.836325	-0.715029
146002	A_51_P107547	259089	17498	NM_147085	Olfr571	olfactory receptor 571	1.0444	-1.0976
146003	A_51_P107558	245572	9666		Tbx22	T-box 22
146004	A_51_P107591	80782	117951	NM_030599	Klrb1b	killer cell lectin-like receptor subfamily B member 1B
146005	A_51_P107599	17129	4313	NM_008541	Smad5	MAD homolog 5 (Drosophila)	0.911154	-64.5907
146006	A_51_P107633	433347			LOC433347	hypothetical gene supported by AK087224	0.899212	-12.9932
146007	A_51_P107652	70129	11359	NM_023557	Slc44a4	solute carrier family 44, member 4
146008	A_51_P107658	17207	11804	NM_178076	Mcf2l	mcf.2 transforming sequence-like	0.943126	-42.0131
146009	A_51_P107673	544791	55780	NM_001081250	Myh13	myosin, heavy polypeptide 13, skeletal muscle	0.920845	-147.477
146010	A_51_P107686	17300	20373	NM_008592	Foxc1	forkhead box C1
146011	A_51_P107701
146012	A_51_P107722
146013	A_51_P107738	72267	11817	NM_028175	Lrrc8e	leucine rich repeat containing 8 family, member E	0.982725	-147.477
146014	A_51_P107752	320937			E430014L09Rik	RIKEN cDNA E430014L09 gene	0.849189	0.990117
146015	A_51_P107765
146016	A_51_P107782	70750	1539	NM_027534	Kdsr	3-ketodihydrosphingosine reductase	1.02926	-152.314
146017	A_51_P107807	259115	51822	NM_147111	Olfr586	olfactory receptor 586	0.848688	-1.834
146018	A_51_P107808	72795	9831	NM_028360	Ttc19	tetratricopeptide repeat domain 19	0.995211	-181.092
146019	A_51_P107901	51788	80218		H2afz	H2A histone family, member Z
146020	A_51_P107934	241656	22211	NM_172858	Pak7	p21 protein (Cdc42/Rac)-activated kinase 7
146021	A_51_P107938	22222	7582	NM_009461	Ubr1	ubiquitin protein ligase E3 component n-recognin 1	0.941662	-18.903
146022	A_51_P107959	73255			1700026J12Rik	RIKEN cDNA 1700026J12 gene
146023	A_51_P107985	73304			1700034J04Rik	RIKEN cDNA 1700034J04 gene
146024	A_51_P107991	22678	121779	NM_001044697	Zfp2	zinc finger protein 2
146025	A_51_P107998	80982	10268		9930013L23Rik	RIKEN cDNA 9930013L23 gene	0.991204	-176.925
146026	A_51_P108020	574428	12995	NM_001029929	Zmynd15	zinc finger, MYND-type containing 15	0.998614	-180.892
146027	A_51_P108031	665270	82108		Plb1	phospholipase B1	0.742152	-13.6245
146028	A_51_P108038	56544	84832	NM_019918	Vmn2r1	vomeronasal 2, receptor 1
146029	A_51_P108051	23996	4744	NM_011874	Psmc4	proteasome (prosome, macropain) 26S subunit, ATPase, 4	1.02637	-123.303
146030	A_51_P108072	75343			4930557B06Rik	RIKEN cDNA 4930557B06 gene
146031	A_51_P108108	211228	51663	NM_153074	Lrrc25	leucine rich repeat containing 25
146032	A_51_P108131	75580	10846	NM_029348	Zbtb4	zinc finger and BTB domain containing 4	1.16858	-9.73991
146033	A_51_P108173						0.957263	-115.688
146034	A_51_P108183	64103	11152	NM_022322	Tnmd	tenomodulin
146035	A_51_P108190	65019	68103	NM_022891	Rpl23	ribosomal protein L23	1.01241	-173.901
146036	A_51_P108226	66107	77713	NM_183249	1100001G20Rik	RIKEN cDNA 1100001G20 gene	0.818307	0.424817
146037	A_51_P108228	11441	593	NM_007390	Chrna7	cholinergic receptor, nicotinic, alpha polypeptide 7
146038	A_51_P108252	76123	56584	NM_029522	Gpsm2	G-protein signalling modulator 2 (AGS3-like, C. elegans)	0.641707	0.968357
146039	A_51_P108266	11472	31016	NM_033268	Actn2	actinin alpha 2	0.917035	-103.837
146040	A_51_P108269	78100	34935	NM_145609	8430410K20Rik	RIKEN cDNA 8430410K20 gene	1.10049	-31.0656
146041	A_51_P108309	258992	64855	NM_146990	Olfr1494	olfactory receptor 1494
146042	A_51_P108334	11739	36058	NM_007450	Slc25a4	solute carrier family 25 (mitochondrial carrier, adenine nucleotide translocator), member 4	1.18158	0.918347
146043	A_51_P108384	68271		NR_027969	4930441O14Rik	RIKEN cDNA 4930441O14 gene	0.904467	-30.6127
146044	A_51_P108408	12183	55599	NM_007563	Bpgm	2,3-bisphosphoglycerate mutase	0.841066	0.843289
146045	A_51_P108428	14601	7731	NM_010285	Ghrh	growth hormone releasing hormone	0.902998	-1.7568
146046	A_51_P108432
146047	A_51_P108459	14744	2675	NM_008152	Gpr65	G-protein coupled receptor 65
146048	A_51_P108478	68735	9371	NM_026826	Mrps18c	mitochondrial ribosomal protein S18C	1.03847	-78.677
146049	A_51_P108484	68735	9371	NM_026826	Mrps18c	mitochondrial ribosomal protein S18C	1.05471	-48.9322
146050	A_51_P108489	14894	7350	NM_008187	Gtl3	gene trap locus 3	0.908092	-0.604818
146051	A_51_P108525	83435	10417	NM_031256	Plekha3	pleckstrin homology domain-containing, family A (phosphoinositide binding specific) member 3	0.964916	-86.3627
146052	A_51_P108555	258293	122778	NM_146296	Olfr437	olfactory receptor 437
146053	A_51_P108573	96957	11801	NM_175285	Tmem62	transmembrane protein 62	1.29374	0.871507
146054	A_51_P108581	320129	21072	NM_177078	Adrbk2	adrenergic receptor kinase, beta 2
146055	A_51_P108606
146056	A_51_P108629	18776	7476	NM_008865	Prl3b1	prolactin family 3, subfamily b, member 1	0.979111	-159.543
146057	A_51_P108645	16443	2277	NM_010587	Itsn1	intersectin 1 (SH3 domain protein 1A)	0.887481	-2.2562
146058	A_51_P108659	18979	68058	NM_011134	Pon1	paraoxonase 1	0.8909	-53.7896
146059	A_51_P108701	19181	2096	NM_011188	Psmc2	proteasome (prosome, macropain) 26S subunit, ATPase 2	1.03243	-124.389
146060	A_51_P108723	98258	4225	NM_172054	Txndc9	thioredoxin domain containing 9	1.02232	-145.484
146061	A_51_P108731	245841	4540	NM_145632	Polr2h	polymerase (RNA) II (DNA directed) polypeptide H	0.841809	-0.0579936
146062	A_51_P108741	231045	18602	NM_177676	4931409K22Rik	RIKEN cDNA 4931409K22 gene
146063	A_51_P108757	71665	20078	NM_024243	Fuca1	fucosidase, alpha-L- 1, tissue	1.1236	-2.12291
146064	A_51_P108767	19366	48227	NM_009015	Rad54l	RAD54 like (S. cerevisiae)	0.66096	0.998661
146065	A_51_P108778	19671	3769	NM_023131	Rce1	RCE1 homolog, prenyl protein peptidase (S. cerevisiae)	0.972933	-104.902
146066	A_51_P108779	19671	3769	NM_023131	Rce1	RCE1 homolog, prenyl protein peptidase (S. cerevisiae)	0.985336	-163.679
146067	A_51_P108788	228802	64814	NM_144890	BC018465	cDNA sequence BC018465	0.722561	0.99918
146068	A_51_P108812	20199	2224	NM_011312	S100a5	S100 calcium binding protein A5	0.890507	-9.42921
146069	A_51_P108853	226791	13683	NM_146106	Lyplal1	lysophospholipase-like 1
146070	A_51_P108862	26894	22685	NM_012003	Cops7a	COP9 (constitutive photomorphogenic) homolog, subunit 7a (Arabidopsis thaliana)	0.993195	-156.014
146071	A_51_P108891	27275	8216	NM_013745	Nufip1	nuclear fragile X mental retardation protein interacting protein 1	0.995746	-180.432
146072	A_51_P108901	108673	41531	NM_023731	Ccdc86	coiled-coil domain containing 86	0.979785	-160.395
146073	A_51_P108923
146074	A_51_P108935	381314	7118	NM_198653	Iars2	isoleucine-tRNA synthetase 2, mitochondrial	0.957582	-45.2184
146075	A_51_P108948	74287	99845	NM_019715	Kcmf1	potassium channel modulatory factor 1	0.952457	-79.7281
146076	A_51_P108973	74359	11078	NM_028890	4931414P19Rik	RIKEN cDNA 4931414P19 gene	0.881324	-24.2724
146077	A_51_P108978	50918	9668	NM_016969	Myadm	myeloid-associated differentiation marker	1.0591	-43.0056
146078	A_51_P108990	207175	77362	NM_145825	Cetn4	centrin 4	1.01458	-100.922
146079	A_51_P109050	76498	22278	NM_023824	Paqr4	progestin and adipoQ receptor family member IV	1.08154	-12.6666
146080	A_51_P109060	54611	708	NM_018779	Pde3a	phosphodiesterase 3A, cGMP inhibited	0.858789	0.455518
146081	A_51_P109097	258832	12811	NM_146835	Olfr109	olfactory receptor 109
146082	A_51_P109099	56222	10474	NM_019563	Cited4	Cbp/p300-interacting transactivator, with Glu/Asp-rich carboxy-terminal domain, 4	0.941975	-37.3033
146083	A_51_P109119	66748	75226		4933404M02Rik	RIKEN cDNA 4933404M02 gene
146084	A_51_P109131						0.905832	-4.50286
146085	A_51_P109144	66790	121684	NM_025768	Grtp1	GH regulated TBC protein 1	0.941945	-39.3111
146086	A_51_P109171	216440	31409	NM_177614	Os9	amplified in osteosarcoma	1.18766	0.97813
146087	A_51_P109258	12879	84604	NM_138686	Cys1	cystin 1	0.997144	-115.531
146088	A_51_P109274	171236	74340	NM_134202	Vmn1r233	vomeronasal 1 receptor 233
146089	A_51_P109295	93874	113753	NM_053128	Pcdhb3	protocadherin beta 3
146090	A_51_P109298	258996	37011	NM_146994	Olfr201	olfactory receptor 201
146091	A_51_P109326	94216	48050	NM_053185	Col4a6	collagen, type IV, alpha 6
146092	A_51_P109335	12847	3218	NM_009938	Copa	coatomer protein complex subunit alpha	1.02454	-21.5978
146093	A_51_P109357	259031	72054	NM_147029	Olfr1120	olfactory receptor 1120
146094	A_51_P109364	21951	18405		Tnks	tankyrase, TRF1-interacting ankyrin-related ADP-ribose polymerase	0.886451	-6.7103
146095	A_51_P109369	67731	12182	NM_026346	Fbxo32	F-box protein 32	1.09813	-27.6056
146096	A_51_P109412	16704		NM_010676	Krtap8-2	keratin associated protein 8-2	0.826276	-0.784114
146097	A_51_P109421	16865	38244	NM_010709	Lgtn	ligatin	0.981542	-71.4038
146098	A_51_P109439	258322	105158	NM_146325	Olfr554	olfactory receptor 554	0.858261	0.703976
146099	A_51_P109449	16995	22477	NM_008519	Ltb4r1	leukotriene B4 receptor 1	0.854035	-0.303188
146109	A_51_P109469	14182	69065		Fgfr1	fibroblast growth factor receptor 1	0.836159	0.991522
146110	A_51_P109496	70005	115685	NM_027285	1700029I01Rik	RIKEN cDNA 1700029I01 gene	0.845545	-51.0601
146111	A_51_P109508	171285	3153	NM_134250	Havcr2	hepatitis A virus cellular receptor 2
146112	A_51_P109541	230259	89123	NM_001015681	E130308A19Rik	RIKEN cDNA E130308A19 gene	1.00796	-110.277
146113	A_51_P109548	70311			2510042O18Rik	RIKEN cDNA 2510042O18 gene
146114	A_51_P109649	17263		NR_003633	Meg3	maternally expressed 3	0.853224	0.893403
146115	A_51_P109668	72475	23411	NM_023672	Ssbp3	single-stranded DNA binding protein 3	1.05778	-49.2627
146116	A_51_P109692	18332	81534	NM_147073	Olfr33	olfactory receptor 33	0.77087	0.999461
146117	A_51_P109699
146118	A_51_P109708	668035	73951	XM_001475533	Olfr687	olfactory receptor 687
146119	A_51_P109741	72774	11616		Neil1	nei endonuclease VIII-like 1 (E. coli)	0.853413	0.949885
146120	A_51_P109742	72774	11616	NM_028347	Neil1	nei endonuclease VIII-like 1 (E. coli)	0.887291	-4.7496
146121	A_51_P109766	269523	5168	NM_009503	Vcp	valosin containing protein	1.02041	-72.0956
146122	A_51_P109798
146123	A_51_P109828	22273	2525	NM_025407	Uqcrc1	ubiquinol-cytochrome c reductase core protein 1	1.03683	-61.2222
146124	A_51_P109835	22273	2525	NM_025407	Uqcrc1	ubiquinol-cytochrome c reductase core protein 1	1.01182	-106.993
146125	A_51_P109840	22370	532	NM_011707	Vtn	vitronectin	0.791226	-0.91197
146126	A_51_P109864
146127	A_51_P109881						0.929439	0.893403
146128	A_51_P109888	23789	40790	NM_011778	Coro1b	coronin, actin binding protein 1B	1.09448	-27.2177
146129	A_51_P109923	56715	8720	NM_019983	Rabgef1	RAB guanine nucleotide exchange factor (GEF) 1	1.05238	-76.2592
146130	A_51_P109933	24084	8043	NM_011902	Tekt2	tektin 2	0.982836	-105.111
146131	A_51_P109939	246703	70948	NM_144897	Apoa1bp	apolipoprotein A-I binding protein	1.11258	-2.26768
146132	A_51_P109976	75434	49920	NM_029285	1700001C02Rik	RIKEN cDNA 1700001C02 gene	0.863117
146133	A_51_P110035	75669	24678	NM_001081309	Pik3r4	phosphatidylinositol 3 kinase, regulatory subunit, polypeptide 4, p150	1.13969	-1.07843
146134	A_51_P110068	64383	40823	NM_022432	Sirt2	sirtuin 2 (silent mating type information regulation 2, homolog) 2 (S. cerevisiae)	1.09215	-12.2734
146135	A_51_P110081	242620	100682	NM_172296	Dmrta2	doublesex and mab-3 related transcription factor like family A2	0.812765	-5.00769
146136	A_51_P110088	236727	32785	NM_177353	Slc9a7	solute carrier family 9 (sodium/hydrogen exchanger), member 7
146137	A_51_P110108	113865	76460	NM_053238	Vmn1r25	vomeronasal 1 receptor 25	0.948121	-29.6126
146138	A_51_P110147	66229	41632	NM_025433	Rpl7l1	ribosomal protein L7-like 1	1.14273	0.959864
146139	A_51_P110165						0.906971	-31.3006
146140	A_51_P110168	66262	90955	NM_025454	Ing5	inhibitor of growth family, member 5	0.869977	-0.218332
146141	A_51_P110173	66262	90955	NM_025454	Ing5	inhibitor of growth family, member 5	0.900005	-4.11554
146142	A_51_P110189	117160	41882	NM_053273	Ttyh2	tweety homolog 2 (Drosophila)	0.913408	-48.0854
146143	A_51_P110220	381695	8925	NM_201369	N4bp2l2	NEDD4 binding protein 2-like 2	0.805078	0.81567
146144	A_51_P110283
146145	A_51_P110289	242384	17621	NM_175516	Lingo2	leucine rich repeat and Ig domain containing 2	0.880175	0.874787
146155	A_51_P110301	12266	68031	NM_009778	C3	complement component 3	1.3133	0.999973
146156	A_51_P110317	68529			1110019B22Rik	RIKEN cDNA 1110019B22 gene
146157	A_51_P110323	14675	68386	NM_008137	Gna14	guanine nucleotide binding protein, alpha 14
146158	A_51_P110329	78789	12703	NM_030181	Vsig1	V-set and immunoglobulin domain containing 1
146159	A_51_P110341	68662	14160	NM_170727	Scgb3a1	secretoglobin, family 3A, member 1	0.741453	0.0411355
146160	A_51_P110371	80707	56334	NM_019573	Wwox	WW domain-containing oxidoreductase	1.05243	-30.8716
146161	A_51_P110381	246278	9252	NM_144943	Cd207	CD207 antigen
146162	A_51_P110395	235626	56493	NM_001081340	Setd2	SET domain containing 2	0.882595	-2.56143
146163	A_51_P110421
146164	A_51_P110455	15505	21322	NM_013559	Hsph1	heat shock 105kDa/110kDa protein 1	1.18978	0.590433
146165	A_51_P110471	69219	8120	NM_026993	Ddah1	dimethylarginine dimethylaminohydrolase 1	0.766349	-0.808936
146166	A_51_P110529	18845	56427	NM_008882	Plxna2	plexin A2	0.873627	0.147878
146167	A_51_P110547
146168	A_51_P110576	19141	38075	NM_011175	Lgmn	legumain	0.889324	0.957083
146169	A_51_P110618
146170	A_51_P110640	16613	68141	NM_010640	Klk1b11	kallikrein 1-related peptidase b11
146171	A_51_P110651	22654	2580	NM_011747	Zfp13	zinc finger protein 13	0.979545	-106.993
146172	A_51_P110672	19882	1835	NM_009074	Mst1r	macrophage stimulating 1 receptor (c-met-related tyrosine kinase)
146173	A_51_P110689	20135	20277		Rrm2	ribonucleotide reductase M2	0.52227	0.979078
146174	A_51_P110699	263876	4407	NM_170756	Spata2	spermatogenesis associated 2	0.955781	-56.0281
146175	A_51_P110725	72033	8860	NM_001081229	Tsc22d2	TSC22 domain family, member 2	0.816312	-0.513085
146176	A_51_P110759	20510	20881	NM_009199	Slc1a1	solute carrier family 1 (neuronal/epithelial high affinity glutamate transporter, system Xag), member 1	0.851067	0.786324
146177	A_51_P110791	20589	1642	NM_009212	Ighmbp2	immunoglobulin mu binding protein 2	0.876259	-16.4866
146178	A_51_P110814	74167	11435	NM_028794	Nudt9	nudix (nucleoside diphosphate linked moiety X)-type motif 9	1.10137	0.768414
146179	A_51_P110830	30806	5108	NM_013906	Adamts8	a disintegrin-like and metallopeptidase (reprolysin type) with thrombospondin type 1 motif, 8
146180	A_51_P110841	232536	11048	NM_145573	Mrps35	mitochondrial ribosomal protein S35	0.901842	0.936427
146181	A_51_P110863	258811	122784	NM_146815	Olfr926	olfactory receptor 926
146182	A_51_P110873	258881	27288	NM_146881	Olfr1404	olfactory receptor 1404
146183	A_51_P110914	76386	79573	NM_029590	1700010D01Rik	RIKEN cDNA 1700010D01 gene	0.836135	-1.99926
146184	A_51_P110931	76416	87069	NM_029602	1700022C21Rik	RIKEN cDNA 1700022C21 gene	0.927821	-47.5032
146185	A_51_P110938	238130	56680	NM_172803	Dock4	dedicator of cytokinesis 4	0.902399	0.908999
146186	A_51_P111003	66714	12014	NM_025722	4921524J17Rik	RIKEN cDNA 4921524J17 gene	0.821546	-0.0243516
146187	A_51_P111018	320473	25536	NM_001081179	Heatr5b	HEAT repeat containing 5B	1.06408	-83.8583
146188	A_51_P111068	258729	72021	NM_146734	Olfr478	olfactory receptor 478	0.881132	-8.75576
146189	A_51_P111094	329919		NM_177865	Skint2	selection and upkeep of intraepithelial T cells 2
146190	A_51_P111143	93684	3145	NM_053102	39339	selenoprotein	1.05483	-57.307
146191	A_51_P111164	223881	8706	NM_172612	Rnd1	Rho family GTPase 1	0.8479	-0.338892
146192	A_51_P111192	13101	86099	NM_010005	Cyp2d10	cytochrome P450, family 2, subfamily d, polypeptide 10	0.933429	-26.4552
146193	A_51_P111210	70099	4015	NM_133786	Smc4	structural maintenance of chromosomes 4	0.543117	0.985199
146194	A_51_P111212	67604	41080	NM_026269	Get4	golgi to ER traffic protein 4 homolog (S. cerevisiae)	0.987891	-70.713
146195	A_51_P111223	259098	115552	NM_147094	Olfr606	olfactory receptor 606
146196	A_51_P111233	13489	22561		Drd2	dopamine receptor D2
146197	A_51_P111245	218214	14695	NM_172262	Kdm1b	lysine (K)-specific demethylase 1B	1.14367	-15.7465
146198	A_51_P111259	52004	4272	NM_026373	Cdk2ap2	CDK2-associated protein 2	0.942323	-41.9267
146199	A_51_P111285	16661	20125		Krt10	keratin 10	1.00209	-115.531
146200	A_51_P111293	69677	18278		Il1f8	interleukin 1 family, member 8	0.935146	-2.31482
146201	A_51_P111325	320771			C030040A22Rik	RIKEN cDNA C030040A22 gene
146202	A_51_P111335	432720	115684	NM_001013785	Akr1c19	aldo-keto reductase family 1, member C19	0.895261	-18.059
146203	A_51_P111380						0.920997	-20.0568
146204	A_51_P111434
146205	A_51_P111455	70465	11466	NM_027432	Wdr77	WD repeat domain 77	0.952156	-67.279
146206	A_51_P111462	218639	56843	NM_172595	Arl15	ADP-ribosylation factor-like 15	0.92207	-17.2571
146207	A_51_P111488	70575	10361	NM_027469	Gfod2	glucose-fructose oxidoreductase domain containing 2	0.932971	-25.7102
146208	A_51_P111492	18030	3928	NM_017373	Nfil3	nuclear factor, interleukin 3, regulated	0.722414	0.998558
146209	A_51_P111513
146210	A_51_P111532	328795	56833	NM_177823	Ubash3a	ubiquitin associated and SH3 domain containing, A
146211	A_51_P111544	20813	37738	NM_009273	Srp14	signal recognition particle 14	1.14458	0.358291
146212	A_51_P111554	20916	2856	NM_011506	Sucla2	succinate-Coenzyme A ligase, ADP-forming, beta subunit	0.887271	-2.77251
146213	A_51_P111562	217835	11748	NM_177620	Rin3	Ras and Rab interactor 3	0.903055	-24.2724
146214	A_51_P111583	21357	7562	NM_009319	Tarbp2	TAR (HIV) RNA binding protein 2	0.961897	-70.713
146215	A_51_P111595	213452	19711	NM_172516	Dstyk	dual serine/threonine and tyrosine protein kinase	1.08672	-16.7401
146216	A_51_P111612	66412	41636	NM_001042592	Arrdc4	arrestin domain containing 4	0.803717	-12.8673
146217	A_51_P111655	319317		NM_175692	Snhg11	small nucleolar RNA host gene 11 (non-protein coding)
146218	A_51_P111669	229357	16359	NM_177346	Gpr149	G protein-coupled receptor 149
146219	A_51_P111704
146220	A_51_P111757	65247	9390	NM_001039126	Asb1	ankyrin repeat and SOCS box-containing 1	1.05043	-38.802
146221	A_51_P111762	433375	31199	NM_011804	Creg1	cellular repressor of E1A-stimulated genes 1	1.34367	0.998182
146222	A_51_P111796	330361	2411		AW146020	expressed sequence AW146020	0.870418	0.795868
146223	A_51_P111902	59049	10684	NM_021551	Slc22a17	solute carrier family 22 (organic cation transporter), member 17	0.814905	-0.965819
146224	A_51_P111907	59049	10684	NM_021551	Slc22a17	solute carrier family 22 (organic cation transporter), member 17	0.964129	-45.5843
146225	A_51_P111936	240832	17028	NM_022329	Tor1aip2	torsin A interacting protein 2	1.01021	-86.5686
146226	A_51_P111950	65100	11301	NM_022987	Zic5	zinc finger protein of the cerebellum 5
146227	A_51_P111952	110959	13211	NM_033080	Nudt19	nudix (nucleoside diphosphate linked moiety X)-type motif 19	1.07092	-2.46509
146228	A_51_P111962	65115	110172	NM_001141922	Bean	brain expressed, associated with Nedd4
146229	A_51_P112026	52409			D5Ertd798e	DNA segment, Chr 5, ERATO Doi 798, expressed
146230	A_51_P112066	68020	12225	NM_026511	2810002N01Rik	RIKEN cDNA 2810002N01 gene	1.13435	0.299732
146231	A_51_P112116	14272	1534	NM_008033	Fnta	farnesyltransferase, CAAX box, alpha	1.04268	-30.8984
146232	A_51_P112151	68393	105237	NM_026713	Mogat1	monoacylglycerol O-acyltransferase 1
146233	A_51_P112174	52906	9762	NM_026203	Ahi1	Abelson helper integration site 1	0.892003	-5.30457
146234	A_51_P112182	208171		NM_172455	Tmprss7	transmembrane serine protease 7	0.866081	-5.21261
146235	A_51_P112203						0.8849	-20.0038
146245	A_51_P112223	14860	56479	NM_010357	Gsta4	glutathione S-transferase, alpha 4	1.37996	0.999781
146246	A_51_P112237	68737	32251	NM_144524	Angel1	angel homolog 1 (Drosophila)	0.811318	0.747034
146247	A_51_P112308	69068	10590	NM_026931	1810011O10Rik	RIKEN cDNA 1810011O10 gene	1.21961	-1.59982
146248	A_51_P112319	15431	7368	NM_008273	Hoxd11	homeobox D11
146249	A_51_P112322	15574	37932	NM_008316	Hus1	Hus1 homolog (S. pombe)	1.00979	-97.8207
146250	A_51_P112355	16145	23118	NM_018738	Igtp	interferon gamma induced GTPase	1.19143	0.972379
146251	A_51_P112405	18793	48120	NM_011113	Plaur	plasminogen activator, urokinase receptor	0.763909	0.990314
146252	A_51_P112427	218444			Gm4814	predicted gene 4814
146253	A_51_P112445	269470	4937	NM_175552	Wdr3	WD repeat domain 3	0.92391	-36.6048
146254	A_51_P112456
146255	A_51_P112465	667742	49695		Fam38b	family with sequence similarity 38, member B
146256	A_51_P112476						0.914168	-3.37146
146257	A_51_P112518						0.80145	-0.878223
146258	A_51_P112529	19679	7915	NM_011256	Pitpnm2	phosphatidylinositol transfer protein, membrane-associated 2	0.978558	-80.5242
146259	A_51_P112557	20016	3586	NM_009085	Polr1c	polymerase (RNA) I polypeptide C	1.0539	-18.0408
146260	A_51_P112592	234857	72212	NM_172287	Spire2	spire homolog 2 (Drosophila)	0.914686	-23.7801
146261	A_51_P112627	20446	4714	NM_009180	St6galnac2	ST6 (alpha-N-acetyl-neuraminyl-2,3-beta-galactosyl-1,3)-N-acetylgalactosaminide alpha-2,6-sialyltransferase 2	0.820642	-1.45584
146262	A_51_P112639	20585	30136	NM_009210	Hltf	helicase-like transcription factor	0.860131	-3.91329
146263	A_51_P112644	215194	41510	NM_145416	Kri1	KRI1 homolog (S. cerevisiae)	0.937485	-14.6016
146264	A_51_P112661						0.903785	-3.12402
146265	A_51_P112662	20687	7952	NM_001018042	Sp3	trans-acting transcription factor 3	0.808615	-2.17767
146266	A_51_P112677	28028	32436	NM_178603	Mrpl50	mitochondrial ribosomal protein L50	1.00997	-97.1413
146267	A_51_P112682	29849	84331	NM_019476	Olfr159	olfactory receptor 159	0.926477	-12.7033
146268	A_51_P112734	50934	8166	NM_016972	Slc7a8	solute carrier family 7 (cationic amino acid transporter, y+ system), member 8	0.881689	-6.19657
146269	A_51_P112762	53881	31412	NM_017391	Slc5a3	solute carrier family 5 (inositol transporters), member 3	0.921013	-16.7406
146270	A_51_P112789	54214	68224	NM_018748	Golga4	golgi autoantigen, golgin subfamily a, 4	0.922253	-7.58546
146271	A_51_P112796	54450	10453	NM_019451	Il1f5	interleukin 1 family, member 5 (delta)
146272	A_51_P112817	104086	36040	NM_024264	Cyp27a1	cytochrome P450, family 27, subfamily a, polypeptide 1	1.0015	-98.6956
146273	A_51_P112833	76645	114866		Pkd1l2	polycystic kidney disease 1 like 2	0.924697	-17.7741
146274	A_51_P112889
146275	A_51_P112912	66922	6945	NM_025846	Rras2	related RAS viral (r-ras) oncogene homolog 2	0.774723	-0.483112
146276	A_51_P112932	12496	20333	NM_009849	Entpd2	ectonucleoside triphosphate diphosphohydrolase 2	5.94859	1
146277	A_51_P112966	12642	2942	NM_009890	Ch25h	cholesterol 25-hydroxylase
146278	A_51_P113003	83815	49525	NM_031863	Cenpq	centromere protein Q	0.682884	0.888254
146279	A_51_P113026	12957	3815	NM_009965	Cryba1	crystallin, beta A1	0.824929	-0.403701
146280	A_51_P113033	319566			D030034A15Rik	RIKEN cDNA D030034A15 gene	0.792956	-2.22378
146281	A_51_P113058	258652	121518	NM_146658	Olfr1131	olfactory receptor 1131	0.819255	0.995367
146282	A_51_P113068	214150	49799	NM_153402	Eif2c3	eukaryotic translation initiation factor 2C, 3
146283	A_51_P113072	98828	4394	NM_133837	Cdc123	cell division cycle 123 homolog (S. cerevisiae)	1.07882	-9.23883
146284	A_51_P113106	13543	20927	NM_007888	Dvl2	dishevelled 2, dsh homolog (Drosophila)	0.97827	-84.6442
146285	A_51_P113129	67821	22691	NM_133690	Atp1b4	ATPase, (Na+)/K+ transporting, beta 4 polypeptide
146286	A_51_P113137	13709	7303	NM_007920	Elf1	E74-like factor 1	1.10184	-9.08991
146287	A_51_P113144	108012	2908		Ap1s2	adaptor-related protein complex 1, sigma 2 subunit
146288	A_51_P113162	18286	121739		Odf2	outer dense fiber of sperm tails 2	0.885998	-0.958896
146289	A_51_P113178	109050	10421	NM_175398	6530418L21Rik	RIKEN cDNA 6530418L21 gene	0.953851	-49.3768
146290	A_51_P113182	16880	1735	NM_013584	Lifr	leukemia inhibitory factor receptor	0.815323	0.988663
146291	A_51_P113195	22268	5065	NM_178924	Upk1b	uroplakin 1B	0.715277	0.9374
146292	A_51_P113205	14060	1512	NM_031164	F13b	coagulation factor XIII, beta subunit
146293	A_51_P113213
146294	A_51_P113222	69940	41241	NM_027270	Exoc1	exocyst complex component 1	1.03447	-53.8784
146295	A_51_P113242	110350	14468	NM_029851	Dync2h1	dynein cytoplasmic 2 heavy chain 1
146296	A_51_P113274	20170	11691	NM_176785	Hps6	Hermansky-Pudlak syndrome 6	1.08554	-9.54313
146297	A_51_P113321	258715	110531	NM_146720	Olfr421	olfactory receptor 421
146298	A_51_P113322	243880	79696	NM_172896	Nlrp4a	NLR family, pyrin domain containing 4A
146299	A_51_P113335						0.878679	-3.63424
146300	A_51_P113395	18115	7445		Nnt	nicotinamide nucleotide transhydrogenase	0.917065	0.782854
146301	A_51_P113399	18115	7445	NM_008710	Nnt	nicotinamide nucleotide transhydrogenase	0.939809	-40.4482
146302	A_51_P113403	268512	13685	NM_178743	Slc26a11	solute carrier family 26, member 11	0.961617	-38.4957
146303	A_51_P113430	72565	74297	NM_028283	Uaca	uveal autoantigen with coiled-coil domains and ankyrin repeats	0.879297	0.914521
146304	A_51_P113475	18559	32054	NM_008796	Pctp	phosphatidylcholine transfer protein	0.893832	0.180607
146305	A_51_P113518	17933	7435	NM_001093775	Myt1l	myelin transcription factor 1-like
146306	A_51_P113527	13681	103998	NM_144958	Eif4a1	eukaryotic translation initiation factor 4A1	1.0828	-13.3106
146307	A_51_P113550						0.850208	-1.87355
146308	A_51_P113588	18300	16354	NM_146050	Oit1	oncoprotein induced transcript 1
146309	A_51_P113672	56784	84805	NM_001003719	Ralgapa1	Ral GTPase activating protein, alpha subunit 1	0.820339	0.999532
146310	A_51_P113722	101358	15271	NM_133940	Fbxl14	F-box and leucine-rich repeat protein 14	0.875976	-0.611363
146311	A_51_P113747	101943	6579		Sf3b3	splicing factor 3b, subunit 3	0.879909	-8.79837
146312	A_51_P113753	104443	56982	NM_133192	Npffr2	neuropeptide FF receptor 2	0.849613	-1.52675
146313	A_51_P113769						0.85941	-9.8562
146314	A_51_P113773	75764	11434	NM_029420	Giyd2	GIY-YIG domain containing 2	0.890894	0.85601
146315	A_51_P113784	28000	6421	NM_134129	Prpf19	PRP19/PSO4 pre-mRNA processing factor 19 homolog (S. cerevisiae)	0.958892	-81.5846
146316	A_51_P113806	64450	10355	NM_145066	Gpr85	G protein-coupled receptor 85	0.932116	-60.8723
146317	A_51_P113825	434350		XM_489247	9430091E24Rik	RIKEN cDNA 9430091E24 gene	0.903148	-17.7741
146318	A_51_P113865	76071	121714	NM_178394	Jakmip1	janus kinase and microtubule interacting protein 1
146319	A_51_P113890
146320	A_51_P113906	66284	11942	NM_025467	Gkn2	gastrokine 2	0.932522	-53.3072
146321	A_51_P113973	258946	105219	NM_146944	Olfr348	olfactory receptor 348
146322	A_51_P114002	68312	41816		Gstm7	glutathione S-transferase, mu 7	0.998971	-98.7359
146323	A_51_P114005	68312	41816	NM_026672	Gstm7	glutathione S-transferase, mu 7	0.885927	-2.67165
146324	A_51_P114028	12055	3498	NM_009746	Bcl7c	B-cell CLL/lymphoma 7C	0.92046	-20.2983
146325	A_51_P114037	72026	5589		Trmu	tRNA 5-methylaminomethyl-2-thiouridylate methyltransferase
146326	A_51_P114049	68539	11458	NM_134142	Tmem109	transmembrane protein 109	0.919208	-1.67511
146327	A_51_P114062	14299	5719	NM_019681	Ncs1	neuronal calcium sensor 1	0.86123	0.785369
146328	A_51_P114067	14299	5719		Ncs1	neuronal calcium sensor 1	0.932865	-16.994
146329	A_51_P114094	232370	22836	NM_153508	Clstn3	calsyntenin 3	0.95912	-55.0272
146330	A_51_P114126
146331	A_51_P114136	68925	32269	NM_177294	Rpap1	RNA polymerase II associated protein 1	1.04305	-53.8784
146332	A_51_P114148	15218	2664	NM_008238	Foxn1	forkhead box N1
146333	A_51_P114177	69123	74357	NM_026947	1810022C23Rik	RIKEN cDNA 1810022C23 gene	1.0688	-3.63424
146334	A_51_P114214	15932	170	NM_008325	Idua	iduronidase, alpha-L-	1.01943	-85.1346
146344	A_51_P114222	16183	488	NM_008366	Il2	interleukin 2	0.868223	-0.423117
146345	A_51_P114236						0.825912	0.821534
146346	A_51_P114274	71276	52351	NM_027745	Ccdc57	coiled-coil domain containing 57	0.944693	-7.46019
146347	A_51_P114287	432508	5091	NM_001013391	Cpsf6	cleavage and polyadenylation specific factor 6	0.849658	0.782854
146348	A_51_P114297	16582	83229	NM_010631	Kifc3	kinesin family member C3	0.948804	-38.4957
146349	A_51_P114307	19063	7488	NM_008917	Ppt1	palmitoyl-protein thioesterase 1	1.01298	-92.4044
146350	A_51_P114314	71434			5530400B01Rik	RIKEN cDNA 5530400B01 gene	0.842824	0.0769004
146351	A_51_P114336	195018	9027		Zzef1	zinc finger, ZZ-type with EF hand domain 1	0.926005	-31.7319
146352	A_51_P114348						0.87521	1
146353	A_51_P114353	233189	102140	NM_145582	Ctu1	cytosolic thiouridylase subunit 1 homolog (S. pombe)	0.927544	-39.4644
146354	A_51_P114372	71711	5725	NM_027877	Mus81	MUS81 endonuclease homolog (yeast)	0.984538	-81.0567
146355	A_51_P114385	245688	55702	NM_009031	Rbbp7	retinoblastoma binding protein 7	0.976613	-83.1385
146356	A_51_P114403						0.79412	0.980634
146357	A_51_P114407						0.845884	-0.442822
146358	A_51_P114456	66526	11984	NM_025617	2210012G02Rik	RIKEN cDNA 2210012G02 gene	0.975303	-88.3877
146359	A_51_P114462	20295	2246	NM_011332	Ccl17	chemokine (C-C motif) ligand 17	0.796935	0.599326
146360	A_51_P114472	230904	8132	NM_176848	Fbxo2	F-box protein 2	0.995105	-95.8002
146361	A_51_P114504
146362	A_51_P114533	237958	18491	NM_199019	4933407P14Rik	RIKEN cDNA 4933407P14 gene	0.844622	-8.2398
146363	A_51_P114551	74098	41206	NM_028754	0610037L13Rik	RIKEN cDNA 0610037L13 gene	0.899559	0.772465
146364	A_51_P114563	279766	8175	NM_177370	Rhbdd3	rhomboid domain containing 3	0.882424	-3.06445
146365	A_51_P114577	231440	41036		Parm1	prostate androgen-regulated mucin-like protein 1	1.3571	0.957174
146366	A_51_P114591	74319	12552	NM_028865	1110005A03Rik	RIKEN cDNA 1110005A03 gene	1.08574	-18.3109
146367	A_51_P114606	50884	8384	NM_016965	Nckap1	NCK-associated protein 1	0.912699	-11.7448
146368	A_51_P114616	53314	4666	NM_016767	Batf	basic leucine zipper transcription factor, ATF-like
146369	A_51_P114634	231842	18290	NM_173405	Amz1	archaelysin family metallopeptidase 1	0.952881	-59.1044
146370	A_51_P114693	231440	41036	NM_145562	Parm1	prostate androgen-regulated mucin-like protein 1	1.43323	0.985868
146371	A_51_P114714	66597	4234	NM_023233	Trim13	tripartite motif-containing 13	1.40113	0.897524
146372	A_51_P114722	56185	97412	NM_019545	Hao2	hydroxyacid oxidase 2
146373	A_51_P114772	266692	36501	NM_170588	Cpne1	copine I	0.954081	-65.0215
146374	A_51_P114797	12405	18203	NM_172633	Cbln2	cerebellin 2 precursor protein	0.949246	-59.1044
146375	A_51_P114817	12427	31203	NM_007628	Ccna1	cyclin A1	0.910669	-7.46019
146376	A_51_P114826	12554	20335	NM_019707	Cdh13	cadherin 13
146377	A_51_P114843	243529	4397	NM_198622	H1fx	H1 histone family, member X	0.791073	0.939899
146378	A_51_P114854	12729	990	NM_023671	Clns1a	chloride channel, nucleotide-sensitive, 1A	1.00201	-96.5181
146379	A_51_P114878	230233	2699	NM_026079	Ikbkap	inhibitor of kappa light polypeptide enhancer in B-cells, kinase complex-associated protein	0.929109	-2.94797
146380	A_51_P114900	77674	17531	NM_152802	Defb12	defensin beta 12
146381	A_51_P114910	13014	79	NM_007793	Cstb	cystatin B	1.31453	0.991701
146382	A_51_P114917	94176	37984	NM_033374	Dock2	dedicator of cyto-kinesis 2
146383	A_51_P114941	13113	121493	NM_007819	Cyp3a13	cytochrome P450, family 3, subfamily a, polypeptide 13	0.885414	-5.98796
146384	A_51_P114966	67690	12174	NM_026317	Prss37	protease, serine, 37	0.910191	-3.84195
146385	A_51_P115005	13614	1476	NM_010104	Edn1	endothelin 1	0.87443	-0.736235
146386	A_51_P115018	13821		NM_001003815	Epb4.1l1	erythrocyte protein band 4.1-like 1	0.961916	-25.1057
146387	A_51_P115027	69597	4947	NM_027130	Afg3l2	AFG3(ATPase family gene 3)-like 2 (yeast)	0.966191	-43.9761
146388	A_51_P115049	14012	7309	NM_007962	Mpzl2	myelin protein zero-like 2	0.841893	-0.0946262
146389	A_51_P115085	218210	68442	NM_175749	Nup153	nucleoporin 153	0.958625	-40.9251
146390	A_51_P115093	218210	68442	NM_175749	Nup153	nucleoporin 153	0.968946	-34.6582
146391	A_51_P115098	69895		NR_028574	Snhg8	small nucleolar RNA host gene 8	1.02123	-67.7651
146392	A_51_P115139	258938	27304	NM_146936	Olfr1417	olfactory receptor 1417	0.888555	0.906715
146393	A_51_P115147						0.900669	-9.10676
146394	A_51_P115159	70186	8656	NM_027342	Fam162a	family with sequence similarity 162, member A	0.678415	0.987853
146395	A_51_P115178	219151	9437	NM_172604	Scara3	scavenger receptor class A, member 3	0.889189	0.979522
146396	A_51_P115192						0.929846	-27.489
146397	A_51_P115197	17698	1833	NM_010833	Msn	moesin	0.835057	-1.24488
146398	A_51_P115229	171244	74327	NM_134210	Vmn1r81	vomeronasal 1 receptor 81	0.909222	-0.711804
146399	A_51_P115244
146400	A_51_P115268	232339	45968	NM_001081112	Ankrd26	ankyrin repeat domain 26	0.894516	-35.8748
146401	A_51_P115303
146402	A_51_P115315
146403	A_51_P115326	20932	6052	NM_011512	Surf4	surfeit gene 4	1.02487	-16.3168
146404	A_51_P115334	20932	6052	NM_011512	Surf4	surfeit gene 4	0.910792	-10.344
146405	A_51_P115335	433766	41878		Trim63	tripartite motif-containing 63
146406	A_51_P115346	18440	3975	NM_011028	P2rx6	purinergic receptor P2X, ligand-gated ion channel, 6
146407	A_51_P115359
146408	A_51_P115374	72836	87058	NM_028370	Pot1b	protection of telomeres 1B	0.919542	-8.26357
146409	A_51_P115376	258060	72038	NM_001011816	Olfr1181	olfactory receptor 1181
146410	A_51_P115441	22240	20361	NM_009468	Dpysl3	dihydropyrimidinase-like 3
146411	A_51_P115462	73266		NR_001581	Speer6-ps1	spermatogenesis associated glutamate (E)-rich protein 6, pseudogene 1
146412	A_51_P115471	239552	12785	XM_139463	Apol8	apolipoprotein L 8
146413	A_51_P115526	75172		NM_029195	Ccdc146	coiled-coil domain containing 146
146414	A_51_P115535	258951		NM_146949	Olfr339	olfactory receptor 339	0.803177	0.915466
146415	A_51_P115547	24044	4163	NM_022813	Scamp2	secretory carrier membrane protein 2	1.10086	-0.125222
146416	A_51_P115575	26410	3812		Map3k8	mitogen-activated protein kinase kinase kinase 8	0.959324	-41.7906
146417	A_51_P115601
146418	A_51_P115626	58234	75163	NM_021423	Shank3	SH3/ankyrin domain gene 3	0.859674	0.656166
146419	A_51_P115635
146420	A_51_P115655	75732	49921	NM_029408	Iqcd	IQ motif containing D	0.974609	-54.5678
146421	A_51_P115656	75732	49921	NM_029408	Iqcd	IQ motif containing D
146422	A_51_P115666	105732	15890	NM_134087	Fam83h	family with sequence similarity 83, member H	1.09954	-7.61258
146423	A_51_P115715	65256	69202	NM_023049	Asb2	ankyrin repeat and SOCS box-containing 2	0.848485	-1.24488
146424	A_51_P115738	114479	37311	NM_053248	Slc5a5	solute carrier family 5 (sodium iodide symporter), member 5
146425	A_51_P115749	76800	35425	NM_029749	Usp42	ubiquitin specific peptidase 42	0.990549	-73.2418
146426	A_51_P115768	52187	49667		Rragd	Ras-related GTP binding D	0.943832	-16.5564
146427	A_51_P115800	258862	27285	NM_146863	Olfr770	olfactory receptor 770	0.884589	-3.78755
146428	A_51_P115817	78255	23421	NM_023884	Ralgps2	Ral GEF with PH domain and SH3 binding motif 2	0.814373	0.784204
146429	A_51_P115829	66411	981	NM_025548	Tbcb	tubulin folding cofactor B	1.05602	-11.3628
146430	A_51_P115863	68191			5330430P22Rik	RIKEN cDNA 5330430P22 gene
146431	A_51_P115868	14285			Fosr	FBJ osteosarcoma related oncogene
146432	A_51_P115886	68277	11793	NM_026655	2310057M21Rik	RIKEN cDNA 2310057M21 gene	1.0268	-32.2902
146433	A_51_P115895	258541	27203	NM_146548	Olfr800	olfactory receptor 800	0.866173	-20.7817
146434	A_51_P115896	258541	27203	NM_146548	Olfr800	olfactory receptor 800
146435	A_51_P115905	214240	24916		Disp2	dispatched homolog 2 (Drosophila)	0.947629	-47.0714
146436	A_51_P115934	665113	77943		Tnik	TRAF2 and NCK interacting kinase
146437	A_51_P115940	237339	18226	NM_172787	L3mbtl3	l(3)mbt-like 3 (Drosophila)	1.01843	-64.1746
146438	A_51_P115953	629147		NM_001134697	Ctxn3	cortexin 3
146439	A_51_P115988	79566	32584	NM_024480	Sh3bp5l	SH3 binding domain protein 5 like	0.870472	-0.0946262
146440	A_51_P116007	15182	68187	NM_008229	Hdac2	histone deacetylase 2	0.889741	-13.655
146441	A_51_P116023	70771	10354	NM_027543	Gpr173	G-protein coupled receptor 173	0.934623	-7.99771
146442	A_51_P116027	68975	3152	NM_026896	Med27	mediator complex subunit 27	1.0786	-26.1092
146443	A_51_P116039	15360	38066	NM_008256	Hmgcs2	3-hydroxy-3-methylglutaryl-Coenzyme A synthase 2	0.924465	-54.1344
146444	A_51_P116064
146445	A_51_P116071	328906			D830029L11	hypothetical protein D830029L11
146446	A_51_P116088	104444	6447	NM_024233	Rexo2	REX2, RNA exonuclease 2 homolog (S. cerevisiae)	1.08738	-18.3129
146447	A_51_P116130	22213	6599	NM_019803	Ube2g2	ubiquitin-conjugating enzyme E2G 2	0.905926	-8.3993
146448	A_51_P116137	16206	7380	NM_008377	Lrig1	leucine-rich repeats and immunoglobulin-like domains 1	1.44996	0.997714
146449	A_51_P116157						0.89848	-13.655
146450	A_51_P116179	328381	19164		Sh2d4b	SH2 domain containing 4B
146451	A_51_P116211	442824			G630030J09Rik	RIKEN cDNA G630030J09 gene
146452	A_51_P116226
146453	A_51_P116239	19259	8423	NM_013643	Ptpn5	protein tyrosine phosphatase, non-receptor type 5	0.939921	-6.22535
146454	A_51_P116245	243659	49545	NM_172891	Styk1	serine/threonine/tyrosine kinase 1	0.695471	0.998187
146455	A_51_P116289	71804	69441	NM_027930	Fam54a	family with sequence similarity 54, member A	0.509493	0.999745
146456	A_51_P116298	228993	76562	NM_183161	Slc17a9	solute carrier family 17, member 9	0.958118	-32.2902
146457	A_51_P116309	104263	10196	NM_173001	Kdm3a	lysine (K)-specific demethylase 3A	0.931183	-8.12971
146458	A_51_P116326	228139	1922	NM_145526	P2rx3	purinergic receptor P2X, ligand-gated ion channel, 3	0.952303	-7.86753
146459	A_51_P116343
146460	A_51_P116377						0.873295	0.994314
146461	A_51_P116395	216820	41044	NM_145428	Dhrs7b	dehydrogenase/reductase (SDR family) member 7B	1.03584	-9.10676
146462	A_51_P116407	27355	8453	NM_013753	X99384	cDNA sequence X99384	0.875892	-3.71771
146463	A_51_P116419	27416	21164	NM_013790	Abcc5	ATP-binding cassette, sub-family C (CFTR/MRP), member 5	1.19237	0.744413
146464	A_51_P116421	27416	21164	NM_013790	Abcc5	ATP-binding cassette, sub-family C (CFTR/MRP), member 5	1.16383	0.941197
146465	A_51_P116431	230801	5354		Pigv	phosphatidylinositol glycan anchor biosynthesis, class V
146466	A_51_P116447	74204	12544	NM_028816	Xpo6	exportin 6	0.945298	-43.5368
146467	A_51_P116465	74291			1700092E16Rik	RIKEN cDNA 1700092E16 gene	0.888174	-3.64889
146468	A_51_P116479	217707	6039	NM_172582	Coq6	coenzyme Q6 homolog (yeast)	0.874084	0.714621
146469	A_51_P116487	50783	5837	NM_015816	Lsm4	LSM4 homolog, U6 small nuclear RNA associated (S. cerevisiae)	0.857601	0.972024
146470	A_51_P116496	271278		NM_001142968	BC024139	cDNA sequence BC024139	0.866561	0.791814
146471	A_51_P116581	54638	8515	NM_138603	Ccdc22	coiled-coil domain containing 22	0.926253	0.974819
146472	A_51_P116601	207686	11718	NM_172447	A330021E22Rik	RIKEN cDNA A330021E22 gene	0.926031	0.873847
146473	A_51_P116609	66654	12007	NM_025687	Tex12	testis expressed gene 12	1.05034	-55.4295
146474	A_51_P116616	56275	4614	NM_019869	Rbm14	RNA binding motif protein 14	0.869701	0.711082
146475	A_51_P116636	66765	83936	NM_025752	4933411K16Rik	RIKEN cDNA 4933411K16 gene	0.931593	-16.3168
146476	A_51_P116651	56429	1458	NM_019759	Dpt	dermatopontin
146477	A_51_P116665	636687		XM_912173	LOC636687	similar to Cadherin-11 precursor (Osteoblast-cadherin) (OB-cadherin) (OSF-4)	1.07987	0.692656
146478	A_51_P116687	66931	49841	NM_025851	1700010I14Rik	RIKEN cDNA 1700010I14 gene	0.90837	0.91454
146479	A_51_P116699	67009	11289	NM_025905	Ttc23	tetratricopeptide repeat domain 23	1.02317	-48.4038
146480	A_51_P116725	258804	121591	NM_146808	Olfr1240	olfactory receptor 1240
146481	A_51_P116755	67252	101397	NM_026056	Cap2	CAP, adenylate cyclase-associated protein, 2 (yeast)
146482	A_51_P116796	12966	36281	NM_007775	Crygc	crystallin, gamma C	0.902242
146483	A_51_P116813	13074	73875	NM_007809	Cyp17a1	cytochrome P450, family 17, subfamily a, polypeptide 1	0.967099	-53.2631
146484	A_51_P116838	13190	1447	NM_010024	Dct	dopachrome tautomerase
146485	A_51_P116889	258448	115562	NM_146456	Olfr92	olfactory receptor 92
146486	A_51_P116896	258764	107003	NM_146768	Olfr1099	olfactory receptor 1099	0.882226	-11.9032
146487	A_51_P116906	223864	21231	NM_144850	Rapgef3	Rap guanine nucleotide exchange factor (GEF) 3	0.750377	0.990208
146488	A_51_P116932	16763	4059	NM_133664	Lad1	ladinin
146489	A_51_P116940	13850	37558	NM_007940	Ephx2	epoxide hydrolase 2, cytoplasmic	0.865094	0.827729
146490	A_51_P116946	140494	39904	NM_080467	Atp6v0a4	ATPase, H+ transporting, lysosomal V0 subunit A4	0.949724	-21.9566
146491	A_51_P116976
146492	A_51_P116986	228812	6553	NM_001004721	Pigu	phosphatidylinositol glycan anchor biosynthesis, class U	0.939499	-19.932
146493	A_51_P117015	257734			Olfr1355	olfactory receptor 1355	0.945129	-2.84165
146494	A_51_P117020	257734		NM_207571	Olfr1355	olfactory receptor 1355
146495	A_51_P117087	70357	22824	NM_027398	Kcnip1	Kv channel-interacting protein 1	0.809673	-0.274658
146496	A_51_P117109	216136	68532	NM_173751	Ilvbl	ilvB (bacterial acetolactate synthase)-like	1.10654	-8.26357
146497	A_51_P117115	258962	115534	NM_146960	Olfr53	olfactory receptor 53	0.973159	-51.506
146498	A_51_P117130	17939	221	NM_008669	Naga	N-acetyl galactosaminidase, alpha	1.00696	-72.9475
146499	A_51_P117162	12417	40583	NM_007624	Cbx3	chromobox homolog 3 (Drosophila HP1 gamma)	0.881211	-5.81335
146500	A_51_P117165						0.890004	-2.51884
146501	A_51_P117195	100043911		NR_027957	Ppp4r1l-ps	protein phosphatase 4, regulatory subunit 1-like, pseudogene
146502	A_51_P117206	18354	56507	NM_010997	Olfr54	olfactory receptor 54
146503	A_51_P117226	70546	81667		Zdhhc2	zinc finger, DHHC domain containing 2	0.749478	0.926544
146504	A_51_P117236	21408	55921	NM_009329	Zfp354a	zinc finger protein 354A
146505	A_51_P117369	320595	49405	NM_177201	Phf8	PHD finger protein 8	0.882732	0.469127
146506	A_51_P117378	73388	52268	NM_028528	1700058C13Rik	RIKEN cDNA 1700058C13 gene
146507	A_51_P117385	208890	13770		Slc26a7	solute carrier family 26, member 7
146508	A_51_P117411	59050	5844		Nsa2	NSA2 ribosome biogenesis homolog (S. cerevisiae)	1.07933	-72.7097
146509	A_51_P117432	140630	3517	NM_145400	Ube4a	ubiquitination factor E4A, UFD2 homolog (S. cerevisiae)	1.07977	-30.763
146510	A_51_P117439	23950	38058	NM_011847	Dnajb6	DnaJ (Hsp40) homolog, subfamily B, member 6	0.999369	-73.6667
146511	A_51_P117457	245403	18470	NM_175539	Dcaf12l2	DDB1 and CUL4 associated factor 12-like 2	0.989984	-69.4199
146512	A_51_P117477	26457	8063	NM_011977	Slc27a1	solute carrier family 27 (fatty acid transporter), member 1	0.990774	-72.2916
146513	A_51_P117494	57370	48241	NM_020579	B4galt3	UDP-Gal:betaGlcNAc beta 1,4-galactosyltransferase, polypeptide 3	0.992726	-71.241
146514	A_51_P117567
146515	A_51_P117581	63955	11097	NM_022021	Cables1	CDK5 and Abl enzyme substrate 1	0.764329	0.996968
146516	A_51_P117600	271457	68142	NM_025887	Rab5a	RAB5A, member RAS oncogene family	0.975089	-66.8531
146526	A_51_P117604	271457	68142	NM_025887	Rab5a	RAB5A, member RAS oncogene family	0.990912	-68.8944
146527	A_51_P117612	235134	4492	NM_172766	Nfrkb	nuclear factor related to kappa B binding protein	0.889092	-18.8408
146528	A_51_P117618	66071	8622	NM_023154	Ethe1	ethylmalonic encephalopathy 1	0.999878	-73.671
146529	A_51_P117627	11423	543	NM_009599	Ache	acetylcholinesterase	0.773582	0.940578
146530	A_51_P117640	76082			5830468F06Rik	RIKEN cDNA 5830468F06 gene	1.00172	-73.4603
146531	A_51_P117664	67886	18927	NM_001081360	Camsap1l1	calmodulin regulated spectrin-associated protein 1-like 1	0.939444	-15.3863
146532	A_51_P117666	66293		NR_027821	1810032O08Rik	RIKEN cDNA 1810032O08 gene	0.85585	0.796724
146533	A_51_P117711	226562	41015	NM_001081290	Bat2l2	HLA-B associated transcript 2-like 2	0.831304	-1.31036
146534	A_51_P117739	14205	3288	NM_010216	Figf	c-fos induced growth factor	0.933945	-23.1799
146535	A_51_P117752	11889	1263	NM_009714	Asgr1	asialoglycoprotein receptor 1	1.16811	0.958102
146536	A_51_P117777	14430	126	NM_016658	Galt	galactose-1-phosphate uridyl transferase	1.39844	0.999853
146537	A_51_P117794	12124	924	NM_007546	Bik	BCL2-interacting killer
146538	A_51_P117832	78798	56841	NM_199466	Eml4	echinoderm microtubule associated protein like 4	1.05369	-14.2844
146539	A_51_P117835	258433	79676	NM_146441	Olfr933	olfactory receptor 933	0.938243	-41.7906
146540	A_51_P117865	80752	56879	NM_030565	Fam20c	family with sequence similarity 20, member C	0.868841	-1.55571
146541	A_51_P117881	259301	14198	NM_153069	Leap2	liver-expressed antimicrobial peptide 2
146542	A_51_P117890	100379605			Gm15270	predicted gene 15270	0.857261	-0.156734
146543	A_51_P117903
146544	A_51_P117924	15405	7766	NM_010456	Hoxa9	homeobox A9	0.925467	-0.594984
146545	A_51_P117933	21580			Tcrb-J	T-cell receptor beta, joining region	0.888898	-1.11968
146546	A_51_P117952	193740	74294	NM_010479	Hspa1a	heat shock protein 1A
146547	A_51_P117995	18642	20101	NM_021514	Pfkm	phosphofructokinase, muscle	1.03377	-50.1792
146548	A_51_P118012	18750	55679	NM_011101	Prkca	protein kinase C, alpha	1.3309	0.974089
146549	A_51_P118024	338364		NM_178802	Trim65	tripartite motif-containing 65	0.901457	-19.6548
146550	A_51_P118046	244209	75210	NM_177382	Cyp2r1	cytochrome P450, family 2, subfamily r, polypeptide 1
146551	A_51_P118061	270162	10280	NM_177769	Elmod1	ELMO domain containing 1
146552	A_51_P118103	67544	13033	NM_024203	Fam120b	family with sequence similarity 120, member B	1.06557	-19.3805
146553	A_51_P118132	20482	3948	NM_011386	Skil	SKI-like	0.795573	-0.156734
146554	A_51_P118168	71834	8514	NM_027947	Zbtb43	zinc finger and BTB domain containing 43	1.07529	-26.4497
146555	A_51_P118188	109593	38552	NM_207222	Lmo3	LIM domain only 3	0.915619	-8.53692
146556	A_51_P118223	384864		NR_002928	Gm1943	WD repeat domain 70 pseudogene	0.94906	-6.22535
146557	A_51_P118225	72058		NM_028078	Igsf5	immunoglobulin superfamily, member 5	0.927435	-0.0360706
146558	A_51_P118237	20393	48364	NM_011361	Sgk1	serum/glucocorticoid regulated kinase 1	2.40402	0.998162
146559	A_51_P118246	73873	19131	NM_028672	Fam161a	family with sequence similarity 161, member A	1.03412	-35.0615
146560	A_51_P118284	27205	3937	NM_013723	Podxl	podocalyxin-like	0.894648	-4.79615
146561	A_51_P118300	20618	2322	NM_011430	Sncg	synuclein, gamma
146562	A_51_P118320	28295	3416	NM_138601	D10Jhu81e	DNA segment, Chr 10, Johns Hopkins University 81 expressed	1.18397	0.997099
146563	A_51_P118400	74556	85675	NM_028998	9130404H23Rik	RIKEN cDNA 9130404H23 gene
146564	A_51_P118415	74617	41443	NM_029023	Scpep1	serine carboxypeptidase 1	0.61158	0.958522
146565	A_51_P118417	74617	41443	NM_029023	Scpep1	serine carboxypeptidase 1	0.654012	0.997099
146566	A_51_P118433	668171		NR_003292	Zxda	zinc finger, X-linked, duplicated A	0.863434	-4.54596
146567	A_51_P118443	76448	19512	NM_175242	2310014H01Rik	RIKEN cDNA 2310014H01 gene	1.07589	-15.3863
146568	A_51_P118468	545389	22844		Cep170	centrosomal protein 170
146569	A_51_P118506	66722	11572	NM_025728	Spag16	sperm associated antigen 16
146570	A_51_P118527	327958	66271		Pitpnm3	PITPNM family member 3	0.776146	-10.022
146571	A_51_P118535	76967	8839	NM_001163378	2700049A03Rik	RIKEN cDNA 2700049A03 gene	0.870385	0.851911
146572	A_51_P118539	76967	8839	NM_001163378	2700049A03Rik	RIKEN cDNA 2700049A03 gene	0.85733	0.40278
146573	A_51_P118545	12309	36150	NM_009789	S100g	S100 calcium binding protein G	0.858739	-38.3662
146574	A_51_P118603	77305	42951	NM_029896	Wdr82	WD repeat domain containing 82	0.902677	0.915466
146575	A_51_P118637	67302	9011	NM_026083	Zc3h13	zinc finger CCCH type containing 13	0.996999	-73.6021
146576	A_51_P118650	83669	117682	NM_031392	Wdr6	WD repeat domain 6	1.05474	-54.5678
146577	A_51_P118664	22589	416		Atrx	alpha thalassemia/mental retardation syndrome X-linked homolog (human)	0.946438	-19.1092
146578	A_51_P118671	93760	21216	NM_001080819	Arid1a	AT rich interactive domain 1A (SWI-like)	0.963339	-24.7771
146579	A_51_P118688						0.885245	-2.95587
146580	A_51_P118704	13120	73900	NM_007823	Cyp4b1	cytochrome P450, family 4, subfamily b, polypeptide 1	0.74185	0.999999
146581	A_51_P118712	13353	4152	NM_010047	Dgcr6	DiGeorge syndrome critical region gene 6	1.04244	-18.8408
146582	A_51_P118715	67610	12164		Rspry1	ring finger and SPRY domain containing 1	1.06726	-28.1965
146583	A_51_P118720	67610	12164	NM_026274	Rspry1	ring finger and SPRY domain containing 1	1.02354	-68.057
146584	A_51_P118727	76251	32564	NM_001013608	0610007P08Rik	RIKEN cDNA 0610007P08 gene	0.911845	-4.46498
146585	A_51_P118742	13495	1061	NM_021354	Drg2	developmentally regulated GTP binding protein 2	1.05925	-33.0695
146586	A_51_P118763	226747	9142	NM_026375	Ahctf1	AT hook containing transcription factor 1	0.887352	-1.59292
146587	A_51_P118765	13627	100799	NM_010106	Eef1a1	eukaryotic translation elongation factor 1 alpha 1	0.97905	-56.2835
146588	A_51_P118779	231855	18213	NM_172725	C330006K01Rik	RIKEN cDNA C330006K01 gene	1.0672	-17.7967
146589	A_51_P118822	52397	12971		Zfp644	zinc finger protein 644
146590	A_51_P118868	259023		NM_147021	Olfr1055	olfactory receptor 1055	0.927659	-3.25682
146591	A_51_P118877	16597	21417		Klf12	Kruppel-like factor 12
146592	A_51_P118885	17117	7410	NM_008537	Amacr	alpha-methylacyl-CoA racemase	0.927831	0.986502
146593	A_51_P118902	17164	56412	NM_008551	Mapkapk2	MAP kinase-activated protein kinase 2	0.791934	0.810706
146594	A_51_P118945	16184	360		Il2ra	interleukin 2 receptor, alpha chain
146595	A_51_P119016	72344	11828	NM_001033528	Usp36	ubiquitin specific peptidase 36	0.876326	-10.022
146596	A_51_P119031	70646	17947	NM_001081430	Naa30	N(alpha)-acetyltransferase 30, NatC catalytic subunit	0.855846	-3.79491
146597	A_51_P119039	18168	21241	NM_016708	Npy5r	neuropeptide Y receptor Y5
146598	A_51_P119055	20823	2366		Ssb	Sjogren syndrome antigen B	0.85584	-0.336676
146599	A_51_P119066	18256	19021	NM_010953	Oc90	otoconin 90	0.951824	-24.2133
146600	A_51_P119077	18412	31202	NM_011018	Sqstm1	sequestosome 1	1.07716	-3.32581
146601	A_51_P119100						0.88738	-1.02351
146602	A_51_P119106	18458	37638	NM_008774	Pabpc1	poly(A) binding protein, cytoplasmic 1	0.977899	-14.099
146603	A_51_P119161	218165			Ofcc1	orofacial cleft 1 candidate 1
146604	A_51_P119215
146605	A_51_P119239						1.03475	-46.0304
146606	A_51_P119255	258688	73964	NM_146693	Olfr1462	olfactory receptor 1462
146607	A_51_P119306
146608	A_51_P119315	100329140			4930550G17Rik	RIKEN cDNA 4930550G17 gene
146609	A_51_P119358	75480	76810	NM_029305	1700003F12Rik	RIKEN cDNA 1700003F12 gene
146610	A_51_P119387	75604	2947	NM_029360	Tm4sf5	transmembrane 4 superfamily member 5	0.863639	0.895146
146611	A_51_P119401	544752		NR_002321	Tug1	taurine upregulated gene 1	0.880585	-10.772
146612	A_51_P119429	105855	3901	NM_153505	Nckap1l	NCK associated protein 1 like	0.907638	-11.6252
146613	A_51_P119460	108062	80171	NM_133196	Cstf2	cleavage stimulation factor, 3' pre-RNA subunit 2	1.03266	-33.0246
146614	A_51_P119469	111173	14229	NM_053204	Erc1	ELKS/RAB6-interacting/CAST family member 1
146615	A_51_P119525
146616	A_51_P119544	11593	13	NM_001005847	Aga	aspartylglucosaminidase	1.08951	0.47383
146617	A_51_P119588						0.896697	0.922547
146618	A_51_P119597	11774	68125	NM_009680	Ap3b1	adaptor-related protein complex 3, beta 1 subunit	1.14538	-3.3899
146619	A_51_P119633	14296	3999	NM_008043	Frat1	frequently rearranged in advanced T-cell lymphomas	1.23648	0.99926
146620	A_51_P119636	11980	48402	NM_001038999	Atp8a1	ATPase, aminophospholipid transporter (APLT), class I, type 8A, member 1
146621	A_51_P119670	14537	37486	NM_010265	Gcnt1	glucosaminyl (N-acetyl) transferase 1, core 2
146622	A_51_P119715	26901	32307	NM_026794	Deb1	differentially expressed in B16F10 1	0.983368	-48.9554
146623	A_51_P119726						0.952067	-21.3257
146624	A_51_P119749						0.923005	-18.1739
146625	A_51_P119760	14960	7750	NM_010378	H2-Aa	histocompatibility 2, class II antigen A, alpha
146626	A_51_P119771	57890	17109	NM_145826	Il17re	interleukin 17 receptor E	0.85447	-1.23923
146627	A_51_P119776	118449	15400		Synpo2	synaptopodin 2	0.97676	-53.9982
146628	A_51_P119841						0.889658	-0.0382568
146629	A_51_P119857	114715	24919		Spred1	sprouty protein with EVH-1 domain 1, related sequence	0.960112	-35.8362
146630	A_51_P119882	270711	19551	NM_001081165	Fam26d	family with sequence similarity 26, member D
146631	A_51_P119890	71148	10861		Mier1	mesoderm induction early response 1 homolog (Xenopus laevis
146632	A_51_P119900	214685			Chadl	chondroadherin-like
146633	A_51_P119923	18813	4513	NM_011119	Pa2g4	proliferation-associated 2G4	0.970146	-54.2375
146634	A_51_P119932	71302	36349	NM_175164	Arhgap26	Rho GTPase activating protein 26
146635	A_51_P119947
146636	A_51_P119986	16558	23472	NM_001081133	Kif16b	kinesin family member 16B	0.99684	-58.7022
146637	A_51_P120008	72404	56839	NM_175180	Wdr44	WD repeat domain 44	1.06242	-16.4967
146638	A_51_P120024	207728	1952	NM_001008548	Pde2a	phosphodiesterase 2A, cGMP-stimulated	0.516214	0.999941
146639	A_51_P120027	639769			Adh6-ps1	alcohol dehydrogenase 6 (class V), pseudogene 1
146640	A_51_P120066	414085		NR_033222	9330151L19Rik	RIKEN cDNA 9330151L19 gene	0.979582	-48.641
146641	A_51_P120093	71982	32171	NM_028035	Snx10	sorting nexin 10	1.04735	-9.36483
146642	A_51_P120097	73699	70244	NM_001034085	Ppp2r1b	protein phosphatase 2 (formerly 2A), regulatory subunit A (PR 65), beta isoform	0.890885	-8.78984
146643	A_51_P120137	381110	71930	NM_201361	Fam82a1	family with sequence similarity 82, member A1	1.51539	0.993518
146644	A_51_P120201	276770	100947	NM_181582	Eif5a	eukaryotic translation initiation factor 5A	0.928881	-11.4504
146645	A_51_P120220	74206	77938	NM_001081028	Sipa1l3	signal-induced proliferation-associated 1 like 3	0.803409	0.883756
146646	A_51_P120233						0.892793	0.993572
146647	A_51_P120239	19285	7499	NM_008986	Ptrf	polymerase I and transcript release factor	0.888289	-5.3374
146648	A_51_P120254	50788	9279	NM_015821	Fbxl8	F-box and leucine-rich repeat protein 8	0.876492	-5.81804
146649	A_51_P120257	50995	4018	NM_016682	Uba2	ubiquitin-like modifier activating enzyme 2	0.973444	-47.3555
146650	A_51_P120275	53601	9574	NM_017378	Pcdh12	protocadherin 12
146651	A_51_P120295	76279	75003	NM_029562	Cyp2d26	cytochrome P450, family 2, subfamily d, polypeptide 26	0.918949	0.330603
146652	A_51_P120305	54325	41322	NM_001039176	Elovl1	elongation of very long chain fatty acids (FEN1/Elo2, SUR4/Elo3, yeast)-like 1	1.12269	0.97103
146653	A_51_P120356	66568		NM_025637	Rwdd3	RWD domain containing 3	0.848809	-7.60203
146654	A_51_P120388	66696	23551	NM_025712	Snx31	sorting nexin 31
146655	A_51_P120398	66772	12031	NM_025758	Asb17	ankyrin repeat and SOCS box-containing 17
146656	A_51_P120415	258738	27249	NM_146743	Olfr507	olfactory receptor 507	0.937541	-12.5321
146657	A_51_P120448	52665	23106	NM_025855	Echdc1	enoyl Coenzyme A hydratase domain containing 1	1.14787	-0.0382568
146658	A_51_P120461	67014	12071	NM_025910	Mina	myc induced nuclear antigen	1.03534	-1.78561
146659	A_51_P120470	12514	955	NM_009853	Cd68	CD68 antigen	1.25553	0.759158
146660	A_51_P120589	259001	74112	NM_146999	Olfr181	olfactory receptor 181	0.821005	0.934983
146661	A_51_P120608	99730	4126	NM_025444	Taf13	TAF13 RNA polymerase II, TATA box binding protein (TBP)-associated factor	1.05068	-50.1819
146662	A_51_P120615	67657	12171	NM_001042499	Rabl3	RAB, member of RAS oncogene family-like 3	0.915317	-2.32054
146672	A_51_P120636	13555	3828	NM_007891	E2f1	E2F transcription factor 1	0.915685	0.709576
146673	A_51_P120645	69464	87041	NM_027087	Krtap4-13	keratin associated protein 4-13
146674	A_51_P120674	13713	3833	NM_013508	Elk3	ELK3, member of ETS oncogene family	1.04278	-12.3463
146675	A_51_P120680	386626	85963		Zfp640	zinc finger protein 640
146676	A_51_P120688
146677	A_51_P120717	16906	55912	NM_010721	Lmnb1	lamin B1	0.553969	0.951255
146678	A_51_P120729	69833	7178	NM_027231	Polr2f	polymerase (RNA) II (DNA directed) polypeptide F	0.989543	-56.3446
146679	A_51_P120738	140795	15769	NM_133200	P2ry14	purinergic receptor P2Y, G-protein coupled, 14
146680	A_51_P120775	320104			B130065D12Rik	RIKEN cDNA B130065D12 gene
146681	A_51_P120785	17143		XM_001481306	Magea7-ps	melanoma antigen, family A, 7, pseudogene	0.96356	-7.60203
146682	A_51_P120823	258552	74168	NM_146559	Olfr868	olfactory receptor 868	0.823102	0.452461
146683	A_51_P120830	17384	20546	NM_019471	Mmp10	matrix metallopeptidase 10	0.677164	0.999657
146684	A_51_P120851	69930		NM_027264	Zfp715	zinc finger protein 715	0.902193	-15.3712
146685	A_51_P120859	17775	7427	NM_008640	Laptm4a	lysosomal-associated protein transmembrane 4A	1.11258	-6.1231
146686	A_51_P120875	259036	17470	NM_147034	Olfr713	olfactory receptor 713	0.805433	0.997042
146687	A_51_P120917	72413	4257	NM_028231	Kcnmb2	potassium large conductance calcium-activated channel, subfamily M, beta member 2	0.853945	0.963505
146688	A_51_P120948	72584	2660	NM_028288	Cul4b	cullin 4B	1.08949	-7.11855
146689	A_51_P120975	257972	74264	NM_001011791	Olfr193	olfactory receptor 193
146690	A_51_P120990
146691	A_51_P121031	72925	9920	NM_175188	39141	membrane-associated ring finger (C3HC4) 1	0.96239	-41.177
146692	A_51_P121058	22051	37757	NM_011639	Trip6	thyroid hormone receptor interactor 6	1.0559	-20.5051
146693	A_51_P121086	22297	113725	NM_011684	Vmn1r45	vomeronasal 1 receptor 45
146694	A_51_P121101						0.819909	0.74691
146695	A_51_P121134	330355	15221	NM_001164669	Dnahc6	dynein, axonemal, heavy chain 6	0.85116	-13.4943
146696	A_51_P121179	227358	87245	NM_173395	Fam132b	family with sequence similarity 132, member B
146697	A_51_P121198	56795	10550	NM_019968	Arl10	ADP-ribosylation factor-like 10	0.931822	-25.7413
146698	A_51_P121206	24136	8868	NM_015753	Zeb2	zinc finger E-box binding homeobox 2	0.919832	-1.17526
146699	A_51_P121228	75452	41774	NM_029291	Ascc2	activating signal cointegrator 1 complex subunit 2	1.10017	-1.91046
146700	A_51_P121236	57913	11220	NM_022654	Lrdd	leucine-rich and death domain containing	0.887334	-0.540606
146701	A_51_P121252	101861	69427	NM_027256	Ints4	integrator complex subunit 4	0.98125	-39.0418
146702	A_51_P121266	58869	9562	NM_021483	Pex5l	peroxisomal biogenesis factor 5-like	0.872672	-1.62766
146703	A_51_P121275	52504	49760	NM_134046	Cenpo	centromere protein O	0.79916	0.980153
146704	A_51_P121288	59030	10318	NM_021527	Mkks	McKusick-Kaufman syndrome protein	0.881111	-3.79491
146705	A_51_P121302	75778	14208	NM_029431	Them4	thioesterase superfamily member 4	0.874439	-1.37309
146706	A_51_P121325	64658	11207	NM_025578	Mrps25	mitochondrial ribosomal protein S25	1.04656	-13.4943
146707	A_51_P121335	77817			A930018O16Rik	RIKEN cDNA A930018O16 gene
146708	A_51_P121359	76014	44894	NM_001029993	Zc3h18	zinc finger CCCH-type containing 18	0.9874	-56.8674
146709	A_51_P121390	66156	41136	NM_001038230	Anapc11	anaphase promoting complex subunit 11	1.0284	-48.641
146710	A_51_P121397	66258	9320	NM_025450	Mrps17	mitochondrial ribosomal protein S17	1.06664	-13.2973
146711	A_51_P121412	67843	12195	NM_026404	Slc35a4	solute carrier family 35, member A4	0.972767	-45.6937
146712	A_51_P121432	66306	9586	NM_175104	Fam53c	family with sequence similarity 53, member C	1.08083	-5.24529
146713	A_51_P121447	117171	11320	NM_054099	1110038F14Rik	RIKEN cDNA 1110038F14 gene	1.01735	-29.2811
146714	A_51_P121455	68066	69200	NM_026542	Slc25a39	solute carrier family 25, member 39	0.981249	-53.2512
146715	A_51_P121466	66513	4461	NM_025609	Tab1	TGF-beta activated kinase 1/MAP3K7 binding protein 1	1.03393	-36.9022
146716	A_51_P121477	240034	108246		Zfp760	zinc finger protein 760
146717	A_51_P121485	258618	17321	NM_146625	Olfr355	olfactory receptor 355	0.831192	-0.803264
146718	A_51_P121506	11907	31420	NM_001136054	Ate1	arginyltransferase 1	0.968506	-43.6364
146719	A_51_P121527	68338	75244	NM_026680	Golt1a	golgi transport 1 homolog A (S. cerevisiae)	1.18595	0.991861
146720	A_51_P121547	12151	3797	NM_007552	Bmi1	Bmi1 polycomb ring finger oncogene	0.913715	-4.39323
146721	A_51_P121607
146722	A_51_P121622						1.08302	-32.3317
146723	A_51_P121635	80884	12750	NM_030700	Maged2	melanoma antigen, family D, 2	0.960552	-36.191
146724	A_51_P121652	68938	41550	NM_026877	Aspscr1	alveolar soft part sarcoma chromosome region, candidate 1 (human)	0.925851	-24.2133
146725	A_51_P121724	71011		XM_001479708	4933401B06Rik	GLE1 RNA export mediator pseudogene	0.840305	0.520266
146726	A_51_P121756
146727	A_51_P121793	18949	37656	NM_008891	Pnn	pinin	0.963729	-42.9389
146728	A_51_P121818	19082	99712	NM_016781	Prkag1	protein kinase, AMP-activated, gamma 1 non-catalytic subunit	0.976932	-46.365
146729	A_51_P121829	19158	32116	NM_011181	Cyth2	cytohesin 2	0.984247	-41.8844
146730	A_51_P121891	19354	55699	NM_009008	Rac2	RAS-related C3 botulinum substrate 2	0.84555	0.956542
146731	A_51_P121900	212139	23040	NM_145970	Cc2d1a	coiled-coil and C2 domain containing 1A	1.01781	-48.3237
146732	A_51_P121915	216454	74505	NM_145424	BC089597	cDNA sequence BC089597	0.868046	-0.375056
146733	A_51_P121947	20184	9455	NM_011307	Uimc1	ubiquitin interaction motif containing 1	0.959849	-44.3286
146734	A_51_P121962	319387	22878		Lphn3	latrophilin 3
146735	A_51_P122017	216850	18945	NM_001017426	Kdm6b	KDM1 lysine (K)-specific demethylase 6B	0.911713	0.674547
146736	A_51_P122030	27216	104131	NM_013728	Olfr154	olfactory receptor 154
146737	A_51_P122033	27216	104131	NM_013728	Olfr154	olfactory receptor 154
146738	A_51_P122035	233280	42327	NM_153578	Nipa1	non imprinted in Prader-Willi/Angelman syndrome 1 homolog (human)
146739	A_51_P122055	27762	11895	NM_138582	D17H6S56E-3	DNA segment, Chr 17, human D6S56E 3	1.27914	0.978374
146740	A_51_P122071	74180	113788	NM_028801	Muc5b	mucin 5, subtype B, tracheobronchial	0.941228	-10.1267
146741	A_51_P122075						0.935825	-12.3463
146742	A_51_P122085	74270	4861	NM_028846	Usp20	ubiquitin specific peptidase 20	1.05575	-9.21826
146743	A_51_P122100	74328			1700047E10Rik	RIKEN cDNA 1700047E10 gene
146744	A_51_P122116	258882	17377	NM_146882	Olfr874	olfactory receptor 874
146745	A_51_P122141
146746	A_51_P122157	330577	25135	NM_177894	Fam154b	family with sequence similarity 154, member B
146747	A_51_P122170	54150	117981	NM_017473	Rdh7	retinol dehydrogenase 7	0.891993	-18.9291
146748	A_51_P122180						0.921565	-0.336676
146749	A_51_P122217	193385	9284	NM_029679	Fam65b	family with sequence similarity 65, member B
146750	A_51_P122226	66606	11995	NM_025657	Lrrc57	leucine rich repeat containing 57	1.19782	0.973749
146751	A_51_P122238	56207	9326	NM_019562	Uchl5	ubiquitin carboxyl-terminal esterase L5	0.777281	-0.0826111
146752	A_51_P122246	76737	11526	NM_029720	Creld2	cysteine-rich with EGF-like domains 2	0.946327	-8.37799
146753	A_51_P122268	56386	3506	NM_019737	B4galt6	UDP-Gal:betaGlcNAc beta 1,4-galactosyltransferase, polypeptide 6	0.855417	0.3215
146754	A_51_P122290	228880	32679	NM_027230	Zmynd8	zinc finger, MYND-type containing 8	1.03141	-26.0533
146755	A_51_P122308
146756	A_51_P122321	77125	14126	NM_133775	Il33	interleukin 33	0.463803	0.999743
146757	A_51_P122352	319468	18537	NM_176919	Ppm1h	protein phosphatase 1H (PP2C domain containing)
146758	A_51_P122356	12581	36081	NM_009878	Cdkn2d	cyclin-dependent kinase inhibitor 2D (p19, inhibits CDK4)	0.75623	0.95022
146759	A_51_P122373	234309	57181	NM_145595	Cbr4	carbonyl reductase 4	0.929657	-19.9701
146760	A_51_P122425	13019	1016	NM_007795	Ctf1	cardiotrophin 1
146761	A_51_P122452	258268	87788	NM_146271	Olfr1511	olfactory receptor 1511	0.800729	0.81812
146762	A_51_P122471	107652	2342	NM_133806	Uap1	UDP-N-acetylglucosamine pyrophosphorylase 1	0.975974	-17.4405
146763	A_51_P122481	619808			1700010L04Rik	RIKEN cDNA 1700010L04 gene	0.800569	0.709576
146764	A_51_P122521	18141	5190	NM_016714	Nup50	nucleoporin 50	0.96098	-15.1533
146765	A_51_P122535	13828	93	NM_013513	Epb4.2	erythrocyte protein band 4.2
146766	A_51_P122582	231871	34715	NM_144915	Daglb	diacylglycerol lipase, beta
146767	A_51_P122614	217995	34562	NM_144835	Heatr1	HEAT repeat containing 1	0.809187	-24.2133
146768	A_51_P122631	170823	14239	NM_133248	Glmn	glomulin, FKBP associated protein	0.91881	-14.9377
146769	A_51_P122649	70059	23617	NM_027299	Degs2	degenerative spermatocyte homolog 2 (Drosophila), lipid desaturase
146770	A_51_P122660	239759	71802	NM_153404	Liph	lipase, member H	0.926995	-54.2375
146771	A_51_P122707	434784	32153	NM_001018087	Ldoc1	leucine zipper, down-regulated in cancer 1	0.799225	0.156246
146772	A_51_P122723	17713	6992	NM_024478	Grpel1	GrpE-like 1, mitochondrial	1.08155	0.212099
146773	A_51_P122740	72144	41740	NM_028123	Slc37a3	solute carrier family 37 (glycerol-3-phosphate transporter), member 3	1.07678	-12.1628
146774	A_51_P122752						0.968054	-30.2844
146775	A_51_P122762	72701	18975		Zfp618	zinc fingerprotein 618
146776	A_51_P122769	18045	38149	NM_010914	Nfyb	nuclear transcription factor-Y beta	0.847672	0.600366
146777	A_51_P122821						0.925387	-10.4453
146778	A_51_P122825	18293	55662	NM_010956	Ogdh	oxoglutarate dehydrogenase (lipoamide)	1.00053	-58.9782
146779	A_51_P122845	72117	11851	NM_028108	Naa50	N(alpha)-acetyltransferase 50, NatE catalytic subunit	0.815055	-1.78561
146780	A_51_P122855	18507	56419	NM_008782	Pax5	paired box gene 5	0.874492	-16.0393
146781	A_51_P122867	238266	12902	NM_172804	Syt16	synaptotagmin XVI
146782	A_51_P122906	21934	2848	NM_009399	Tnfrsf11a	tumor necrosis factor receptor superfamily, member 11a
146783	A_51_P122964	73274	11292	NM_028487	Gpbp1	GC-rich promoter binding protein 1	0.8332	-0.777551
146784	A_51_P122972	74913			4930472D12Rik	RIKEN cDNA 4930472D12 gene
146785	A_51_P122981	100039930	86609	XM_001473797	Gm2500	predicted gene 2500	1.07378	-9.51331
146786	A_51_P123017	23885	8021	NM_011818	Gmcl1	germ cell-less homolog 1 (Drosophila)	1.04887	-29.9484
146787	A_51_P123039	56640	55856	NM_019928	Klk4	kallikrein related-peptidase 4 (prostase, enamel matrix, prostate)	0.994437	-57.7487
146788	A_51_P123047	24061	4597	NM_019710	Smc1a	structural maintenance of chromosomes 1A	0.819132	0.944067
146789	A_51_P123060	56737	5930	NM_019998	Alg2	asparagine-linked glycosylation 2 homolog (yeast, alpha-1,3-mannosyltransferase)	1.04899	-24.2133
146790	A_51_P123066	620121			4930555K19Rik	RIKEN cDNA 4930555K19 gene	0.904811	-2.2722
146791	A_51_P123077	26425	1857	NM_011955	Nubp1	nucleotide binding protein 1	0.89943	-0.2456
146792	A_51_P123091	75410	22838	NM_029274	Wbp7	WW domain binding protein 7	0.954878	-14.5137
146793	A_51_P123134	236930	44945	NM_146235	Ercc6l	excision repair cross-complementing rodent repair deficiency complementation group 6 - like	0.669248	0.999997
146794	A_51_P123188	258277	81592	NM_146280	Olfr281	olfactory receptor 281
146795	A_51_P123216	75965	57105	NM_029492	Zdhhc20	zinc finger, DHHC domain containing 20	1.01391	-56.3446
146796	A_51_P123242	70719	69120	NM_001142701	Hmha1	histocompatibility (minor) HA-1	1.00923	-56.699
146797	A_51_P123262	76161	8173	NM_029530	6330527O06Rik	RIKEN cDNA 6330527O06 gene
146798	A_51_P123297	66385	2032	NM_023200	Ppp1r7	protein phosphatase 1, regulatory (inhibitor) subunit 7	0.968929	-40.8222
146799	A_51_P123314	117005	74078	NM_054091	Olfr74	olfactory receptor 74	0.896492	0.881043
146800	A_51_P123320						0.860651	0.924236
146801	A_51_P123345	11841	105547	NM_007477	Arf2	ADP-ribosylation factor 2	1.02921	-38.685
146802	A_51_P123373	14309	117	NM_013523	Fshr	follicle stimulating hormone receptor	0.829124	0.999084
146803	A_51_P123385	259143	121509	NM_001011527	Olfr503	olfactory receptor 503	0.925448	-20.7763
146804	A_51_P123405	12235	37910	NM_009772	Bub1	budding uninhibited by benzimidazoles 1 homolog (S. cerevisiae)	0.471323	0.959155
146805	A_51_P123422	68509	19179	NM_026747	Ptx4	pentraxin 4
146806	A_51_P123475	258453	105234	NM_146461	Olfr1209	olfactory receptor 1209
146807	A_51_P123494						0.852742	-3.13909
146808	A_51_P123510	81014	41799	NM_030739	Vmn1r58	vomeronasal 1 receptor 58
146809	A_51_P123546	70882	45442	NM_001081083	Armc3	armadillo repeat containing 3	0.764839	0.99265
146810	A_51_P123564	207474	65289	NM_175429	Kctd12b	potassium channel tetramerisation domain containing 12b
146811	A_51_P123604	238831	9099	NM_172807	Ppwd1	peptidylprolyl isomerase domain and WD repeat containing 1	0.914488	-6.6608
146812	A_51_P123613	269966	113214		Nup98	nucleoporin 98	0.958831	-46.0304
146813	A_51_P123623	218232	17576	NM_207232	Ptpdc1	protein tyrosine phosphatase domain containing 1	0.923611	0.899808
146814	A_51_P123625	16365	35405	NM_008392	Irg1	immunoresponsive gene 1	1.00695	-58.3082
146815	A_51_P123630	16365	35405		Irg1	immunoresponsive gene 1	1.01516	-58.4004
146816	A_51_P123655	16545	5106	NM_008438	Kera	keratocan
146817	A_51_P123676	104027	5274	NM_177340	Synpo	synaptopodin	2.00432	0.999916
146818	A_51_P123705	224907	6533	NM_144858	Dus3l	dihydrouridine synthase 3-like (S. cerevisiae)	0.895613	0.904242
146819	A_51_P123724						0.973665	-45.3551
146820	A_51_P123731	103406		NM_001034895	Zfr2	zinc finger RNA binding protein 2	0.835847	0.382535
146821	A_51_P123744	238205	17582		Lrfn5	leucine rich repeat and fibronectin type III domain containing 5	0.948824	-50.1819
146822	A_51_P123745	216892		NM_153060	Spns2	spinster homolog 2 (Drosophila)	0.840532	0.422499
146823	A_51_P123756	100044520		XM_001472477	LOC100044520	hypothetical protein LOC100044520
146824	A_51_P123765	19703	2184	NM_023132	Renbp	renin binding protein	1.10174	-4.39323
146825	A_51_P123795	232337	5069	NM_177684	Zfp637	zinc finger protein 637	1.0695	-6.55025
146826	A_51_P123805	243272	10055	NM_001081203	Sbno1	sno, strawberry notch homolog 1 (Drosophila)	0.811804	0.562298
146827	A_51_P123879	243078	27549	NM_153801	Tecrl	trans-2,3-enoyl-CoA reductase-like
146828	A_51_P123892	243499			Lrrtm4	leucine rich repeat transmembrane neuronal 4
146829	A_51_P123895	27528	70874	NM_053078	D0H4S114	DNA segment, human D4S114	0.523391	0.999757
146830	A_51_P123920	28106	10425	NM_080837	D17Wsu104e	DNA segment, Chr 17, Wayne State University 104, expressed	1.073	-7.85377
146831	A_51_P123965	74390			4932434E15Rik	RIKEN cDNA 4932434E15 gene	0.950638	-10.4453
146832	A_51_P124008	71909	18969	NM_027999	Haus5	HAUS augmin-like complex, subunit 5	0.732892	0.999865
146833	A_51_P124020
146834	A_51_P124035	98415	23377	NM_175294	Nucks1	nuclear casein kinase and cyclin-dependent kinase substrate 1	0.855301	-3.07867
146835	A_51_P124089	56055	10420	NM_019581	Gtpbp2	GTP binding protein 2	0.858712	0.12071
146836	A_51_P124095
146837	A_51_P124126	56448	68036	NM_019823	Cyp2d22	cytochrome P450, family 2, subfamily d, polypeptide 22
146838	A_51_P124133	13105	86099	NM_010006	Cyp2d9	cytochrome P450, family 2, subfamily d, polypeptide 9	0.790724	0.990658
146839	A_51_P124209	258786	121519	NM_146790	Olfr1238	olfactory receptor 1238
146840	A_51_P124222	11831	20399	NM_175087	Aqp6	aquaporin 6	0.992072
146841	A_51_P124236	259024	110461	NM_147022	Olfr381	olfactory receptor 381
146842	A_51_P124254	12826	20437	NM_009931	Col4a1	collagen, type IV, alpha 1	1.00701	-56.1586
146843	A_51_P124262	211712	10698	NM_001081377	Pcdh9	protocadherin 9	0.857456	0.513913
146844	A_51_P124276	12988	55818		Csk	c-src tyrosine kinase	0.910908	-25.1236
146845	A_51_P124285	93960	12343	NM_027280	Nkd1	naked cuticle 1 homolog (Drosophila)
146846	A_51_P124313	258756	17383	NM_146761	Olfr414	olfactory receptor 414	0.906557	-2.46997
146847	A_51_P124315						0.955722	-0.281216
146848	A_51_P124345	240058	23266	NM_153166	Cpne5	copine V	0.948541	-4.01115
146849	A_51_P124362	246079		NM_139219	Defb9	defensin beta 9	0.842494	0.414735
146850	A_51_P124388	212980	23813	NM_145977	Slc45a3	solute carrier family 45, member 3	0.853502	0.992712
146851	A_51_P124467	70661	57023	NM_027498	Sik3	SIK family kinase 3	0.998128	-58.6369
146852	A_51_P124477	170767	452	NM_133231	Rfxap	regulatory factor X-associated protein	0.857475	0.487575
146853	A_51_P124485						0.830331	0.730633
146854	A_51_P124499	380664	8633	NM_001081193	Lemd3	LEM domain containing 3	0.936426	-10.772
146855	A_51_P124505	105148	5325	NM_172015	Iars	isoleucine-tRNA synthetase	0.917981	-3.93802
146856	A_51_P124534
146857	A_51_P124535	17294	1800	NM_008590	Mest	mesoderm specific transcript
146858	A_51_P124550	70335	76467	NM_139292	Reep6	receptor accessory protein 6	0.928109	-12.9102
146859	A_51_P124568	17524	1826	NM_008621	Mpp1	membrane protein, palmitoylated	0.883649	0.898664
146860	A_51_P124606	17961	37329	NM_010874	Nat2	N-acetyltransferase 2 (arylamine N-acetyltransferase)	1.17517	0.831134
146861	A_51_P124618	70619			5730510P18Rik	RIKEN cDNA 5730510P18 gene
146862	A_51_P124647						0.844278	-0.869446
146863	A_51_P124665	20762		NM_011474	Sprr2h	small proline-rich protein 2H	0.922922	-13.3348
146864	A_51_P124694	18358	115551	NM_011001	Olfr58	olfactory receptor 58	0.95111	-35.5061
146865	A_51_P124719	70829	10393	NM_001025156	Ccdc93	coiled-coil domain containing 93	0.948629	-16.4686
146866	A_51_P124741	76142	12805	NM_133485	Ppp1r14c	protein phosphatase 1, regulatory (inhibitor) subunit 14c	0.904259	-6.3714
146867	A_51_P124748	21809	2433	NM_009368	Tgfb3	transforming growth factor, beta 3	0.905403	0.689072
146868	A_51_P124755	212518	84643	NM_183147	Sprn	shadow of prion protein	0.855451	-8.10192
146869	A_51_P124784	235534	15931	NM_153420	Acpl2	acid phosphatase-like 2	1.08088	-3.44346
146870	A_51_P124798	73067	16751	NM_028427	Tmem192	transmembrane protein 192	1.04343	-13.5182
146871	A_51_P124803	73067	16751	NM_028427	Tmem192	transmembrane protein 192	1.09049	-3.19058
146872	A_51_P124808	22202	121848	NM_011667	Ube1y1	ubiquitin-activating enzyme E1, Chr Y 1
146873	A_51_P124831
146874	A_51_P124886	208263	9208	NM_144791	Tor1aip1	torsin A interacting protein 1	0.994504	-39.6875
146875	A_51_P124895	435391	51120	NM_001013826	Dupd1	dual specificity phosphatase and pro isomerase domain containing 1	0.826068	0.240928
146876	A_51_P124923
146877	A_51_P124934						0.958185	-17.5323
146878	A_51_P124951	26371	55850	NM_025296	Ciao1	cytosolic iron-sulfur protein assembly 1 homolog (S. cerevisiae)	1.15011	0.862882
146879	A_51_P124968	209590	16930	NM_144548	Il23r	interleukin 23 receptor
146880	A_51_P124993	101869	32423	NM_133952	Unc45a	unc-45 homolog A (C. elegans)	1.17111	-0.358683
146881	A_51_P125009	58998	9162	NM_021495	Pvrl3	poliovirus receptor-related 3	0.826751	0.049436
146882	A_51_P125050	107071	41226	NM_134139	Wdr74	WD repeat domain 74	0.957043	-6.58368
146883	A_51_P125056	64059	75173	NM_022033	Oxct2a	3-oxoacid CoA transferase 2A
146884	A_51_P125062	64059	75173	NM_022033	Oxct2a	3-oxoacid CoA transferase 2A
146885	A_51_P125067	64685	3441	NM_019401	Nmi	N-myc (and STAT) interactor	1.00425	-40.8144
146886	A_51_P125096	66086	11919	NM_025345	0610037P05Rik	RIKEN cDNA 0610037P05 gene	1.02572	-37.0382
146887	A_51_P125117	66161	31392	NM_025390	Pop4	processing of precursor 4, ribonuclease P/MRP family, (S. cerevisiae)	0.971026	-21.6483
146888	A_51_P125135	67849	49860	NM_026410	Cdca5	cell division cycle associated 5	0.592859	0.998447
146889	A_51_P125157	66314	2469	NM_025482	Tpd52l2	tumor protein D52-like 2	1.02684	-16.6783
146890	A_51_P125183	52064	6559	NM_026504	Coq5	coenzyme Q5 homolog, methyltransferase (yeast)	0.994759	-40.2792
146891	A_51_P125205	11826	68051	NM_007472	Aqp1	aquaporin 1	0.879043	-0.0498583
146901	A_51_P125260	52538	4456	NM_177470	Acaa2	acetyl-Coenzyme A acyltransferase 2 (mitochondrial 3-oxoacyl-Coenzyme A thiolase)	1.25862	0.998866
146902	A_51_P125286	78685			B430105A11Rik	RIKEN cDNA B430105A11 gene	0.815461	-4.29386
146903	A_51_P125316	15258	68766		Hipk2	homeodomain interacting protein kinase 2	0.954103	-27.825
146904	A_51_P125338	218461	2758	NM_172263	Pde8b	phosphodiesterase 8B	0.854892	-1.54253
146905	A_51_P125345	68720		NM_026822	Lce1b	late cornified envelope 1B
146906	A_51_P125351	68720		NM_026822	Lce1b	late cornified envelope 1B	0.968668	-29.3155
146907	A_51_P125355	17161	203	NM_173740	Maoa	monoamine oxidase A	1.01917	-39.2071
146908	A_51_P125368	15115	1592	NM_008214	Hars	histidyl-tRNA synthetase	1.05489	-5.20782
146909	A_51_P125383	68854	12287	NM_026853	Asb11	ankyrin repeat and SOCS box-containing 11
146910	A_51_P125385	83409	8518	NM_031248	Robld3	roadblock domain containing 3	1.10738	-3.92206
146911	A_51_P125395	15260	48172	NM_010435	Hira	histone cell cycle regulation defective homolog A (S. cerevisiae)	0.956589	-23.3453
146912	A_51_P125434	116905	1059	NM_144491	Dph1	DPH1 homolog (S. cerevisiae)	0.891763	-3.31522
146913	A_51_P125446	69151	12301	NM_026963	Lzic	leucine zipper and CTNNBIP1 domain containing	0.861084	0.926481
146914	A_51_P125467	16004	676	NM_010515	Igf2r	insulin-like growth factor 2 receptor	0.786685	0.989675
146915	A_51_P125487	18663	57138	NM_031190	Pgk2	phosphoglycerate kinase 2
146916	A_51_P125513	16432	7388	NM_008410	Itm2b	integral membrane protein 2B	1.21332	0.716143
146917	A_51_P125535	19053	37889	NM_017374	Ppp2cb	protein phosphatase 2 (formerly 2A), catalytic subunit, beta isoform	0.936647	0.650079
146918	A_51_P125538	19053	37889	NM_017374	Ppp2cb	protein phosphatase 2 (formerly 2A), catalytic subunit, beta isoform	0.897861	0.536943
146919	A_51_P125563	231659	5887	NM_172719	Gcn1l1	GCN1 general control of amino-acid synthesis 1-like 1 (yeast)	1.01614	-37.0382
146920	A_51_P125567	71449	32285	NM_144877	Mettl13	methyltransferase like 13	0.894967	-7.48881
146921	A_51_P125588	75869	101695	NM_029466	Arl5b	ADP-ribosylation factor-like 5B	0.878766	-4.14202
146922	A_51_P125602						0.835324	0.882746
146923	A_51_P125607	319586	75172	NM_176954	Celf5	CUGBP, Elav-like family member 5	0.912173	-1.98875
146924	A_51_P125629	71729	2195	NM_173402	Rgs12	regulator of G-protein signaling 12	0.890642	0.424412
146925	A_51_P125648	71768	17651	NM_027913	Vwce	von Willebrand factor C and EGF domains
146926	A_51_P125663	234130	8680	NM_145592	Dkk4	dickkopf homolog 4 (Xenopus laevis)
146927	A_51_P125679	73673	83546	NM_028598	2410076I21Rik	RIKEN cDNA 2410076I21 gene	0.995554	-40.8602
146928	A_51_P125691	71963	9936	NM_028023	Cdca4	cell division cycle associated 4	0.860303	0.87846
146929	A_51_P125695	20273	7927	NM_001077499	Scn8a	sodium channel, voltage-gated, type VIII, alpha
146930	A_51_P125714	102323	85990		Dcun1d2	DCN1, defective in cullin neddylation 1, domain containing 2 (S. cerevisiae)
146931	A_51_P125716	72075	7199	NM_031373	Ogfr	opioid growth factor receptor	1.09398	-7.13868
146932	A_51_P125725	20408	37723	NM_017400	Sh3gl3	SH3-domain GRB2-like 3	0.8468	-0.111456
146933	A_51_P125745	27053	69113	NM_012055	Asns	asparagine synthetase	0.872256	-6.69188
146934	A_51_P125771	74011	12523	NM_028711	Slc25a27	solute carrier family 25, member 27	0.829523	0.52427
146935	A_51_P125779	74069	120222	NM_001167705	Serpina3a	serine (or cysteine) peptidase inhibitor, clade A, member 3A	0.920108	0.73391
146936	A_51_P125792	20662	4117	NM_009231	Sos1	son of sevenless homolog 1 (Drosophila)	1.03107	-9.30239
146937	A_51_P125825	66573	45708	NM_025943	Dzip1	DAZ interacting protein 1
146938	A_51_P125842	214359	9966	NM_145402	Tmem51	transmembrane protein 51	0.955718	0.0889073
146939	A_51_P125866	20740	2353	NM_001076554	Spna2	spectrin alpha 2	1.01787	-36.8572
146940	A_51_P125882	93896	3132	NM_175681	Glp2r	glucagon-like peptide 2 receptor	0.948192	-8.35776
146941	A_51_P125901
146942	A_51_P125935	229521	23120	NM_018804	Syt11	synaptotagmin XI
146943	A_51_P125965
146944	A_51_P125986	209239	32523	NM_001081151	Gan	giant axonal neuropathy	0.918811	-4.61042
146945	A_51_P126005	668257	79625		Dgat2l6	diacylglycerol O-acyltransferase 2-like 6
146946	A_51_P126067	12481	1338	NM_013486	Cd2	CD2 antigen	0.919051	-1.19561
146947	A_51_P126089	258447	74067	NM_146455	Olfr1241	olfactory receptor 1241
146948	A_51_P126102	12592	3806	NM_007674	Cdx4	caudal type homeobox 4
146949	A_51_P126167	93837	33472	NM_033605	Dach2	dachshund 2 (Drosophila)
146950	A_51_P126177	67443	69359	NM_026160	Map1lc3b	microtubule-associated protein 1 light chain 3 beta	1.07373	0.52427
146951	A_51_P126198	13143	74940	NM_010019	Dapk2	death-associated protein kinase 2	0.726445	-4.61042
146952	A_51_P126206
146953	A_51_P126236	329436		NM_177843	Gm14461	predicted gene 14461
146954	A_51_P126258	93709	56824	NM_033584	Pcdhga1	protocadherin gamma subfamily A, 1	0.80908	0.975677
146955	A_51_P126275	16688	36182	NM_010669	Krt6b	keratin 6B	0.884118	0.9823
146956	A_51_P126302	209003	21924	NM_173376	Rbmx2	RNA binding motif protein, X-linked 2	0.825003	0.935092
146957	A_51_P126310	108943	6886		Rg9mtd2	RNA (guanine-9-) methyltransferase domain containing 2	0.995755	-41.0173
146958	A_51_P126327	170711	15642	NM_130880	Otud7a	OTU domain containing 7A
146959	A_51_P126337	14167	10874	NM_183064	Fgf12	fibroblast growth factor 12	0.885637	0.962416
146960	A_51_P126365	245839	87221	NM_153052	Gzmn	granzyme N
146961	A_51_P126384
146962	A_51_P126437	13803	2694	NM_007930	Enc1	ectodermal-neural cortex 1	0.760042	0.992726
146963	A_51_P126469	72168	13773		Aifm3	apoptosis-inducing factor, mitochondrion-associated 3
146964	A_51_P126476	17912	7856	NM_010863	Myo1b	myosin IB	0.804878	0.997509
146965	A_51_P126484	17912	7856	NM_010863	Myo1b	myosin IB	0.81628	0.899494
146966	A_51_P126525	234678	11864	NM_145604	D230025D16Rik	RIKEN cDNA D230025D16 gene	1.02961	-17.9684
146967	A_51_P126540	20843	38206	NM_001077712	Stag2	stromal antigen 2	0.826764	0.996329
146968	A_51_P126563	18416	446	NM_008769	Otc	ornithine transcarbamylase
146969	A_51_P126593						0.863108	-2.61839
146970	A_51_P126620	258189	66460	NM_001011865	Olfr624	olfactory receptor 624
146971	A_51_P126626	218820	41888	NM_145459	Zfp503	zinc finger protein 503	0.633271	0.9823
146972	A_51_P126643	55950	9114	NM_018772	Bri3	brain protein I3	1.04711	-9.4437
146973	A_51_P126647	66276	84408	NM_025463	1810009A15Rik	RIKEN cDNA 1810009A15 gene	1.05008	-18.4102
146974	A_51_P126684	223664	40970		Lrrc14	leucine rich repeat containing 14	0.801829	0.898304
146975	A_51_P126702	73284	12698	NM_030143	Ddit4l	DNA-damage-inducible transcript 4-like	0.90889	-2.89417
146976	A_51_P126817	57314	9496	NM_020580	Th1l	TH1-like homolog (Drosophila)	0.979979	-32.9044
146977	A_51_P126835	212772	17546	NM_001025102	2700007P21Rik	RIKEN cDNA 2700007P21 gene	0.876483	-11.5953
146978	A_51_P126864	58250	56808	NM_021439	Chst11	carbohydrate sulfotransferase 11	0.82672	-0.111456
146979	A_51_P126959	113846	113725	NM_053219	Vmn1r47	vomeronasal 1 receptor 47	0.902861	-0.616256
146980	A_51_P126987	66208	8352	NM_025424	Nenf	neuron derived neurotrophic factor	1.04039	-1.3282
146981	A_51_P127035	67978	11729	NM_026486	Tctn2	tectonic family member 2
146982	A_51_P127094	259070	115543	NM_147067	Olfr829	olfactory receptor 829
146983	A_51_P127131
146984	A_51_P127149	320952			A730013G03Rik	RIKEN cDNA A730013G03 gene
146985	A_51_P127176	78774	9202	NM_175280	4930529M08Rik	RIKEN cDNA 4930529M08 gene
146986	A_51_P127186	14000	8293	NM_026799	Rnasen	ribonuclease III, nuclear	0.984831	-37.5619
146987	A_51_P127195	14793	8403	NM_013538	Cdca3	cell division cycle associated 3	0.560869	0.9999
146988	A_51_P127215	75747	14386		Sesn3	sestrin 3	0.995497	-40.9374
146989	A_51_P127247	258879	110456	NM_146879	Olfr330	olfactory receptor 330
146990	A_51_P127279	75007	32409	NM_133858	Fam63a	family with sequence similarity 63, member A	0.918822	-9.30239
146991	A_51_P127297	15483	68471	NM_008288	Hsd11b1	hydroxysteroid 11-beta dehydrogenase 1	2.49038	0.999999
146992	A_51_P127320	70977	13225	NM_027631	4931407G18Rik	RIKEN cDNA 4931407G18 gene
146993	A_51_P127334	109910	43144	NM_053009	Zfp91	zinc finger protein 91	0.860207	-0.924815
146994	A_51_P127346	71066	13219	NM_027661	Hsfy2	heat shock transcription factor, Y linked 2
146995	A_51_P127358	71159		XM_204338	4933416I08Rik	RIKEN cDNA 4933416I08 gene	0.934461	-2.16987
146996	A_51_P127367	16391	4436	NM_008394	Irf9	interferon regulatory factor 9	0.940107	-2.21684
146997	A_51_P127412	209737	23210	NM_010620	Kif15	kinesin family member 15
146998	A_51_P127425	19134	8472		Prpf4b	PRP4 pre-mRNA processing factor 4 homolog B (yeast)	0.897281	-11.5953
147008	A_51_P127435	19206	223	NM_008957	Ptch1	patched homolog 1	0.881155	0.893386
147009	A_51_P127456	232947	17851		Lrrc68	leucine rich repeat containing 68	0.949248	-23.5909
147010	A_51_P127464	232947	17851	NM_199149	Lrrc68	leucine rich repeat containing 68	0.913279	-10.0252
147011	A_51_P127469	14651	3890	NM_024284	Hagh	hydroxyacyl glutathione hydrolase	1.23178	0.952389
147012	A_51_P127475	239126	18679	NM_183175	C1qtnf9	C1q and tumor necrosis factor related protein 9
147013	A_51_P127507	237465	52182	NM_175488	Ccdc38	coiled-coil domain containing 38
147014	A_51_P127516	268449	110453	NM_207523	Rpl23a	ribosomal protein L23a	1.00061	-41.0343
147015	A_51_P127527	19879	20901	NM_031194	Slc22a8	solute carrier family 22 (organic anion transporter), member 8	0.983387	-32.2099
147016	A_51_P127545	20115	107038	NM_011300	Rps7	ribosomal protein S7	1.02989	-21.4095
147017	A_51_P127560	76577	8753		Faf2	Fas associated factor family member 2
147018	A_51_P127592	101835		NM_001033530	AW146154	expressed sequence AW146154	0.878114	-11.2678
147019	A_51_P127598	245450	13054	NM_001161431	Slitrk2	SLIT and NTRK-like family, member 2
147020	A_51_P127607	26932	55962	NM_012024	Ppp2r5e	protein phosphatase 2, regulatory subunit B (B56), epsilon isoform	0.95972	-32.443
147021	A_51_P127615	20492	31389	NM_009193	Slbp	stem-loop binding protein	0.866177	0.915624
147022	A_51_P127635	74044	37826	NM_001013026	Ttf2	transcription termination factor, RNA polymerase II	0.910301	-1.61834
147023	A_51_P127681	29876	8490	NM_013885	Clic4	chloride intracellular channel 4 (mitochondrial)	0.872864	0.0889073
147024	A_51_P127695	268527	8780	NM_015764	Greb1	gene regulated by estrogen in breast cancer protein
147025	A_51_P127718	50795	56376	NM_015825	Sh3bgr	SH3-binding domain glutamic acid-rich protein	0.787784	0.504555
147026	A_51_P127738	110876	75001	NM_001099298	Scn2a1	sodium channel, voltage-gated, type II, alpha 1
147027	A_51_P127756	53975	5214	NM_017397	Ddx20	DEAD (Asp-Glu-Ala-Asp) box polypeptide 20	1.05157	-17.7496
147028	A_51_P127770	76332	7206	NM_029746	Cog2	component of oligomeric golgi complex 2	1.05513	-14.4602
147029	A_51_P127777	54351	10291	NM_018740	Rai12	retinoic acid induced 12	1.02638	-26.3248
147030	A_51_P127800	76559	9974	NM_029654	Atg2b	ATG2 autophagy related 2 homolog B (S. cerevisiae)	1.04376	-18.8576
147031	A_51_P127841	56075	5353	NM_019501	Pdss1	prenyl (solanesyl) diphosphate synthase, subunit 1	0.829939	0.886867
147032	A_51_P127858	66705	74391		Dnase1l2	deoxyribonuclease 1-like 2	0.933627	0.841235
147033	A_51_P127915	52898	45475	NM_173742	Rnasek	ribonuclease, RNase K	1.25387	0.982642
147034	A_51_P127928	67030	9987	NM_025923	Fancl	Fanconi anemia, complementation group L	0.821532	-0.111456
147035	A_51_P127934	67030	9987	NM_025923	Fancl	Fanconi anemia, complementation group L	0.797707	0.818074
147036	A_51_P127958	67148	12088	NM_025997	Fam103a1	family with sequence similarity 103, member A1	1.05501	-31.9753
147037	A_51_P127976	67197	12095	NM_026025	Zcrb1	zinc finger CCHC-type and RNA binding motif 1	1.05142	-21.4095
147038	A_51_P128002						0.78206	-2.2645
147039	A_51_P128010	84543	13055	NM_032542	Sval2	seminal vesicle antigen-like 2	0.858751	0.906321
147040	A_51_P128056	258709		NM_146714	Olfr248	olfactory receptor 248	0.871789	-2.61839
147041	A_51_P128065	94315	38120	NM_033573	Prcc	papillary renal cell carcinoma (translocation-associated)	0.927533	-1.98875
147042	A_51_P128075	69301		NM_001163810	1700008P20Rik	RIKEN cDNA 1700008P20 gene	0.79401	0.999222
147043	A_51_P128096	13437	6110	NM_016878	Dnpep	aspartyl aminopeptidase	1.0034	-40.5839
147044	A_51_P128147	234852	56240	NM_145606	Chmp1a	chromatin modifying protein 1A	1.07732	-1.73636
147045	A_51_P128148	234852	56240	NM_145606	Chmp1a	chromatin modifying protein 1A	1.07883	0.684982
147046	A_51_P128174	13839	55824	NM_007937	Epha5	Eph receptor A5
147047	A_51_P128186	258414	86689	NM_146419	Olfr883	olfactory receptor 883	0.80191	0.963592
147048	A_51_P128198	230971	45412	NM_001162977	Megf6	multiple EGF-like-domains 6
147049	A_51_P128229	52009	16934		Hn1l	hematological and neurological expressed 1-like	0.979248	-32.443
147050	A_51_P128248	640701		XM_917762	LOC640701	similar to Ig heavy chain V-I region V35 precursor	0.847371	0.0889073
147051	A_51_P128283	237979	10406		Sdk2	sidekick homolog 2 (chicken)
147052	A_51_P128287	70257	122218	NM_027360	2010107E04Rik	RIKEN cDNA 2010107E04 gene	1.10021	-6.2673
147053	A_51_P128299
147054	A_51_P128304	258563	17295	NM_146570	Olfr1006	olfactory receptor 1006
147055	A_51_P128320	17831	82958	XM_975612	Muc2	mucin 2	0.807713	-1.94512
147056	A_51_P128336	218442	65246	NM_172588	Serinc5	serine incorporator 5	0.846892	0.974149
147057	A_51_P128356	70545			5730433N10Rik	RIKEN cDNA 5730433N10 gene	0.765883	0.98825
147058	A_51_P128371	233902	18219	NM_172748	Fbxl19	F-box and leucine-rich repeat protein 19	0.923447	-7.02486
147059	A_51_P128397	18124	5074	NM_015743	Nr4a3	nuclear receptor subfamily 4, group A, member 3
147060	A_51_P128414	18193	32543	NM_008739	Nsd1	nuclear receptor-binding SET-domain protein 1	0.856406	0.897098
147061	A_51_P128422						0.860591	-1.54253
147062	A_51_P128463	72690	67184	NM_001099296	Grrp1	glycine/arginine rich protein 1
147063	A_51_P128491	21452	303	NM_015749	Tcn2	transcobalamin 2	1.15524	-0.0498583
147064	A_51_P128499	105841	28254	NM_001081066	Dennd3	DENN/MADD domain containing 3	0.895318	-1.19561
147065	A_51_P128526	19243	122180	NM_011200	Ptp4a1	protein tyrosine phosphatase 4a1	1.07779	-29.3155
147066	A_51_P128575	22287	2518	NM_011681	Scgb1a1	secretoglobin, family 1A, member 1 (uteroglobin)	0.877614	-3.44346
147067	A_51_P128595	382793		NM_001162945	Mtx3	metaxin 3	1.03071	-31.0232
147068	A_51_P128621	381654	103898	NM_001164284	C87414	expressed sequence C87414
147069	A_51_P128643	328365	10667		Zmiz1	zinc finger, MIZ-type containing 1	0.913415	-10.9471
147070	A_51_P128648	67003	37764	NM_025899	Uqcrc2	ubiquinol cytochrome c reductase core protein 2	1.09666	-1.69644
147071	A_51_P128657
147072	A_51_P128667	23936	8026	NM_011838	Lynx1	Ly6/neurotoxin 1	1.1662	0.895877
147073	A_51_P128686
147074	A_51_P128696	57274	75006	NM_020516	Slc16a8	solute carrier family 16 (monocarboxylic acid transporters), member 8	0.953559	-17.5323
147075	A_51_P128725	57782	23287	NM_021326	Rbak	RB-associated KRAB repressor	0.876951	-11.7616
147076	A_51_P128775	74352	122119	NM_023750	Zfp84	zinc finger protein 84	0.921759	-15.0455
147077	A_51_P128786	75769	25279	NM_029425	4833424O15Rik	RIKEN cDNA 4833424O15 gene	0.823581	0.996971
147078	A_51_P128807	75808			4930485G23Rik	RIKEN cDNA 4930485G23 gene	0.862026	0.99945
147079	A_51_P128834	278180	48515	NM_177789	Vsig4	V-set and immunoglobulin domain containing 4
147080	A_51_P128876	66141	113761	NM_025378	Ifitm3	interferon induced transmembrane protein 3	1.08782	-4.14202
147081	A_51_P128885	66237	41518	NM_023179	Atp6v1g2	ATPase, H+ transporting, lysosomal V1 subunit G2	0.990872	-40.3622
147082	A_51_P128913	404222	17363	NM_001005520	Olfr231	olfactory receptor 231	0.856988	-0.439425
147083	A_51_P128929	11655	55478	NM_020559	Alas1	aminolevulinic acid synthase 1	1.14242	0.969212
147084	A_51_P128945	78294	37715	NM_001033865	Rps27a	ribosomal protein S27A	1.01071	-40.3622
147085	A_51_P128973	11807	1242	NM_013474	Apoa2	apolipoprotein A-II	0.923124	-0.282659
147086	A_51_P128987	14187	88507	NM_008012	Akr1b8	aldo-keto reductase family 1, member B8	1.03262	-15.0455
147096	A_51_P129006	12010	2987	NM_009735	B2m	beta-2 microglobulin	1.15495	0.939988
147097	A_51_P129012	12010	2987	NM_009735	B2m	beta-2 microglobulin	1.18528	0.408402
147098	A_51_P129038	12075	922	NM_009751	Bfsp1	beaded filament structural protein 1, in lens-CP94	0.787658	0.676624
147099	A_51_P129065	14681	39203	NM_010308	Gnao1	guanine nucleotide binding protein, alpha O
147100	A_51_P129100	140740	5220	NM_153055	Sec63	SEC63-like (S. cerevisiae)	0.967564	-29.8077
147101	A_51_P129108	226641	32015	NM_001081304	Atf6	activating transcription factor 6	0.885869	-10.3259
147102	A_51_P129127	15043	74884	NM_008208	H2-T3	histocompatibility 2, T region locus 3	0.937397	-38.804
147103	A_51_P129160	207304	9115		Hectd1	HECT domain containing 1
147104	A_51_P129199	671535	53133	NM_001163576	Parp10	poly (ADP-ribose) polymerase family, member 10	1.07883	-11.2678
147105	A_51_P129229	15953	49169	NM_008330	Ifi47	interferon gamma inducible protein 47	0.889044	0.972795
147106	A_51_P129260
147107	A_51_P129285	218103	4260	NM_144836	Slc17a2	solute carrier family 17 (sodium phosphate), member 2	0.947676	-14.6536
147108	A_51_P129299	19027	4915	NM_013635	Sypl	synaptophysin-like protein	1.01908	-32.6746
147109	A_51_P129317	19070	9116	NM_025283	Mobkl3	MOB1, Mps One Binder kinase activator-like 3 (yeast)	0.996028	-40.9955
147110	A_51_P129360	19227	2113	NM_008970	Pthlh	parathyroid hormone-like peptide
147111	A_51_P129363	19227	2113	NM_008970	Pthlh	parathyroid hormone-like peptide
147112	A_51_P129430	259300	22825		Ehd2	EH-domain containing 2
147113	A_51_P129435	77044	14601	NM_175251	Arid2	AT rich interactive domain 2 (ARID, RFX-like)	0.82127	-0.378415
147114	A_51_P129464	20250	74677	NM_009128	Scd2	stearoyl-Coenzyme A desaturase 2	1.19784	0.966881
147115	A_51_P129480	18829	2247	NM_011124	Ccl21a	chemokine (C-C motif) ligand 21A
147116	A_51_P129491	20387	3946	NM_023134	Sftpa1	surfactant associated protein A1
147117	A_51_P129502	26570	22684	NM_011990	Slc7a11	solute carrier family 7 (cationic amino acid transporter, y+ system), member 11	1.06329	-28.5723
147118	A_51_P129507						0.821968	-3.31522
147119	A_51_P129546	20608	20286	NM_009219	Sstr4	somatostatin receptor 4	0.938852	-16.4686
147120	A_51_P129557	74102	9930	NM_028756	Slc35a5	solute carrier family 35, member A5	1.00945	-40.3622
147121	A_51_P129624	74392	15610	NM_153406	Cytsa	cytospin A	0.809625	0.852493
147122	A_51_P129694	211187	65244	NM_172492	Lrtm2	leucine-rich repeats and transmembrane domains 2	0.960973	-12.4438
147123	A_51_P129720	76608	18426	NM_175244	Hectd3	HECT domain containing 3	1.12437	0.867774
147124	A_51_P129731	66601	41641	NM_025655	Tmigd1	transmembrane and immunoglobulin domain containing 1
147125	A_51_P129767	56378	4178	NM_019824	Arpc3	actin related protein 2/3 complex, subunit 3	1.10748	-0.0957081
147126	A_51_P129787	66840	6028	NM_025793	Wdr45l	Wdr45 like	0.991877	-26.8251
147127	A_51_P129803	12301	7649	NM_009786	Cacybp	calcyclin binding protein	0.915692	-22.613
147128	A_51_P129848	258971	27317	NM_146969	Olfr1243	olfactory receptor 1243
147129	A_51_P129866	52335	19471	NM_001080930	Atxn1l	ataxin 1-like	1.02528	-34.6746
147130	A_51_P129895	12846	30982	NM_007744	Comt1	catechol-O-methyltransferase 1	1.47884	0.999884
147131	A_51_P129929	330788	116065	NM_177899	D330038O06Rik	RIKEN cDNA D330038O06 gene	0.955667	-16.054
147132	A_51_P129962	100048649		XM_001480796	LOC100048649	similar to VWF-cleaving protease Adamts-13	0.933227	-4.61042
147133	A_51_P129972	258722	79675	NM_146727	Olfr611	olfactory receptor 611	0.912832	-2.5656
147134	A_51_P129999	244885	18355	NM_173778	Sh2d7	SH2 domain containing 7	0.789921	0.911622
147135	A_51_P130015	13605	7298	NM_007900	Ect2	ect2 oncogene	0.480082	0.912642
147136	A_51_P130028	13807	74414	NM_013509	Eno2	enolase 2, gamma neuronal	0.798879	0.943861
147137	A_51_P130057	243382	36819	NM_175523	Ppm1k	protein phosphatase 1K (PP2C domain containing)	1.03638	-19.0834
147138	A_51_P130079	16970	4483	NM_008511	Lrmp	lymphoid-restricted membrane protein	0.83757	0.964353
147148	A_51_P130095	14130	2974	NM_001077189	Fcgr2b	Fc receptor, IgG, low affinity IIb	0.866565	-0.398446
147149	A_51_P130101	14130	2974	NM_001077189	Fcgr2b	Fc receptor, IgG, low affinity IIb	0.873938	0.261814
147150	A_51_P130110	170718	5035	NM_130884	Idh3b	isocitrate dehydrogenase 3 (NAD+) beta	1.0053	-40.2792
147151	A_51_P130115	69982	77717	NM_183284	Spink2	serine peptidase inhibitor, Kazal type 2	0.849159	0.965096
147152	A_51_P130203	18514	20574	NM_183355	Pbx1	pre B-cell leukemia transcription factor 1	0.815019	0.935817
147153	A_51_P130233	171237	103842	NM_134203	Vmn1r73	vomeronasal 1 receptor 73	0.841201	-1.77689
147154	A_51_P130254						0.912501	-1.07074
147155	A_51_P130282	104859	8897		Tecpr2	tectonin beta-propeller repeat containing 2
147156	A_51_P130332	72630	41749	NM_028306	Hspa12b	heat shock protein 12B	0.901722	-3.37888
147157	A_51_P130374	21687	397	NM_013690	Tek	endothelial-specific receptor tyrosine kinase
147158	A_51_P130398	72958		NM_028402	Zfp493	zinc finger protein 493
147159	A_51_P130409	21981	9090	NM_011625	Ppp1r13b	protein phosphatase 1, regulatory (inhibitor) subunit 13B	1.02727	-9.58664
147160	A_51_P130427	22123	2102	NM_009439	Psmd3	proteasome (prosome, macropain) 26S subunit, non-ATPase, 3	1.08871	0.049436
147161	A_51_P130447	320295		XM_001475726	C920006O11Rik	RIKEN cDNA C920006O11 gene	0.818376	0.150886
147162	A_51_P130459	22333	107244	NM_011694	Vdac1	voltage-dependent anion channel 1	0.889379	0.939314
147163	A_51_P130475	22417	22529	NM_009523	Wnt4	wingless-related MMTV integration site 4	0.902351	-4.06768
147164	A_51_P130497	75064	105688	NM_029158	Zcchc13	zinc finger, CCHC domain containing 13	0.977892	-31.2631
147165	A_51_P130524						0.85833	0.999749
147166	A_51_P130544	14455		NR_002840	Gas5	growth arrest specific 5	1.03911	-36.4857
147167	A_51_P130546
147168	A_51_P130556	75275	52839	NM_029232	Tmco5b	transmembrane and coiled-coil domains 5B
147169	A_51_P130567	56861	72039	NM_020291	Olfr480	olfactory receptor 480
147170	A_51_P130595	100041269	104872		Gm10345	predicted gene 10345	0.808815	0.999531
147171	A_51_P130639	103268	12254	NM_026643	2410017P07Rik	RIKEN cDNA 2410017P07 gene	0.821177	0.753651
147172	A_51_P130660	59054	9607	NM_021556	Mrps30	mitochondrial ribosomal protein S30	0.966498	-19.9995
147173	A_51_P130666	11534	4891	NM_134079	Adk	adenosine kinase	0.833516	0.864535
147174	A_51_P130676						0.9422	-2.41175
147175	A_51_P130719	65254	41347	NM_023047	Dpysl5	dihydropyrimidinase-like 5
147176	A_51_P130727	66120	9581	NM_024169	Fkbp11	FK506 binding protein 11	0.892567	-0.246329
147177	A_51_P130757	66190	5410	NM_025408	Acer3	alkaline ceramidase 3	0.880045	-3.6428
147178	A_51_P130773	11488	7614	NM_009613	Adam11	a disintegrin and metallopeptidase domain 11	0.86955	-26.8251
147179	A_51_P130803	66360	104451	NR_027828	Ncrna00081	non-protein coding RNA 81	0.98291	-39.4556
147180	A_51_P130808	116913	49203	NM_026429	Tpbpb	trophoblast specific protein beta
147181	A_51_P130824	97484	13018	NM_139229	Cog8	component of oligomeric golgi complex 8	0.96736	-28.3236
147182	A_51_P130830	66403	8528	NM_025541	Asf1a	ASF1 anti-silencing function 1 homolog A (S. cerevisiae)	0.982474	-39.4556
147183	A_51_P130841	117600	56898		Srgap1	SLIT-ROBO Rho GTPase activating protein 1
147184	A_51_P130874	271564	22068		Vps13a	vacuolar protein sorting 13A (yeast)	0.806053	0.240928
147185	A_51_P130895	258684	115532	NM_146689	Olfr1459	olfactory receptor 1459	0.920286	-5.11897
147186	A_51_P130905	14531	2702	NM_008103	Gcm1	glial cells missing homolog 1 (Drosophila)
147187	A_51_P130940	14610	7733	NM_010289	Gja10	gap junction protein, alpha 10	0.950086	-11.7616
147188	A_51_P130951	68925	32269	NM_177294	Rpap1	RNA polymerase II associated protein 1	0.858663	0.740675
147189	A_51_P130957	78833	41496	NM_030198	Gins3	GINS complex subunit 3 (Psf3 homolog)	0.939833	-0.246329
147190	A_51_P130965	14767	68501	NM_010341	Nmur1	neuromedin U receptor 1	0.909659	-0.95313
147191	A_51_P130994	79555	11551		BC005537	cDNA sequence BC005537	1.07005	-10.1747
147192	A_51_P130995	14934		NM_010369	Gypa	glycophorin A
147193	A_51_P131025	68966	44286	NM_026890	Ngdn	neuroguidin, EIF4E binding protein	0.96639	-27.3254
147194	A_51_P131069
147195	A_51_P131084	110842	100	NM_145615	Etfa	electron transferring flavoprotein, alpha polypeptide	1.0672	-5.11897
147196	A_51_P131119	229933	4765	NM_178697	Clca5	chloride channel calcium activated 5
147197	A_51_P131164	71233	17022	NM_027728	Enkur	enkurin, TRPC channel interacting protein	0.90579	0.114255
147198	A_51_P131168	237859	32769	NM_001012309	Ccdc55	coiled-coil domain containing 55	0.95661	-22.8563
147199	A_51_P131175	16511	201	NM_013569	Kcnh2	potassium voltage-gated channel, subfamily H (eag-related), member 2	0.916012	-9.16268
147200	A_51_P131216	78787	90902	NM_030180	Usp54	ubiquitin specific peptidase 54	0.944722	0.504555
147201	A_51_P131235	19256	74905	NM_008978	Ptpn20	protein tyrosine phosphatase, non-receptor type 20	0.849153	0.994714
147202	A_51_P131266	381510	18773		Dpy19l4	dpy-19-like 4 (C. elegans)	0.923639	-18.6332
147203	A_51_P131281	241624	17627	NM_172857	Exd1	exonuclease 3'-5' domain containing 1	0.869189	0.640713
147204	A_51_P131315	71907	23633	NM_027997	Serpina9	serine (or cysteine) peptidase inhibitor, clade A (alpha-1 antiproteinase, antitrypsin), member 9	0.863586	0.884138
147205	A_51_P131335	231296	51944	NM_153568	Lrrc66	leucine rich repeat containing 66
147206	A_51_P131358	20345	2261	NM_009151	Selplg	selectin, platelet (p-selectin) ligand	0.919655	-8.10192
147207	A_51_P131364	20345	2261	NM_009151	Selplg	selectin, platelet (p-selectin) ligand	0.924088	-0.525179
147208	A_51_P131380
147209	A_51_P131408	27279	8451	NM_013749	Tnfrsf12a	tumor necrosis factor receptor superfamily, member 12a	1.25333	-0.95313
147210	A_51_P131442	29861	3415	NM_013874	Dpf1	D4, zinc and double PHD fingers family 1	1.04759	-9.58664
147211	A_51_P131466	30952	40908	NM_013927	Cngb3	cyclic nucleotide gated channel beta 3
147212	A_51_P131480	74370	80210		Rptor	regulatory associated protein of MTOR, complex 1
147213	A_51_P131494	68837	18748		Foxk2	forkhead box K2	0.829498	0.952389
147214	A_51_P131514	208884	91149		Zdhhc9	zinc finger, DHHC domain containing 9
147215	A_51_P131526	53892	31185	NM_016910	Ppm1d	protein phosphatase 1D magnesium-dependent, delta isoform	0.939208	-15.2439
147216	A_51_P131561	76509	49928	NM_029639	1600029D21Rik	RIKEN cDNA 1600029D21 gene	0.896024	-4.77534
147217	A_51_P131582
147218	A_51_P131635	258759	8218	NM_146764	Olfr1408	olfactory receptor 1408
147219	A_51_P131653	76927	16953	NM_029801	1700021C14Rik	RIKEN cDNA 1700021C14 gene	1.01158	-30.54
147220	A_51_P131661	66878	2843	NM_024182	Riok3	RIO kinase 3 (yeast)	1.05221	-22.3705
147221	A_51_P131687	380686	9153		Cnrip1	cannabinoid receptor interacting protein 1	0.986928	-27.3254
147222	A_51_P131747	219228	8700	NM_001013753	Pcdh17	protocadherin 17
147223	A_51_P131751	258903	73985	NM_146901	Olfr1217	olfactory receptor 1217	0.884592	-5.57537
147224	A_51_P131800	13057	80	NM_007806	Cyba	cytochrome b-245, alpha polypeptide
147225	A_51_P131827	259080	45095	NM_147076	Olfr619	olfactory receptor 619
147226	A_51_P131840	69362	17808	NM_027054	Cst12	cystatin 12
147227	A_51_P131879	93712	81866	NM_033587	Pcdhga4	protocadherin gamma subfamily A, 4	0.930434	-3.71115
147228	A_51_P131888	69543	57167	NM_027112	Capns2	calpain, small subunit 2
147229	A_51_P131895	13684	84699	NM_007917	Eif4e	eukaryotic translation initiation factor 4E	0.941628	-23.8371
147230	A_51_P131942	69740	6471	NM_027193	Dph5	DPH5 homolog (S. cerevisiae)	0.969425	-27.5753
147231	A_51_P132013	70086	10688	NM_133720	Cysltr2	cysteinyl leukotriene receptor 2	0.89629	0.841235
147232	A_51_P132037
147233	A_51_P132079	93969		NM_053152	Klra22	killer cell lectin-like receptor subfamily A, member 22	0.683107	0.98977
147234	A_51_P132081	380855	110878	NM_001013769	Rsl1	regulator of sex limited protein 1	1.06808	-3.85076
147235	A_51_P132101	258327	27128	NM_146330	Olfr958	olfactory receptor 958	0.836037	0.981594
147236	A_51_P132170	545428		NM_001025576	Ccdc141	coiled-coil domain containing 141	0.782385	-0.639896
147237	A_51_P132185	20861	104045	NM_001082543	Stfa1	stefin A1	1.19988	-3.6428
147238	A_51_P132210	72677		XM_001475390	2810049E08Rik	RIKEN cDNA 2810049E08 gene
147239	A_51_P132233
147240	A_51_P132343
147241	A_51_P132349
147242	A_51_P132400	23927	56600	NM_013707	Krtap14	keratin associated protein 14
147243	A_51_P132459	26451	115477	NM_011975	Rpl27a	ribosomal protein L27A	1.05869	-13.8899
147244	A_51_P132483	75514		XM_135430	1700013H16Rik	RIKEN cDNA 1700013H16 gene
147245	A_51_P132491	218921	111033	NM_175008	4930474N05Rik	RIKEN cDNA 4930474N05 gene
147246	A_51_P132530	75677	82522	NM_029383	Cldn22	claudin 22
147247	A_51_P132549	106628	99728	NM_134125	Trip10	thyroid hormone receptor interactor 10	0.891281	0.610954
147248	A_51_P132551	106628	99728	NM_134125	Trip10	thyroid hormone receptor interactor 10	0.883011	-3.25245
147249	A_51_P132574	75880			4930592A05Rik	RIKEN cDNA 4930592A05 gene
147250	A_51_P132578	110304	142	NM_080438	Glra3	glycine receptor, alpha 3 subunit
147251	A_51_P132592	77877	10149	NM_029998	6030458C11Rik	RIKEN cDNA 6030458C11 gene	1.01063	-40.3622
147252	A_51_P132625	114664	69209	NM_053262	Hsd17b11	hydroxysteroid (17-beta) dehydrogenase 11	1.03939	-23.1005
147253	A_51_P132685	11650	122137	NM_007433	Alppl2	alkaline phosphatase, placental-like 2	0.924849	-10.3259
147254	A_51_P132715	66489	31432	NM_025592	Rpl35	ribosomal protein L35	0.983706	-37.8942
147255	A_51_P132718	78329		XM_896611	2310010J17Rik	RIKEN cDNA 2310010J17 gene	0.845383	0.747253
147256	A_51_P132760	11994	23401	NM_023115	Pcdh15	protocadherin 15
147257	A_51_P132849	12325	15596	NM_178597	Camk2g	calcium/calmodulin-dependent protein kinase II gamma	1.29104	0.979888
147258	A_51_P132944						0.780404	0.954413
147259	A_51_P132978	15926	21195	NM_010497	Idh1	isocitrate dehydrogenase 1 (NADP+), soluble	0.90207	-7.37065
147260	A_51_P133005	105727	12745	NM_134086	Slc38a1	solute carrier family 38, member 1
147261	A_51_P133012	71176	14131	NM_027708	Fbxo24	F-box protein 24
147262	A_51_P133037	18938	7483	NM_008889	Ppp1r14b	protein phosphatase 1, regulatory (inhibitor) subunit 14B	0.799993	0.864079
147263	A_51_P133052	74022	12525	NM_001079814	Glyr1	glyoxylate reductase 1 homolog (Arabidopsis)	1.09005	-1.7678
147264	A_51_P133060	16576		NM_010626	Kif7	kinesin family member 7
147265	A_51_P133078	19155	36199	NM_008942	Npepps	aminopeptidase puromycin sensitive	1.3444	0.959153
147266	A_51_P133097	100042757		XM_001477379	Gm4013	predicted gene 4013	1.13628	0.900402
147267	A_51_P133105	71469			8430416G17Rik	RIKEN cDNA 8430416G17 gene	1.15891	-0.0673635
147268	A_51_P133137	19348	38093	NM_009004	Kif20a	kinesin family member 20A	0.469475	0.995389
147269	A_51_P133138	19348	38093		Kif20a	kinesin family member 20A	0.4748	0.99809
147270	A_51_P133148						0.997225	-23.6402
147271	A_51_P133169	235542	20595		Ppp2r3a	protein phosphatase 2, regulatory subunit B'', alpha
147272	A_51_P133198	20174	4856	NM_011304	Ruvbl2	RuvB-like protein 2	0.853042	0.881589
147273	A_51_P133229	72043	10313	NM_028072	Sulf2	sulfatase 2	0.804458	0.973923
147274	A_51_P133245	229541	28281	NM_201407	Dennd4b	DENN/MADD domain containing 4B	0.910397	0.532731
147275	A_51_P133252	26568	11529	NM_011988	Slc27a3	solute carrier family 27 (fatty acid transporter), member 3	0.835654	-0.807401
147276	A_51_P133260	26950	2542	NM_012038	Vsnl1	visinin-like 1	0.816739	0.93831
147277	A_51_P133295	74054	105741	NM_028737	4931406B18Rik	RIKEN cDNA 4931406B18 gene
147278	A_51_P133310
147279	A_51_P133327	74351	3542		Ddx23	DEAD (Asp-Glu-Ala-Asp) box polypeptide 23	0.913661	-9.96657
147280	A_51_P133345	30878	8498	NM_013912	Apln	apelin	0.866347	0.997591
147281	A_51_P133349	50523	56678	NM_015771	Lats2	large tumor suppressor 2	0.944652	-12.8191
147282	A_51_P133357
147283	A_51_P133369	50880	9548	NM_016717	Scly	selenocysteine lyase	0.959181	-11.2036
147284	A_51_P133381	52840	12276	NM_026797	Dbndd2	dysbindin (dystrobrevin binding protein 1) domain containing 2	0.980416	-21.6541
147285	A_51_P133422						0.945911	-5.00695
147286	A_51_P133428	54378	15427	NM_133183	Cacng6	calcium channel, voltage-dependent, gamma subunit 6	0.874524	-2.54723
147287	A_51_P133445	76425	41207	NM_029607	2310003C23Rik	RIKEN cDNA 2310003C23 gene	1.10224	0.681868
147288	A_51_P133456	258816	72032	NM_146819	Olfr466	olfactory receptor 466
147289	A_51_P133468	319851			A230107O07Rik	RIKEN cDNA A230107O07 gene
147290	A_51_P133478	76682			1500002K03Rik	RIKEN cDNA 1500002K03 gene
147291	A_51_P133562	12401	20417	NM_007618	Serpina6	serine (or cysteine) peptidase inhibitor, clade A, member 6	0.887769	-0.147866
147292	A_51_P133575	66965	79815	NM_153775	Ctu2	cytosolic thiouridylase subunit 2 homolog (S. pombe)	1.07028	-4.60301
147293	A_51_P133582	12418	2712	NM_007625	Cbx4	chromobox homolog 4 (Drosophila Pc class)	0.931318	0.977042
147294	A_51_P133591	100379128			Gm10003	predicted gene 10003	0.885672	0.983345
147295	A_51_P133612	67177	32650	NM_026014	Cdt1	chromatin licensing and DNA replication factor 1	0.829222	0.998729
147296	A_51_P133618						0.875813	-0.0218913
147297	A_51_P133638	67289		NR_030776	3110021A11Rik	RIKEN cDNA 3110021A11 gene	1.01741	-22.628
147298	A_51_P133651	83602	56331	NM_031391	Gtf2a1	general transcription factor II A, 1	0.903952	0.839658
147299	A_51_P133670	67397	4963	NM_026129	Erp29	endoplasmic reticulum protein 29	0.971694	-11.9248
147300	A_51_P133684	13009	20742	NM_013808	Csrp3	cysteine and glycine-rich protein 3	0.804405	0.999929
147301	A_51_P133713	244329	32586	NM_173189	Mcph1	microcephaly, primary autosomal recessive 1	0.824913	0.763036
147302	A_51_P133737	67684	75056	NM_026313	Luc7l3	LUC7-like 3 (S. cerevisiae)	0.867213	-0.560481
147303	A_51_P133747	105651	34797	NM_001167908	Ppp1r3e	protein phosphatase 1, regulatory (inhibitor) subunit 3E	0.878829	-2.11147
147304	A_51_P133761	210933	1289	NM_175642	Bai3	brain-specific angiogenesis inhibitor 3
147305	A_51_P133792	54630	4482	NM_175097	Prickle3	prickle homolog 3 (Drosophila)	1.03235	-18.892
147306	A_51_P133819
147307	A_51_P133870	69890	9504	NM_027248	Zfp219	zinc finger protein 219	0.910876	-0.147866
147308	A_51_P133884	170786	64372	NM_133238	Cd209a	CD209a antigen
147309	A_51_P133911	258570	88364	NM_146577	Olfr1043	olfactory receptor 1043	0.933863	-2.92561
147310	A_51_P133920	239833	13198	NM_172823	Lmln	leishmanolysin-like (metallopeptidase M8 family)	0.84062	0.998149
147320	A_51_P133936	17311	692	NM_013598	Kitl	kit ligand	0.801422	0.989443
147321	A_51_P133953						1.28052	0.998598
147322	A_51_P133992	72273	52813	NM_001099917	2210404O07Rik	RIKEN cDNA 2210404O07 gene	0.827443	0.928944
147323	A_51_P134007	17975	86963	NM_010880	Ncl	nucleolin	0.775815	0.570055
147324	A_51_P134014	18027	4086	NM_010905	Nfia	nuclear factor I/A	0.925946	-9.4436
147325	A_51_P134030	231699	110815	NM_145210	Oas1e	2'-5' oligoadenylate synthetase 1E	0.966696	-11.6336
147326	A_51_P134045	18549	37640	NM_008792	Pcsk2	proprotein convertase subtilisin/kexin type 2
147327	A_51_P134070	20911	55530	NM_011503	Stxbp2	syntaxin binding protein 2	1.03214	-13.8972
147328	A_51_P134142	226105	120027	NM_145499	Cyp2c70	cytochrome P450, family 2, subfamily c, polypeptide 70	0.961101	-9.57275
147329	A_51_P134184	100036523			LOC100036523	hypothetical LOC100036523
147330	A_51_P134228	217082	31074	NM_172563	Hlf	hepatic leukemia factor	0.70103	0.970329
147331	A_51_P134253	223752	18199	NM_172611	Gramd4	GRAM domain containing 4	0.851824	0.992631
147332	A_51_P134262	73431		NR_027956	1700052K11Rik	RIKEN cDNA 1700052K11 gene	1.0093	-25.6878
147333	A_51_P134294						1.05635	-12.5177
147334	A_51_P134301	56612	1972	NM_027044	Pfdn5	prefoldin 5	1.09263	-7.97884
147335	A_51_P134408						0.864765	0.883055
147336	A_51_P134413	59046	21318	NM_021548	Arpp19	cAMP-regulated phosphoprotein 19	0.978922	-22.0804
147337	A_51_P134452	65086	8123	NM_022983	Lpar3	lysophosphatidic acid receptor 3
147338	A_51_P134468	110956			D17H6S56E-5	DNA segment, Chr 17, human D6S56E 5	0.653915	0.999307
147339	A_51_P134475	65112	10608	NM_022995	Pmepa1	prostate transmembrane protein, androgen induced 1	0.897118	0.29693
147340	A_51_P134533	67860	12201	NM_026416	S100a16	S100 calcium binding protein A16	1.07786	-1.7678
147341	A_51_P134551	67914	6477	NM_026452	Coq9	coenzyme Q9 homolog (yeast)	1.00158	-26.3479
147342	A_51_P134574	68018	4173	NM_023420	Col4a3bp	collagen, type IV, alpha 3 (Goodpasture antigen) binding protein	0.905772	-4.44823
147343	A_51_P134602	11837	105693	NM_007475	Rplp0	ribosomal protein, large, P0	1.00061	-26.359
147344	A_51_P134627	142688	11666	NM_080857	Asb13	ankyrin repeat and SOCS box-containing 13	1.14571	0.0494771
147345	A_51_P134653	68380			0610042G04Rik	RIKEN cDNA 0610042G04 gene	0.99535	-26.2158
147346	A_51_P134665
147347	A_51_P134753						0.857864	0.97219
147348	A_51_P134776	80915	5238	NM_023173	Dusp12	dual specificity phosphatase 12	0.98634	-25.1697
147349	A_51_P134785	258767		NM_146771	Olfr1176	olfactory receptor 1176	0.969942	0.266179
147350	A_51_P134801	106585	9059	NM_001025572	Ankrd12	ankyrin repeat domain 12	0.871372	-8.69144
147351	A_51_P134812	69065	11470	NM_026929	Chac1	ChaC, cation transport regulator-like 1 (E. coli)	1.40238	0.756674
147352	A_51_P134835	15569	20930	NM_207685	Elavl2	ELAV (embryonic lethal, abnormal vision, Drosophila)-like 2 (Hu antigen B)
147353	A_51_P134844	69178	40944	NM_024225	Snx5	sorting nexin 5	0.893879	-1.1882
147354	A_51_P134913	71223	3869		Gpr15	G protein-coupled receptor 15
147355	A_51_P134923	71300	82404	NM_027754	Rnf148	ring finger protein 148	0.853743	0.447335
147356	A_51_P134942	238328	8941	NM_177354	Vash1	vasohibin 1	0.985781	-23.5203
147357	A_51_P134972	192192	26700	NM_138676	Shkbp1	Sh3kbp1 binding protein 1	1.08179	-3.34155
147358	A_51_P134993	99663	40808	NM_207208	Clca6	chloride channel calcium activated 6
147359	A_51_P135004	232784	8170	NM_145576	Zfp212	Zinc finger protein 212	1.03722	-5.09071
147360	A_51_P135012	52428	12407	NM_027897	Rhpn2	rhophilin, Rho GTPase binding protein 2	1.1499	0.880104
147361	A_51_P135037	50907	40877	NM_016703	Preb	prolactin regulatory element binding	0.878369	-0.51536
147362	A_51_P135066	71900	56806	NM_027992	Tmem106b	transmembrane protein 106B	0.897009	-6.87988
147363	A_51_P135075	71979	67036	NM_028033	2410012M07Rik	RIKEN cDNA 2410012M07 gene
147364	A_51_P135092	73804	21355	NM_134471	Kif2c	kinesin family member 2C	0.51894	0.999704
147365	A_51_P135118	268905	89272	NM_183189	Krtap13-1	keratin associated protein 13-1
147366	A_51_P135137	20443	4572	NM_009178	St3gal4	ST3 beta-galactoside alpha-2,3-sialyltransferase 4	0.843307	0.990856
147367	A_51_P135148	20568	2305		Slpi	secretory leukocyte peptidase inhibitor
147368	A_51_P135222	50768	4442	NM_015802	Dlc1	deleted in liver cancer 1	0.953251	-11.6336
147369	A_51_P135242	50932	56762	NM_001045964	Mink1	misshapen-like kinase 1 (zebrafish)	0.930171	-8.21194
147370	A_51_P135268	53419	4804	NM_016869	Corin	corin	0.833968	0.0215728
147371	A_51_P135296	223825	120226	NM_001166066	Heatr7b2	XVHEAT repeat family member 7B2
147372	A_51_P135309	54446	4811	NM_018823	Nfat5	nuclear factor of activated T-cells 5	0.888542	-1.03306
147373	A_51_P135322	54633	4172	NM_019478	Pqbp1	polyglutamine binding protein 1	1.00487	-25.6878
147374	A_51_P135340	55991	49416	NM_019482	Panx1	pannexin 1	0.905762	-8.33016
147375	A_51_P135379	66684	12009	NM_025703	Tceal8	transcription elongation factor A (SII)-like 8	0.603911	1
147376	A_51_P135389	66758	12027	NM_025749	Zfp474	zinc finger protein 474	0.78608	0.999919
147377	A_51_P135394	56428	8645	NM_019758	Mtch2	mitochondrial carrier homolog 2 (C. elegans)	1.06541	-5.00695
147378	A_51_P135416	77015		NM_001143683	Mpped2	metallophosphoesterase domain containing 2
147379	A_51_P135423	12345	3620	NM_001037761	Capzb	capping protein (actin filament) muscle Z-line, beta	1.09822	-0.199155
147380	A_51_P135491	12633	7652	NM_009805	Cflar	CASP8 and FADD-like apoptosis regulator	0.955662	-15.0055
147381	A_51_P135517	12810	20868	NM_007728	Coch	coagulation factor C homolog (Limulus polyphemus)
147382	A_51_P135542	12953	56466	NM_009963	Cry2	cryptochrome 2 (photolyase-like)	0.834702	0.870754
147383	A_51_P135607	67646	49856	NM_026291	4930522H14Rik	RIKEN cDNA 4930522H14 gene
147384	A_51_P135618	13386	2846		Dlk1	delta-like 1 homolog (Drosophila)	0.88785	0.797626
147385	A_51_P135622	13532	121563	NM_010089	Usp17l5	ubiquitin specific peptidase 17-like 5	0.825959	0.306877
147386	A_51_P135654	13688	3022	NM_010124	Eif4ebp2	eukaryotic translation initiation factor 4E binding protein 2	1.12527	-16.9478
147387	A_51_P135665	270120	82252		Fat3	FAT tumor suppressor homolog 3 (Drosophila)	0.855772	-0.00718455
147388	A_51_P135732	232664	23378		Ccdc136	coiled-coil domain containing 136	0.936127	-1.09375
147389	A_51_P135753
147390	A_51_P135785	214616			Spata5l1	spermatogenesis associated 5-like 1	0.982391	-20.1546
147391	A_51_P135802	17260	31087	NM_025282	Mef2c	myocyte enhancer factor 2C
147392	A_51_P135832	218952	4976	NM_146054	Fermt2	fermitin family homolog 2 (Drosophila)	0.883199	-1.38998
147393	A_51_P135864	258339	103824	NM_146342	Olfr1269	olfactory receptor 1269	0.898323	-4.68184
147394	A_51_P135920
147395	A_51_P135939	72486	11578	NM_026047	Rnf219	ring finger protein 219
147396	A_51_P135944	20862	86269	NM_001082545	Stfa2	stefin A2	0.860226	-1.1882
147397	A_51_P135953
147398	A_51_P136005						0.893234	0.988137
147399	A_51_P136014	211586	4578		Tfdp2	transcription factor Dp 2	0.950206	-14.8457
147400	A_51_P136022	70620	55739	NM_023585	Ube2v2	ubiquitin-conjugating enzyme E2 variant 2	0.905309	0.954276
147401	A_51_P136028	320772	45659		Mdga2	MAM domain containing glycosylphosphatidylinositol anchor 2
147402	A_51_P136058
147403	A_51_P136097	319156	111038	NM_175654	Hist1h4d	histone cluster 1, H4d	0.825686	0.532731
147404	A_51_P136143	23801	8013	NM_011786	Aloxe3	arachidonate lipoxygenase 3	0.877116	0.00730238
147405	A_51_P136181						0.893069	-8.81407
147406	A_51_P136188	56774	38290	NM_020049	Slc6a14	solute carrier family 6 (neurotransmitter transporter), member 14	0.86159	0.999683
147407	A_51_P136233	16653	37990	NM_021284	Kras	v-Ki-ras2 Kirsten rat sarcoma viral oncogene homolog	0.959785	-19.3702
147408	A_51_P136277	104318	74841	NM_027874	Csnk1d	casein kinase 1, delta	0.981046	-22.2196
147409	A_51_P136288	60361	113790	NM_021718	Ms4a4b	membrane-spanning 4-domains, subfamily A, member 4B
147410	A_51_P136289	60361	113790	NM_021718	Ms4a4b	membrane-spanning 4-domains, subfamily A, member 4B	0.716891	0.999886
147411	A_51_P136294	60361	113790	NM_021718	Ms4a4b	membrane-spanning 4-domains, subfamily A, member 4B
147412	A_51_P136303	106648	80199	NM_134127	Cyp4f15	cytochrome P450, family 4, subfamily f, polypeptide 15
147413	A_51_P136337	319625	71795	NM_176963	Galm	galactose mutarotase	1.04012	-7.41551
147414	A_51_P136355	66066	3045	NM_025331	Gng11	guanine nucleotide binding protein (G protein), gamma 11	0.866675	0.887333
147415	A_51_P136361	225651	41512	NM_172630	Mppe1	metallophosphoesterase 1	0.924369	-1.22062
147416	A_51_P136373	72149	12448		Strada	STE20-related kinase adaptor alpha
147417	A_51_P136390	236537	45160	NM_153102	Zfp352	zinc finger protein 352
147418	A_51_P136411	320127	37956	NM_001081206	Dgki	diacylglycerol kinase, iota
147419	A_51_P136441	67993	44188	NM_026497	Nudt12	nudix (nucleoside diphosphate linked moiety X)-type motif 12	1.08395	-1.53461
147420	A_51_P136456	68045	9355	NM_026528	2700060E02Rik	RIKEN cDNA 2700060E02 gene	1.04652	-11.9248
147421	A_51_P136460	66492	5563	NM_025594	Zmat2	zinc finger, matrin type 2	1.13845	0.987292
147422	A_51_P136479	78394	5093	NM_030096	Ddx52	DEAD (Asp-Glu-Ala-Asp) box polypeptide 52	1.08049	-1.7678
147423	A_51_P136508	11998	417	NM_009732	Avp	arginine vasopressin	0.898457	0.786745
147424	A_51_P136521	68311	19022	NM_026671	Lypd2	Ly6/Plaur domain containing 2	1.05184	-7.63751
147425	A_51_P136542	12051	81738	NM_033601	Bcl3	B-cell leukemia/lymphoma 3	0.921064	-1.00337
147426	A_51_P136578	271305	78154	NM_001081166	Phf21b	PHD finger protein 21B	0.98285	-24.0989
147427	A_51_P136589	258933	17439	NM_146931	Olfr796	olfactory receptor 796	0.975618
147428	A_51_P136601	94089	14113		Trim7	tripartite motif-containing 7	0.965223	-15.3265
147429	A_51_P136620	258778	74146	NM_146782	Olfr921	olfactory receptor 921	0.880104	0.455048
147430	A_51_P136650	81845	13035	NM_032460	Bat4	HLA-B associated transcript 4	1.01642	-22.0804
147431	A_51_P136680	70831	57077	NM_027568	Krtap31-1	keratin associated protein 31-1	1.06231	-15.9725
147432	A_51_P136699	104718	14675	NM_001033213	Ttc7b	tetratricopeptide repeat domain 7B	0.988337	-24.0989
147433	A_51_P136729	15929	55803	NM_008323	Idh3g	isocitrate dehydrogenase 3 (NAD+), gamma	0.971487	-14.2112
147434	A_51_P136742	16180	1643	NM_008364	Il1rap	interleukin 1 receptor accessory protein
147435	A_51_P136750	52325			D7Ertd413e	DNA segment, Chr 7, ERATO Doi 413, expressed
147436	A_51_P136781	18946	21253	NM_018874	Pnliprp1	pancreatic lipase related protein 1
147437	A_51_P136792	67488	10845	NM_026192	Calcoco1	calcium binding and coiled coil domain 1	1.18402	0.0215728
147438	A_51_P136803	16578	65620	NM_010628	Kif9	kinesin family member 9	0.954404	-21.9397
147439	A_51_P136810	19059	68797	NM_001004025	Ppp3r2	protein phosphatase 3, regulatory subunit B, alpha isoform (calcineurin B, type II)	0.925932	-1.1882
147440	A_51_P136814	19059	68797	NM_001004025	Ppp3r2	protein phosphatase 3, regulatory subunit B, alpha isoform (calcineurin B, type II)
147441	A_51_P136820	19156	37680	NM_011179	Psap	prosaposin	1.06326	-4.92419
147442	A_51_P136845	71472	41730	NM_027804	Usp19	ubiquitin specific peptidase 19	1.08246	-3.6632
147443	A_51_P136848						0.988302	-24.5222
147444	A_51_P136858	791331			BC005705	cDNA sequence BC005705
147445	A_51_P136870						0.895129	0.867462
147446	A_51_P136883	19349	3408		Rab7	RAB7, member RAS oncogene family	1.09005	-1.06318
147456	A_51_P136888	19645	272	NM_009029	Rb1	retinoblastoma 1	0.93561	-1.12477
147457	A_51_P136928	320662	41242		Casc1	cancer susceptibility candidate 1
147458	A_51_P136941	108138	2555	NM_028012	Xrcc4	X-ray repair complementing defective repair in Chinese hamster cells 4	0.923467	-4.60301
147459	A_51_P137007	26951	37959	NM_012039	Zw10	ZW10 homolog (Drosophila), centromere/kinetochore protein	1.00529	-25.9726
147460	A_51_P137018	73988	104884	XM_916080	4930438A08Rik	RIKEN cDNA 4930438A08 gene	0.841828	0.980774
147461	A_51_P137029	74055	9478	NM_019588	Plce1	phospholipase C, epsilon 1
147462	A_51_P137042	280621	35357	NM_175033	BC089491	cDNA sequence BC089491	0.841653	-0.199155
147463	A_51_P137094	50524	9269	NM_015772	Sall2	sal-like 2 (Drosophila)	1.05345	-10.3698
147464	A_51_P137111	50883	38289	NM_016681	Chek2	CHK2 checkpoint homolog (S. pombe)	0.786491	0.995052
147465	A_51_P137121	53311	3661	NM_016749	Mybph	myosin binding protein H	1.16291	0.702645
147466	A_51_P137125	53311	3661	NM_016749	Mybph	myosin binding protein H	1.20428	0.934584
147467	A_51_P137150	217207	3628	NM_144831	Dhx8	DEAH (Asp-Glu-Ala-His) box polypeptide 8	1.03596	-16.9478
147468	A_51_P137168	54380	8558		Smarcal1	SWI/SNF related matrix associated, actin dependent regulator of chromatin, subfamily a-like 1	1.06473	-9.06262
147469	A_51_P137184	76426	19218	NM_029608	1700029J11Rik	RIKEN cDNA 1700029J11 gene
147470	A_51_P137188	171183	110800	NM_134165	Vmn1r37	vomeronasal 1 receptor 37
147471	A_51_P137212
147472	A_51_P137236	56177	8612	NM_019498	Olfm1	olfactomedin 1
147473	A_51_P137254	66720	12018	NM_025727	Klhl10	kelch-like 10 (Drosophila)	0.953889	-6.9848
147474	A_51_P137293	268288	67991	NM_001013766	Samd3	sterile alpha motif domain containing 3	0.869369	-4.29725
147475	A_51_P137317	66966	7010	NM_025873	Trit1	tRNA isopentenyltransferase 1	1.0098	-24.9074
147476	A_51_P137322	12424	583	NM_031161	Cck	cholecystokinin
147486	A_51_P137336	12550	20917	NM_009864	Cdh1	cadherin 1	0.864877	-10.5063
147487	A_51_P137375	67210	56916	NM_026033	Gatad1	GATA zinc finger domain containing 1	1.04102	-17.7614
147488	A_51_P137383	67291	34992	NM_152807	Ccdc137	coiled-coil domain containing 137	0.98854	-24.3151
147489	A_51_P137388	225791	38387	NM_146090	Zadh2	zinc binding alcohol dehydrogenase, domain containing 2	1.30669	0.903992
147490	A_51_P137413	67398	2364		Srpr	signal recognition particle receptor ('docking protein')
147491	A_51_P137419	13011	37832	NM_009977	Cst7	cystatin F (leukocystatin)
147492	A_51_P137433	100044746		XM_001472966	LOC100044746	similar to Kifc1 protein	0.479995	0.989237
147493	A_51_P137452	13108	75020	NM_013809	Cyp2g1	cytochrome P450, family 2, subfamily g, polypeptide 1	0.801559	-0.471567
147494	A_51_P137481	67686			1700011J10Rik	RIKEN cDNA 1700011J10 gene	0.939513	-2.20363
147495	A_51_P137523	13610	3829	NM_010101	S1pr3	sphingosine-1-phosphate receptor 3
147496	A_51_P137560	14008	7308	NM_007959	Etv2	ets variant gene 2
147497	A_51_P137578	226610	18451	NM_175461	Fam78b	family with sequence similarity 78, member B	0.832116	0.987662
147498	A_51_P137604	14133	117949	NM_007995	Fcna	ficolin A	0.80814	-0.289947
147499	A_51_P137611	170720	11469	NM_130886	Card14	caspase recruitment domain family, member 14	0.964763	-19.2114
147500	A_51_P137640	67678	6548		Lsm3	LSM3 homolog, U6 small nuclear RNA associated (S. cerevisiae)	0.890567	0.570055
147501	A_51_P137688	71382	27006		Pex1	peroxisomal biogenesis factor 1	1.00725	-25.5537
147502	A_51_P137707						0.840466	0.862352
147503	A_51_P137709	70405	115659	NM_027416	Calml3	calmodulin-like 3	0.844531	0.431559
147504	A_51_P137742	171241	44234	NM_134207	Vmn1r75	vomeronasal 1 receptor 75
147505	A_51_P137749
147506	A_51_P137778	236366	113505	NM_001033157	5730507C01Rik	RIKEN cDNA 5730507C01 gene
147507	A_51_P137789	232035	28086		Fam190a	family with sequence similarity 190, member A	0.854456	0.969678
147508	A_51_P137800	101744	23924	NM_175319	C330005M16Rik	RIKEN cDNA C330005M16 gene
147509	A_51_P137808	22688	105657		Zfp26	zinc finger protein 26	0.859813	0.997162
147510	A_51_P137836	21942	1199		Tnfrsf9	tumor necrosis factor receptor superfamily, member 9
147511	A_51_P137887	21744	7569		Adad1	adenosine deaminase domain containing 1 (testis specific)
147512	A_51_P137913	72961		NM_182993	Slc17a7	solute carrier family 17 (sodium-dependent inorganic phosphate cotransporter), member 7
147513	A_51_P137926	21984	49203	NM_009411	Tpbpa	trophoblast specific protein alpha
147514	A_51_P137947	22129	2487	NM_009441	Ttc3	tetratricopeptide repeat domain 3	1.04433	-15.3265
147515	A_51_P137953	22235	2520	NM_009466	Ugdh	UDP-glucose dehydrogenase	1.34632	0.802839
147516	A_51_P137971	22335	36115	NM_011696	Vdac3	voltage-dependent anion channel 3	0.962512	-5.09071
147517	A_51_P137991	22419	22530	NM_009525	Wnt5b	wingless-related MMTV integration site 5B	0.908189	-0.560481
147518	A_51_P138002	22688	105657	NM_011753	Zfp26	zinc finger protein 26	0.879401	-0.289947
147519	A_51_P138044	56458	1527	NM_019739	Foxo1	forkhead box O1	1.14253	0.604213
147520	A_51_P138060	24017		NM_011883	Rnf13	ring finger protein 13	1.01176	-25.4083
147521	A_51_P138132						1.00281	-26.3337
147522	A_51_P138141	52477	16932	NM_021421	Angel2	angel homolog 2 (Drosophila)	1.01757	-24.9974
147523	A_51_P138152	52637	10212	NM_134007	Cisd1	CDGSH iron sulfur domain 1	1.14733	0.936848
147524	A_51_P138165						0.872394	-9.83424
147525	A_51_P138185	105670	970	NM_134083	Rcbtb2	regulator of chromosome condensation (RCC1) and BTB (POZ) domain containing protein 2	0.991983	-25.2519
147526	A_51_P138189	107885	4702	NM_026829	Mthfs	5, 10-methenyltetrahydrofolate synthetase	1.06832	0.593161
147527	A_51_P138227	21340	31331		Taf1b	TATA box binding protein (Tbp)-associated factor, RNA polymerase I, B
147528	A_51_P138238	258915	17435	NM_146913	Olfr1348	olfactory receptor 1348	0.874107	-0.0218913
147529	A_51_P138303	545136	69502	NM_001081254	Fam186b	family with sequence similarity 186, member B
147530	A_51_P138328	78254			4921522H14Rik	RIKEN cDNA 4921522H14 gene	0.855548	-1.38998
147531	A_51_P138341	66408	41634	NM_025545	Aptx	aprataxin	0.990026	-24.5222
147532	A_51_P138348	11764	21972	NM_007454	Ap1b1	adaptor protein complex AP-1, beta 1 subunit	1.17369	0.877072
147533	A_51_P138378	14282	31403	NM_008036	Fosb	FBJ osteosarcoma oncogene B	0.938808	0.909664
147534	A_51_P138423
147535	A_51_P138429	12223	1309	NM_007568	Btc	betacellulin, epidermal growth factor family member
147536	A_51_P138450	14615	4016	NM_008122	Gjc1	gap junction protein, gamma 1
147537	A_51_P138496
147538	A_51_P138502	209683		NM_024477	Ttc28	tetratricopeptide repeat domain 28
147539	A_51_P138510	14940		NM_010371	Gzmc	granzyme C
147540	A_51_P138538	68969	22219	NM_026892	Eif1b	eukaryotic translation initiation factor 1B	1.08989	0.498991
147541	A_51_P138548	15354	84734	NM_008253	Hmgb3	high mobility group box 3	0.679322	0.999977
147542	A_51_P138578
147543	A_51_P138596
147544	A_51_P138598	69179	7082	NM_028839	Tmem110	transmembrane protein 110	0.953239	0.94875
147545	A_51_P138651	16202	3318	NM_010562	Ilk	integrin linked kinase	1.04526	-8.69144
147546	A_51_P138673	76608	18426	NM_175244	Hectd3	HECT domain containing 3	1.02142	-24.0989
147547	A_51_P138705	19119	2068	NM_008933	Prm2	protamine 2	0.931324	-0.271239
147548	A_51_P138744	19258	2120	NM_019933	Ptpn4	protein tyrosine phosphatase, non-receptor type 4	0.854795	0.721968
147549	A_51_P138760	19300	3703	NM_008992	Abcd4	ATP-binding cassette, sub-family D (ALD), member 4	1.10004	0.875525
147550	A_51_P138772	228889	6431	NM_153065	Ddx27	DEAD (Asp-Glu-Ala-Asp) box polypeptide 27	0.982534	-22.2196
147551	A_51_P138790	71801	11620	NM_175175	Plekhf2	pleckstrin homology domain containing, family F (with FYVE domain) member 2	0.957094	-9.4436
147552	A_51_P138807						0.903869	-2.44563
147553	A_51_P138830	226123	16635	NM_198108	Morn4	MORN repeat containing 4	0.869261	0.789524
147554	A_51_P138854	72544	12469		Exosc6	exosome component 6
147555	A_51_P138859	72098	12440	NM_028097	Tmem68	transmembrane protein 68	0.980646	-22.0804
147556	A_51_P138876	227743	11473	NM_177345	Mapkap1	mitogen-activated protein kinase associated protein 1	0.937318	-4.22316
147557	A_51_P138879	229007	41874	NM_144894	Zgpat	zinc finger, CCCH-type with G patch domain	1.07165	-3.0405
147558	A_51_P138895	234582	13240	NM_001033533	Ccdc102a	coiled-coil domain containing 102A
147559	A_51_P138909	100038752		NR_028580	Gm10825	predicted gene 10825
147560	A_51_P138923	27412	8465	NM_013788	Peg12	paternally expressed 12	1.08599	-1.8501
147561	A_51_P138933	244416	11615	NM_177741	Ppp1r3b	protein phosphatase 1, regulatory (inhibitor) subunit 3B	0.949318	-15.4875
147562	A_51_P138939	74144	10397	NM_028783	Robo4	roundabout homolog 4 (Drosophila)	0.870613	-0.0368211
147563	A_51_P138952	74201	11579	NM_028815	Cep97	centrosomal protein 97	0.904457	-0.347786
147564	A_51_P138972	30954	4692	NM_013929	Siva1	SIVA1, apoptosis-inducing factor	0.891055	-2.20363
147565	A_51_P139012	320640	89265	NM_178786	Skint4	selection and upkeep of intraepithelial T cells 4
147566	A_51_P139021	53895	4385	NM_017393	Clpp	caseinolytic peptidase, ATP-dependent, proteolytic subunit homolog (E. coli)	1.0866	-1.89213
147567	A_51_P139030	76257	4983	NM_023805	Slc38a3	solute carrier family 38, member 3	0.898376	0.654855
147568	A_51_P139069	54636	48498	NM_172372	Wdr45	WD repeat domain 45	1.18311	0.963461
147569	A_51_P139078						0.98453	-23.2746
147570	A_51_P139096	76651		XM_001480119	1700122O11Rik	RIKEN cDNA 1700122O11 gene	0.897386	-3.59717
147571	A_51_P139108	56264	10485	NM_019696	Cpxm1	carboxypeptidase X 1 (M14 family)	0.930421	-4.92419
147572	A_51_P139165	66880	41147	NM_025822	Rsrc1	arginine/serine-rich coiled-coil 1	1.03212	-21.2159
147573	A_51_P139176	241052			C230030N03Rik	RIKEN cDNA C230030N03 gene
147574	A_51_P139184	66930	12055	NM_025850	Fank1	fibronectin type 3 and ankyrin repeat domains 1	0.94466	-19.0519
147575	A_51_P139244	67248	84568	NM_026055	Rpl39	ribosomal protein L39	1.07906	-2.39587
147576	A_51_P139280	12961	420	NM_007773	Crybb2	crystallin, beta B2	0.826942	-0.308938
147577	A_51_P139296	269713	20718	NM_009990	Clip2	CAP-GLY domain containing linker protein 2	0.866841	-0.347786
147578	A_51_P139320	13180	57028	NM_025273	Pcbd1	pterin 4 alpha carbinolamine dehydratase/dimerization cofactor of hepatocyte nuclear factor 1 alpha (TCF1) 1	1.20558	0.999879
147579	A_51_P139334
147580	A_51_P139349	69364	17541	NM_027056	1700012P22Rik	RIKEN cDNA 1700012P22 gene	0.878024	-15.1658
147581	A_51_P139370	258765	106833	NM_146769	Olfr1110	olfactory receptor 1110
147582	A_51_P139392	319240			9330159N05Rik	RIKEN cDNA 9330159N05 gene
147583	A_51_P139400	270627	37942	NM_001081008	Taf1	TAF1 RNA polymerase II, TATA box binding protein (TBP)-associated factor	0.940477	-13.7412
147584	A_51_P139410	16728	20128	NM_008478	L1cam	L1 cell adhesion molecule	0.806577	0.797626
147585	A_51_P139437	140491	48124		Ppp1r3a	protein phosphatase 1, regulatory (inhibitor) subunit 3A	0.836822	0.831212
147586	A_51_P139470
147587	A_51_P139490	217615	4336	NM_146034	Ctage5	CTAGE family, member 5	1.00261	-26.3337
147588	A_51_P139506
147589	A_51_P139538	319888	119793	NM_177028	5330437I02Rik	RIKEN cDNA 5330437I02 gene	0.880277	0.564062
147590	A_51_P139578	70354	18923	NM_177608	Secisbp2l	SECIS binding protein 2-like	1.07776	-10.3698
147591	A_51_P139597	30841	13069	NM_001003953	Kdm2b	lysine (K)-specific demethylase 2B	0.943543	-5.70554
147592	A_51_P139620						0.865963	0.986106
147593	A_51_P139641						0.962384	-7.52595
147603	A_51_P139651	18127	504	NM_008713	Nos3	nitric oxide synthase 3, endothelial cell	1.14416	0.925482
147604	A_51_P139678	20753	105698	NM_009264	Sprr1a	small proline-rich protein 1A	0.648637	0.999307
147605	A_51_P139690	18351	81529	NM_146909	Olfr51	olfactory receptor 51	0.953898	-12.0717
147606	A_51_P139716	103511	17807	NM_178908	Fam26e	family with sequence similarity 26, member E
147607	A_51_P139745	224530	55855	NM_153151	Acat3	acetyl-Coenzyme A acetyltransferase 3	1.05869	-13.2769
147608	A_51_P139748	110460	55855	NM_009338	Acat2	acetyl-Coenzyme A acetyltransferase 2	1.02338	-24.6222
147609	A_51_P139765	320068			E130006N16Rik	RIKEN cDNA E130006N16 gene	0.921254	-4.92419
147610	A_51_P139780	21946	74539	NM_009402	Pglyrp1	peptidoglycan recognition protein 1	0.602085	0.99464
147611	A_51_P139835	22290		NM_009484	Uty	ubiquitously transcribed tetratricopeptide repeat gene, Y chromosome
147612	A_51_P139848	22381	7995	NM_011712	Wbp5	WW domain binding protein 5	0.492913	0.999988
147613	A_51_P139920	23945	38298	NM_011844	Mgll	monoglyceride lipase
147614	A_51_P139930	24112	113975	NM_011911	Vmn1r49	vomeronasal 1, receptor 49	0.879503	0.954276
147615	A_51_P139978						0.920778	0.673125
147616	A_51_P139985	57811	37709	NM_021340	Rgr	retinal G protein coupled receptor
147617	A_51_P140000	20740	2353		Spna2	spectrin alpha 2	0.935776	-23.8738
147618	A_51_P140017	58861	4837	NM_021476	Cysltr1	cysteinyl leukotriene receptor 1	0.802819	0.960501
147619	A_51_P140022
147620	A_51_P140042	75773	16392	NM_029428	Adad2	adenosine deaminase domain containing 2
147621	A_51_P140093	216805	14583	NM_146018	Flcn	folliculin	0.955122	-14.8457
147622	A_51_P140118	11419	121755	NM_009597	Accn2	amiloride-sensitive cation channel 2, neuronal
147623	A_51_P140140	66245	40827	NM_024172	Hspbp1	HSPA (heat shock 70kDa) binding protein, cytoplasmic cochaperone 1	0.959902	-1.7678
147624	A_51_P140141	66245	40827	NM_024172	Hspbp1	HSPA (heat shock 70kDa) binding protein, cytoplasmic cochaperone 1	0.99816	-26.3479
147625	A_51_P140171	66290	31272	NM_024173	Atp6v1g1	ATPase, H+ transporting, lysosomal V1 subunit G1	1.10307	0.620194
147626	A_51_P140207	66501	41638	NM_025601	1700029H14Rik	RIKEN cDNA 1700029H14 gene
147627	A_51_P140211	78330	10885	NM_030087	Ndufv3	NADH dehydrogenase (ubiquinone) flavoprotein 3	0.908789	-2.11147
147628	A_51_P140237	14200	20372	NM_010212	Fhl2	four and a half LIM domains 2	1.26708	0.819968
147629	A_51_P140263	258817	17403	NM_146820	Olfr655	olfactory receptor 655	0.869831	0.781069
147630	A_51_P140311	14693	68451	NM_010312	Gnb2	guanine nucleotide binding protein (G protein), beta 2	0.944234	-10.1
147631	A_51_P140321	68591	9931	NM_026779	Mocos	molybdenum cofactor sulfurase	1.26136	0.945713
147632	A_51_P140331	68682	10711	NM_152808	Slc44a2	solute carrier family 44, member 2	0.939239	-0.00718455
147633	A_51_P140347	240215	23732	NM_172830	Slc4a9	solute carrier family 4, sodium bicarbonate cotransporter, member 9	0.968682	-8.69144
147634	A_51_P140350	78914	6098	NM_030221	Nadsyn1	NAD synthetase 1	0.993997	-25.0849
147635	A_51_P140368	66531	41350	NM_026844	2310061C15Rik	RIKEN cDNA 2310061C15 gene	0.973705	-19.9992
147636	A_51_P140374	246104	34700	NM_139228	Rhbdl3	rhomboid, veinlet-like 3 (Drosophila)	1.05782	-8.21194
147637	A_51_P140429	69036	12296	NM_026918	Zg16	zymogen granule protein 16	0.891496	0.998487
147638	A_51_P140434	70909	87049	NM_027600	4921504E06Rik	RIKEN cDNA 4921504E06 gene
147639	A_51_P140460	69226	8529	NM_029394	Snx24	sorting nexing 24	0.841394	0.406995
147640	A_51_P140498	71100			4933413L06Rik	RIKEN cDNA 4933413L06 gene
147641	A_51_P140524	260315	56688		Nav3	neuron navigator 3	0.760491	0.997571
147642	A_51_P140541	19043	2027	NM_001159496	Ppm1b	protein phosphatase 1B, magnesium dependent, beta isoform	1.09525	0.933024
147643	A_51_P140576	17762	74962	NM_001038609	Mapt	microtubule-associated protein tau
147644	A_51_P140585	404710	26400		Iqgap3	IQ motif containing GTPase activating protein 3
147645	A_51_P140597	107338	37897	NM_178930	Gbf1	golgi-specific brefeldin A-resistance factor 1	1.01476	-24.8148
147646	A_51_P140607	71177	10043	NM_138757	4933424B01Rik	RIKEN cDNA 4933424B01 gene	0.92438	-7.63751
147647	A_51_P140641	232146	12969	NM_145570	Fam176a	family with sequence similarity 176, member A	1.04437	-24.9974
147648	A_51_P140690	20262	7528	NM_009133	Stmn3	stathmin-like 3	0.907973	-1.68783
147649	A_51_P140710	20302	2242	NM_011337	Ccl3	chemokine (C-C motif) ligand 3
147650	A_51_P140721	72136	12443	NM_028117	Chst14	carbohydrate (N-acetylgalactosamine 4-0) sulfotransferase 14	1.00067	-26.3479
147651	A_51_P140731	26754	55992	NM_013715	Cops5	COP9 (constitutive photomorphogenic) homolog, subunit 5 (Arabidopsis thaliana)	1.03852	-6.0798
147652	A_51_P140742	26968	4050	NM_012043	Islr	immunoglobulin superfamily containing leucine-rich repeat
147653	A_51_P140751	20522	40769	NM_011397	Slc23a1	solute carrier family 23 (nucleobase transporters), member 1	0.88343	-0.00718455
147654	A_51_P140761	27204	68320	NM_013722	Syn3	synapsin III	1.05689	-6.5717
147655	A_51_P140769	27204	68320	NM_013722	Syn3	synapsin III	0.881747	-0.606969
147656	A_51_P140797	74106	10199	NM_028759	Dcaf6	DDB1 and CUL4 associated factor 6	0.964803	-11.6336
147657	A_51_P140803	28253	75119	NM_020495	Slco1b2	solute carrier organic anion transporter family, member 1b2
147658	A_51_P140819	225348		NM_001110016	Wdr36	WD repeat domain 36	1.02262	-22.4934
147659	A_51_P140829
147660	A_51_P140871	108857		NM_175375	Ankhd1	ankyrin repeat and KH domain containing 1	0.906034	-1.38998
147661	A_51_P140887	53626	31080	NM_016889	Insm1	insulinoma-associated 1	0.843144	-0.807401
147662	A_51_P140901	54128	257	NM_016881	Pmm2	phosphomannomutase 2	0.940076	0.447335
147663	A_51_P140933	74721		XM_001473369	4930519P11Rik	RIKEN cDNA 4930519P11 gene	0.925977	-4.92419
147664	A_51_P140942	55934	10290	NM_018739	rp9	retinitis pigmentosa 9 (human)	0.922854	-9.57275
147665	A_51_P140964	258067	11056	NM_001011820	Olfr1359	olfactory receptor 1359	0.961297	-16.297
147666	A_51_P140966	258067	11056	NM_001011820	Olfr1359	olfactory receptor 1359	0.940391	-1.7678
147667	A_51_P141012	76965	14174	NM_199065	Slitrk1	SLIT and NTRK-like family, member 1
147668	A_51_P141071	67088	41657	NM_025958	Cand2	cullin-associated and neddylation-dissociated 2 (putative)	0.792682	0.817623
147669	A_51_P141104	67219	9756	NM_026039	Med18	mediator of RNA polymerase II transcription, subunit 18 homolog (yeast)	0.92827	0.415305
147670	A_51_P141110	67299	23566	NM_026082	Dock7	dedicator of cytokinesis 7	1.02647	-21.3632
147671	A_51_P141123	12859	122177	NM_009942	Cox5b	cytochrome c oxidase, subunit Vb	1.08794	0.783927
147672	A_51_P141136	233833	41399	NM_144925	Tnrc6a	trinucleotide repeat containing 6a	0.914018	-1.42536
147673	A_51_P141152	93759	56556	NM_019812	Sirt1	sirtuin 1 (silent mating type information regulation 2, homolog) 1 (S. cerevisiae)	0.927723	-11.6336
147674	A_51_P141164	94213	56986	NM_053183	Ddx50	DEAD (Asp-Glu-Ala-Asp) box polypeptide 50	0.928434	-7.97884
147675	A_51_P141180	228361	18204		Ambra1	autophagy/beclin 1 regulator 1	0.938189	-2.86932
147676	A_51_P141190	13347	3240	NM_010044	Dffa	DNA fragmentation factor, alpha subunit	0.931605	-15.3265
147677	A_51_P141211	76295	32919	NM_029570	Atp11b	ATPase, class VI, type 11B	0.885343	0.659523
147678	A_51_P141223						0.748037	-7.86395
147679	A_51_P141264	59057	5068	NM_021559	Zfp191	zinc finger protein 191	1.02533	-23.9874
147680	A_51_P141274	69608	40986	NM_027135	Sec24d	Sec24 related gene family, member D (S. cerevisiae)	1.01693	-19.6861
147681	A_51_P141288	16818	3911	NM_010693	Lck	lymphocyte protein tyrosine kinase	0.892548	0.581779
147682	A_51_P141290	269615	85172	NM_175556	Plch2	phospholipase C, eta 2	0.893154	-1.06318
147683	A_51_P141308	98221	4639	NM_145380	Eif3m	eukaryotic translation initiation factor 3, subunit M	1.04071	-20.7672
147684	A_51_P141315	228850	10666	NM_177658	Ralgapb	Ral GTPase activating protein, beta subunit (non-catalytic)	1.06899	-3.4042
147685	A_51_P141390	17222	7414	NM_008569	Anapc1	anaphase promoting complex subunit 1	1.04807	-9.70296
147686	A_51_P141413	17312	7836	NM_010796	Clec10a	C-type lectin domain family 10, member A	0.856571	-2.70497
147687	A_51_P141432	76582	7089	NM_029665	Ipo11	importin 11	0.924502	-0.583552
147688	A_51_P141458	629133	85963	XM_893963	Gm6950	predicted pseudogene 6950	0.933512	0.858827
147689	A_51_P141467	12818	18741	NM_181277	Col14a1	collagen, type XIV, alpha 1
147690	A_51_P141502	68219	5090		Nudt21	nudix (nucleoside diphosphate linked moiety X)-type motif 21	0.897234	-3.34155
147691	A_51_P141521	269003	11577	NM_172965	Sap130	Sin3A associated protein	0.964398	-10.9217
147692	A_51_P141535	18242	231	NM_016978	Oat	ornithine aminotransferase	0.846837	0.990592
147693	A_51_P141546	18406	100534	NM_011016	Orm2	orosomucoid 2	0.843651	0.905157
147694	A_51_P141554	20933	4913	NM_011513	Med22	mediator complex subunit 22	1.08152	-6.3717
147695	A_51_P141580	269109	41400	NM_199021	Dpp10	dipeptidylpeptidase 10	0.909868	-1.09375
147696	A_51_P141610	252966	45440	NM_145851	Cables2	CDK5 and Abl enzyme substrate 2	0.940054	-2.02187
147697	A_51_P141634	244631	48461	NM_173432	Pskh1	protein serine kinase H1	0.971577	-21.2159
147698	A_51_P141660	235380	41022	NM_172771	Dmxl2	Dmx-like 2	0.874963	-1.80866
147699	A_51_P141686						0.841742	0.946951
147700	A_51_P141700	73344	53485	NM_028509	1700034J05Rik	RIKEN cDNA 1700034J05 gene
147701	A_51_P141733	73454			1700063A18Rik	RIKEN cDNA 1700063A18 gene
147702	A_51_P141741	329910	11977	NM_025590	Acot11	acyl-CoA thioesterase 11
147703	A_51_P141769	56631	9387	NM_031172	Trim17	tripartite motif-containing 17
147704	A_51_P141772	109113	17001	NM_144873	Uhrf2	ubiquitin-like, containing PHD and RING finger domains 2	0.882246	-1.06318
147705	A_51_P141818	75398	32711	NM_029271	Mrpl32	mitochondrial ribosomal protein L32	1.05908	-12.0717
147706	A_51_P141836	100763	8783	NM_133907	Ube3c	ubiquitin protein ligase E3C	1.01291	-25.2519
147707	A_51_P141850	58240	10980		Hs1bp3	HCLS1 binding protein 3	0.96847	-18.0859
147708	A_51_P141860	103583	76444	NM_134015	Fbxw11	F-box and WD-40 domain protein 11	0.942123	-0.181801
147709	A_51_P141926	108017	11183	NM_033648	Fxyd4	FXYD domain-containing ion transport regulator 4
147710	A_51_P141932	224650	9068	NM_181413	Anks1	ankyrin repeat and SAM domain containing 1	0.904637	-7.97884
147711	A_51_P141949	65964	32331	NM_023057	B230120H23Rik	RIKEN cDNA B230120H23 gene	1.19819	0.905157
147712	A_51_P141953	66132	45935	NM_025373	1110008L16Rik	RIKEN cDNA 1110008L16 gene	1.00257	-25.8675
147713	A_51_P141960	77974	110830	NM_030017	Rdh12	retinol dehydrogenase 12	1.05275	-4.00644
147714	A_51_P141970	68114	11349	NM_023431	Mum1	melanoma associated antigen (mutated) 1	0.866359	0.620194
147715	A_51_P142021
147716	A_51_P142046	66431	49831	NM_025560	1810049H13Rik	RIKEN cDNA 1810049H13 gene	1.09251	-0.367651
147717	A_51_P142057	11771	68997	NM_007458	Ap2a1	adaptor protein complex AP-2, alpha 1 subunit	0.998265	-26.3479
147718	A_51_P142089	11975	3795	NM_016920	Atp6v0a1	ATPase, H+ transporting, lysosomal V0 subunit A1	1.15102	0.354434
147719	A_51_P142091	78541	32572	NM_030121	Asb8	ankyrin repeat and SOCS box-containing 8	1.16937	0.999608
147720	A_51_P142107	14369	20751	NM_008057	Fzd7	frizzled homolog 7 (Drosophila)	0.881005	0.11567
147721	A_51_P142113	14533	1140	NM_015740	Bloc1s1	biogenesis of lysosome-related organelles complex-1, subunit 1	1.09732	0.962641
147722	A_51_P142128	328572	1094		Ep300	E1A binding protein p300
147723	A_51_P142153						1.14541	-0.289947
147724	A_51_P142175	14768	4417	NM_021295	Lancl1	LanC (bacterial lantibiotic synthetase component C)-like 1	1.04117	-5.52472
147725	A_51_P142196	14955		NR_001592	H19	H19 fetal liver mRNA	0.96033	-12.5177
147726	A_51_P142206	665268			1600029O15Rik	ribosomal protein L17 pseudogene	1.09693	0.0631173
147727	A_51_P142258	69073	17563	NM_133707	1810019J16Rik	RIKEN cDNA 1810019J16 gene
147728	A_51_P142295	71436	8322	NM_178382	Flrt3	fibronectin leucine rich transmembrane protein 3	0.69445	0.999877
147729	A_51_P142320	18707	3686		Pik3cd	phosphatidylinositol 3-kinase catalytic delta polypeptide	0.896062	0.276584
147730	A_51_P142334	16332	1204	NM_010567	Inppl1	inositol polyphosphate phosphatase-like 1	0.927609	-2.29841
147731	A_51_P142346	104806	35378	NM_178912	Fancm	Fanconi anemia, complementation group M	0.797267	0.865782
147732	A_51_P142350	71238	41349		Acn9	ACN9 homolog (S. cerevisiae)	0.858822	-0.00718455
147733	A_51_P142371	16522	1688	NM_010606	Kcnj6	potassium inwardly-rectifying channel, subfamily J, member 6
147734	A_51_P142421	192199	52148	NM_138683	Rspo1	R-spondin homolog (Xenopus laevis)
147735	A_51_P142450	71687	12403	NM_027865	Tmem25	transmembrane protein 25
147736	A_51_P142465	19385	21600		Ranbp1	RAN binding protein 1	0.916096	-12.0717
147737	A_51_P142499						0.865886	-1.97801
147738	A_51_P142515	71914	43236	NM_133738	Antxr2	anthrax toxin receptor 2	0.971245	-24.6222
147739	A_51_P142529	20211	4750	NM_011316	Saa4	serum amyloid A 4
147740	A_51_P142594	433809	19234	NM_001033489	Rnf207	ring finger protein 207
147741	A_51_P142604	74039	12528	NM_028728	Nfam1	Nfat activating molecule with ITAM motif 1	0.869235	0.593161
147742	A_51_P142614	100039673			Gm2366	predicted gene 2366
147743	A_51_P142621	320183	71327	NM_177092	Msrb3	methionine sulfoxide reductase B3	0.998508	-26.3479
147744	A_51_P142653	20658	10551	NM_178880	Son	Son DNA binding protein	1.13029	-0.679352
147745	A_51_P142703	329244	17813	NM_001009940	Il19	interleukin 19
147746	A_51_P142738	74663	17614	NM_029042	4930435E12Rik	RIKEN cDNA 4930435E12 gene
147747	A_51_P142744	240725	49408	NM_172294	Sulf1	sulfatase 1	0.666232	0.999297
147748	A_51_P142767	74782	41826	NM_029102	Glt8d2	glycosyltransferase 8 domain containing 2
147749	A_51_P142813	66695	32357	NM_025711	Aspn	asporin
147750	A_51_P142861	12362	7653	NM_009807	Casp1	caspase 1	1.31947	0.924588
147751	A_51_P142896	12509		NM_007652	Cd59a	CD59a antigen	1.43304	0.999693
147752	A_51_P142904	67054	4710	NM_025939	Paics	phosphoribosylaminoimidazole carboxylase, phosphoribosylaminoribosylaminoimidazole, succinocarboxamide synthetase	0.921397	-9.57275
147753	A_51_P142923	12660	88575	NM_013490	Chka	choline kinase alpha	1.12114	0.598728
147754	A_51_P142972	77630	12679	NM_029947	Prdm8	PR domain containing 8
147755	A_51_P142989	72807	110878	NM_001080941	Zfp429	zinc finger protein 429	0.963839	-21.0675
147756	A_51_P143002	67472	8763	NM_026182	Mtfr1	mitochondrial fission regulator 1	0.941291	-15.4875
147757	A_51_P143016	258111	74237	NM_001011836	Olfr1129	olfactory receptor 1129	1.00859	-25.8105
147758	A_51_P143023	74998	8937	NM_001033172	Rab11fip2	RAB11 family interacting protein 2 (class I)	0.954847	-12.0717
147759	A_51_P143031	99662	15878	NM_133867	Eps8l3	EPS8-like 3	0.927422	-3.34155
147760	A_51_P143040	258834	74083	NM_146837	Olfr1126	olfactory receptor 1126	0.852569	0.77817
147761	A_51_P143103	226169	9006	NM_001081214	Pprc1	peroxisome proliferative activated receptor, gamma, coactivator-related 1	0.888728	-1.22062
147762	A_51_P143135	319259	37096	NM_175682	9930021D14Rik	RIKEN cDNA 9930021D14 gene
147763	A_51_P143142	56282	2212	NM_027204	Mrpl12	mitochondrial ribosomal protein L12	0.959862	-7.30617
147764	A_51_P143152	269593	11545	NM_024452	Luzp1	leucine zipper protein 1	0.895218	0.963461
147765	A_51_P143162	140781	68044	NM_080728	Myh7	myosin, heavy polypeptide 7, cardiac muscle, beta	0.678983	-1.32075
147766	A_51_P143185
147767	A_51_P143190	17095	4078	NM_008535	Lyl1	lymphoblastomic leukemia 1	0.877582	0.645312
147768	A_51_P143200	236219	103918	NM_153523	Tcstv3	2-cell-stage, variable group, member 3
147769	A_51_P143212	70099	4015		Smc4	structural maintenance of chromosomes 4	0.73984	0.999706
147770	A_51_P143224	17190	8414	NM_013594	Mbd1	methyl-CpG binding domain protein 1	1.06193	-1.38998
147771	A_51_P143232	319481	38685	NM_176923	Wdr59	WD repeat domain 59	1.06103	-5.61461
147772	A_51_P143296	17885	68256	NM_177369	Myh8	myosin, heavy polypeptide 8, skeletal muscle, perinatal	0.891561	-8.21194
147773	A_51_P143309	258306	121525	NM_146309	Olfr1337	olfactory receptor 1337
147774	A_51_P143341	230582	45506		Cyb5rl	cytochrome b5 reductase-like
147775	A_51_P143418						0.865348	0.659523
147776	A_51_P143420						0.862137	0.853352
147777	A_51_P143431	18576	709	NM_011055	Pde3b	phosphodiesterase 3B, cGMP-inhibited	1.00584	-25.4824
147778	A_51_P143446	258255	45796	NM_207149	Olfr1010	olfactory receptor 1010
147779	A_51_P143457	67952	44649		Tomm20	translocase of outer mitochondrial membrane 20 homolog (yeast)	0.956639	-10.2344
147780	A_51_P143468	234378	41247	NM_178771	Klhl26	kelch-like 26 (Drosophila)	1.02953	-16.297
147781	A_51_P143470	21856	4631	NM_011592	Timm44	translocase of inner mitochondrial membrane 44	0.995174	-26.1829
147782	A_51_P143495	319845	44480		Bbs9	Bardet-Biedl syndrome 9 (human)
147783	A_51_P143528	193452	113602	NM_183014	Zfp184	zinc finger protein 184 (Kruppel-like)	0.912907	-5.52472
147784	A_51_P143576	106583			Rbm16	RNA binding motif protein 16
147785	A_51_P143581
147786	A_51_P143659	13856	624	NM_007942	Epo	erythropoietin
147787	A_51_P143682	57908	22808	NM_021346	Zfp318	zinc finger protein 318
147788	A_51_P143712	58865	10987	NM_021480	Tdh	L-threonine dehydrogenase	0.930564	-3.09911
147789	A_51_P143721	104799	41464	NM_134044	Vipar	VPS33B interacting protein, apical-basolateral polarity regulator	1.06448	-3.09911
147790	A_51_P143737	59029	4240	NM_021526	Psmd14	proteasome (prosome, macropain) 26S subunit, non-ATPase, 14	1.04442	-18.5707
147791	A_51_P143744	75777	44907	NM_029430	Ttc23l	tetratricopeptide repeat domain 23-like
147792	A_51_P143773						0.841947	-2.06636
147793	A_51_P143805	66079	11917	NM_025339	Tmem42	transmembrane protein 42	1.06294	-7.97884
147803	A_51_P143855	67841	6836	NM_026402	Atg3	autophagy-related 3 (yeast)	0.872271	0.668657
147804	A_51_P143893	117167	36422	NM_054098	Steap4	STEAP family member 4	0.909923	-0.147866
147805	A_51_P143901	68059	21004	NM_080556	Tm9sf2	transmembrane 9 superfamily member 2	1.03605	-23.1489
147806	A_51_P143915	66510	9537	NM_025607	Rnf181	ring finger protein 181	0.97173	-21.6541
147807	A_51_P143951	11899	7233	NM_007495	Astn1	astrotactin 1
147808	A_51_P144014	14550			Gdap5	ganglioside-induced differentiation-associated-protein 5	0.838342	0.899173
147809	A_51_P144024	277328	7189	NM_177781	Trpa1	transient receptor potential cation channel, subfamily A, member 1	0.904926	-4.76164
147810	A_51_P144052	11630	18168	NM_172393	Aim1	absent in melanoma 1	0.740654	0.98638
147811	A_51_P144090	80879	37900	NM_030696	Slc16a3	solute carrier family 16 (monocarboxylic acid transporters), member 3	0.944544	0.398559
147812	A_51_P144134	70840	41957	NM_027572	Slc22a16	solute carrier family 22 (organic cation transporter), member 16	0.830354	0.946336
147813	A_51_P144143						0.863492
147814	A_51_P144157
[truncated: 39,176 more rows]
