# Supplementary material for: Differences in TCDD-elicited gene expression profiles in human HepG2, mouse Hepa1c1c7 and rat H4IIE hepatoma cells
Source: BMC Genomics. 2011 Apr 15;12:193. doi: 10.1186/1471-2164-12-193 (PMC3089798; doi:10.1186/1471-2164-12-193)
Supplement: Additional File 15 — Whole-genome Agilent microarray data from H4IIE cells treated with TCDD for 24 hrs. A table containing the expression ratio relative to the time matched vehicle control. P1(t)-values represent posterior probabilities of activity on a per gene basis using the model-based t-value. [file 1471-2164-12-193-S15.XLS]

## Sheet: rat.txt
Additional File 15: Whole-genome Agilent microarray data from H4IIE cells treated with TCDD for 24 hrs. The ratio represent expression relative to the time matched vehicle control. P1(t)-values represent posterior probabilities of activity on a per gene basis using the model-based t-value. Blank values for ratios are due to filtered values during analysis while blank values for t-statistic are du…
CloneID	Agilent Probe ID	Entrez GeneID	Homologene ID	RefSeq	Gene Symbol	Gene Name	24 hr ratio	24 hr P1(t)
102240	A_44_P883430						0.763486	0.65946
102241	A_44_P170939	310506	33158	NM_001107681	Ppm1l	protein phosphatase 1 (formerly 2C)-like	0.927065	-15.065
102242	A_44_P1071441						0.88816	-1868.45
102243	A_44_P213726
102244	A_44_P301184						0.976615	-1626.43
102245	A_44_P511248	366057		NR_003722	Gapdh-ps1	glyceraldehyde-3-phosphate dehydrogenase, pseudogene 1	1.00301	-5813.5
102246	A_44_P556707	286928	4209	NM_173143	Abi2	abl-interactor 2	0.884711	-182.072
102247	A_44_P399146						1.04059	-1309.33
102248	A_44_P364620						0.844508	-1.51844
102249	A_44_P998555	314704	8337	NM_001008357	Hcfc2	host cell factor C2	0.868624	-165.018
102250	A_44_P518250						0.836281	-38.2198
102251	A_44_P513070	302822	1195		Igsf1	immunoglobulin superfamily, member 1	0.89354	-1816.39
102252	A_44_P747637
102253	A_44_P144900	291637	69263	NM_001037137	Pcdhga5	protocadherin gamma subfamily A, 5	0.689133	-1438.54
102254	A_44_P534478						0.843701	-93.7863
102255	A_44_P728591
102256	A_44_P607358						1.03819	-2006.02
102257	A_43_P11127
102258	A_44_P136729						0.955216	0.0637788
102259	A_44_P471141	292090	3297	NM_001106196	Galnt2	UDP-N-acetyl-alpha-D-galactosamine:polypeptide N-acetylgalactosaminyltransferase 2 (GalNAc-T2)	0.958373	-929.033
102260	A_44_P440395	691810	2748	NM_001145982	Pla2g4c	phospholipase A2, group IVC (cytosolic, calcium-independent)
102261	A_44_P581181	292016	10144	NM_001106186	Ftsjd1	FtsJ methyltransferase domain containing 1	0.949664	-6958.73
102262	A_44_P119669	360687	17705	NM_001047102	Cadm2	cell adhesion molecule 2
102263	A_44_P106594
102264	A_44_P683018
102265	A_44_P457218	364995	10164	NM_001108898	Ddx28	DEAD (Asp-Glu-Ala-Asp) box polypeptide 28	1.01233	-2808.25
102266	A_42_P809733	363020	10607	NM_001134584	RGD1309410	LOC363020	0.957618	-292.968
102268	A_43_P18841	301509	11219		Tns1	tensin 1	1.04865	-1773.3
102269	A_44_P311821	361436	24990	NM_001108456	Afg3l1	AFG3(ATPase family gene 3)-like 1 (S. cerevisiae)	0.952637	-969.487
102270	A_44_P473449						1.00285	-2309.38
102271	A_44_P413543						0.997567	-2319.42
102272	A_44_P302399	502421	33552	NM_001109338	Slc35f1	solute carrier family 35, member F1	1.15769	-227.456
102274	A_43_P17496	311902	12204	NM_001107838	Rbm18	RNA binding motif protein 18	0.96147	-1282.47
102275	A_44_P106521
102276	A_44_P338632	25010	43796	NM_080770	Scgb2a1	secretoglobin, family 2A, member 1
102277	A_42_P594008	171145	7005	NM_133609	Eif2b3	eukaryotic translation initiation factor 2B, subunit 3 gamma	0.972611	-1829.53
102278	A_44_P112835						0.863903	-17.7158
102279	A_44_P209817	25404	1330	NM_133651	Cav1	caveolin 1, caveolae protein	1.03374
102280	A_44_P285615	404833	27297	NM_001000640	Olr649	olfactory receptor 649	0.98849	-1269.12
102281	A_44_P241196						0.867829	-30.606
102282	A_43_P10894	291556	68404	NM_001025635	Nars	asparaginyl-tRNA synthetase	0.994538	-2316.33
102283	A_44_P383949	302990	74994	NM_175593	Tpsg1	tryptase gamma 1
102284	A_44_P145835						0.972307	-1113.64
102285	A_44_P363410	293645	20802	NM_001106320	Ppfia1	protein tyrosine phosphatase, receptor type, f polypeptide (PTPRF), interacting protein (liprin), alpha 1	0.968351	-776.02
102286	A_44_P417239						0.866247	-306.021
102287	A_44_P798035
102288	A_44_P423841	252893			Dnah7	dynein, axonemal, heavy polypeptide 7	0.886584	-3.88142
102289	A_44_P232164	299743	12106	NM_001106782	Mrpl42	mitochondrial ribosomal protein L42	0.951727	-2445.09
102290	A_44_P303271						1.01307	-36.8646
102291	A_44_P535742	63868	1626	NM_022229	Hspd1	heat shock protein 1 (chaperonin)	1.0975	-844.005
102292	A_44_P373592
102293	A_44_P1071421						1.38352	-1212.41
102294	A_44_P541074	117043	48396	NM_053972	RragB	Ras-related GTP binding B	1.05917	-513.034
102295	A_44_P412955	679923		XM_001054981	LOC679923	similar to voltage-dependent anion channel 1	0.925639	-61.7256
102296	A_44_P533884	293140	17484	NM_001000121	Olr35	olfactory receptor 35	0.947616	-2292.37
102297	A_43_P16718	291689		NM_001100659	Cdc23	CDC23 (cell division cycle 23, yeast, homolog)	0.932931	-167.444
102298	A_44_P505274						1.07361	-2059.39
102299	A_44_P799143
102300	A_44_P989691
102301	A_44_P590829	500120	12677		Stk31	serine threonine kinase 31
102302	A_44_P494066	302044	73936	NM_001000486	Olr959	olfactory receptor 959
102303	A_44_P1044296	304653	18182	NM_001107162	Dcaf15	DDB1 and CUL4 associated factor 15	0.830268	0.735062
102304	A_44_P230780						0.917395	-8.92129
102305	A_44_P442279						0.972085	-2080.76
102306	A_44_P789473						0.836967	-177.512
102307	A_44_P174073						0.96204	-1893.95
102308	A_44_P607659						0.856092	-0.0980259
102309	A_44_P524264
102310	A_44_P900229						0.986161	-1014.24
102311	A_44_P302301	291332	123079		RGD1563652	similar to novel MAM domain containing protein
102312	A_44_P519817						0.826069	-23.1181
102313	A_44_P1031737	113956	69255	NM_133299	Pecr	peroxisomal trans-2-enoyl-CoA reductase	1.14997	-211.075
102314	A_44_P792531	313782	32198	NM_001025700	Fbxl12	F-box and leucine-rich repeat protein 12	0.882867	0.992149
102315	A_44_P305626						1.03742	-1034.44
102316	A_44_P160688						0.928546	-48.6234
102317	A_44_P301963	24967	2094	NM_012708	Psmb9	proteasome (prosome, macropain) subunit, beta type 9 (large multifunctional peptidase 2)	0.986069	-825.088
102318	A_44_P552517	25339	699	NM_012868	Npr3	natriuretic peptide receptor C/guanylate cyclase C (atrionatriuretic peptide receptor C)	0.693806	-16.8272
102319	A_44_P179882	405312	110610	NM_001000960	Olr1292	olfactory receptor 1292	0.791401	-82.5323
102320	A_44_P321305						0.892529	0.337176
102321	A_44_P250213	25532	101538	NM_013019	Rab4a	RAB4A, member RAS oncogene family	0.910201	-28.2445
102322	A_44_P293226	301113	11467	NM_001106873	Slc25a23	solute carrier family 25 (mitochondrial carrier; phosphate carrier), member 23	0.963944	-647.437
102323	A_44_P363442	292316	114501		Smok2a	sperm motility kinase 2A
102324	A_44_P257444	309532	5960	NM_001035002	Atad1	ATPase family, AAA domain containing 1	1.02824	-983.458
102325	A_44_P373567						1.00808	-1155.99
102326	A_44_P643325	363009	12590	NM_001108753	Uhrf1bp1l	UHRF1 binding protein 1-like	1.13035	-103.708
102327	A_44_P1043157	246759	1813	NM_145672	Cxcl9	chemokine (C-X-C motif) ligand 9	0.939934	-634.06
102328	A_43_P19289	289745	32318	NM_001006960	Mtp18	mitochondrial protein 18 kDa	0.869961	0.571749
102329	A_44_P900020						0.854084	-387.195
102330	A_44_P129591						0.884684	-132.938
102331	A_44_P151759	266732			Cdig2	Cdig2 protein	0.919136	-1.46517
102332	A_44_P297690	680423	7239	NM_001079899	Aup1	ancient ubiquitous protein 1	0.926204	-20.3001
102334	A_44_P859396						0.839656	-305.049
102335	A_43_P12200	64076	32539	NM_022287	Slc26a1	solute carrier family 26 (sulfate transporter), member 1	1.28236	-0.93127
102337	A_44_P280123						0.964718	-597.883
102338	A_44_P164199
102339	A_44_P144828	365851	87504	XM_345237	RGD1564513	similar to TDPOZ2	1.00242	-1866.15
102340	A_44_P939661
102341	A_44_P926632	367714	5042	NM_001109012	Rp2	retinitis pigmentosa 2 homolog (human)	1.00583	-1930.11
102342	A_44_P416862	64638	768	NM_022697	Rpl28	ribosomal protein L28	0.974349	-810.597
102343	A_44_P135505
102344	A_44_P520943	308441	5981	NM_001107493	Exosc5	exosome component 5	0.951149	-156.661
102347	A_44_P224566	497897			Zfp2	zinc finger protein 2	1.04889	-1030.42
102348	A_44_P301248	360993	68886	NM_001108367	Smek2	SMEK homolog 2, suppressor of mek1 (Dictyostelium)	1.02216	-1267.52
102349	A_44_P516101	362957	16352	NM_001025285	Ankrd54	ankyrin repeat domain 54	0.901731	-89.9039
102351	A_44_P563934						1.07324	-424.851
102352	A_44_P540067	64510	31330	NM_152861	Rbm10	RNA binding motif protein 10	0.866591	-1.73908
102353	A_44_P671047						0.831685	-1.09946
102354	A_44_P131311	287788	33332		Abca9	ATP-binding cassette, sub-family A (ABC1), member 9
102355	A_42_P729693	64531	10161	NM_022599	Synj2bp	synaptojanin 2 binding protein	0.90969	-3.1908
102356	A_44_P209066						0.849615	-384.111
102357	A_44_P555389	192129	23686	NM_138839	Tmem49	transmembrane protein 49	0.96051	-711.475
102358	A_44_P301067	353229	27040		Sgms1	sphingomyelin synthase 1	0.936463	-437.698
102359	A_44_P441329						0.859087	-8.84414
102361	A_44_P301399
102362	A_44_P214085						0.915584	-722.808
102363	A_44_P216554						1.04562	-447.895
102364	A_44_P241258	310810	40653		Frrs1	ferric-chelate reductase 1	0.901695	-20.5037
102365	A_44_P386543	310652	4999	NM_001014038	Tdrkh	tudor and KH domain containing	0.874738	-13.0828
102366	A_42_P512387	114903	12744	NM_053771	Lim2	lens intrinsic membrane protein 2	0.873152	-201.672
102367	A_44_P992592	252928	40846	NM_145781	Timm13	translocase of inner mitochondrial membrane 13 homolog (yeast)	0.939191	-35.6961
102368	A_42_P586883	294790	55942	NM_001106416	Skp2	S-phase kinase-associated protein 2 (p45)	0.912718	-393.527
102369	A_44_P418163	296480	2469	NM_198744	Tpd52l2	tumor protein D52-like 2	0.913184	-175.267
102370	A_44_P148560						0.979062	-1167.04
102371	A_44_P251425						0.847358	-3.83033
102372	A_44_P307313	287645	5239	NM_001007804	Snf8	SNF8, ESCRT-II complex subunit, homolog (S. cerevisiae)	0.95118	-122.293
102373	A_44_P403209	294318	14995	NM_001013073	Btbd9	BTB (POZ) domain containing 9	0.948183	-604.391
102374	A_44_P256738						0.93152	-93.9481
102375	A_44_P837888	315939	15931	NM_001007710	Acpl2	acid phosphatase-like 2	0.935425	-205.953
102376	A_44_P975167	306970	69326	NM_001107354	Hist1h2an	histone cluster 1, H2an	0.996674	-1286.41
102377	A_44_P203665	29157	3208	NM_001105725	Ccng2	cyclin G2	0.995711	-1275.67
102378	A_43_P14565	289324	5932	NM_001105981	Cnih4	cornichon homolog 4 (Drosophila)	0.952808	-537.789
102379	A_44_P475744	294900	38007	NM_001106421	Tpd52	tumor protein D52	0.972997	-580.166
102380	A_44_P407060
102381	A_44_P719869
102382	A_44_P388154
102383	A_44_P469883
102384	A_44_P379619	499400	117606	NM_001048045	RT1-M5	RT1 class Ib, locus M5	0.900668	-14.1539
102385	A_44_P405203	308632	8634	NM_001107515	Hebp2	heme binding protein 2	0.97977	-613.179
102386	A_44_P792470						0.990632	-625.108
102387	A_44_P387222	300339	20544	NM_001134530	Mmp1a	matrix metallopeptidase 1a (interstitial collagenase)
102388	A_44_P414691	308222	18417		Wdr27	WD repeat domain 27	1.08116	-366.729
102389	A_44_P350843	289874	9247	NM_001106023	Erlec1	endoplasmic reticulum lectin 1	1.00721	-623.279
102390	A_44_P1050444	362749	12232	NM_001007749	Atp5s	ATP synthase, H+ transporting, mitochondrial F0 complex, subunit s (factor B)	0.934252	-234.567
102391	A_44_P125226	100359454		XM_002726874	LOC100359454	hypothetical protein LOC100359454	0.938452	-274.868
102392	A_44_P358361	406194	74884	NM_001002821	RT1-T18	RT1 class Ib, locus T18	0.858928	-1.75591
102393	A_44_P525088	292794	90886	NM_001005877	Ffar2	free fatty acid receptor 2	0.984751	-466.38
102394	A_43_P17344	312682	9111		Bcl2l13	BCL2-like 13 (apoptosis facilitator)	0.864554	0.485774
102395	A_44_P280199						0.849739	-1.72285
102396	A_44_P154027
102397	A_44_P790674	498289	40707		Opn3	opsin 3	0.888149	-130.417
102398	A_44_P434564						0.868216	-5.91583
102399	A_44_P356436						0.927068	-217.429
102400	A_44_P217866	310902			LOC310902	similar to Alcohol dehydrogenase 1A (Alcohol dehydrogenase alpha subunit)
102401	A_44_P394336						0.949244	-151.909
102402	A_44_P324888						0.858547	-58.8839
102403	A_42_P666809						0.97648	-585.823
102404	A_43_P17507
102405	A_43_P16059	89811	87131	NM_053549	Vegfb	vascular endothelial growth factor B	0.885587	-10.5254
102406	A_43_P10569	292148	2779		Eif3a	eukaryotic translation initiation factor 3, subunit A	1.04131	-1194.07
102407	A_44_P703456	501158	11572	NM_001134728	Spag16	sperm associated antigen 16
102408	A_44_P1040710						1.00691	-1286.41
102409	A_44_P248445						1.07149	-1194.07
102410	A_44_P142318	304490	10512	NM_001107142	Anapc7	anaphase promoting complex subunit 7	0.820688	-4.85596
102411	A_44_P449764	29628	37353	NM_032990	Gria3	glutamate receptor, ionotrophic, AMPA 3
102412	A_44_P458671
102413	A_44_P455145	315217	66630	NM_001108106	Plxnb2	plexin B2	0.982712	-1209.02
102414	A_44_P762003	295365	46421		Amigo1	adhesion molecule with Ig like domain 1	0.954625	-660.784
102415	A_44_P829841	309686	12724	NM_001107621	Pofut2	protein O-fucosyltransferase 2	0.896032	-269.229
102416	A_42_P755326	311061	685	NM_001004263	Itgb6	integrin, beta 6
102417	A_44_P194821	315969	38262		Topbp1	topoisomerase (DNA) II binding protein 1	0.968482	-1008.66
102418	A_44_P387912	686883		NM_001044290	Larp7	La ribonucleoprotein domain family, member 7	1.04882	-578.047
102419	A_44_P303455						0.946453	-138.044
102420	A_44_P608187	290562	10602	NM_001100882	Sema3g	sema domain, immunoglobulin domain (Ig), short basic domain, secreted, (semaphorin) 3G	0.818444	-13.1878
102421	A_44_P394150						1.00073	-777.191
102422	A_43_P17410						1.05356	-426.824
102423	A_44_P156582	25756	22548	NM_013200	Cpt1b	carnitine palmitoyltransferase 1b, muscle	0.878865	-0.719212
102424	A_44_P515296	296010	88360	NM_001000369	Olr758	olfactory receptor 758	1.01526
102425	A_44_P806646	363412	72220	NM_001173371	Znf609	zinc finger protein 609	1.00944	-770.329
102426	A_43_P12160	60630	32538	NM_022207	Unc5b	unc-5 homolog B (C. elegans)	0.858244	0.674893
102427	A_42_P475982	337920		NM_176080	Naglt1	Na+ dependent glucose transporter 1	1.03477	-555.275
102428	A_42_P546775	298782	41191	NM_001106706	Ttc27	tetratricopeptide repeat domain 27	0.852148	-46.1838
102429	A_44_P429455	140433	4060		Lama5	laminin, alpha 5	0.810294	0.142785
102430	A_44_P400965						0.880461	-0.0481595
102431	A_44_P324093	315327	13138		Spryd3	SPRY domain containing 3	0.923508	-422.374
102432	A_44_P389744
102433	A_44_P149190	29292	79330		Ftl	ferritin, light polypeptide	1.01138	-750.33
102434	A_44_P309215	305451	11515	NM_001024771	Tnip2	TNFAIP3 interacting protein 2	0.882872	-72.9757
102435	A_44_P559392						0.967251	-321.6
102436	A_44_P808635						0.902441	-48.7118
102437	A_44_P387365	304007	11579	NM_001107096	Cep97	centrosomal protein 97kDa	0.832236	-8.94201
102438	A_44_P981373						0.835612	0.724373
102439	A_44_P424492						1.09485	-446.481
102440	A_44_P199661	361181	81724	NM_001127301	Cul4a	cullin 4A	0.96179	-290.698
102441	A_44_P732939						1.03771	-375.148
102442	A_44_P328028	116569	37606	NM_053841	Lct	lactase
102443	A_44_P324395
102444	A_44_P132533	288003	6288	NM_001105869	Rfc4	replication factor C (activator 1) 4	0.703589	-1.64135
102445	A_44_P239140	298676	11757	NM_001005544	Morn1	MORN repeat containing 1	0.965023	-144.096
102446	A_44_P787848	619374	10929	NM_001034004	Jam2	junctional adhesion molecule 2	0.865158	0.9878
102447	A_44_P1049532	293871	6806	NM_001024974	RGD1311863	similar to RIKEN cDNA 2410127L17	0.90648	-105.037
102448	A_44_P590876	500246	45507	NM_001109247	Arhgap25	Rho GTPase activating protein 25	4.44173
102450	A_44_P689950						0.945658	-402.988
102451	A_42_P665460						1.02127	-512.714
102452	A_44_P510662	56064	7531	NM_019380	Nptn	neuroplastin	1.02118	-390.719
102453	A_42_P799390	246060	58	NM_001033757	Cdkn1c	cyclin-dependent kinase inhibitor 1C	0.964301	-349.945
102454	A_44_P821412	688481	12309		Efcab9	EF-hand calcium binding domain 9
102455	A_44_P390433						0.943583	-241.062
102456	A_44_P470862						0.910056	-312.238
102457	A_44_P443611						0.868749	-53.2286
102458	A_44_P1053316						0.901534	-196.582
102459	A_44_P1000400						0.919158	-111.089
102460	A_44_P704966						0.88519	-17.119
102461	A_44_P204596						1.02022	-528.571
102462	A_44_P1008811						1.04802	-236.476
102463	A_44_P112192	306264	35374		Ankrd28	ankyrin repeat domain 28	0.940122	-47.2899
102464	A_44_P975418						1.01184	-418.955
102465	A_44_P745735						1.06919	-335.162
102466	A_43_P23023	361790	19512	NM_001126287	RGD1309543	similar to 2310014H01Rik protein	0.908493	-358.076
102467	A_42_P789482	314212	36635	NM_001108030	Daam1	dishevelled associated activator of morphogenesis 1	1.05929	-132.005
102468	A_44_P342712	362891	31409	NM_001007265	Os9	osteosarcoma amplified 9	1.02697	-137.402
102469	A_44_P788597						1.0157	-461.243
102471	A_44_P762133	316539	20933	NM_001162411	Epha4	Eph receptor A4
102472	A_44_P366274						0.792654	-52.4399
102473	A_44_P426914	685859	17076	NM_001109482	Ubxn2a	UBX domain protein 2A	1.00251	-391.135
102474	A_44_P550228	25473	1723	NM_012974	Lamb2	laminin, beta 2	0.96538	-309.124
102476	A_44_P133182						0.811844	0.816556
102477	A_44_P874471						1.01501	-441.183
102478	A_44_P137273	361907	69121	NM_001108545	Fbxl7	F-box and leucine-rich repeat protein 7	0.939583	-317.804
102480	A_44_P654363
102481	A_43_P12178	63889	736	NM_022241	Ptgdrl	prostaglandin D receptor-like
102482	A_44_P229776	25489	88807	NM_012986	Nedd4	neural precursor cell expressed, developmentally down-regulated 4	1.2564	-6.13679
102483	A_44_P361014	309157	27059	NM_001127542	Peli3	pellino 3	0.846746	-5.76337
102485	A_44_P375391						0.936894	-255.333
102486	A_42_P477449						1.22895	0.999605
102487	A_44_P147020	24306		NM_001044770	Cyp4a2	cytochrome P450, family 4, subfamily a, polypeptide 2	0.964098	-208.355
102488	A_44_P264460	363247	40681	NM_177419	Xrcc5	X-ray repair complementing defective repair in Chinese hamster cells 5	1.02026	-411.673
102489	A_44_P704483	303140			LOC303140	up-regulator of carnitine transporter, OCTN2	1.00935	-462.805
102490	A_44_P890390						1.05894	-332.274
102491	A_44_P319112
102492	A_44_P255905	303247	2966	NM_001107012	Tnk1	tyrosine kinase, non-receptor, 1	0.988811	-485.116
102493	A_44_P409307
102494	A_44_P213175	291530	11880	NM_001077667	Ccdc68	coiled-coil domain containing 68	1.00359	-482.421
102495	A_43_P12995	117023	20517	NM_053954	Kcns1	potassium voltage-gated channel, delayed-rectifier, subfamily S, member 1	0.981653	-332.158
102496	A_44_P578700						0.888009	-9.96754
102497	A_44_P816514						0.880967	-4.07253
102498	A_44_P944006	499337	52414	NM_001037793	Dock8	dedicator of cytokinesis 8	0.828204	-18.7017
102499	A_44_P154571	689410	86762		LOC689410	hypothetical protein LOC689410	0.882915	-21.7673
102500	A_44_P652213						1.02491	-244.617
102501	A_44_P552759						1.3841	0.78513
102502	A_44_P929695	309804	22862	NM_001107634	Cdc2l6	cell division cycle 2-like 6 (CDK8-like)	1.00247	-363.587
102503	A_44_P436164	306575	10070	NM_001169139	Ckap2	cytoskeleton associated protein 2	0.947683	-257.602
102505	A_42_P727191	29317	111061	NM_177425	Csrp2	cysteine and glycine-rich protein 2	0.607611	0.998626
102506	A_43_P17495	306765	8073	NM_001107338	Zfp346	zinc finger protein 346	0.92718	-143.417
102507	A_44_P342538	362353	8815		Fam115a	family with sequence similarity 115, member A	0.977396	-185.127
102508	A_44_P266479
102509	A_44_P362541	364981	56857	NM_001013235	Scoc	short coiled-coil protein	0.980593	-312.167
102510	A_44_P539947						0.908923	-100.088
102511	A_44_P342075	191572	67425		Ahnak	AHNAK nucleoprotein	0.887456	-98.7536
102512	A_44_P245472	317163	100715	NM_001008773	Eif1a	eukaryotic translation initiation factor 1A	1.19446	0.898015
102513	A_44_P714392
102514	A_42_P682216	305070	10097	NM_001007679	Tmem206	transmembrane protein 206	0.943996	-54.7739
102515	A_44_P100561	290300		NM_001044229	RGD1564996	similar to tumor necrosis factor receptor superfamily, member 19
102516	A_44_P482538	29728	40496	NM_033651	Mcm4	minichromosome maintenance complex component 4	0.949829	-163.512
102517	A_44_P518300	312745	122290		Clec2h	C-type lectin domain family 2, member h
102518	A_42_P842057	289623	3903	NM_001106006	Ube2k	ubiquitin-conjugating enzyme E2K (UBC1 homolog, yeast)	1.06796	-10.2815
102519	A_44_P179912	293429	121516	NM_001000226	Olr279	olfactory receptor 279
102521	A_44_P126834
102522	A_43_P19089	306030	8568	NM_001024256	Med4	mediator complex subunit 4	0.845124	0.0971433
102523	A_44_P277775						0.996523	-354.051
102524	A_44_P300270	360745	4925	NM_001108326	Lztr1	leucine-zipper-like transcription regulator 1	0.911169	-36.2822
102525	A_44_P208081	299570	110515	NM_001001380	Olr1092	olfactory receptor 1092	0.918643	-157.871
102526	A_44_P180067	266707	17692	NM_001100487	Gjd4	gap junction protein, delta 4	0.961176	-88.5908
102527	A_44_P1071270						1.02064	-347.99
102528	A_44_P310877
102529	A_44_P533406						0.894431	-83.8455
102531	A_44_P159296	297797	7139	NM_001013929	Atp6v1h	ATPase, H+ transporting, lysosomal V1 subunit H	0.964771	-201.637
102532	A_43_P19003	310935	2847	NM_199494	Fpgt	fucose-1-phosphate guanylyltransferase	0.986461	-315.744
102533	A_44_P728872						0.923343	-251.122
102534	A_44_P330109	114638	163	NM_040669	Hps1	Hermansky-Pudlak syndrome 1 homolog (human)	0.942584	-22.7787
102535	A_44_P371777	259227		NM_147207	Vof16	ischemia related factor vof-16
102536	A_44_P383899	432392	9650	NM_001002289	Fut8	fucosyltransferase 8 (alpha (1,6) fucosyltransferase)	1.17582	-118.77
102537	A_44_P196754
102538	A_44_P348562
102540	A_44_P476830	266759	1624	NM_153629	Hspa4	heat shock protein 4	1.03494	-339.318
102541	A_44_P632544						0.875712	-41.3559
102542	A_44_P470683	24521	56764	NM_017023	Kcnj1	potassium inwardly-rectifying channel, subfamily J, member 1
102543	A_44_P471818	689616	77420		Apcdd1	adenomatosis polyposis coli down-regulated 1	0.813563	0.757927
102544	A_44_P142573	291549	119793	NM_001106139	RGD1304731	similar to RIKEN cDNA 5330437I02 gene	0.838345	-6.90001
102545	A_44_P370637	313283	104445		RGD1562265	similar to ribosomal protein S12	1.01249	-286.661
102546	A_44_P464926
102547	A_44_P123172
102548	A_44_P886671						0.838417	0.904351
102549	A_43_P12758	29447	5812	NM_053307	Msra	methionine sulfoxide reductase A	0.943559	-93.7309
102550	A_44_P123439	294150	110603	NM_001000269	Olr1683	olfactory receptor 1683
102551	A_44_P1050480	116662	3260	NM_053882	Ecm1	extracellular matrix protein 1	0.962969	-223.108
102553	A_44_P263015	299940	9618	NM_001130542	Sntb1	syntrophin, beta 1	0.825315	1
102554	A_44_P192151						0.886214	-53.756
102555	A_44_P260102	25597	4745	NM_001105724	Rasa2	RAS p21 protein activator 2	1.13169	-119.744
102556	A_43_P15449	29500	390	NM_017222	Slc10a2	solute carrier family 10 (sodium/bile acid cotransporter family), member 2	0.894878	-34.6266
102558	A_44_P340121	295654	57006		Ttc21b	tetratricopeptide repeat domain 21B	1.18064	-2.84261
102559	A_44_P489104
102560	A_44_P700311						0.930273	-108.214
102561	A_44_P479216						0.887742	-2.74228
102562	A_44_P109722	290681	69026	NM_001013052	Nat3	N-acetyltransferase 3
102563	A_44_P245854
102564	A_44_P699869						0.90983	-59.4287
102565	A_44_P328090	282582	22530	NM_001100489	Wnt5b	wingless-type MMTV integration site family, member 5B
102566	A_43_P12692	83709	32204	NM_031814	Git1	G protein-coupled receptor kinase interacting ArfGAP 1	0.94091	-69.417
102567	A_44_P466111	29227	4087	NM_031566	Nfib	nuclear factor I/B	1.08452	-115.323
102568	A_44_P406890						0.915159	-4.83135
102569	A_44_P713311	54299			Ncor1	nuclear receptor co-repressor 1	1.03749	-285.165
102570	A_44_P125823	500877		NM_001047963	LOC500877	Ab1-152	0.910813	-0.91923
102571	A_44_P461912	313304	38206	NM_001173507	Stag2	stromal antigen 2	0.956583	-55.325
102572	A_44_P623686						1.01039	-321.281
102573	A_44_P171420	311487	4722	NM_001107784	Polr3f	polymerase (RNA) III (DNA directed) polypeptide F	0.933406	-68.4522
102574	A_44_P277544						0.830972	0.974485
102575	A_43_P11146	289357	13683	NM_001105986	Lyplal1	lysophospholipase-like 1	0.99427	-321.281
102576	A_44_P145334
102577	A_44_P855484
102578	A_44_P405460						1.04326	-219.255
102579	A_44_P344487	59117	81825	NM_021597	Eif2c2	eukaryotic translation initiation factor 2C, 2	0.940666	-209.606
102580	A_44_P154355	310659	388	NM_001107694	Rfx5	regulatory factor X, 5 (influences HLA class II expression)	0.966081	-309.213
102581	A_44_P899896						0.988856	-313.785
102582	A_44_P151482	444986	18657	NM_001003404	Il22ra2	interleukin 22 receptor, alpha 2	0.85511	0.674773
102583	A_44_P476088	300776	11258	NM_001106830	Iqch	IQ motif containing H
102584	A_44_P405074						1.12339	-50.0082
102585	A_44_P1008753	25177	31038	NM_145669	Fhl1	four and a half LIM domains 1	0.962005	-106.832
102586	A_44_P489280	94106	48099	NM_053574	Vegp2	von Ebners gland protein 2
102587	A_44_P324707	24737	110784	NM_012645	RT1-EC2	RT1 class Ib, locus EC2	0.958358	-98.8138
102588	A_44_P136367
102589	A_44_P391982	303439	8204	NM_001007673	Mmd	monocyte to macrophage differentiation-associated	1.21128	-7.47128
102590	A_44_P398257						0.896597	-121.244
102591	A_44_P335141
102592	A_44_P1040966	362945		NM_001135896	Lrrc24	leucine rich repeat containing 24	0.916374	-155.559
102593	A_44_P323879	309732	13121	NM_001107626	Ado	2-aminoethanethiol (cysteamine) dioxygenase	0.843395	0.19579
102594	A_44_P152517						0.873867	-2.81063
102595	A_44_P139270						0.830753	-2.91168
102596	A_44_P398368						0.905981	-96.6089
102597	A_44_P233425	291044	4669	NM_001011922	Nedd9	neural precursor cell expressed, developmentally down-regulated 9	0.666146	0.397097
102598	A_44_P356885
102599	A_44_P185243	689788	10274		Prdm5	PR domain containing 5	0.843158	-7.55804
102600	A_44_P215210	362263	56924	NM_001108603	Ptprt	protein tyrosine phosphatase, receptor type, T	1.0273	-294.247
102601	A_44_P243643						0.942289	-345.956
102602	A_44_P501973						0.964076	-259.255
102603	A_44_P483514
102604	A_43_P12665	83513		NM_031757	Mmp24	matrix metallopeptidase 24	0.948069	-54.9546
102605	A_44_P473459	362326	8212	NM_001015026	Tspan12	tetraspanin 12	1.14178	-10.4822
102606	A_44_P174517						1.24052	-0.619662
102607	A_44_P640057
102608	A_44_P394483	64574	56886	NM_022639	Chrna10	cholinergic receptor, nicotinic, alpha 10
102610	A_44_P575340	24465	56590	NM_012583	Hprt1	hypoxanthine phosphoribosyltransferase 1	0.972275	-294.247
102611	A_44_P136206	64546	1648	NM_022611	Il12b	interleukin 12b
102612	A_44_P515538	688812		XR_085582	LOC688812	similar to ubiquitin-activating enzyme E1C	1.07888	-59.942
102613	A_42_P617931
102614	A_43_P18473	288626	22669	NM_001105925	Mmp17	matrix metallopeptidase 17	0.952372	-5.24038
102615	A_44_P367564	405230	17256	NM_001000915	Olr790	olfactory receptor 790	1.17307	-285.701
102616	A_44_P543548	117259	20965	NM_057119	Tra2b	transformer 2 beta homolog (Drosophila)	0.885903	-61.6942
102617	A_44_P139894	25022	22566	NM_012712	Fgfr2	fibroblast growth factor receptor 2	0.977075	-294.247
102618	A_44_P357172
102619	A_43_P19193	316758	21146	NM_001108237	Lama1	laminin, alpha 1	0.901818	-18.7586
102620	A_44_P394305
102621	A_44_P403682						0.901407	-279.184
102622	A_44_P469833
102623	A_44_P991472	171387	11891	NM_134374	Rnf39	ring finger protein 39	0.961208	-320.39
102624	A_44_P101073						1.08189	-259.255
102625	A_43_P15782	246770	4158		Gtf2ird1	GTF2I repeat domain containing 1	0.890504	-16.357
102626	A_44_P210431	305614	2354		Sptbn1	spectrin, beta, non-erythrocytic 1	0.906486	-20.5472
102627	A_44_P420980						0.95165	-203.858
102628	A_44_P976187	499677	16014	NM_001024303	Lix1l	Lix1 homolog (mouse)-like	1.04735	-257.019
102629	A_44_P520461	310463	88833		Plch1	phospholipase C, eta 1
102630	A_44_P382053	304965	13106	NM_001100682	Fcrla	Fc receptor-like A	0.898136	-132.403
102631	A_42_P828695	294744	88454	NM_001106411	Gpx8	glutathione peroxidase 8
102632	A_44_P745269	29223	100316		Ak3l1	adenylate kinase 3-like 1	1.16929	0.98966
102633	A_44_P667865	25614	7314	NM_013081	Ptk2	PTK2 protein tyrosine kinase 2	1.02722	-292.128
102634	A_44_P140429	367785	11455		Asb9	ankyrin repeat and SOCS box-containing 9
102635	A_44_P456368
102636	A_44_P1035802						0.899689	-50.352
102638	A_44_P141899	192361	4546	NM_138823	Ppp1r2	protein phosphatase 1, regulatory (inhibitor) subunit 2	0.987394	-368.898
102639	A_42_P513939	317344	17013	NM_001126286	RGD1565685	similar to RIKEN cDNA 1810030O07	0.915812	-117.505
102640	A_44_P778542						1.05767	-153.749
102641	A_43_P16489	295956	8584	NM_001033692	Commd9	COMM domain containing 9	0.934661	-54.2608
102642	A_44_P808443						1.23631	0.696117
102644	A_44_P767158
102645	A_44_P290375	292661	7496	NM_001077644	Ptgir	prostaglandin I2 (prostacyclin) receptor (IP)	0.856385	-2.44033
102646	A_44_P975327	305571	4797	NM_001107240	B3gnt2	UDP-GlcNAc:betaGal beta-1,3-N-acetylglucosaminyltransferase 2	0.874672	-12.9429
102647	A_44_P457069
102648	A_44_P463659	316035	9845	NM_001007802	Cmtm6	CKLF-like MARVEL transmembrane domain containing 6	0.898466	-62.0403
102649	A_43_P16786	293703	12261	NM_199090	Nudt22	nudix (nucleoside diphosphate linked moiety X)-type motif 22	1.0052	-201.981
102650	A_44_P486914	25444	1523	NM_012952	Fgf9	fibroblast growth factor 9
102651	A_44_P510826
102652	A_44_P1002336	362325	18404	NM_001105668	Mdfic	MyoD family inhibitor domain containing	0.943585	-142.969
102653	A_44_P1013837	362787	8062	NM_001010965	Rage	renal tumor antigen	0.970502	-190.807
102654	A_44_P729353	680489	120348	NM_001109415	LOC680489	similar to claudin 1
102655	A_44_P469554	360457	3288	NM_031761	Figf	c-fos induced growth factor
102656	A_44_P447894	290638	113516	NM_001106068	B3gnt3	UDP-GlcNAc:betaGal beta-1,3-N-acetylglucosaminyltransferase 3
102657	A_44_P369612	305633			LOC305633	similar to Antxr2 protein	0.935669	-2.63301
102658	A_44_P220277	311215		NM_001107751	Ext2	exostoses (multiple) 2	0.98166	-138.109
102659	A_44_P730691						0.754973	-1.21282
102660	A_44_P777666						0.799939	-45.3465
102661	A_44_P513771	315987	8805		Vprbp	Vpr (HIV-1) binding protein	0.957677	-102.358
102662	A_44_P147349	307305	79756		Prdm6	PR domain containing 6
102663	A_44_P419064	294257	1292	NM_212466	Cfb	complement factor B	0.844203	0.140153
102664	A_44_P397962	293201	81534	NM_001000129	Olr62	olfactory receptor 62	0.922755	-62.8636
102666	A_44_P819834	308390	11513	NM_001025678	Fkrp	fukutin related protein	0.90179	-14.659
102667	A_44_P209141						0.974999	-197.812
102668	A_43_P18940	311337	37613	NM_001107763	Ltk	leukocyte receptor tyrosine kinase	0.907688	-14.8879
102669	A_43_P12245	64373	68377	NM_022542	Rhob	ras homolog gene family, member B	1.31643	0.463227
102670	A_44_P148422						1.12137	-179.736
102671	A_43_P12328	64831	11280		Ireb2	iron responsive element binding protein 2	0.960508	-160.718
102672	A_44_P1036685	303746	2212	NM_001029900	Mrpl12	mitochondrial ribosomal protein L12	0.946869	-25.3693
102673	A_44_P546493						0.895658	-7.91305
102674	A_44_P234473	681337	44237	NM_001109440	Acot4	acyl-CoA thioesterase 4	0.997492	-203.55
102675	A_44_P116237	300518	10397	NM_181375	Robo4	roundabout homolog 4 (Drosophila)	0.927278	-62.0403
102676	A_44_P313202						0.97135	-177.806
102677	A_42_P660068	83519	2691	NM_031350	Pex3	peroxisomal biogenesis factor 3	1.02743	-167.425
102678	A_44_P928299						0.759335	-3.28352
102679	A_43_P19032						1.0647	-111.585
102680	A_44_P328849
102681	A_42_P626008	311325	12198	NM_001004264	Traf4af1	TRAF4 associated factor 1	0.729927	0.721198
102682	A_44_P707159						0.907963	-7.41673
102683	A_44_P1000561						0.945377	-96.7758
102684	A_44_P405877	304572	45966		Fbrsl1	fibrosin-like 1	0.966331	-151.381
102685	A_44_P150857						0.939753	-98.9898
102686	A_44_P522384	25635	4320	NM_013099	Mc4r	melanocortin 4 receptor	1.03305	-71.5526
102687	A_44_P198304						0.949537	-141.757
102688	A_44_P334953	81730	21063	NM_031066	Fez1	fasciculation and elongation protein zeta 1 (zygin I)
102689	A_44_P885018
102690	A_43_P22791
102692	A_44_P121187	24766	75001		Scn2a1	sodium channel, voltage-gated, type II, alpha 1	0.818929	1
102694	A_44_P458833	314245	5070	NM_199496	Zbtb25	zinc finger and BTB domain containing 25
102695	A_44_P263060	287125	8057	NM_001011891	Nubp2	nucleotide binding protein 2	1.03657	-127.147
102696	A_44_P544661	266682	111391	NM_153312	Cyp3a2	cytochrome P450, family 3, subfamily a, polypeptide 2
102697	A_44_P540517	499839	83963	NM_001110055	RGD1564664	similar to LOC387763 protein	0.822534	0.999897
102698	A_44_P120167						0.964887	-158.42
102699	A_44_P158699	287309	71988	NM_001000006	Olr1423	olfactory receptor 1423	0.950915	-115.125
102700	A_44_P962890						0.972344	-196.141
102701	A_44_P520725	313409	8865	NM_001107949	Dnajc6	DnaJ (Hsp40) homolog, subfamily C, member 6
102702	A_44_P492888	294674	2694	NM_001003401	Enc1	ectodermal-neural cortex 1	1.14356	0.368605
102703	A_44_P179787	362979	14155	NM_199409	Panx2	pannexin 2	1.13942	-9.44038
102704	A_44_P357780						0.919673	-47.9491
102705	A_42_P703647	362638	1352	NM_001108688	Cda	cytidine deaminase	0.994668	-138.109
102706	A_44_P1024836						1.13871	-24.9928
102707	A_44_P185390	315610	17708		Amica1	adhesion molecule, interacts with CXADR antigen 1
102708	A_43_P11151	361400	27827	NM_001108447	Nfatc3	nuclear factor of activated T-cells, cytoplasmic, calcineurin-dependent 3	1.05586	-97.8796
102709	A_44_P146358						0.786664	0.993907
102710	A_44_P606193	366333	32781		RGD1562449	similar to hypothetical protein MGC2817	1.0332	-39.9267
102711	A_44_P315773
102712	A_44_P473303
102713	A_42_P833212	288599	32536	NM_001006957	Eif4h	eukaryotic translation initiation factor 4H	0.95971	-23.5375
102714	A_44_P431587	362737	19635		Heatr5a	HEAT repeat containing 5A	0.940299	-116.313
102716	A_44_P478479	300665			Mizf	MBD2-interacting zinc finger	0.953549	-124.722
102717	A_44_P853909						1.00109	-203.965
102718	A_44_P113430	297554	23109	NM_001106616	Csgalnact2	chondroitin sulfate N-acetylgalactosaminyltransferase 2	1.03798	-35.5905
102719	A_44_P368058	310664	41429	NM_001007697	Prune	prune homolog (Drosophila)	1.02476	-186.015
102720	A_44_P382765	83611	3591	NM_031781	Apba3	amyloid beta (A4) precursor protein-binding, family A, member 3	1.02748	-104.622
102721	A_44_P654209
102722	A_44_P236820	685608	87447		LOC685608	hypothetical protein LOC685608	0.952972	-124.831
102723	A_44_P421848						0.907404	-119.627
102724	A_44_P368044	290660		NM_001115023	Ddx49	DEAD (Asp-Glu-Ala-Asp) box polypeptide 49	0.922149	-44.7416
102725	A_44_P304940	314652	123179		RGD1564744	similar to 60S acidic ribosomal protein P1	1.01643	-184.779
102726	A_44_P554835
102727	A_44_P236656	363494	90852	NM_001108820	Gla	galactosidase, alpha	0.900468	0.577221
102728	A_44_P445124	295769	28042	NM_001000316	Olr516	olfactory receptor 516
102729	A_44_P702234
102730	A_44_P419218
102731	A_44_P725683						0.942951	-8.96165
102732	A_42_P751756	299127	9524	NM_001106738	Jkamp	JNK1/MAPK8-associated membrane protein	1.08002	-64.1301
102733	A_43_P21800	304530	83279	NM_001024254	Taok3	TAO kinase 3	0.901638	-75.1166
102734	A_43_P18526	317599			Atp11c-ps1	ATPase, class VI, type 11C, pseudogene 1
102735	A_44_P993370	289992	4976	NM_001011915	Fermt2	fermitin family homolog 2 (Drosophila)	1.06248	-36.0432
102736	A_44_P116726						1.02452	-175.88
102737	A_44_P422346	288333	129	NM_001100502	Gbe1	glucan (1,4-alpha-), branching enzyme 1
102738	A_44_P840366						0.895804	-73.1929
102739	A_44_P287325						0.938899	0.903481
102740	A_44_P243004	300186	18649	NM_182816	Amigo2	adhesion molecule with Ig like domain 2	0.833196	-47.3523
102741	A_44_P683538						0.970035	-186.015
102742	A_44_P204405						0.90803	0.822127
102743	A_44_P731487	500587	13232		Fbxo44	F-box protein 44	0.99061	-222.329
102744	A_43_P20452	316233	12534	NM_001108203	Tjap1	tight junction associated protein 1	0.898381	0.88985
102745	A_44_P450929
102746	A_44_P238891						0.957545	-63.2745
102747	A_44_P432500
102748	A_44_P282843	361667		NM_001130039	Dhx32	DEAH (Asp-Glu-Ala-His) box polypeptide 32	0.905718	-119.627
102749	A_44_P631512						0.919987	-226.492
102750	A_44_P450272						0.997044	-228.079
102751	A_43_P10098	83579	40714		Gnb5	guanine nucleotide binding protein (G protein), beta 5	0.864237	-52.2364
102752	A_44_P579630
102753	A_44_P399864
102754	A_43_P22613	311622	55965	NM_001107800	Stk4	serine/threonine kinase 4	0.869797	-22.3927
102755	A_44_P313380						0.853097	-19.8311
102756	A_44_P577853
102757	A_44_P394315
102758	A_44_P118380						0.821323	-0.49752
102760	A_44_P806641						0.940964	-48.7062
102761	A_44_P471018	310467	9167	NM_001107679	Tiparp	TCDD-inducible poly(ADP-ribose) polymerase	1.13504	-44.1089
102762	A_44_P109455	24424	121492	NM_177426	Gstm2	glutathione S-transferase mu 2	1.34456	0.890893
102763	A_44_P478868
102764	A_44_P225834						0.940435	-37.6513
102765	A_44_P190093						1.09505	-104.622
102766	A_44_P1017315	24874	465	NM_052801	Vhl	von Hippel-Lindau tumor suppressor	1.03632	-134.122
102767	A_44_P506751	287982	22784	NM_001011896	Abcf3	ATP-binding cassette, sub-family F (GCN20), member 3	0.928166	-3.0054
102768	A_44_P461794	296599	41182	NM_001106561	RGD1311501	similar to chromosome 9 open reading frame 7	0.936548	-18.6563
102769	A_44_P412075	295750	105172	NM_001000306	Olr484	olfactory receptor 484	1.02693	-225.128
102771	A_44_P198173
102772	A_44_P461105	64368	87016	NM_022537	Prl8a7	prolactin family 8, subfamily a, member 7	0.858462	-54.4565
102773	A_44_P111255
102774	A_44_P379367	24748	79525	NM_012646	RT1-N1	RT1 class Ib, locus N1	0.805609	0.969237
102775	A_44_P104616						0.996766	-227.76
102776	A_43_P11978	29417	7418	NM_019208	Men1	multiple endocrine neoplasia 1	0.90712	-26.4243
102777	A_44_P1057791	171566	8344	NM_138532	Nme7	non-metastatic cells 7, protein expressed in (nucleoside-diphosphate kinase)	0.994022	-227.019
102778	A_44_P541011	81808	21158	NM_031130	Nr2f1	nuclear receptor subfamily 2, group F, member 1
102779	A_44_P934022	500110	10758	NM_001024327	Znf467	zinc finger protein 467	0.879536	-23.7871
102780	A_44_P534545	302441	87618	XM_228605	Mageb17	melanoma antigen family B, 17
102781	A_44_P389123	360842	8961		Plekha6	pleckstrin homology domain containing, family A member 6	0.933542	-120.92
102782	A_44_P527286						0.863341	-6.81603
102783	A_44_P553563
102785	A_44_P309523						0.859997	-3.28871
102786	A_43_P11201	497900	100777	NM_001017473	Rmnd5b	required for meiotic nuclear division 5 homolog B (S. cerevisiae)	0.898341	-35.5211
102787	A_44_P344228	24984	1601	NM_183051	RT1-DOa	RT1 class II, locus DOa	0.865612	-21.0753
102788	A_42_P739322	83836	32354	NM_053347	Nde1	nudE nuclear distribution gene E homolog 1 (A. nidulans)	0.92829	-19.531
102789	A_44_P246096
102790	A_44_P522145
102791	A_44_P561254	306007	10910	NM_001170472	RGD1309922	similar to 2610301G19Rik protein	0.9792	-200.999
102792	A_44_P425465						0.919149	-22.734
102793	A_44_P270683
102794	A_44_P331706	313811	8176	NM_001108004	Dnajb5	DnaJ (Hsp40) homolog, subfamily B, member 5	0.98971	-218.665
102795	A_42_P550702	309177	8477	NM_001107574	Znhit2	zinc finger, HIT type 2	1.01501	-137.784
102796	A_44_P404960	293081	105157	NM_001000117	Olr19	olfactory receptor 19
102797	A_44_P412397
102798	A_44_P545594	293383	81542	NM_001000211	Olr239	olfactory receptor 239	0.845349	-0.155685
102799	A_44_P336503						0.958949	-72.4757
102800	A_43_P12079	59103	3587	NM_021583	Ptges	prostaglandin E synthase	0.974852	-114.809
102801	A_43_P13847						0.84593	-6.7093
102802	A_44_P655212						1.00356	-154.458
102803	A_44_P805242						1.01948	-130.261
102805	A_44_P535562						0.966049	-123.63
102806	A_44_P955563						0.858713	0.910958
102807	A_44_P404641						1.68198	0.976145
102808	A_44_P504326						1.16746	0.243954
102809	A_44_P880090						0.995944	-152.767
102810	A_44_P109887	289500	4979	NM_001105998	Ccni	cyclin I	0.991834	-151.565
102811	A_44_P265188	246237	123692		Plekha5	pleckstrin homology domain containing, family A member 5	0.935317	1
102812	A_44_P333329	314630	41391	NM_001012114	Rexo1	REX1, RNA exonuclease 1 homolog (S. cerevisiae)	0.85955	0.916784
102813	A_43_P14752						0.96512	-132.618
102814	A_44_P551096						0.892658	-17.1181
102815	A_44_P139889	301965	31141	NM_053423	Tert	telomerase reverse transcriptase	0.863048	-7.77834
102816	A_44_P503835	364513	52111		Antxrl	anthrax toxin receptor-like	0.83181	-22.4601
102817	A_44_P163816	311346	11995	NM_001012354	Lrrc57	leucine rich repeat containing 57	0.929874	-53.4513
102819	A_44_P204109	315798	17151	NM_001108165	RGD1560796	similar to suppressor of hairy wing homolog 4 isoform 1	0.987857	-147.902
102820	A_44_P447497	685391		NM_001047976	LOC685391	LRRGT00063	0.7779	0.999821
102822	A_44_P214017	140928	56763	NM_001127480	Pde11a	phosphodiesterase 11A	0.756076	0.7508
102823	A_44_P899333
102824	A_44_P367551	113894	31202	NM_175843	Sqstm1	sequestosome 1	1.08999	-11.9839
102825	A_44_P652302
102826	A_44_P253178						0.966529	-118.393
102827	A_44_P629936
102828	A_44_P558641	24367	429		Fgg	fibrinogen gamma chain	0.88594	-34.7092
102829	A_44_P281510	317468	75060	NM_001097582	Tlr7	toll-like receptor 7
102830	A_43_P15126						0.838112	0.919921
102831	A_44_P382501	315601	19844		Foxr1	forkhead box R1	0.840583	-0.704009
102832	A_44_P133760
102833	A_44_P446944						0.872748	-12.76
102834	A_44_P558163	316342	50569	NM_001108212	Lipt1	lipoyltransferase 1	1.04913	-68.3839
102835	A_44_P182276	25660	4473	NM_013121	Cd28	Cd28 molecule
102837	A_43_P23363	360565	13076		Spata22	spermatogenesis associated 22	0.894333	-43.2885
102838	A_44_P763217						0.926255	-59.1353
102839	A_44_P415354	29300	68449	NM_019185	Gata6	GATA binding protein 6	1.10172	-4.02198
102840	A_44_P762552						0.935181	-37.2254
102841	A_44_P219022						0.925379	-2.63695
102842	A_44_P1027971	688730	41370	NM_001109509	Gpr84	G protein-coupled receptor 84	0.882383	-26.4199
102843	A_44_P827555						0.90845	-69.1916
102844	A_44_P659416
102845	A_44_P305864
102846	A_43_P14604
102847	A_44_P379797						0.986875	-149.689
102849	A_42_P529550	245986	7740	NM_139185	Gng8	guanine nucleotide binding protein (G protein), gamma 8	0.910818	-1.54458
102850	A_44_P450193	311861	122246	NM_001107829	Fibcd1	fibrinogen C domain containing 1	0.859814	0.857714
102851	A_44_P274815	303336		NM_001025664	Wsb1	WD repeat and SOCS box-containing 1	0.853471	-11.7967
102852	A_44_P231628	304204	2318	NM_001013121	Snapc2	small nuclear RNA activating complex, polypeptide 2	0.875049	0.288691
102853	A_44_P237159						0.906928	-57.6771
102854	A_44_P527530
102855	A_44_P525300						0.849958	0.996254
102856	A_44_P475866	291406	37122		Znf516	zinc finger protein 516	0.99868	-153.489
102857	A_43_P12184	64020	10355	NM_022254	Gpr85	G protein-coupled receptor 85
102858	A_44_P783176						0.853158	0.663829
102859	A_44_P140342						0.937521	-91.7965
102860	A_44_P356513	311374	16043	NM_001107767	Duoxa1	dual oxidase maturation factor 1	0.937416	-69.1916
102861	A_44_P944687	501143	33650	NM_001113370	Boll	bol, boule-like (Drosophila)
102862	A_44_P260325
102863	A_44_P346046
102864	A_44_P186185						0.978883	-81.9054
102865	A_44_P825629						1.05816	-72.4757
102866	A_44_P235090	314675	72536	NM_001108078	Btbd11	BTB (POZ) domain containing 11	0.95653	-0.141079
102867	A_44_P620106	116487		NM_053802	Tgfbi	transforming growth factor, beta induced	0.903413	-44.4708
102868	A_44_P161192	59328	4313	NM_021692	Smad5	SMAD family member 5	0.870936	-31.8795
102869	A_44_P1045805	309638	55918	NM_001008350	Taf11	TAF11 RNA polymerase II, TATA box binding protein (TBP)-associated factor	1.02099	-134.892
102870	A_44_P979123						1.00006	-154.783
102871	A_44_P410378	299207	38284	NM_001106749	RGD1310769	similar to HSPC288	1.01248	-148.372
102872	A_43_P14495						0.762173	0.90921
102873	A_44_P337592						1.04775	-121.906
102874	A_44_P124367
102875	A_44_P110542	83527	8468	NM_031352	Dbnl	drebrin-like	0.966824	-36.7104
102876	A_44_P574161
102877	A_44_P621856						0.925749	-139.165
102878	A_44_P150359
102879	A_44_P380300	366953	22754	NM_001130572	Nfkbil2	nuclear factor of kappa light polypeptide gene enhancer in B-cells inhibitor-like 2	0.802851	0.998477
102880	A_43_P13762						0.962591	-103.797
102881	A_44_P238906						0.947296	-97.3151
102882	A_44_P684075						1.0832	-50.1021
102883	A_44_P300295
102884	A_44_P266955	24346	117980	NM_017004	Es1	esterase 1	1.19623	-11.7967
102885	A_44_P116870	310698	69431	NM_001009691	Dclk2	doublecortin-like kinase 2	1.0747	-11.2514
102886	A_44_P292696
102887	A_44_P104418						0.891876	-6.4905
102888	A_44_P102685	171060	534	NM_133538	Il13ra2	interleukin 13 receptor, alpha 2
102889	A_44_P281523	302400	3806	NM_001106942	Cdx4	caudal type homeo box 4	1.2977	-45.6782
102892	A_44_P325439	309444	32197	NM_001107600	Fbxw4	F-box and WD repeat domain containing 4	0.927732	-5.48892
102893	A_44_P206002
102894	A_44_P290074						1.12984	-19.0407
102895	A_44_P290934						0.934582	-48.8066
102896	A_44_P243134	25595	1779	NM_013066	Map2	microtubule-associated protein 2	0.896371	-8.57437
102897	A_44_P323819	691905	52252		Pla2g4d	phospholipase A2, group IVD (cytosolic)
102898	A_43_P15596	680174	87051	NM_133292	Sval1	seminal vesicle antigen-like 1
102899	A_44_P535612						1.08024	-6.59908
102900	A_44_P905893
102901	A_44_P546228	362514	16403	NM_001108663	Tstd2	thiosulfate sulfurtransferase (rhodanese)-like domain containing 2	0.929862	-50.7593
102902	A_44_P845432						0.843992	-2.21087
102903	A_43_P21431	305482	23662	NM_001012038	Mtmr3	myotubularin related protein 3	0.874654	-26.2639
102904	A_44_P331083	362959	6396		Tmem184b	transmembrane protein 184B	1.37373	0.680587
102905	A_44_P107370						0.817991	-2.25752
102906	A_44_P868440
102907	A_44_P370229	304334	56879	NM_001012238	Fam20c	family with sequence similarity 20, member C	0.988172	-93.3476
102908	A_44_P255216	24477	3644	NM_012587	Ibsp	integrin-binding sialoprotein
102909	A_44_P425906						0.927279	-99.5863
102910	A_44_P108901						1.03521	-65.5071
102911	A_44_P441031						0.810448	0.189579
102912	A_44_P524471	294718	7047	NM_001106408	Dimt1l	DIM1 dimethyladenosine transferase 1-like (S. cerevisiae)	1.00327	-101.198
102913	A_44_P456876	304208	11582	NM_001107117	Lass4	LAG1 homolog, ceramide synthase 4
102914	A_44_P624201
102915	A_44_P358582						0.996313	-99.5863
102916	A_44_P428782	25541	37717	NM_138508	Scp2	sterol carrier protein 2	1.01734	-96.3142
102917	A_44_P345319	117275	2774	NM_057134	Chrd	chordin	1.05637	-20.9323
102918	A_44_P406775	363146	32388	NM_001014214	Dalrd3	DALR anticodon binding domain containing 3	1.09977	-28.915
102919	A_44_P571937
102920	A_44_P825282
102921	A_44_P262958	690195	15783	NM_001108721	Prima1	proline rich membrane anchor 1	0.90799	-1.26355
102922	A_44_P227060						0.997605	-101.009
102923	A_44_P956990
102924	A_44_P402797	117098	121831	NM_053994	Pdha2	pyruvate dehydrogenase (lipoamide) alpha 2
102926	A_43_P21969
102927	A_44_P540361						0.962432
102928	A_44_P1032348	298563	12172		RGD1311870	similar to RIKEN cDNA 4930549C01	0.946977	0.999964
102929	A_42_P702258	29512	7883	NM_017227	Padi4	peptidyl arginine deiminase, type IV	0.846222	0.0291646
102930	A_44_P114940						0.76325	0.786173
102932	A_44_P868087						1.11347	-4.296
102933	A_44_P263449
102934	A_44_P374794	499541		NM_001047942	LOC499541	LRRGT00045
102935	A_44_P821710						0.846221	0.924317
102936	A_44_P556763						0.755683	-6.94397
102937	A_44_P665909						0.811543	-19.75
102940	A_44_P284200	312688	8047	NM_001014058	Usp18	ubiquitin specific peptidase 18	1.02	-95.9757
102941	A_44_P177058	25587	1632		Id2	inhibitor of DNA binding 2	1.46976	0.863552
102942	A_43_P16703	363448	21304	NM_001013228	Dynlt3	dynein light chain Tctex-type 3	0.973866	-68.5543
102943	A_44_P341133						0.876292	-0.54353
102944	A_44_P747732						0.888	-19.1803
102945	A_44_P362909
102946	A_43_P16935	293678	5725	NM_001025645	Mus81	MUS81 endonuclease homolog (S. cerevisiae)	1.04487	-76.9627
102947	A_44_P318539	24245	111050	NM_001042354	Camk2b	calcium/calmodulin-dependent protein kinase II beta	0.863822	-11.6275
102948	A_42_P620285	373542	48428	NM_184049	Stk25	serine/threonine kinase 25 (STE20 homolog, yeast)	1.03046	-30.5202
102949	A_44_P526017						0.886999	-0.841479
102950	A_44_P942367	309828	15872	NM_001012075	Tspyl4	TSPY-like 4
102951	A_44_P412672	690777	23064	NM_001168586	Rufy2	RUN and FYVE domain-containing 2	1.08345	-55.8805
102952	A_42_P581836						0.8974	-1.63799
102953	A_44_P682959	498415	5092	NM_001025139	Zpbp	zona pellucida binding protein
102954	A_44_P262764	307212	57178	NM_001007687	Cndp1	carnosine dipeptidase 1 (metallopeptidase M20 family)
102955	A_44_P806655	363146	32388	NM_001014214	Dalrd3	DALR anticodon binding domain containing 3	1.08069	0.210038
102956	A_43_P16372	404808	110550	NM_001000616	Olr737	olfactory receptor 737
102957	A_44_P428922						1.05023	-35.2763
102958	A_44_P120635						1.17754	-0.54353
102959	A_44_P367926						0.845251	0.915457
102960	A_42_P764365	58808	23296	NM_021265	Mpp4	membrane protein, palmitoylated 4 (MAGUK p55 subfamily member 4)	0.920483	-32.1916
102961	A_44_P131125						1.15105	-1.5653
102962	A_44_P636597						0.933312	-11.4469
102963	A_44_P327890	362280	2423	NM_201420	Tcfap2c	transcription factor AP-2, gamma
102965	A_43_P15947	25494	1878		Nid1	nidogen 1	0.99586	-94.1431
102967	A_44_P414630	298116	115591	NM_001003409	LOC298116	alpha-2u-globulin (L type)
102968	A_44_P898658						1.03876	-88.8888
102970	A_44_P554568
102971	A_42_P763424	306600	75050	NM_001107324	Atp11a	ATPase, class VI, type 11A	1.17435	-5.67471
102972	A_44_P432355	396527	88824	NM_201423	Ugt1a2	UDP glucuronosyltransferase 1 family, polypeptide A2	2.18691	0.999999
102973	A_44_P590227
102974	A_44_P471612						1.31222	-17.0394
102975	A_44_P321622	360502	12932	NM_001009701	Itfg3	integrin alpha FG-GAP repeat containing 3	0.978139	-78.1307
102976	A_43_P19662						1.02336	-80.9935
102977	A_43_P21885	362393	12976	NM_001044249	Antxr1	anthrax toxin receptor 1	0.921611	-30.9318
102978	A_44_P524953	117042	108857	NM_053971	Rpl6	ribosomal protein L6	0.964483	-23.8095
102979	A_44_P188015
102980	A_44_P379830	309008	8962	NM_001107554	Inpp5f	inositol polyphosphate-5-phosphatase F	0.931297	-40.5292
102981	A_44_P203646						1.053	-1.32719
102982	A_44_P438286
102983	A_44_P358258	56763	10581	NM_020092	Sfrs12	splicing factor, arginine/serine-rich 12	1.11141	-29.7093
102984	A_44_P704353						0.713681	0.917151
102985	A_43_P11032
102986	A_44_P624643						0.916326	-22.1733
102987	A_44_P246010	311478	23472	NM_001107783	Kif16b	kinesin family member 16B	1.00431	-101.109
102988	A_43_P12641	65129	9620	NM_031699	Cldn1	claudin 1
102989	A_44_P344612	309217	7259	NM_001107578	Ms4a1	membrane-spanning 4-domains, subfamily A, member 1
102990	A_43_P16804	298098	9694	NM_001007652	Pole3	polymerase (DNA directed), epsilon 3 (p17 subunit)	0.927732	-33.0522
102991	A_44_P763705	302328	11785	NM_001106934	Pof1b	premature ovarian failure 1B
102992	A_44_P415412	301544	4160	NM_001004252	Farsb	phenylalanyl-tRNA synthetase, beta subunit	1.08297	-30.5202
102993	A_44_P371984	25253	3279		Dpp4	dipeptidylpeptidase 4	0.88291	-8.18494
102994	A_44_P501669						0.958623	-76.9627
102995	A_44_P1040609	296126		NM_001037766	Ascc3l1	activating signal cointegrator 1 complex subunit 3-like 1	1.07268	-12.3755
102996	A_44_P396409	299334	12103	NM_001106758	Cinp	cyclin-dependent kinase 2-interacting protein	0.995844	-101.198
102997	A_44_P345371						0.998881	-101.435
102998	A_44_P625503	499883	45304	NM_001039036	Gabpb1	GA repeat binding protein, beta 1	1.01456	-98.1377
102999	A_44_P192632
103000	A_44_P487648	309696	3192		Bcr	breakpoint cluster region
103001	A_44_P415107	313702			Mad2l2	MAD2 mitotic arrest deficient-like 2 (yeast)	0.934881	-1.26355
103002	A_44_P316540	366074		XM_001061418	RGD1560451	similar to NADH oxidoreductase	1.01042	-97.5703
103003	A_44_P220519	315691	41891	NM_001100722	Lingo1	leucine rich repeat and Ig domain containing 1	0.900044	-34.8232
103004	A_44_P750589						0.950647	-51.2461
103005	A_44_P422626
103006	A_44_P363638						1.06227	-41.5359
103007	A_42_P782490						1.24278	-2.30393
103008	A_44_P154321
103009	A_44_P149635	294862	4301		39146	membrane-associated ring finger (C3HC4) 6	0.882448	-11.6275
103010	A_44_P268666						0.958965	-90.7631
103011	A_44_P912291						0.778688	-21.8574
103012	A_44_P344032						1.00794	-98.4059
103013	A_44_P1046554	114590	40881	NM_053747	Ubqln1	ubiquilin 1	0.951711	-8.18494
103014	A_44_P869099						0.973089	-92.0912
103015	A_44_P913633	686013	122922		LOC686013	hypothetical protein LOC686013
103016	A_44_P295531	362881	49931	NM_001108746	RGD1306474	similar to RIKEN cDNA 9530003J23	0.84805	-28.524
103017	A_44_P484766	498084		NM_001047922	LOC498084	Ab2-093	1.10901	1
103018	A_44_P284642	289859	41646	NM_001024866	Ccdc104	coiled-coil domain containing 104	1.10008	-3.26903
103019	A_44_P932227						1.08357	-15.3384
103020	A_43_P18730	304000	12437	NM_001006990	LOC304000	cell adhesion molecule JCAM	1.07815	-49.5532
103021	A_43_P15928	303242	72110		Dnah2	dynein, axonemal, heavy chain 2	0.932221	-1.49474
103022	A_44_P149954						1.00749	-96.6431
103023	A_44_P606150	685945	110795	NM_001166761	Vom1r104	vomeronasal 1 receptor, 104	0.884205	-0.720166
103024	A_44_P336908						0.951758
103025	A_44_P305118
103026	A_44_P391814	619582	9531	NM_001035001	Tmem69	transmembrane protein 69	0.89567	-9.46518
103027	A_44_P268441	295051	7060	NM_001025407	Alg5	asparagine-linked glycosylation 5, dolichyl-phosphate beta-glucosyltransferase homolog (S. cerevisiae)	0.992164	-99.9818
103028	A_44_P297680	361839	121955		RGD1562230	similar to catenin alpha 3	0.973482	-57.6566
103029	A_44_P515821	362156	9147	NM_001039338	Zdhhc5	zinc finger, DHHC-type containing 5	0.925478	-30.1127
103030	A_44_P253253	302377	18448	NM_001106939	RGD1560455	similar to RIKEN cDNA A630033H20 gene	0.828826	0.990382
103031	A_44_P791404						0.932124	-15.3384
103032	A_44_P511228						0.88795	-2.64889
103033	A_44_P1020422	25491	31391	NM_012987	Nes	nestin	0.936857	-4.22019
103034	A_44_P609981						0.770988	0.943645
103035	A_44_P388401						1.05693	-83.2126
103036	A_44_P493270	117183		NM_054008	Rgc32	response gene to complement 32
103037	A_44_P686021
103038	A_44_P1012748	360549	23219	NM_001012139	Plscr3	phospholipid scramblase 3	0.99715	-101.009
103039	A_44_P487714	680319	87220	NM_001109401	LOC680319	hypothetical protein LOC680319
103040	A_44_P107048						0.895251	-15.3384
103041	A_44_P335734	287159	31228	NM_001007607	Pigq	phosphatidylinositol glycan anchor biosynthesis, class Q	0.871966	0.953447
103042	A_44_P498413						0.871167	0.722175
103043	A_42_P766909	114004	12267	NM_130403	Ppp1r14a	protein phosphatase 1, regulatory (inhibitor) subunit 14A	0.973149	-89.368
103044	A_44_P557050
103045	A_44_P414615	140926	1033	NM_080891	Daxx	death-domain associated protein	0.919569	-5.57868
103046	A_44_P778069						1.07858	-19.75
103047	A_44_P316002	65035	3759	NM_022941	Nr1i3	nuclear receptor subfamily 1, group I, member 3
103048	A_44_P693334
103049	A_43_P19910	299334	12103	NM_001106758	Cinp	cyclin-dependent kinase 2-interacting protein	0.91539	-14.2157
103050	A_44_P679871
103051	A_44_P980775						0.99881	-101.483
103052	A_44_P406874						0.816588	-0.135914
103053	A_44_P525649						0.875013	-0.54353
103054	A_43_P10482
103055	A_44_P1028918						0.968635	-85.3559
103056	A_44_P239300	303743		NM_001013975	RGD1307119	hypothetical LOC303743	0.864655	0.874686
103057	A_44_P135575	364634	69536		Csmd1	CUB and Sushi multiple domains 1	1.0823	-58.2525
103058	A_44_P683082						0.93105	-21.5453
103059	A_44_P118415
103060	A_44_P891499
103061	A_44_P370761	315523	4492	NM_001108133	Nfrkb	nuclear factor related to kappa B binding protein	0.862822	-0.121058
103062	A_44_P515670
103063	A_44_P205928	304275	8734	NM_001107119	Zkscan5	zinc finger with KRAB and SCAN domains 5	0.954366	-33.4887
103064	A_43_P17990	314638	13080	NM_001012115	Creb3l3	cAMP responsive element binding protein 3-like 3	1.43777	0.882375
103065	A_44_P628307						0.892793	-40.5292
103066	A_44_P252517	286934	77133	NM_173149	Havcr1	hepatitis A virus cellular receptor 1	0.940946	-52.3892
103067	A_44_P350035						0.976064	-91.6562
103068	A_44_P472242
103069	A_44_P297659						0.835189	0.590281
103070	A_44_P509035						0.949874	-49.1608
103071	A_44_P313325						0.928171	-9.98568
103072	A_44_P338081	300197	17548	NM_001106792	Znf641	zinc finger protein 641
103073	A_44_P243528						1.0103	-77.5843
103074	A_42_P634825	171565	4719	NM_138531	Stambp	Stam binding protein	0.97512	-56.2302
103075	A_44_P730729						1.03097	-65.1468
103076	A_44_P928865
103077	A_44_P845657						0.954681	-65.1468
103078	A_43_P12924	114628	31909	NM_053754	Abcg5	ATP-binding cassette, sub-family G (WHITE), member 5	1.72323	0.999167
103079	A_44_P286107	295357	4668	NM_001106462	Hbxip	hepatitis B virus x interacting protein	0.895712	-9.07883
103080	A_44_P860405						0.836111	0.734197
103081	A_44_P446046
103082	A_44_P861705						0.957916	-21.8962
103083	A_44_P182386	689134	40767	NM_001135020	Sec61g	SEC61, gamma subunit	1.11021	-27.1326
103084	A_44_P373400						0.917764	-28.9373
103085	A_44_P272797	307348	35507	NM_001107381	Spire1	spire homolog 1 (Drosophila)	1.00373	-78.4763
103086	A_44_P363433	309377	2268	NM_001107591	Sfrp5	secreted frizzled-related protein 5	0.944252	-75.6663
103087	A_44_P294571
103088	A_44_P102077
103089	A_44_P1030714	100036765		NM_001083898	Ccdc92	coiled-coil domain containing 92	0.995723	-77.9259
103090	A_44_P325522	116685	55912	NM_053905	Lmnb1	lamin B1	0.819725	0.697122
103091	A_44_P546233
103092	A_44_P1014472	361466	21389	NM_001108461	Tppp	tubulin polymerization promoting protein	0.954169	-28.9373
103093	A_44_P205869	192251	16359	NM_138891	Gpr149	G protein-coupled receptor 149	1.10006	-14.0077
103094	A_44_P382020	686139	5961		LOC686139	similar to abhydrolase domain containing 11	1.05523	-8.37829
103095	A_44_P335811
103096	A_44_P1046705	499185	32554	NM_001109148	Mrps11	mitochondrial ribosomal protein S11	0.953866	-32.7797
103097	A_44_P127070						0.840581	-3.04831
103098	A_44_P289890						0.873997	0.999793
103099	A_44_P319162						0.899106	0.998812
103100	A_44_P850592						0.922249	-10.3048
103101	A_44_P227361	362426	7065	NM_001100751	Bms1	BMS1 homolog, ribosome assembly protein (yeast)	1.08677	-17.219
103102	A_44_P956203	317578	10362	NM_001134992	Sash3	SAM and SH3 domain containing 3
103104	A_44_P262064	299282		NM_182474	LOC299282	Serine protease inhibitor
103106	A_44_P842692
103107	A_44_P279274
103108	A_44_P966280						0.923716	-18.5028
103109	A_42_P724600	294810	11852	NM_001006976	Tars	threonyl-tRNA synthetase	0.979814	-67.1724
103110	A_44_P362915	252963	1198	NM_145789	Il13ra1	interleukin 13 receptor, alpha 1	0.938632	-67.1724
103111	A_44_P1070649						1.03546	-64.3078
103112	A_42_P683837	364705	22633	NM_001012214	Serpinb6b	serine (or cysteine) peptidase inhibitor, clade B, member 6b	0.978699	-74.7232
103113	A_44_P550095						0.846578	-6.88407
103114	A_44_P529366	24420	68226	NM_001003978	Gspt1	G1 to S phase transition 1	1.10863	0.752292
103115	A_44_P179811	306451	22673	NM_001169133	Odz3	odz, odd Oz/ten-m homolog 3 (Drosophila)
103116	A_44_P184192						0.913059	-2.7671
103117	A_44_P522874	361881	12442	NM_001025729	Zbed3	zinc finger, BED-type containing 3	0.84174	0.95875
103118	A_44_P220226	295541	1830	NM_001106477	Msh4	mutS homolog 4 (E. coli)
103119	A_43_P10428	361808	31131		Snrpc	small nuclear ribonucleoprotein polypeptide C	0.911371	-5.43485
103120	A_44_P288187	25679	1675	NM_013138	Itpr3	inositol 1,4,5-triphosphate receptor, type 3	0.9241	-2.87708
103121	A_44_P322401						0.97904	-62.1484
103122	A_44_P183835
103123	A_44_P798851						0.959077	-40.4039
103124	A_44_P446763
103125	A_44_P524846	266975	4751	NM_001007606	Sars	seryl-tRNA synthetase	0.882849	-0.5719
103126	A_44_P364055
103127	A_44_P185564
103128	A_44_P349050	29688	37980	NM_019263	Minpp1	multiple inositol polyphosphate histidine phosphatase 1	1.03229	-65.5604
103129	A_44_P100936	300954	31224	NM_001106850	Sox14	SRY (sex determining region Y)-box 14	0.880767	-17.4698
103130	A_44_P412724	313098	17674		Usp45	ubiquitin specific peptidase 45	1.08623	-11.8517
103131	A_44_P372839	362044	20429		Cenpe	centromere protein E	0.968806	-38.2045
103132	A_44_P370052	29634	22767	NM_017266	Ldhc	lactate dehydrogenase C
103133	A_43_P19050	299197	8885	NM_001106744	RGD1307597	similar to mKIAA0317 protein	0.852112	-1.0746
103134	A_44_P458494
103135	A_44_P293363						0.995804	-78.2555
103136	A_44_P454890						0.980276	-73.9357
103137	A_44_P471757	307474	4879	NM_001107390	Tcerg1	transcription elongation regulator 1	1.05164	-56.2302
103138	A_44_P509884
103139	A_44_P282415						1.25433	-3.81467
103140	A_44_P279095	294512	41079	NM_001007632	Ascc1	activating signal cointegrator 1 complex subunit 1	0.81765	0.499665
103141	A_44_P512457
103142	A_44_P355221						0.995312	-67.951
103143	A_44_P292031
103144	A_44_P238332	405223	103798	NM_001000912	Olr1591	olfactory receptor 1591	0.852006	0.999271
103145	A_44_P225681						0.825747	0.905852
103146	A_44_P103363
103148	A_44_P591895						1.05394	0.946334
103150	A_44_P286623						0.880623	-14.4332
103151	A_44_P403065						1.03461	-53.8836
103152	A_44_P715612
103153	A_44_P901088	498492	18819	NM_001025141	Ccnb1ip1	cyclin B1 interacting protein 1
103154	A_44_P381881	25125	7960	NM_012747	Stat3	signal transducer and activator of transcription 3	1.10727	-22.1994
103155	A_44_P450496	315324			Krt78	keratin 78	0.972205	-69.4475
103156	A_44_P178259						0.921915	-32.3819
103157	A_44_P449656	405321	85948	NM_001000968	Olr419	olfactory receptor 419	0.911559	-27.4872
103158	A_44_P194256	29487	37358	NM_012796	Gstt2	glutathione S-transferase, theta 2	1.14361	0.486945
103159	A_44_P250041	85492	2093	NM_053532	Psmb7	proteasome (prosome, macropain) subunit, beta type 7	1.00648	-76.4815
103161	A_44_P541426	296472	7957	NM_001011961	Srms	src-related kinase lacking C-terminal regulatory tyrosine and N-terminal myristylation sites	0.924729	-66.7761
103162	A_44_P208779
103163	A_44_P203804						0.845151	-1.13352
103164	A_44_P187476	311191	8844		Ckap5	cytoskeleton associated protein 5	0.939697	-34.812
103165	A_44_P430982	114118			Gng4	guanine nucleotide binding protein (G protein), gamma 4 subunit	1.01007	-74.7232
103166	A_44_P635853						1.20186	0.185817
103168	A_44_P520642	298164			RGD1563975	similar to testis expressed sequence 13B	0.897474	-21.0056
103170	A_44_P388454						0.887746	-52.4677
103171	A_44_P252362
103172	A_44_P494644	309828	15872	NM_001012075	Tspyl4	TSPY-like 4	1.08943	-13.7989
103174	A_44_P322425						0.9696	-53.4121
103175	A_44_P110826						0.943766	-78.1867
103176	A_44_P339248						0.975232	-70.8559
103177	A_44_P402445	24587	40755	NM_012607	Nefh	neurofilament, heavy polypeptide
103178	A_44_P948495
103179	A_44_P879176						0.975439	-31.5952
103180	A_44_P153450						1.05811	-78.2555
103181	A_44_P487337	292566			RGD1559143	sim to ZFP371; Znf gonad protein 1
103182	A_44_P361857						1.13487	-7.98076
103183	A_44_P288015	363187	10028	NM_001008859	Mrps10	mitochondrial ribosomal protein S10	1.06554	-32.7797
103184	A_44_P548842	287533	75059	NM_001013859	Inpp5k	inositol polyphosphate-5-phosphatase K	0.976038	-46.8122
103185	A_44_P578654	500088	22623	NM_001024326	Rab19	RAB19, member RAS oncogene family	0.934185	-38.2045
103186	A_43_P17580	361042	3356	NM_001108377	Pck2	phosphoenolpyruvate carboxykinase 2 (mitochondrial)	0.908066	-0.615774
103187	A_44_P330890	294503	8417	NM_001106394	Nodal	nodal homolog (mouse)	1.01257	-41.2987
103188	A_44_P868611						0.902013	-9.82933
103190	A_44_P354113
103191	A_43_P16505	362007	32622	NM_001012182	Sike	suppressor of IKK epsilon	0.92448	-1.63585
103192	A_44_P295308						1.0518	-16.7262
103193	A_44_P108950
103194	A_44_P272453	304125	8116	NM_001107112	Cldn17	claudin 17
103195	A_44_P178154	366153	18185	NM_001108957	Nut	nuclear protein in testis
103196	A_42_P816740	362724	31662	NM_001108705	Sh3yl1	SH3 domain containing, Ysc84-like 1 (S. cerevisiae)	1.004	-77.707
103198	A_44_P240702	161452	7813	NM_130429	Lef1	lymphoid enhancer binding factor 1
103199	A_43_P15269	29335	20253		Oprk1	opioid receptor, kappa 1
103200	A_44_P500309						1.05532	-58.0864
103201	A_42_P615851	361652	38213		Srcap	Snf2-related CREBBP activator protein	0.927677	-3.74549
103202	A_44_P399720						0.783423	-2.40689
103203	A_44_P299370	295763	17233	NM_001000311	Olr502	olfactory receptor 502
103204	A_44_P548426	365881	16977		Ankrd35	ankyrin repeat domain 35	0.846576	0.734197
103205	A_44_P1000100	295323	11865	NM_001106453	Trim45	tripartite motif-containing 45	0.932702	-26.4331
103206	A_44_P397441	287703	48375	NM_001105837	Eif1	eukaryotic translation initiation factor 1	1.06348	-3.35118
103208	A_44_P714246	360785	20342		Ap1s1	adaptor-related protein complex 1, sigma 1 subunit	0.915039	-2.21728
103209	A_44_P426936	314300	11366	NM_001108040	RGD1307704	similar to RIKEN cDNA 2410016O06	0.894413	0.678419
103210	A_44_P457951
103211	A_44_P975403						0.955843	-48.2191
103212	A_44_P361582
103214	A_44_P237005
103216	A_44_P886888
103217	A_44_P541365
103218	A_44_P929574						0.904619	-41.2987
103219	A_43_P13854
103220	A_44_P309052	365527	79325	NM_001008853	RT1-M6-2	RT1 class I, locus M6, gene 2	1.01775	-59.4608
103221	A_44_P638910						0.908522	-36.9131
103222	A_43_P10536	290537			RGD1309388	similar to DIP13 alpha	0.977075	-70.5125
103223	A_44_P432388	290315	10987	NM_001106044	Tdh	L-threonine dehydrogenase	1.18934	-36.0647
103224	A_44_P201708	313418	10861	NM_001131012	Mier1	mesoderm induction early response 1 homolog (Xenopus laevis)	0.993397	-78.0218
103225	A_44_P399474						0.989208	-17.4698
103226	A_43_P20539	360612	26698	NM_001012142	Scrn2	secernin 2	0.906765	-0.352277
103227	A_44_P171143						1.00652	-77.4527
103228	A_44_P454993						1.00295	-78.1088
103229	A_44_P525726						0.893065	-6.43986
103230	A_44_P120337
103232	A_44_P472281						0.87089	-4.56554
103234	A_44_P210676	364164	86798		LOC364164	hypothetical LOC364164
103235	A_44_P293001	310326	55428	NM_001047885	Arse	arylsulfatase E (chondrodysplasia punctata 1)	0.985091	-73.9357
103236	A_44_P104928	245708	44544	NM_139042	Gucy2g	guanylate cyclase 2G
103237	A_43_P12983	116723	37995	NM_053926	Pip4k2a	phosphatidylinositol-5-phosphate 4-kinase, type II, alpha	0.990013	-75.6663
103238	A_44_P195718
103239	A_43_P16279	305104	1393	NM_001100842	Col9a1	collagen, type IX, alpha 1	0.955431	-52.4677
103240	A_44_P125878						0.932135	-52.4677
103241	A_44_P278116						0.945666	-7.35431
103242	A_44_P833822						0.880887	-17.4698
103243	A_44_P180676	360865	41015		Bat2d1	BAT2 domain containing 1	1.03296	-75.2104
103244	A_44_P236670	691410	86762	XM_001078125	LOC691410	similar to Discs large homolog 5 (Placenta and prostate DLG) (Discs large protein P-dlg)
103245	A_44_P341618						1.08849	-51.9951
103246	A_44_P260272
103247	A_44_P103349	304050	10766	NM_001107102	Fam3b	family with sequence similarity 3, member B	0.836821	-1.63585
103248	A_44_P194458	690648			LOC690648	RGD1359684 protein-like	0.915132	-16.4841
103249	A_42_P687171	298139	36448	NM_001013930	LOC298139	similar to RIKEN cDNA 2310003M01
103250	A_44_P238710	292994	2445	NM_001106266	Tjp1	tight junction protein 1	1.00003	-78.4395
103251	A_44_P200384						0.955054	-50.577
103252	A_44_P119153						1.07802	-12.9898
103253	A_44_P991045	289562	10518	NM_001006959	RGD1359460	MMR_HSR1 domain containing protein RGD1359460	0.951685	-48.2191
103254	A_44_P395538	80754	23489	NM_030585	Rabep2	rabaptin, RAB GTPase binding effector protein 2	0.965755	-50.1045
103255	A_44_P368326						1.06723	-74.7232
103256	A_44_P309573	314028	11734	NM_001108018	Cbll1	Cas-Br-M (murine) ecotropic retroviral transforming sequence-like 1	0.966683	-60.3667
103258	A_44_P552881	304529	10414		RGD1565800	similar to hypothetical protein FLJ20674	1.0358	-3.16677
103259	A_44_P328016	83574	21373	NM_031765	Rxrg	retinoid X receptor gamma	0.920385	-35.6445
103260	A_44_P552573	25100	3308	NM_017077	Foxa3	forkhead box A3	1.02215	-46.3451
103261	A_44_P378022
103262	A_44_P999838
103263	A_44_P400591						1.18917	-14.4332
103264	A_44_P1028290						1.00343	-78.2555
103266	A_44_P191593	116967	100678	NM_053946	Magt1	magnesium transporter 1	1.03902	-38.6398
103267	A_44_P247399						0.998961	-65.5604
103269	A_43_P19762						0.909036	-1.35407
103270	A_44_P591170						0.893728	-5.16063
103271	A_44_P160763	296167		NM_001106513	Pank2	pantothenate kinase 2 (Hallervorden-Spatz syndrome)	0.830406	0.740386
103272	A_44_P267106	499782	120336	NM_001109198	LOC499782	similar to 60S ribosomal protein L12	0.972507	-54.3546
103273	A_44_P245530	116465	359	NM_053783	Ifngr1	interferon gamma receptor 1	0.999686	-78.4763
103274	A_44_P297405						0.808975	0.875598
103275	A_44_P127238	499214	9567	NM_001127655	Chchd8	coiled-coil-helix-coiled-coil-helix domain containing 8	0.934591	-21.2993
103276	A_44_P320617	24851	105374	NM_019131	Tpm1	tropomyosin 1, alpha	0.880594	-0.370816
103277	A_44_P547791	302813	18670	NM_181770	Gpr119	G protein-coupled receptor 119
103278	A_44_P524711	286998	18373	NM_173332	Anubl1	AN1, ubiquitin-like, homolog (Xenopus laevis)	0.872376	-3.35118
103279	A_44_P921786						0.948026	-54.3546
103280	A_44_P1071143						0.873948	-0.638199
103281	A_44_P353708						1.31961	0.999993
103282	A_44_P153972	24716	7517		Ret	ret proto-oncogene
103283	A_44_P454927
103284	A_44_P551463						0.938142	-4.7294
103285	A_44_P220533	300520	8630	NM_001106812	Vsig2	V-set and immunoglobulin domain containing 2	0.93501	-22.5058
103286	A_44_P461025						0.975676	-70.1632
103287	A_44_P724412
103288	A_44_P930130	362455	12572	NM_001108652	RGD1306151	similar to hypothetical protein DKFZp761D0211	0.901707	-6.54854
103289	A_44_P207182						0.892895	-1.78981
103290	A_43_P20332	313308	69669		Thoc2	THO complex 2	0.966532	-59.9149
103291	A_44_P132241
103292	A_43_P12378	78961	56942	NM_023977	Golph3	golgi phosphoprotein 3 (coat-protein)	0.982	-52.0402
103293	A_44_P979417	680282			LOC680282	hypothetical protein LOC680282	0.953275	-46.4515
103294	A_44_P779359
103295	A_44_P394119						1.01498	-55.6656
103296	A_44_P141767	291908	18257	NM_001106171	Tox3	TOX high mobility group box family member 3
103297	A_44_P196356	94173	5035	NM_053581	Idh3B	isocitrate dehydrogenase 3 (NAD+) beta	0.991988	-55.5256
103298	A_44_P929498						0.79158	0.881415
103299	A_44_P398587	363445	3418	NM_001135893	Usp9x	ubiquitin specific peptidase 9, X-linked	0.971213	-46.7624
103300	A_43_P10049	290833	12328	NM_001017444	Tm2d2	TM2 domain containing 2	0.964033	-21.9917
103301	A_44_P794163
103302	A_42_P465408	58967	9472	NM_031647	Sfmbt1	Scm-like with four mbt domains 1	0.955057	-43.8801
103304	A_44_P845274						1.03669	-45.5038
103305	A_44_P335241	309147	73890	NM_001006998	Aldh3b1	aldehyde dehydrogenase 3 family, member B1	1.08365	0.181527
103306	A_43_P17643	500793	32365		Btbd2	BTB (POZ) domain containing 2	0.906105	-1.49161
103307	A_44_P771409						1.05216	-40.1705
103308	A_44_P237938	290851	9374	NM_001106092	Vps36	vacuolar protein sorting 36 homolog (S. cerevisiae)	1.04931	-32.6059
103309	A_44_P925187
103310	A_44_P365889	364899	27056		Ccdc11	coiled-coil domain containing 11
103311	A_44_P328784	288959	79832		RGD1565158	similar to RIKEN cDNA 4921537P18	1.17257	0.568774
103312	A_44_P269675						1.00333	-57.0437
103313	A_44_P168159	64036	479	NM_022269	Cd55	Cd55 molecule
103314	A_44_P307578	25512	37310	NM_013004	Phex	phosphate regulating endopeptidase homolog, X-linked
103315	A_44_P472170	298098	9694	NM_001007652	Pole3	polymerase (DNA directed), epsilon 3 (p17 subunit)	0.836555	-16.1908
103316	A_44_P1012463						0.947323	-23.1249
103317	A_44_P299349	361788	11897	NM_212544	Prr3	proline rich 3	1.01775	-52.2777
103318	A_44_P159776						0.998926	-56.4721
103319	A_44_P959872						0.912265	-9.82305
103320	A_44_P1038885	287451	71749	NM_001005530	Slc16a13	solute carrier family 16, member 13 (monocarboxylic acid transporter 13)	1.06552	-9.82305
103321	A_44_P901846
103322	A_44_P937380						0.827706	0.62478
103323	A_44_P543303	252858	14916		Frmd4b	FERM domain containing 4B	0.820933	-14.2575
103324	A_44_P1020640	291978	6838	NM_001106181	Dus2l	dihydrouridine synthase 2-like, SMM1 homolog (S. cerevisiae)	0.901701	-9.82305
103325	A_44_P659530						0.939904	-17.8251
103326	A_44_P450063	360985	17795	NM_001010961	Tmem17	transmembrane protein 17	0.915045	-19.063
103327	A_44_P775907						0.897519	0.833039
103328	A_44_P215259
103329	A_43_P18409	305310	18952	NM_001107214	Slain2	SLAIN motif family, member 2	0.911913	-9.82305
103330	A_44_P312745	313825	15583	NM_001108006	Vps13d	vacuolar protein sorting 13 homolog D (S. cerevisiae)
103332	A_44_P493812						1.01608	-56.2732
103333	A_44_P340061
103334	A_44_P488571						0.927698	-0.0587946
103335	A_43_P13646	360835	23286	NM_001009448	Cdh19	cadherin 19, type 2
103336	A_44_P261012						0.928971	-1.28663
103337	A_44_P395977	309259	41520	NM_001173527	Ndnl2	necdin-like 2	0.897701	-15.0937
103338	A_44_P401435						0.886583	-0.517245
103339	A_44_P559055						0.934544	-50.2535
103340	A_44_P380626						0.81424	-0.697555
103341	A_44_P547526						0.884302	-0.376072
103342	A_43_P10989	24257	86933	NM_012525	Cgm4	carcinoembryonic antigen gene family 4
103343	A_44_P400393	29376	2778	NM_001168633	Irs2	insulin receptor substrate 2	0.934624	-32.9449
103344	A_44_P520123	54251	20463	NM_019306	Flt1	fms-related tyrosine kinase 1	1.01679	-54.5606
103345	A_44_P886240						1.05152	-51.0448
103346	A_44_P105269	688469	86955		Adam25	a disintegrin and metallopeptidase domain 25 (testase 2)
103347	A_44_P385947						0.78965	0.651943
103348	A_42_P820650						0.882112	0.329741
103350	A_44_P275761	293705	9772	NM_001106332	Otub1	OTU domain, ubiquitin aldehyde binding 1	1.02965	-31.931
103351	A_44_P368513						0.987779	-55.6656
103353	A_44_P479275
103354	A_44_P427006	360468	1089	NM_001007721	Emp2	epithelial membrane protein 2
103355	A_44_P952357						0.865112	-3.84472
103356	A_43_P22494						0.843356	-0.721635
103357	A_44_P435664	365022	35335	NM_001002279	Rnf166	ring finger protein 166	0.945899	-31.5952
103358	A_44_P687814
103359	A_44_P792811	361822	18193	NM_001108529	RGD1308722	similar to RIKEN cDNA A130042E20; open reading frame 57	0.978382	-44.2088
103360	A_44_P536536	308523	10835	NM_001107506	Tshz3	teashirt zinc finger homeobox 3
103361	A_44_P294846	245708	44544		Gucy2g	guanylate cyclase 2G	1.05635	-26.4163
103362	A_44_P424393	363443	225	NM_001108814	Ndp	Norrie disease (pseudoglioma) (human)
103363	A_44_P1070359						1.15246	-5.28927
103364	A_44_P497144						0.915278	-15.0937
103366	A_44_P369965	367065	115524	NM_001000598	Olr1295	olfactory receptor 1295
103367	A_44_P161574	311655	6108	NM_001107804	Mocs3	molybdenum cofactor synthesis 3	0.980514	-49.7061
103368	A_44_P273955	500948		NM_001047964	LOC500948	LRRGT00073	0.935194	-25.7997
103369	A_42_P611561	292787	12616	NM_001106245	Lin37	lin-37 homolog (C. elegans)	0.977277	-46.7624
103370	A_44_P332943	289733	9251	NM_001106015	Pla2g3	phospholipase A2, group III
103371	A_44_P650141						0.991934	-56.0489
103372	A_44_P171416						0.874924	-2.89702
103373	A_44_P732150
103374	A_44_P558379						1.01469	-47.978
103375	A_44_P491897	24923	69375	NM_012700	Stx1b	syntaxin 1B
103377	A_44_P522176						0.916652	-31.5952
103378	A_44_P1024773	299933	5464		Dscc1	defective in sister chromatid cohesion 1 homolog (S. cerevisiae)	0.862524	0.388745
103379	A_43_P17415	303772	20984	NM_198760	Slc16a6	solute carrier family 16, member 6 (monocarboxylic acid transporter 7)	0.979243	-40.1705
103380	A_44_P430630	293960	21215	NM_001106356	Zfand5	zinc finger, AN1-type domain 5	1.20168	0.767622
103381	A_44_P322071						0.897606	-12.3243
103382	A_44_P372099						0.97688
103383	A_44_P527536	311903	12203	NM_001008354	Mrrf	mitochondrial ribosome recycling factor	1.02899	-38.1032
103384	A_44_P245864	294783	9972	NM_001013909	Wdr70	WD repeat domain 70	0.956968	-41.5358
103385	A_44_P640931						0.858776	0.993565
103386	A_42_P587268	314384	48302	NM_001108048	Rps6ka5	ribosomal protein S6 kinase, polypeptide 5	0.816617	-0.650453
103387	A_44_P427028	363252	11507		Fam134a	family with sequence similarity 134, member A	0.860231	-2.0037
103389	A_44_P279650	60583	86938	NM_022195	Ivl	involucrin
103390	A_44_P281352	295549	100610	NM_001013076	Dnajb4	DnaJ (Hsp40) homolog, subfamily B, member 4	0.970607	-29.6069
103391	A_44_P371653						0.792202	-8.39902
103392	A_44_P755912
103393	A_44_P148531						1.11512	-56.7219
103394	A_44_P496176						0.834315	-0.165525
103396	A_44_P244668	29172	68166	NM_019158	Aqp8	aquaporin 8	1.07836	-0.149599
103398	A_44_P180259	289178	1458	NM_001105965	Dpt	dermatopontin
103399	A_43_P21364	363009	12590	NM_001108753	Uhrf1bp1l	UHRF1 binding protein 1-like	1.20432	-5.28927
103400	A_44_P337786	311341	3730	NM_001107764	Pla2g4b	phospholipase A2, group IVB (cytosolic)	0.876338	-1.45616
103401	A_44_P454420	294228	113594	NM_001008886	RT1-S3	RT1 class Ib, locus S3	0.795585	0.933287
103402	A_44_P414757	305287		NM_001024770	Sec3l1	SEC3-like 1 (S. cerevisiae)	0.92266	0.234521
103403	A_43_P10233	296603	2530	NM_001106563	Vav2	vav 2 guanine nucleotide exchange factor	0.948199	-23.4136
103404	A_44_P411131
103405	A_44_P421405	84357	10971	NM_053360	Sh3kbp1	SH3-domain kinase binding protein 1	0.848545	-0.35707
103406	A_44_P295051	289046	9515	NM_001105953	Tmem9	transmembrane protein 9	0.970583	-18.5608
103407	A_44_P718178						0.952332	-26.7275
103408	A_44_P806961						0.947338	0.791301
103409	A_44_P459845	303488	1617	NM_001107042	Hoxb3	homeo box B3
103410	A_44_P450140						0.94956	-35.6847
103411	A_44_P1055271	361041	74564		LOC361041	similar to hypothetical protein
103412	A_44_P358308	295786	34954	NM_001001376	Olr530	olfactory receptor 530	0.900152	-0.338346
103413	A_44_P684022						0.810059	-5.85875
103414	A_43_P23188						0.890901	0.955319
103415	A_44_P396165	296565	17788	NM_001106556	RGD1306215	similar to hypothetical protein MGC36831	1.0019	-57.0067
103416	A_44_P361830
103417	A_44_P889502						0.844391	-4.36274
103419	A_44_P392637						1.17908	-4.44109
103420	A_44_P319238	367160	26078	NM_001109003	Cpne4	copine IV
103421	A_44_P260598	363013	14177	NM_001014205	Tmem123	transmembrane protein 123	1.1856	-3.19016
103422	A_43_P14347						1.16006	-0.697555
103423	A_44_P494788						0.963775	-41.8747
103424	A_44_P104143						0.795166	-18.5608
103425	A_42_P690274	84355	2984	NM_053359	Atox1	ATX1 antioxidant protein 1 homolog (yeast)	1.07469	-0.721635
103426	A_44_P424108	308901	2365	NM_001082572	Trim21	tripartite motif-containing 21
103427	A_44_P495578						0.86743	0.786278
103428	A_44_P113806	78956	2237	NM_133289	Scn9a	sodium channel, voltage-gated, type IX, alpha
103429	A_44_P369760	58845	44067	NM_031624	Igbp1	immunoglobulin (CD79A) binding protein 1	0.990198	-56.1642
103430	A_44_P399999	114597	55785	NM_053752	Suclg1	succinate-CoA ligase, alpha subunit	0.946005	-18.3132
103431	A_42_P625157	305687	41888	NM_001107250	Znf503	zinc finger protein 503	0.994788	-54.9056
103432	A_44_P244662	691145	41747		Immp1l	IMP1 inner mitochondrial membrane peptidase-like (S. cerevisiae)	0.983256	-54.3797
103433	A_43_P14318	79116	1241	NM_024148	Apex1	APEX nuclease (multifunctional DNA repair enzyme) 1	0.97716	-27.9903
103434	A_44_P335603	362685	44687	NM_001108700	Ccdc75	coiled-coil domain containing 75	1.04364	-31.2606
103435	A_44_P644032						1.06396	-32.9449
103436	A_44_P291172						0.975904	-46.4515
103437	A_44_P787014
103438	A_44_P506910
103439	A_44_P883997						1.1637	-11.9639
103440	A_44_P742478	499929	79042	NM_001134983	RGD1564927	similar to TGFB-induced factor 2
103441	A_44_P821851						0.999417	-57.1245
103442	A_44_P334779	259245	115591	NM_147213	LOC259245	alpha-2u globulin PGCL5
103443	A_44_P321115	289603	9873	NM_001106004	Commd8	COMM domain containing 8	1.03187	-38.4487
103444	A_44_P295223	365903	46568	NM_001163568	Fam102b	family with sequence similarity 102, member B	0.96122
103445	A_44_P885461						0.900926	-21.1653
103446	A_44_P426870						0.95195	-22.8383
103447	A_44_P492397						0.944462	-7.50748
103448	A_44_P246054						0.876396	0.707327
103449	A_44_P488939
103450	A_44_P474669						0.930483	-34.3094
103451	A_44_P182807	361174	68893	NM_001108401	Alg11	asparagine-linked glycosylation 11, alpha-1,2-mannosyltransferase homolog (yeast)	1.03606	-20.8945
103452	A_44_P339361						0.889699	-4.60121
103453	A_44_P160167						0.910196	-8.13579
103454	A_44_P445903	363127	13574	NM_001108776	Dnajc13	DnaJ (Hsp40) homolog, subfamily C, member 13	0.97248	-48.8574
103455	A_44_P517988	308562	69348		Klk14	kallikrein related-peptidase 14
103456	A_43_P13086	113995	1924	NM_080780	P2rx5	purinergic receptor P2X, ligand-gated ion channel, 5	1.00037	-55.2274
103457	A_44_P410587
103458	A_44_P185661						0.941496	-22.8383
103459	A_44_P496809
103460	A_44_P395384
103461	A_42_P621832	293498	37124		RGD1306636	hypothetical LOC293498	0.860112	-3.19016
103462	A_44_P1028648	294594	12609	NM_001106399	Spata9	spermatogenesis associated 9
103463	A_44_P284054	314325	9942	NM_001134559	RGD1308907	similar to FLJ20689	0.886003	0.124565
103464	A_44_P416083						0.897927	-1.38683
103465	A_44_P837344	691979	87416		LOC691979	similar to N-acetyltransferase ESCO2 (Establishment of cohesion 1 homolog 2) (ECO1 homolog 2)	1.03968	-33.9671
103466	A_44_P389710
103467	A_44_P112446						0.989171	-50.2535
103468	A_44_P373005	297930	21385	NM_001024757	Wwp1	WW domain containing E3 ubiquitin protein ligase 1	0.809541	0.986506
103469	A_44_P755663						0.842378	0.965118
103470	A_43_P17458	317191	57144	NM_001014105	Apool	apolipoprotein O-like	1.05342	-34.6524
103471	A_44_P413024	619579		NM_001034997	Nrbp	nuclear receptor binding protein	0.969628	-32.2679
103472	A_44_P360017
103473	A_44_P403088	295333			Dennd2c	DENN/MADD domain containing 2C	0.888005	-8.66926
103474	A_43_P13861						0.881668	-13.853
103475	A_44_P244968						0.883963	-9.97575
103476	A_44_P553138	690470	86007	NM_001109594	Accsl	1-aminocyclopropane-1-carboxylate synthase homolog (Arabidopsis)(non-functional)-like	0.944686	-5.47379
103477	A_44_P403438						0.890205	-1.22228
103478	A_43_P18361	303747	4471	NM_001107074	Cd7	Cd7 molecule	0.930776	-4.93547
103479	A_42_P477222	24278	36213	NM_033095	Crygd	crystallin, gamma D	0.924158	-6.26576
103480	A_44_P704817						0.893059	-2.0037
103481	A_44_P1013248	680434	14143	NM_001109407	Dqx1	DEAQ box RNA-dependent ATPase 1	1.04725	-28.3104
103482	A_44_P335369	292168	12258	NM_001039005	Mcoln2	mucolipin 2
103483	A_44_P309666	301066	21080		Ccr8	chemokine (C-C motif) receptor 8
103484	A_44_P1053032	364983	33783		Rnf150	ring finger protein 150	0.892606	-9.82305
103485	A_44_P159004						0.94441	-28.6321
103486	A_44_P966657						0.867834	-5.95839
103487	A_44_P692795						0.829531	0.449377
103488	A_44_P532352	363520	37496	NM_001127555	Irak1	interleukin-1 receptor-associated kinase 1	1.00861	-54.9056
103489	A_44_P561679						1.0347	-49.7061
103490	A_44_P277556
103491	A_44_P854615	314196	11767	NM_001108028	L2hgdh	L-2-hydroxyglutarate dehydrogenase	1.02965	-26.107
103492	A_44_P361850
103493	A_43_P20782	363885			RGD1564846	similar to RIKEN cDNA 2310015N07	0.996213	-57.0067
103494	A_43_P12635	63843	20568	NM_031680	P2ry4	pyrimidinergic receptor P2Y, G-protein coupled, 4	0.871928	0.477219
103495	A_43_P17408
103496	A_44_P408577						0.978569	-49.7061
103497	A_44_P273863	29478		NM_019223	Ndufs6	NADH dehydrogenase (ubiquinone) Fe-S protein 6	0.970499	-44.5356
103498	A_44_P182601	304382	114502		RGD1561143	similar to cell surface receptor FDFACT	1.6558	0.996756
103499	A_44_P443315	691895	87606	NM_001110367	LOC691895	similar to ferritin, heavy polypeptide-like 17
103500	A_42_P840460	288111	16931	NM_001008285	Ccdc52	coiled-coil domain containing 52	1.01461	-49.9817
103501	A_44_P402936						0.981162	-47.0706
103502	A_44_P166046	361730	56710	NM_001039031	Dak	dihydroxyacetone kinase 2 homolog (S. cerevisiae)	0.994761	-54.9056
103503	A_44_P305870
103504	A_42_P529681						1.02483	-44.8604
103505	A_44_P457759
103506	A_44_P974436
103507	A_44_P286888	58857	37824	NM_031631	Vapa	VAMP (vesicle-associated membrane protein)-associated protein A	0.989176	-53.1799
103508	A_44_P867809						0.932806	-24.2929
103509	A_44_P426299	687364		NM_001109676	Asb17	ankyrin repeat and SOCS box-containing 17
103510	A_44_P294756	293609	79350	NM_001000243	Olr315	olfactory receptor 315	1.09585
103511	A_44_P553460
103512	A_44_P543505	293059	12109	NM_001024749	RGD1305713	similar to RIKEN cDNA 3110040N11	0.989426	-55.7996
103513	A_44_P219414
103515	A_44_P109600	25697	76699	NM_013156	Ctsl1	cathepsin L1	1.05387	-37.7576
103516	A_44_P423810	81822	110648	NM_031144	Actb	actin, beta	0.884446	-0.0444206
103517	A_44_P351301	288778	4513	NM_001004206	Pa2g4	proliferation-associated 2G4	1.00796	-56.6451
103519	A_44_P459452
103520	A_44_P135845	314456	8897		Tecpr2	tectonin beta-propeller repeat containing 2	0.906833	-14.2575
103521	A_44_P530424	360477	12525		N-pac	cytokine-like nuclear factor n-pac	0.951478	-1.8766
103522	A_44_P344730	310833	3539	NM_001009405	Arhgap29	Rho GTPase activating protein 29	0.816014	-5.47379
103523	A_44_P402760	29757	3795	NM_031604	Atp6v0a1	ATPase, H+ transporting, lysosomal V0 subunit A1	0.914623	0.497097
103524	A_44_P138967						0.863378	-16.8771
103525	A_44_P208157	79130	9631	NM_024161	Dnajc5	DnaJ (Hsp40) homolog, subfamily C, member 5	0.912498	-10.7686
103526	A_44_P1049055	294993	22610	NM_001106428	Hspa4l	heat shock protein 4 like
103527	A_44_P704642						0.851489	0.986739
103528	A_44_P927578						0.940584	-35.3401
103529	A_44_P183488	64026	11168	NM_022260	Casp7	caspase 7	0.953562	-32.6059
103530	A_44_P119453	683719		XM_001067187	LOC683719	similar to RAS and EF hand domain containing
103531	A_44_P223957
103532	A_44_P210547	25192	115655	NM_173292	Klrb1b	killer cell lectin-like receptor subfamily B member 1B
103533	A_44_P451225						0.925344	-25.7997
103534	A_44_P1055506	679869	7564		LOC679869	similar to transcription factor 7-like 2, T-cell specific, HMG-box	0.937549	-17.8251
103535	A_43_P15024	362018	7421	NM_001108563	Sypl2	synaptophysin-like 2	0.914473	-30.595
103536	A_44_P1039205	296959	37541	NM_001013083	Cpa2	carboxypeptidase A2 (pancreatic)	0.87157	-13.853
103537	A_44_P450075
103538	A_44_P507274	116483	1032		Dars	aspartyl-tRNA synthetase	1.11119	-3.44061
103539	A_44_P984158
103540	A_44_P263265						0.945379	-14.671
103541	A_44_P384046	300630	27275	NM_001000476	Olr1330	olfactory receptor 1330	0.891617	-22.5539
103542	A_44_P1011780	362039	11328	NM_001108565	Pla2g12a	phospholipase A2, group XIIA	1.0186	-53.601
103544	A_44_P638176	500152	49134		Mmrn1	multimerin 1
103545	A_44_P768438						0.749404	0.823028
103546	A_44_P108588	24373	7324	NM_012561	Fst	follistatin	0.813869	0.147846
103547	A_44_P448193	299341	12225	NM_001037769	RGD1304719	similar to RIKEN cDNA 2810002N01	0.973063	-43.8801
103548	A_42_P710870
103549	A_44_P232863						1.1535	-5.10987
103550	A_44_P987257						1.09682	-17.8251
103551	A_44_P235241						0.969304	-55.3795
103552	A_44_P114932						0.785412	0.992917
103553	A_44_P445530	290566	56801	NM_001106062	Ogdhl	oxoglutarate dehydrogenase-like
103554	A_44_P484485	296741	4884	NM_001011967	Fastk	Fas-activated serine/threonine kinase	0.971876	-13.071
103555	A_44_P451717						0.842195	0.380672
103556	A_44_P328930						1.05663	-4.85011
103557	A_43_P20800	295365	46421	NM_206881	Amigo1	adhesion molecule with Ig like domain 1	0.88343	-0.283803
103558	A_44_P1014379	315970	75069	NM_001014097	Cdv3	carnitine deficiency-associated gene expressed in ventricle 3 homolog (mouse)	0.939176	-31.5952
103559	A_44_P1025208	292244	8566	NM_001106205	Mrpl18	mitochondrial ribosomal protein L18	0.93575	-40.5131
103560	A_44_P558157	301295	10003	NM_001122947	Efhc1	EF-hand domain (C-terminal) containing 1
103561	A_44_P529880	291087	50933		RGD1561697	similar to OTTMUSP00000000636	0.96003	-55.3795
103562	A_44_P885618
103563	A_43_P18233	361987	28281		Dennd4b	DENN/MADD domain containing 4B	0.995678	-56.963
103564	A_44_P279249						0.791334	-9.67228
103565	A_43_P17682						0.923413	-11.2685
103566	A_44_P463805	25300	12818	NM_170789	Cd247	Cd247 molecule
103567	A_44_P337300	25084	7784	NM_133380	Il4ra	interleukin 4 receptor, alpha	0.939541	-13.2632
103568	A_42_P476474	25177	31038	NM_001033926	Fhl1	four and a half LIM domains 1	0.852858	0.41229
103569	A_44_P148636	365191	6382	NM_001108906	Chmp2a	chromatin modifying protein 2A	0.985016	-53.601
103570	A_43_P16129	89803	2267		Sfrp4	secreted frizzled-related protein 4
103571	A_44_P453813						0.909345	0.999445
103572	A_43_P12613	58812	8498	NM_031612	Apln	apelin	0.756463	0.899604
103573	A_44_P254896	64470	1448		Ddb1	damage-specific DNA binding protein 1	0.967588	-11.2685
103574	A_44_P224793	305021	9334	NM_001013985	Sccpdh	saccharopine dehydrogenase (putative)
103575	A_43_P13170	170898	21853	NM_133387	Tmlhe	trimethyllysine hydroxylase, epsilon	1.03583	-37.4119
103576	A_42_P558503	294276	74540	NM_212495	Brd2	bromodomain containing 2	0.958743	-11.2685
103577	A_44_P412233	303242	72110		Dnah2	dynein, axonemal, heavy chain 2
103578	A_44_P1071228	294103	55840	NM_001106375	Papss2	3'-phosphoadenosine 5'-phosphosulfate synthase 2	1.03002	-57.1245
103579	A_44_P377845	301165		NM_001025662	LOC301165	similar to hypothetical protein 4932415M13
103580	A_44_P417879	79227	11533	NM_024384	Thoc6	THO complex 6 homolog (Drosophila)	0.951258	-0.198086
103581	A_44_P1004645	29516	709	NM_017229	Pde3b	phosphodiesterase 3B, cGMP-inhibited	1.0657	-21.4385
103582	A_44_P123818						1.30604	0.388745
103583	A_44_P722574
103584	A_44_P332928	309069	27985	NM_001107557	RGD1306820	similar to erythroid differentiation-related factor 1
103585	A_44_P844819
103586	A_44_P309499	302703	17724		Klhl34	kelch-like 34 (Drosophila)	0.943564	-16.9911
103587	A_44_P338118						0.797564	0.948008
103588	A_43_P20794	361686	98024	NM_001015024	Osbpl5	oxysterol binding protein-like 5
103589	A_44_P324430	24551	4324	NM_033235	Mdh1	malate dehydrogenase 1, NAD (soluble)	0.895597	-8.04793
103590	A_44_P363535	361257	46310		RGD1564129	similar to hypothetical protein 4930474N05
103591	A_44_P644180
103592	A_44_P478514						0.823678	0.732038
103593	A_44_P252728						0.879762	-4.61421
103594	A_44_P438726						0.923652	-3.27075
103595	A_44_P276097	316304	9569	NM_181383	Lgsn	lengsin, lens protein with glutamine synthetase domain	0.796176	0.691845
103596	A_44_P280954	292858	110727	NM_001135173	Klk1c10	T-kininogenase	0.883242	0.735398
103597	A_44_P130166	683788		NM_001100806	LOC683788	similar to Fascin (Singed-like protein)
103598	A_44_P852878						1.15198	-6.24705
103599	A_44_P994906	300913	9681	NM_001166342	Il1rapl2	interleukin 1 receptor accessory protein-like 2	0.727467	0.999821
103600	A_44_P407243	311791	12093	NM_198770	Zmynd19	zinc finger, MYND-type containing 19	0.775707	0.645004
103601	A_44_P498712	309629	40720	NM_212506	Pfdn6	prefoldin subunit 6	0.977717	-32.2587
103602	A_44_P1037706	302554	12335	NM_001106957	Glod5	glyoxalase domain containing 5	1.00137	-38.4628
103603	A_43_P20191	363109	9205	NM_001108772	Pgm3	phosphoglucomutase 3	0.901143	-2.64159
103604	A_44_P110475
103605	A_44_P530320	246116	2120	NM_001100479	Ptpn4	protein tyrosine phosphatase, non-receptor type 4	0.89508	0.878414
103606	A_44_P464384	363041	49624	NM_001108757	Pate4	prostate and testis expressed 4
103607	A_44_P106598	298851	9896	NM_001017451	RGD1309228	similar to putative protein, with at least 9 transmembrane domains, of eukaryotic origin (43.9 kD) (2G415)	0.911791	-4.37808
103608	A_44_P360442						0.966815	-35.4914
103609	A_44_P132937	171039	7921	NM_133518	Rph3a	rabphilin 3A
103610	A_44_P817539	362173	4310	NM_001012185	Caprin1	cell cycle associated protein 1	1.05653	-6.66447
103612	A_44_P389462	317260		NM_001040155	Zmym3	zinc finger, MYM-type 3	0.993145	-37.0741
103613	A_44_P197124	362918	8841	NM_001130563	Mtss1	metastasis suppressor 1	0.748566	0.99354
103614	A_44_P306964	362138	9640	NM_001012184	Rbms1	RNA binding motif, single stranded interacting protein 1	1.19849	0.649566
103615	A_44_P325320						0.867282	0.978915
103616	A_44_P271842	308236	75022	NM_001107468	Zfp53	zinc finger protein 53	0.871842	0.99997
103617	A_44_P437488						0.92644	-8.68549
103618	A_44_P627982						1.01792	-35.4914
103619	A_43_P19148	313845	4117	NM_001100716	Sos1	Son of sevenless homolog 1 (Drosophila)	0.90917	-12.7968
103620	A_42_P580844	54237	68203	NM_019296	Cdc2	cell division cycle 2, G1 to S and G2 to M	0.849671	0.934754
103621	A_44_P122912	24346	117980	NM_017004	Es1	esterase 1	1.19358	-0.105107
103622	A_44_P160733
103623	A_44_P402464	312382	55852	NM_181381	Abcg2	ATP-binding cassette, sub-family G (WHITE), member 2	0.794827	-0.405315
103624	A_44_P403444	363235	23264	NM_001013413	Als2	amyotrophic lateral sclerosis 2 (juvenile) homolog (human)	0.921153	-4.37808
103625	A_44_P500571						0.948288	-21.1339
103626	A_44_P194474	499573		NM_001047947	LOC499573	LRRGT00056
103627	A_44_P157789	287113	40648	NM_001011890	Rnps1	ribonucleic acid binding protein S1	0.944946	0.372506
103628	A_44_P618385	298609	32580	NM_001031648	Efhd2	EF-hand domain family, member D2	1.03655	-31.4332
103629	A_44_P435973						1.15541	-5.56595
103630	A_44_P225400						0.863435	0.994656
103631	A_44_P267554	315920	12703	NM_001037784	Vsig1	V-set and immunoglobulin domain containing 1
103632	A_44_P398492	307594	10810	NM_001107405	Mib1	mindbomb homolog 1 (Drosophila)	0.838427	-2.53744
103633	A_44_P395642	170578	11374	NM_130750	Asz1	ankyrin repeat, SAM and basic leucine zipper domain containing 1	0.882706	-28.5721
103636	A_44_P407020
103637	A_44_P1011386	292160	32378	NM_001106203	Znhit6	zinc finger, HIT type 6	1.12644	-0.487678
103638	A_44_P960350						1.02523	-30.3609
103639	A_44_P1016085	362184	41704		Dnajc24	DnaJ (Hsp40) homolog, subfamily C, member 24	1.09403	-6.55813
103641	A_44_P886124						1.00942	-36.7287
103642	A_44_P245123						0.883595	0.230017
103645	A_44_P231148
103646	A_43_P12153	58963	38131	NM_022189	Htr3b	5-hydroxytryptamine (serotonin) receptor 3b	0.914707	-6.24705
103647	A_44_P263037	362972	11883		Pnpla3	patatin-like phospholipase domain containing 3	0.97757	-28.1142
103648	A_44_P684740	306055	8700	NM_001107279	Pcdh17	protocadherin 17
103649	A_44_P164068	299907	30957	NM_001130540	Ext1	exostoses (multiple) 1	1.18025	-2.80352
103650	A_44_P360650	288832	121504	NM_001000066	Olr1058	olfactory receptor 1058	0.928293	-11.4582
103651	A_44_P560458	685374	41804		Ankrd13c	ankyrin repeat domain 13C	0.938244	-5.94762
103652	A_44_P880354						1.17232	-0.74116
103653	A_43_P12474	81637	5335	NM_031008	Ap2a2	adaptor-related protein complex 2, alpha 2 subunit	1.04012	-1.19233
103654	A_42_P779097						0.972282	-36.077
103656	A_44_P154474						0.799552	-4.86011
103657	A_44_P217273	117180	5179	NM_054006	Csde1	cold shock domain containing E1, RNA binding	1.0483	-4.86011
103658	A_43_P17475	297504	33836		Edem1	ER degradation enhancer, mannosidase alpha-like 1	0.916846	-13.5043
103659	A_44_P520810	100359818		XM_002727014	LOC100359818	carcinoembryonic antigen-related cell adhesion molecule 1-like	0.882642	-12.4525
103660	A_44_P182557	140808	11636	NM_080785	Manea	mannosidase, endo-alpha	1.05464	-38.4628
103661	A_44_P323535	304558	41023		LOC304558	similar to TPR repeat-containing protein KIAA1043
103662	A_44_P304740						1.0201	-29.9211
103663	A_44_P491374						0.956971	-14.424
103664	A_44_P1005051	302669	21413	NM_001005551	Car5b	carbonic anhydrase 5b, mitochondrial	1.26914	0.954698
103665	A_44_P292310						0.731566	0.999946
103666	A_44_P178357	366733	19334		RGD1565168	similar to RAP2A, member of RAS oncogene family	0.96266	-34.3412
103667	A_44_P1026260	116589	20580	NM_057108	Serpinb5	serine (or cysteine) peptidase inhibitor, clade B, member 5
103668	A_44_P508809	296394	2865	NM_001106544	Dpm1	dolichyl-phosphate mannosyltransferase polypeptide 1, catalytic subunit	1.03681	-23.2099
103669	A_44_P605864	361038	9921	NM_001108376	RGD1308430	similar to 1700123O20Rik protein	0.949642	-5.56595
103670	A_44_P185921						1.05347	-9.22256
103671	A_44_P279460						0.94798	-8.29851
103672	A_44_P112267	307026		XM_225445	RGD1560737	similar to elicitor-like mating protein M81
103673	A_44_P104221						0.808861	0.826216
103674	A_44_P555002	307475	18754	NM_181633	Gpr151	G protein-coupled receptor 151	0.804973	-4.00536
103675	A_44_P153389						0.858211	-1.2895
103676	A_44_P454646	360906	12104	NM_001170456	Fam69a	family with sequence similarity 69, member A	0.955101	-29.0262
103677	A_43_P19497	313474	100716	NM_001009424	Eps15	epidermal growth factor receptor pathway substrate 15	0.949795	0.956103
103678	A_44_P208579	364867	11014	NM_001108890	Ticam2	toll-like receptor adaptor molecule 2	1.00862	-38.4148
103679	A_44_P260542						1.01071	-37.57
103680	A_44_P386757	289295	120225	NM_001099467	Vom2r30	vomeronasal 2 receptor, 30	0.874816	0.995453
103681	A_44_P933149						1.0004	-35.0171
103682	A_44_P234013	292607	110801	NM_001008934	Vom1r53	vomeronasal 1 receptor, 53	0.85733	-0.290604
103683	A_44_P500955	25726	4321	NM_013182	Mc5r	melanocortin 5 receptor
103685	A_44_P219005
103686	A_44_P349318
103687	A_44_P358216	171053	41235	NM_133531	Pank4	pantothenate kinase 4	0.970803	-18.4698
103688	A_44_P732252						0.898689	0.999992
103689	A_44_P429886						0.823395	0.929534
103690	A_44_P1000525	293967	41009	NM_001106357	Smc5	structural maintenance of chromosomes 5	1.03982	-28.5721
103691	A_42_P629394	63996	4597	NM_031683	Smc1a	structural maintenance of chromosomes 1A	1.06365	-14.8027
103692	A_44_P360620	293816	64899	NM_001000262	Olr383	olfactory receptor 383
103693	A_44_P115764						0.954456	-4.00536
103694	A_44_P108166						0.970848	0.995994
103695	A_44_P506245	691252			LOC691252	rCG23598-like
103696	A_44_P327586						0.882479	-3.14893
103698	A_44_P1027602	308759	32423	NM_001037647	Unc45a	unc-45 homolog A (C. elegans)	0.926955	-0.74116
103699	A_44_P400936						0.954973	-14.9943
103700	A_44_P789669						1.01817	-32.46
103702	A_44_P236438
103703	A_43_P15775	317399	3473	NM_001037201	Ddx21	DEAD (Asp-Glu-Ala-Asp) box polypeptide 21	1.15878	-4.86011
103704	A_44_P1007008	295704	3112	NM_001024755	Ube2l6	ubiquitin-conjugating enzyme E2L 6	0.979684	-36.2147
103705	A_42_P679371	155151	6545	NM_130411	Coro1a	coronin, actin binding protein 1A	0.961438
103706	A_44_P444275						0.921555	-2.14963
103707	A_44_P842353						0.924448	-10.9826
103708	A_43_P12244	64372	8262	NM_022541	Timm8b	translocase of inner mitochondrial membrane 8 homolog b (yeast)	0.962955	-33.2425
103709	A_44_P496643						1.11812	-6.14596
103710	A_44_P392201	682105		NM_001048047	LOC682105	similar to receptor expression enhancing protein 2	1.08479	-23.6769
103711	A_44_P103966
103712	A_44_P192336	312728	4860	NM_001107890	Tspan9	tetraspanin 9
103713	A_44_P182488						0.928942	-12.1147
103714	A_44_P375665	288080			Stxbp5l	syntaxin binding protein 5-like	0.892357	-9.50027
103715	A_44_P481013						0.948547	-23.6769
103716	A_43_P15701	81756	55698	NM_031092	Rab13	RAB13, member RAS oncogene family	0.760324	0.891757
103717	A_44_P661776						0.828426	0.645004
103718	A_44_P1017125	299116	32517	NM_001097581	Sav1	salvador homolog 1 (Drosophila)	0.955809	-31.0093
103719	A_44_P760751						0.873887	-3.8633
103720	A_44_P135402						0.949387	-6.24705
103721	A_44_P549501
103722	A_44_P1028858	29143	1577	NM_017113	Grn	granulin	0.842086	0.889223
103723	A_44_P745881
103724	A_44_P537273						0.907712	0.999964
103725	A_44_P572320
103726	A_44_P313708	81657	1132		Gabbr1	gamma-aminobutyric acid (GABA) B receptor 1	0.962132	-0.844113
103727	A_44_P332712						0.908805	0.905679
103728	A_44_P306454	296694	71970	NM_001000397	Olr434	olfactory receptor 434	0.916653	-4.15139
103729	A_44_P489366	294559	7870	NM_001001507	Oit3	oncoprotein induced transcript 3
103730	A_44_P321855
103731	A_44_P624391
103732	A_44_P557217	171096	1011	NM_133566	Cst6	cystatin E/M	0.890711	-4.15139
103733	A_42_P600870	500413	90150	NM_001171802	LOC500413	hypothetical protein LOC500413	1.53658	0.987269
103734	A_44_P357644						0.952983	-36.9629
103735	A_44_P390979	171503	117458	NM_134468	Camk1	calcium/calmodulin-dependent protein kinase I	0.900161	-0.405315
103736	A_44_P618374						0.91718	-14.8027
103737	A_44_P523323	100270678		NM_001144991	Spns2	spinster homolog 2	1.00771	-36.8477
103738	A_44_P294785	315452	64896	NM_001000516	Olr1121	olfactory receptor 1121	0.801156	0.887932
103739	A_44_P253380	367059	86762		RGD1563738	similar to Discs, large homolog 5 (Placenta and prostate DLG)	0.987237	-36.6058
103740	A_44_P282716	289222	4091	NM_182668	Nit1	nitrilase 1	0.997668	-38.3258
103741	A_44_P236306	304495	13069	NM_001100679	Kdm2b	lysine (K)-specific demethylase 2B	0.937503	-13.6851
103742	A_44_P1045820	291847	40927		Ccdc113	coiled-coil domain containing 113	1.0392	-35.9358
103743	A_44_P772662						0.998408	-30.3609
103744	A_44_P563313						0.854675	0.584925
103745	A_44_P306930	306409	23031	XM_001072319	Ddx60	DEAD (Asp-Glu-Ala-Asp) box polypeptide 60
103746	A_44_P480830	690895	23435	NM_001079943	Zfp426	zinc finger protein 426	0.93885	0.526423
103747	A_44_P248770
103748	A_44_P1071162						0.912684	-1.2895
103749	A_44_P225976
103750	A_44_P899127	500300	48491	NM_001024334	LOC500300	similar to hypothetical protein MGC6835	0.917414	-22.2812
103752	A_44_P126506	688673	5297	NM_001047114	Pomt2	protein-O-mannosyltransferase 2	0.972567	-32.0553
103753	A_44_P312333	312491	7447	NM_001107868	Zfml	zinc finger, matrin-like
103754	A_44_P204367						0.851685	0.962047
103755	A_44_P221742	296651	37999	NM_001106569	Psmd5	proteasome (prosome, macropain) 26S subunit, non-ATPase, 5	0.985969	-36.8477
103756	A_44_P456852	84474	3627	NM_053414	Ddx1	DEAD (Asp-Glu-Ala-Asp) box polypeptide 1	1.02891	-31.4332
103758	A_44_P290823						0.942653	-19.562
103759	A_44_P145671
103760	A_44_P508573
103761	A_44_P881225
103762	A_43_P10054	298369	69380	NM_001044234	Osbpl9	oxysterol binding protein-like 9	1.03232	-28.5721
103763	A_42_P503597	301352	32675	NM_001106903	Mrpl30	mitochondrial ribosomal protein L30	0.913499	-6.77214
103765	A_44_P1057272	361798	48460	NM_212463	Ehmt2	euchromatic histone lysine N-methyltransferase 2	0.81851	0.951223
103766	A_44_P604902						0.892104	-4.69508
103767	A_44_P548257	360848	18428		Shisa4	shisa homolog 4 (Xenopus laevis)	0.823398	0.444213
103768	A_44_P529718	361634	8810	NM_001108501	Cp110	CP110 protein	0.832159	-0.597771
103769	A_44_P224146						0.925249	-6.88116
103770	A_44_P196957	246237	123692		Plekha5	pleckstrin homology domain containing, family A member 5	0.949956	-25.3185
103771	A_44_P1035872	361473	5905	NM_001025723	Mtrf1l	mitochondrial translational release factor 1-like	0.989729	-37.1814
103772	A_44_P508804
103773	A_44_P499479	363018	27936		RGD1311723	similar to KIAA1731 protein	0.932849	-12.9713
103774	A_44_P272081	291228	72239		Mkx	mohawk homeobox	0.865249	0.985665
103775	A_44_P354229						0.852149	0.0524777
103776	A_44_P309780	361384	55957	NM_001108441	Dnajb1	DnaJ (Hsp40) homolog, subfamily B, member 1	0.872001	0.940845
103777	A_42_P788760	362762	9210	NM_001108716	Dcaf4	DDB1 and CUL4 associated factor 4	0.940793	-0.236973
103778	A_43_P15106						0.750218	0.584925
103779	A_44_P120425						0.998885	-38.4628
103780	A_44_P400741	290685	69456	NM_001106080	Tktl2	transketolase-like 2
103781	A_44_P538886
103782	A_44_P373145
103783	A_43_P19277	360559	10378	NM_001113781	Fam64a	family with sequence similarity 64, member A	1.00354	-38.0267
103784	A_44_P725407
103785	A_44_P152317						0.947771	0.801259
103787	A_44_P1040941	24206	1240	NM_012500	Apeh	N-acylaminoacyl-peptide hydrolase	1.03038	-26.0222
103788	A_44_P715240	288568	8387		Pilra	paired immunoglobin-like type 2 receptor alpha
103789	A_44_P115314
103790	A_44_P854689	500564	9219	NM_001109271	Ldlrap1	low density lipoprotein receptor adaptor protein 1	0.930887	-0.597771
103791	A_44_P456029						0.928012	-4.37808
103792	A_44_P293750	619577		NM_001034995	Rnf14	ring finger protein 14	0.96052	-10.6735
103793	A_44_P166186	311854	56677	NM_001039197	Tor1b	torsin family 1, member B	0.892602	0.421341
103794	A_44_P206292						0.755372	0.956103
103795	A_44_P229299	304361	32447	NM_001100678	Mepce	methylphosphate capping enzyme	0.914942	-0.0595542
103796	A_44_P586370
103797	A_44_P269723	306890		NM_001107351	Serpinb9e	serine (or cysteine) proteinase inhibitor, clade B, member 9e
103798	A_44_P726985	29436	4579	NM_001177321	Tfpi	tissue factor pathway inhibitor (lipoprotein-associated coagulation inhibitor)	0.89858	0.895439
103799	A_44_P893293	499971	18602	NM_001024317	LOC499971	similar to hypothetical protein 4931409K22
103800	A_44_P405890						0.878157	-0.844113
103801	A_44_P1052006	353251		NM_181477	Prss21	protease, serine, 21	0.974399	-36.7287
103802	A_44_P638554
103803	A_44_P202573						0.818316	0.980095
103804	A_44_P100618	100365875		XM_002725975	LOC100365875	DC2 protein-like	0.981553	-31.2221
103805	A_44_P582417
103806	A_44_P478981	58975	4244		Klrg1	killer cell lectin-like receptor subfamily G, member 1
103807	A_44_P191405
103808	A_44_P126491
103809	A_44_P151459	116727	30972	NM_053930	Gp1bb	glycoprotein Ib (platelet), beta polypeptide
103810	A_44_P290257	405218	79678	NM_001000908	Olr1565	olfactory receptor 1565	0.900956	-2.14963
103811	A_44_P724603						1.26612	0.999963
103812	A_44_P132805	501038		NM_001047965	LOC501038	Ab2-060
103813	A_44_P651814	691719	49320		Tnfrsf13b	tumor necrosis factor receptor superfamily, member 13B
103814	A_44_P267842
103815	A_44_P457505	296076	37738	NM_001106497	Srp14	signal recognition particle 14	1.06125	-15.1875
103816	A_43_P12011	54241	3572	NM_019299	Cltc	clathrin, heavy chain (Hc)	1.07127	-16.5804
103817	A_44_P508730
103818	A_43_P11601	25352	2334	NM_012880	Sod3	superoxide dismutase 3, extracellular	2.39087	0.999997
103819	A_44_P445489	290020	27116		Olr1621	olfactory receptor 1621
103820	A_44_P395020
103821	A_42_P689631	312275	20940	NM_001107857	Ephb6	Eph receptor B6
103822	A_44_P396320						0.946591	-21.1339
103823	A_44_P232290	303902	13137	NM_001012017	Dirc2	disrupted in renal carcinoma 2 (human)	0.909981	0.337504
103824	A_44_P323773	291283	110860	NM_001013057	Akr1c2	aldo-keto reductase family 1, member C2
103825	A_43_P18570	315606	4338	NM_001108139	Mll1	myeloid/lymphoid or mixed-lineage leukemia 1	1.00268	-38.2439
103826	A_44_P111347						1.01857	-35.9358
103827	A_44_P103309	301543	51848		Sgpp2	sphingosine-1-phosphate phosphotase 2
103828	A_44_P220351	682507		NM_001110365	Wasl	Wiskott-Aldrich syndrome-like	0.995622	-38.36
103829	A_44_P921080						0.922429	-19.562
103830	A_44_P726097	311866	44526	NM_001107833	Lrsam1	leucine rich repeat and sterile alpha motif containing 1
103831	A_44_P139611						0.981892	-36.3487
103833	A_44_P319618						0.77856	-5.75431
103834	A_44_P269536	289094	23741		Hmcn1	hemicentin 1
103835	A_44_P125710	286937	9562	NM_173152	Pex5l	peroxisomal biogenesis factor 5-like	0.886382	-14.0515
103836	A_44_P294906
103837	A_44_P381543
103838	A_44_P140449	680021	49088	NM_001113754	Grhpr	glyoxylate reductase/hydroxypyruvate reductase	0.944023	-2.33793
103839	A_44_P245979	499847	11451	NM_001109203	Prrg4	proline rich Gla (G-carboxyglutamic acid) 4 (transmembrane)	1.06028	-11.6199
103840	A_44_P331027	314532			RGD1562420	similar to hypothetical protein
103841	A_44_P1033294	498486	41323	NM_001134757	Gnpnat1	glucosamine-phosphate N-acetyltransferase 1	1.25573	0.869543
103842	A_44_P288401
103843	A_42_P643349	688228		NM_001109495	LOC688228	similar to Myosin light polypeptide 4 (Myosin light chain 1, atrial isoform)	0.937833	-6.99155
103844	A_44_P622857
103845	A_44_P526821
103846	A_44_P359052	314405	57056	NM_001108053	Otub2	OTU domain, ubiquitin aldehyde binding 2	0.825762	0.965392
103847	A_43_P12799	84468	3156	NM_053408	Chst3	carbohydrate (chondroitin 6) sulfotransferase 3	0.859239	-4.37808
103848	A_44_P505145
103849	A_44_P667280	501721	41961		RGD1561684	similar to keratin associated protein 2-4	0.934308	-4.07788
103850	A_43_P19684	89830	223	NM_053566	Ptch1	patched homolog 1 (Drosophila)	0.911038	-5.56595
103851	A_44_P302721
103852	A_42_P696084	81651	20445	NM_031022	Cspg4	chondroitin sulfate proteoglycan 4	0.815556	0.493883
103853	A_43_P14265						0.977721	-35.3366
103854	A_44_P117166						0.820524	-5.56595
103855	A_42_P645923	24250	37258	NM_012522	Cbs	cystathionine beta synthase	0.91328	-3.65746
103856	A_44_P782176						0.872684	0.99898
103857	A_44_P461849	307724	18296	NM_001107414	Rpgrip1l	Rpgrip1-like	0.819795	-0.202524
103858	A_44_P116355	293242	17382	NM_001000144	Olr103	olfactory receptor 103
103860	A_44_P140695	288006	17806	NM_001105870	Rtp1	receptor (chemosensory) transporter protein 1	0.885157	-5.94762
103861	A_43_P10474						1.01206	-36.7287
103862	A_44_P810504
103863	A_44_P195839	689364	41374	NM_001109533	Chmp1b	chromatin modifying protein 1B	1.05993	-11.7832
103865	A_44_P530108						0.813494	0.140215
103866	A_44_P363874	690898	32584	NM_001127581	Sh3bp5l	SH3 binding domain protein 5 like	0.846376	-2.01541
103868	A_44_P395796						1.04792	-26.957
103869	A_44_P1054085	681059	6303	NM_001173451	Vps25	vacuolar protein sorting 25 homolog (S. cerevisiae)	0.968372	-19.562
103870	A_43_P17192						1.03143	-26.0222
103871	A_44_P642722						0.886774	-2.64159
103872	A_44_P508066	94270	36176	NM_053601	Nnat	neuronatin
103873	A_42_P801580	295922	8645	NM_001106488	Mtch2	mitochondrial carrier homolog 2 (C. elegans)	0.99799	-38.3258
103875	A_44_P329015	691543	11495	NM_001109645	LOC691543	hypothetical protein LOC691543	0.952891	-30.1417
103876	A_44_P304449	308394	86933	NM_001025679	Psg16	pregnancy specific glycoprotein 16	1.05813	-24.1452
103877	A_44_P154910						0.887627	-19.7837
103878	A_44_P817426
103879	A_44_P342088	304900		NM_001170603	Astn1	astrotactin 1
103880	A_44_P269184	293595	34961	NM_001000233	Olr295	olfactory receptor 295	0.940858	-24.6142
103881	A_44_P410016	294091	1187	NM_001024753	Ifit2	interferon-induced protein with tetratricopeptide repeats 2	0.892625	-3.93384
103882	A_44_P527699						0.980944	0.998736
103883	A_42_P598602	300678	55	NM_001077646	Cd3g	CD3 molecule, gamma polypeptide
103884	A_44_P459918	300721	23110	NM_001025411	Dnaja4	DnaJ (Hsp40) homolog, subfamily A, member 4	0.900375	-1.01048
103885	A_42_P471768	363275	31268	NM_001108808	Eif4e2	eukaryotic translation initiation factor 4E family member 2	1.01676	-29.2517
103886	A_44_P541337						1.16155	-2.14963
103887	A_44_P591109						0.920076	-21.5907
103888	A_44_P875993						1.10359	-8.555
103889	A_42_P766648	290214	16322	NM_001106034	Cmtm5	CKLF-like MARVEL transmembrane domain containing 5	0.850012	-0.766327
103890	A_42_P655047	113931	7524	NM_001105739	Prrx2	paired related homeobox 2
103892	A_43_P20723	362284	14482	NM_214459	Phactr3	phosphatase and actin regulator 3	0.906167	-0.89793
103893	A_43_P20370	307483	55880	NM_001107393	Diaph1	diaphanous homolog 1 (Drosophila)	0.823707	0.894227
103894	A_44_P306664	24816	825	NM_017054	Tbxa2r	thromboxane A2 receptor	0.937641	-1.09938
103895	A_44_P417793						0.945446	-30.1417
103896	A_44_P824369						1.01998	-37.8916
103897	A_44_P160180						0.932957	-7.44689
103898	A_44_P700166						1.01414	-38.1963
103899	A_44_P652021						1.17378	0.948559
103900	A_44_P619138
103901	A_44_P109965
103902	A_44_P506224						1.04153	-15.9748
103903	A_44_P163399						0.837513	0.998345
103904	A_44_P300531						0.948826	-9.22256
103906	A_44_P161473	365914			Amy2-3	amylase 2-3, pancreatic	0.877483	0.984129
103907	A_44_P390123						1.01522	-35.9358
103908	A_44_P436859	64046	4083	NM_022279	Mre11a	MRE11 meiotic recombination 11 homolog A (S. cerevisiae)	0.980674	-30.3609
103909	A_44_P387160						0.93481	0.707174
103910	A_44_P160888	259225	7483	NM_172045	Ppp1r14b	protein phosphatase 1, regulatory (inhibitor) subunit 14B	1.0476	-16.5804
103911	A_44_P289267						1.00302	-38.3897
103912	A_43_P16885	314856	1793	NM_001108099	Mdm2	Mdm2 p53 binding protein homolog (mouse)	0.979365	-33.4322
103913	A_44_P645407
103914	A_44_P1030225	25080		NM_012737	Apoa4	apolipoprotein A-IV	0.988345	-36.4791
103915	A_44_P511299	313529	41573	NM_001107964	Tmem53	transmembrane protein 53	1.13492	0.891757
103916	A_44_P691763
103917	A_44_P104704	294126	115653	NM_175586	Taar7b	trace amine-associated receptor 7b	1.00554	-35.643
103918	A_44_P608365	58821	3984	NM_031616	Zranb2	zinc finger, RAN-binding domain containing 2	1.12737	-2.43625
103919	A_44_P286086	310341	14377		Fat4	FAT tumor suppressor homolog 4 (Drosophila)
103920	A_44_P118625						1.05885	-10.0743
103921	A_44_P429483	363799	17610		RGD1308154	similar to CG11388-PA	0.945967	0.397455
103922	A_42_P571169	311224	10100		Ttc17	tetratricopeptide repeat domain 17	0.95002	0.915775
103923	A_43_P22657	316164	2232	NM_001012129	Satb1	SATB homeobox 1	0.768347	0.972815
103924	A_44_P781967						0.872886	0.999994
103925	A_44_P282605	303547	20458	NM_001107051	Ezh1	enhancer of zeste homolog 1 (Drosophila)	0.986876	-36.077
103926	A_44_P157781						0.913746	-3.93384
103927	A_44_P311693						0.96057	-27.1896
103928	A_44_P321931	300710	20922	NM_001106820	Ddx10	DEAD (Asp-Glu-Ala-Asp) box polypeptide 10	0.934764	-4.37808
103929	A_44_P159110	290562	10602	NM_001100882	Sema3g	sema domain, immunoglobulin domain (Ig), short basic domain, secreted, (semaphorin) 3G	0.950164	-13.6851
103930	A_44_P428970	691393	31281	NM_001168583	Oxa1l	oxidase assembly 1-like	0.951497	-10.0743
103931	A_44_P746808						1.06183	-20.6803
103932	A_44_P114577	296138	75083	NM_001106508	Acoxl	acyl-Coenzyme A oxidase-like
103933	A_42_P597308	290279	5952	NM_001134990	N6amt2	N-6 adenine-specific DNA methyltransferase 2 (putative)	0.990603	-36.9629
103934	A_44_P164192						1.05704	-14.424
103935	A_44_P142201	25700	3645	NM_013159	Ide	insulin degrading enzyme	1.07307	-0.27246
103936	A_43_P20544	287989	20938	NM_001105868	Ephb3	Eph receptor B3	0.967847	-35.3366
103937	A_43_P16031	54268	2058		Mapk4	mitogen-activated protein kinase 4	0.919057	-21.1339
103938	A_44_P820706						0.864881	-1.42594
103939	A_44_P375683						0.881885	-0.00188164
103940	A_43_P10890	366995	3388	NM_001013245	Tbca	tubulin folding cofactor A	0.978033	-35.7911
103941	A_44_P293941
103942	A_43_P15808	299509	21113		Myo1a	myosin IA	0.959942	-31.4332
103943	A_43_P11292						1.16275	-0.466626
103944	A_44_P180084	113919	1155	NM_001105738	Gpx5	glutathione peroxidase 5
103945	A_43_P20103						0.905332	-4.94429
103946	A_44_P855773						0.886092	0.999698
103947	A_44_P349498	361342	17150		Cplx4	complexin 4
103948	A_44_P348244	353255	6098		Nadsyn1	NAD synthetase 1	0.957231	-31.2221
103949	A_44_P122675						1.10228	-4.45572
103950	A_44_P542986
103951	A_44_P578935						1.06047	-22.7446
103952	A_44_P427346	171396	49408	NM_134378	Sulf1	sulfatase 1	0.914849	-37.2847
103953	A_44_P186883	79430	107317	NM_173103	Clcnkb	chloride channel Kb	0.922425	-15.5782
103954	A_44_P280306						0.97843	-31.4332
103955	A_44_P282318						0.988024	-37.1814
103956	A_44_P895829						0.887628	-5.56595
103957	A_44_P377751						0.742349	-3.20941
103958	A_44_P837980						1.07894	-13.1474
103959	A_44_P208051	293762	72014	NM_001000246	Olr324	olfactory receptor 324	1.42378	0.981022
103960	A_44_P483127
103961	A_44_P110143	207117	1049		Dnah8	dynein, axonemal, heavy chain 8
103962	A_43_P10785	310201	100714	NM_001008770	Cmbl	carboxymethylenebutenolidase homolog (Pseudomonas)	1.09372	-14.0515
103964	A_44_P182816	290912	9960	NM_001024972	Arglu1	arginine and glutamate rich 1	1.11737	-5.65952
103965	A_44_P548543	362288	13168		Rtel1	regulator of telomere elongation helicase 1	0.975609	-33.4322
103966	A_44_P376043
103967	A_44_P388607						0.891956	-33.8039
103968	A_44_P391891	503124	86417		RGD1563625	similar to zinc finger and SCAN domain containing 4
103969	A_44_P183241	303836	7640	NM_001107084	Bcl6	B-cell CLL/lymphoma 6	0.895851	-1.49724
103970	A_44_P219046						1.04553	-13.8675
103971	A_43_P16250	363265	68033	NM_001135759	Col4a3	collagen, type IV, alpha 3	1.00199	-38.3897
103972	A_44_P564669						1.02203	-35.9358
103973	A_44_P296819						0.951762	-38.4697
103974	A_44_P532595						1.03303	-38.1442
103975	A_44_P392359	360034	9150	NM_182844	Myrip	myosin VIIA and Rab interacting protein
103976	A_44_P900140						1.16118	-8.95098
103977	A_44_P633631						1.00634	-38.3258
103978	A_44_P228403						0.890237	0.240519
103979	A_44_P347651						0.816359	0.606094
103980	A_44_P225891	24592	226	NM_012609	Nf1	neurofibromin 1
103981	A_44_P504580						0.958234	-36.4791
103982	A_44_P220424	367620	86798	NM_001025755	MGC116197	similar to RIKEN cDNA 1700001E04
103983	A_42_P575140						1.05055	-13.1474
103984	A_42_P655890	100361506			LOC100361506	Armc3 protein-like
103985	A_43_P13126	170570	12540	NM_130747	Acot12	acyl-CoA thioesterase 12	0.787421	0.538801
103986	A_44_P366832	114116	55765	NM_053657	Cdc42bpa	CDC42 binding protein kinase alpha	0.929995	-22.7446
103988	A_44_P250697	364858	65357		Stk32a	serine/threonine kinase 32A	0.829927	0.963948
103989	A_44_P276714	361183	9768		Ankrd10	ankyrin repeat domain 10	0.898501	-0.074514
103990	A_44_P326233	362366	23059	NM_001013210	Fkbp14	FK506 binding protein 14	0.919284	-18.686
103992	A_44_P609110
103993	A_42_P717631						1.0608	-17.6172
103994	A_44_P489782						1.01503	-33.4322
103995	A_44_P821738
103996	A_44_P174181	259242	113391	NM_147211	Wipf3	WAS/WASL interacting protein family, member 3	0.826791	0.953734
103997	A_42_P547027	292485	119	NM_001004218	Fuca2	fucosidase, alpha-L- 2, plasma	0.902117	-3.20941
103998	A_44_P855516
103999	A_44_P390995	25566	20701	NM_013044	Tmod1	tropomodulin 1	0.942124	-20.9067
104000	A_44_P233786	29461	2536	NM_030997	Vgf	VGF nerve growth factor inducible	0.87111	-0.575092
104001	A_44_P306032						0.793695	-6.14596
104002	A_44_P214379	311478	23472	NM_001107783	Kif16b	kinesin family member 16B	0.925377	-1.64629
104003	A_44_P510844	685007			LOC685007	similar to unc-93 homolog A
104004	A_44_P229540	362132	32274	NM_001108581	Epc2	enhancer of polycomb homolog 2 (Drosophila)	0.929467	-11.298
104005	A_44_P105327						0.845424	-2.85906
104006	A_43_P18712	365458	13852	NM_001014246	RGD1309482	similar to chromosome 10 open reading frame 4; similar to putative acid phosphatase F26C11.1	1.06041	0.48709
104007	A_44_P446890						0.910468	-0.89793
104008	A_44_P420640	683983		NM_001128191	LOC683983	similar to Nucleoporin Nup43	0.878945	-1.94387
104010	A_44_P324968						0.891703	0.973875
104011	A_44_P602501
104012	A_44_P1056788	680945	11101	NM_001109433	Sdf2l1	stromal cell-derived factor 2-like 1	0.929819	-2.97549
104014	A_44_P267444	296117	13654	NM_001013919	Galk2	galactokinase 2	0.951	-11.2228
104015	A_42_P645467	363268	11927	NM_001108804	Fbxo36	F-box protein 36
104016	A_44_P449544	266687	37409	NM_153316	Slc35e4	solute carrier family 35, member E4	0.883874	0.985021
104017	A_44_P242580
104018	A_44_P471201	297783	32045	NM_001106632	Mybl1	myeloblastosis oncogene-like 1	0.868993	-2.44773
104019	A_44_P715050						0.951047	-5.98286
104020	A_44_P459202						0.855087	0.824688
104021	A_44_P234500						0.911645	-2.49739
104022	A_44_P547866	24256		NM_019126	Psg19	pregnancy specific glycoprotein 19
104023	A_43_P17372	366826	64823	NM_001108987	Diras1	DIRAS family, GTP-binding RAS-like 1	0.863695	0.985595
104024	A_44_P502338						0.80803	0.938671
104025	A_44_P822121	499990	41561		RGD1562351	similar to chromosome 7 open reading frame 23	0.872644	-1.51127
104026	A_43_P12602	29573	37482	NM_031589	Slc37a4	solute carrier family 37 (glucose-6-phosphate transporter), member 4	0.840215	0.997441
104027	A_44_P545958						0.953574	-16.454
104028	A_42_P532103	56611	20857	NM_019905	Anxa2	annexin A2	1.04814	-0.991194
104030	A_44_P306414	405193	110603	NM_001000892	Olr1679	olfactory receptor 1679	0.967293	-5.36255
104031	A_44_P838882
104032	A_44_P194768	362810	27027	NM_001108727	Coq10a	coenzyme Q10 homolog A (S. cerevisiae)	0.802728	0.999394
104033	A_44_P408679	308023	8522	NM_175597	Ssx2ip	synovial sarcoma, X breakpoint 2 interacting protein	0.956337	-17.4393
104034	A_44_P375832						0.950389	-12.0376
104035	A_44_P288443	364630	10264	NM_001108878	Thsd1	thrombospondin, type I, domain containing 1	0.828246	0.99707
104036	A_44_P388783	362432	7844	NM_001003707	Clec4d	C-type lectin domain family 4, member d
104037	A_43_P15001						1.02935	-13.5817
104038	A_42_P550241	65048	1110	NM_022954	Fat2	FAT tumor suppressor homolog 2 (Drosophila)
104039	A_44_P159500	363219	14787	NM_001009714	Mitd1	MIT, microtubule interacting and transport, domain containing 1	1.00353	-23.1503
104040	A_43_P17864	295344	14910	NM_001007639	St7l	suppression of tumorigenicity 7-like	0.999813	-23.2386
104041	A_44_P234168						0.932706	-11.9002
104042	A_44_P852185						1.31099	0.999719
104043	A_44_P767184	304410	84866	NM_001100561	Gatsl2	GATS protein-like 2	0.952259	-8.47201
104044	A_44_P452133	83720	66302	NM_031819	Fat1	FAT tumor suppressor homolog 1 (Drosophila)	0.995984	-23.1265
104045	A_44_P184524	117049	3135	NM_053978	Rab28	RAB28, member RAS oncogene family	1.02023	-19.7912
104046	A_44_P264694	680551	1245	NM_001109419	Apoc4	apolipoprotein C-IV	1.06211	-8.13026
104047	A_44_P266574
104048	A_44_P367921						0.931176	0.950548
104049	A_44_P305660						1.02462	-19.548
104050	A_44_P377712						0.998176	-23.1265
104051	A_43_P13447						0.971285	-18.3927
104052	A_44_P159091						0.957352	-2.25568
104053	A_44_P485786						0.848632	-0.0242497
104054	A_44_P227023	304740			Clasp1	cytoplasmic linker associated protein 1	0.917112	-3.51335
104055	A_44_P114907
104056	A_44_P234602						0.884869	0.779152
104057	A_43_P11086	303924	5065	NM_001024253	Upk1b	uroplakin 1B
104059	A_44_P1003825	292892	1208	NM_001006969	Irf3	interferon regulatory factor 3	1.01201	-22.2426
104060	A_44_P119956						1.08943	-13.7245
104061	A_44_P638290	500110	10758	NM_001024327	Znf467	zinc finger protein 467	1.11987	-0.906338
104062	A_44_P183813
104063	A_42_P807866	24915		NM_017062	Ril	reversion induced LIM gene	0.978344	-21.6826
104064	A_44_P364005						0.853233	0.906518
104065	A_44_P779894
104066	A_42_P636761	29252	21099	NM_057183	Gzmm	granzyme M (lymphocyte met-ase 1)	0.873702	0.95271
104067	A_44_P465965	405189	71971	NM_001000888	Olr1692	olfactory receptor 1692
104068	A_44_P535785
104069	A_43_P14760						0.828228	0.973601
104070	A_44_P332249						1.01144	-21.8538
104071	A_44_P302476						0.816732	0.533597
104072	A_44_P941089	300659	12924	NM_001113748	Rnf26	ring finger protein 26	0.890417	0.330808
104073	A_44_P821805
104074	A_44_P486088
104075	A_44_P793692	498089	51375	NM_001109053	Dtx3l	deltex 3-like (Drosophila)	1.04451	-23.004
104076	A_44_P481525	56783	49610	NM_020075	Eif5	eukaryotic translation initiation factor 5	1.02828	-12.8731
104077	A_44_P288043	25342	20255	NM_012871	Oxtr	oxytocin receptor
104078	A_44_P669882						0.976592	-23.1
104079	A_44_P491085						0.977744	-21.2175
104080	A_44_P412816	313304	38206	NM_001173507	Stag2	stromal antigen 2	1.0124	-22.3816
104081	A_44_P367013
104082	A_44_P533193						0.912766	-1.94387
104083	A_44_P300171	366959	8475	NM_001024277	Gcat	glycine C-acetyltransferase (2-amino-3-ketobutyrate-coenzyme A ligase)	0.81477	0.96445
104085	A_44_P494196						1.13211	0.658687
104086	A_44_P237238						1.10944	0.634933
104087	A_44_P782307						0.973551	-7.57987
104088	A_44_P250476	365252	75106	NM_001039037	Zdhhc13	zinc finger, DHHC-type containing 13	1.13941	0.513962
104089	A_44_P180350	290224	41095	NM_001008296	Fam158a	family with sequence similarity 158, member A	1.18384	0.900738
104090	A_44_P807734						0.910813	-2.44773
104091	A_44_P144093						0.856113	-10.5627
104092	A_44_P669786						1.04355	-1.6227
104093	A_44_P492321	291974	11564		Fam65a	family with sequence similarity 65, member A	0.882381	0.758099
104094	A_44_P433533	365190	110801	NM_001008963	Vom1r54	vomeronasal 1 receptor, 54
104095	A_44_P182173
104096	A_43_P18802	301617	9038	NM_001009362	Pask	PAS domain containing serine/threonine kinase	0.785917	0.970361
104097	A_44_P139718	116551	20576	NM_053826	Pdk1	pyruvate dehydrogenase kinase, isozyme 1	0.932205	-12.4531
104098	A_44_P1049242	363518	2608	NM_001135839	Ard1a	ARD1 homolog A, N-acetyltransferase (S. cerevisiae)	0.969339	-17.3002
104099	A_44_P889581						0.832773	0.849308
104100	A_44_P517671	405181	121554	NM_001000882	Olr1122	olfactory receptor 1122	0.908371	-0.307994
104102	A_42_P780715						1.08657	0.449587
104103	A_44_P433068	312159	8926	NM_198771	Fam3c	family with sequence similarity 3, member C	0.947062	0.4864
104104	A_44_P1048795						0.750576	-2.39874
104105	A_44_P426966	363070		NM_001108764	RGD1310727	LOC363070	0.925291	0.218572
104106	A_44_P574828						1.11812	-8.58782
104107	A_44_P557921						0.932272	-8.24323
104108	A_44_P159354
104109	A_44_P267908
104110	A_44_P651020
104111	A_43_P15304	81504	1576	NM_030846	Grb2	growth factor receptor bound protein 2	0.924584	-2.54772
104112	A_44_P476676
104113	A_44_P328879						0.885568	-15.5946
104114	A_44_P368365	315051	104950	XM_235395	RGD1562139	similar to 60S ribosomal protein L29 (P23)	1.03684	-10.9566
104115	A_44_P638104
104117	A_44_P729258						1.02899	-13.5817
104118	A_43_P14371	84416	8640	NM_053395	Smpx	small muscle protein, X-linked
104119	A_44_P829888	498796	75316	NM_001025034	Fam107b	family with sequence similarity 107, member B	0.768629	0.981554
104120	A_44_P327228
104121	A_44_P234183						0.830857	-5.98286
104123	A_44_P853766						1.0061	-23.0387
104124	A_44_P559242	688429	12695	NM_001109501	Arhgap10	Rho GTPase activating protein 10	0.942073	0.969403
104125	A_43_P16672	362751	12482	NM_001024800	Tmx1	thioredoxin-related transmembrane protein 1	1.04708	-6.07534
104126	A_44_P279224	362678	18793	NM_001108698	RGD1308923	LOC362678	0.974186	-15.7384
104127	A_44_P304259						0.916125	-9.06037
104128	A_44_P274684						0.912445	-7.68801
104129	A_44_P291395						0.932048	-1.11023
104130	A_44_P230030	116500	3512	NM_053810	Snap29	synaptosomal-associated protein 29	1.18997	0.920823
104131	A_44_P544188
104132	A_44_P551965						1.58133	0.751691
104133	A_44_P126310	291659	36193	NM_001005537	Ik	IK cytokine	0.926854	-0.289249
104134	A_44_P383920	85255	5794	NM_053493	Hacl1	2-hydroxyacyl-CoA lyase 1	0.839173	0.87944
104135	A_44_P443636						1.02506	-23.0387
104136	A_44_P180319	289855	65605		Ccdc85a	coiled-coil domain containing 85A
104137	A_44_P385030						0.977035	-4.94794
104138	A_43_P10703	246282	43144	NM_001169120	Zfp91	zinc finger protein 91	1.13503	-2.11836
104140	A_44_P473174
104141	A_43_P21280	316611	56689	NM_001108230	Agap1	ArfGAP with GTPase domain, ankyrin repeat and PH domain 1	0.938191	-3.38839
104142	A_44_P513246	360818	14145	NM_001108338	Fbxo21	F-box protein 21	0.978997	-19.548
104143	A_44_P391596	361227	9538	NM_001108411	Tbc1d7	TBC1 domain family, member 7	0.999504	-23.2386
104145	A_44_P508924	691594	86798	XM_001078957	LOC691594	similar to hypothetical protein LOC501396
104146	A_44_P418024
104147	A_44_P243689	313228	7786	NM_001107932	Invs	inversin
104148	A_44_P267331	361930	12395	NM_001012180	Bbs7	Bardet-Biedl syndrome 7	1.07355	-3.90767
104149	A_44_P125843	140592	66200	NM_080409	Ppfia4	protein tyrosine phosphatase, receptor type, f polypeptide (PTPRF), interacting protein (liprin), alpha 4
104150	A_44_P492084	100361238			LOC100361238	RasGEF domain family, member 1B	0.831947	-1.07982
104151	A_44_P232461						0.959394	-21.2175
104152	A_44_P665620						0.899489	0.999428
104153	A_44_P824014
104154	A_44_P592947
104155	A_44_P361133	295528	27877		LOC295528	similar to T06D8.1a	0.893232	-0.0847155
104156	A_44_P1070965
104157	A_44_P398506						0.922621	-6.85029
104158	A_43_P12941	116506	1320	NM_053816	Calcr	calcitonin receptor	1.11202	-15.4506
104160	A_43_P10650	502228	44787	NM_001130939	Tmem181	transmembrane protein 181
104161	A_44_P873182
104162	A_44_P1070940						0.849106	0.639822
104163	A_44_P483369						0.991406	-22.8837
104164	A_44_P112890	60582	11163	NM_022194	Il1rn	interleukin 1 receptor antagonist
104165	A_44_P401939						0.968616	-11.2228
104166	A_44_P824475	498945	86800	NM_001025765	Zfp90	zinc finger protein 90	1.04792	-12.1755
104167	A_44_P348174						0.809792
104168	A_44_P534635
104169	A_44_P655502						0.958921	-17.7156
104170	A_44_P325534	286971	18313	NM_173308	Fut11	fucosyltransferase 11 (alpha (1,3) fucosyltransferase)
104171	A_44_P487549	296580	19202	NM_001168549	Camsap1	calmodulin regulated spectrin-associated protein 1	0.865047	-0.555954
104172	A_44_P135531	290403	57021		RGD1304929	similar to chromosome 13 open reading frame 18	0.886513	0.358371
104173	A_44_P525859						0.837062	0.921748
104174	A_44_P496972						1.00453	-22.7901
104175	A_44_P368173	499947	15419	NM_001109210	Cbln4	cerebellin 4 precursor
104176	A_44_P209769
104177	A_44_P300612	29272	22560	NM_022850	Dpp6	dipeptidylpeptidase 6	0.942708	-10.0485
104178	A_44_P516896
104179	A_42_P534882	24877	2542	NM_012686	Vsnl1	visinin-like 1
104180	A_44_P257178	499191	32330		Ngrn	neugrin, neurite outgrowth associated
104181	A_44_P453337	502603	36164	NM_001035255	Sfrs11	splicing factor, arginine/serine-rich 11	1.10994	-6.95157
104182	A_43_P17377	360853	9326	NM_001012149	Uchl5	ubiquitin carboxyl-terminal hydrolase L5	1.06031	-9.1808
104183	A_44_P631676
104184	A_44_P125803	293282	17196	NM_001000164	Olr144	olfactory receptor 144
104185	A_44_P548812	302986	41107		Telo2	TEL2, telomere maintenance 2, homolog (S. cerevisiae)	0.873425	0.974941
104186	A_44_P710285	361618	20681	NM_001108496	Stim1	stromal interaction molecule 1	1.02498	-18.7879
104187	A_44_P141244
104188	A_44_P101058						0.908102	-6.2632
104189	A_43_P13771
104190	A_44_P513059	84402	2266		Sfrp1	secreted frizzled-related protein 1	0.846093	0.999997
104191	A_43_P18907	312574	7380		Lrig1	leucine-rich repeats and immunoglobulin-like domains 1	0.876273	0.856655
104192	A_44_P160326						0.873895	-1.69965
104193	A_44_P592022	303907	41307	NM_001024766	Wdr5b	WD repeat domain 5B	0.889045	-6.55233
104194	A_44_P956618
104195	A_44_P643552						0.923228	-9.06037
104196	A_43_P15181	499020	68422	NM_001113542	Wtap	Wilms tumor 1 associated protein	0.93188	-9.30212
104197	A_44_P557106						1.09454	-0.216985
104198	A_44_P198282						0.744711	0.449587
104199	A_44_P468653						0.960399	-18.9175
104200	A_44_P325005	29431	1936	NM_017198	Pak1	p21 protein (Cdc42/Rac)-activated kinase 1	0.992364	-22.9265
104201	A_44_P431304
104202	A_44_P342966	65026	22899	NM_001128152	Rwdd3	RWD domain containing 3	1.001	-23.2344
104203	A_44_P541244						0.897732	-3.9763
104205	A_44_P948125	500972	40617	NM_001134749	Stt3a	STT3, subunit of the oligosaccharyltransferase complex, homolog A (S. cerevisiae)	0.931749	-7.79712
104206	A_44_P215849	301284	17700	NM_001106895	Tcfap2d	transcription factor AP-2, delta	0.853496	-2.86426
104207	A_44_P446713	116697	3412	NM_001135008	Pabpn1	poly(A) binding protein, nuclear 1	1.07821	-8.58782
104208	A_44_P178117	311120	122213		RGD1565767	similar to ribosomal protein L15	0.93965	-6.45497
104209	A_44_P176886
104210	A_44_P558607	315702	19283	NM_001025011	RGD1305464	similar to human chromosome 15 open reading frame 39	0.851391	0.958591
104211	A_44_P362129
104212	A_44_P408313						0.96801	-16.454
104213	A_44_P266333						0.961065	-17.4393
104214	A_44_P863986
104215	A_43_P17354						0.871196	-1.54789
104216	A_44_P220783
104217	A_44_P306507	140937	121937	NM_080902	Higd1a	HIG1 hypoxia inducible domain family, member 1A	0.917207	-4.04578
104218	A_44_P674905
104219	A_43_P11330						1.05405	-15.1624
104220	A_44_P250798	300278	120882		RGD1566136	similar to 40S ribosomal protein S9	0.960874	-12.314
104221	A_44_P203620	360840	52683		Srgap2	SLIT-ROBO Rho GTPase activating protein 2	0.961508	-19.9106
104222	A_44_P405190	65185	56817	NM_031732	Sult1c3	sulfotransferase family, cytosolic, 1C, member 3
104223	A_44_P424164	361869	104863		RGD1565093	similar to Rpl17 protein	0.932274	-16.454
104224	A_44_P164044	299606	20455	NM_001106767	Elane	elastase, neutrophil expressed
104225	A_44_P572020
104226	A_44_P336326						0.971592	-17.8526
104227	A_44_P188995						0.856226	-8.24323
104229	A_44_P291249						0.855216	-7.47271
104230	A_44_P414934						0.864948	-0.216985
104231	A_44_P144557	499660	105698		Sprr1al	small proline-rich protein 1A-like	0.865463	0.639822
104232	A_44_P511698						0.95186	-4.25936
104233	A_44_P557634	293044	19625	NM_001134563	Znf710	zinc finger protein 710	0.906763	-0.0390306
104234	A_44_P714816						1.30021	0.898317
104235	A_44_P476263
104236	A_44_P877059	296349	41562	NM_001106537	Ttpal	tocopherol (alpha) transfer protein-like	0.876911	-1.6227
104237	A_44_P394291						0.924764	-15.4506
104238	A_44_P224734						0.965815	-16.0254
104239	A_44_P403316						0.936831	0.172993
104241	A_43_P15791	65131	2459	NM_031701	Cldn5	claudin 5
104243	A_44_P226363						0.789769	0.833351
104244	A_44_P784405						0.913159	0.758099
104245	A_44_P655651						0.955431	-1.66091
104246	A_44_P671835						0.94462	-15.7384
104247	A_43_P20388	313069	28658		Rbm12b	RNA binding motif protein 12B	1.00244	-23.2176
104248	A_44_P478638						0.923901	-4.11611
104249	A_44_P435189						0.834996	-1.17237
104250	A_42_P660831	685001	89678		LOC685001	similar to MIR-interacting saposin-like protein precursor (Transmembrane protein 4) (Putative secreted protein ZSIG9)	0.891786	-0.0242497
104251	A_44_P111925
104252	A_42_P483286	367909	12009	NM_001014275	Tceal8	transcription elongation factor A (SII)-like 8	0.982259	-22.2426
104253	A_44_P900324	302711	4128	NM_001106964	Tbl1x	transducin (beta)-like 1 X-linked
104254	A_44_P502262						1.02364	-18.9175
104255	A_44_P506413
104256	A_44_P299303	286959	44949	NM_173300	Olr1271	olfactory receptor 1271	0.965806	-7.68801
104257	A_44_P380992	305348	4997	NM_001012037	Lias	lipoic acid synthetase	0.939595	-12.8731
104258	A_44_P206170	306814	3934	NM_001107342	Phf2	PHD finger protein 2	0.865677	-6.85029
104259	A_44_P1012591	259221		NM_172023	Osbpl1a	oxysterol binding protein-like 1A	1.00234	-23.1713
104261	A_44_P175461	304809	48448	NM_001107177	Kdm5b	lysine (K)-specific demethylase 5B	1.03648	-7.9072
104262	A_44_P480954	303343	12142	NM_001107025	Abhd15	abhydrolase domain containing 15	0.778791	0.995461
104263	A_44_P483274						0.8411	0.993349
104264	A_44_P123450	295869	81548	NM_001000346	Olr663	olfactory receptor 663	0.957239	-15.7384
104265	A_44_P837142	500086	11786	NM_001025045	Ttc26	tetratricopeptide repeat domain 26	1.02627	-17.1604
104266	A_43_P11370	302562	2003	NM_207601	Plp2	proteolipid protein 2 (colonic epithelium-enriched)	0.87285	0.953234
104267	A_44_P263130						1.06789	-8.35715
104268	A_44_P983525						0.887443	-6.3586
104269	A_44_P992662	89833	4848	NM_053567	Ftcd	formiminotransferase cyclodeaminase	0.74938	0.349319
104270	A_44_P139027
104271	A_43_P23403	307563	1462	NM_001107402	Dsc3	desmocollin 3
104272	A_44_P997586	310344	7962	NM_001107669	Plk4	polo-like kinase 4 (Drosophila)	0.944473	-5.4483
104273	A_44_P442813	89843	1024	NM_053570	Cxadr	coxsackie virus and adenovirus receptor	1.00714	-23.0387
104274	A_43_P22634	100302405		NM_001142758	Zinki	Arg3.1/Arc mRNA-binding zinc finger protein	1.0342	-15.7384
104275	A_44_P553280
104276	A_44_P259234						0.894242	-10.0485
104277	A_44_P720341						0.824455	1
104278	A_43_P19789	100362108			LOC100362108	poly (ADP-ribose) polymerase family, member 10	0.940911	-4.8678
104279	A_44_P179561
104281	A_44_P975554						0.92939	-3.83988
104282	A_44_P254503						1.02409	-13.8675
104283	A_44_P142472	290645	13093	NM_001106072	Mpv17l2	MPV17 mitochondrial membrane protein-like 2	0.906305	0.581929
104285	A_44_P504549						1.03008	-21.3146
104286	A_44_P228145
104287	A_44_P409394
104288	A_44_P428739	114858	7536	NM_001105743	Shc3	SHC (Src homology 2 domain containing) transforming protein 3
104289	A_43_P11923	50678	708	NM_017337	Pde3a	phosphodiesterase 3A, cGMP inhibited
104290	A_44_P443412	298787	6272	NM_001029917	Memo1	mediator of cell motility 1	1.06613	-14.7299
104291	A_44_P808383						1.04717	-20.485
104292	A_44_P175646
104293	A_44_P120792	306548	13022	NM_001136098	Hook3	hook homolog 3 (Drosophila)	0.942603	-4.11611
104294	A_43_P13808	497941	49599	NM_001017477	Gps2	G protein pathway suppressor 2	0.930054	-3.51335
104295	A_44_P670677						0.835809	-4.48081
104296	A_44_P526219
104297	A_44_P210520	29357	21197	NM_019191	Smad2	SMAD family member 2	0.921562	-6.45497
104298	A_44_P444800	296851	385	NM_001013082	Pon2	paraoxonase 2	1.00818	-22.7394
104300	A_44_P882476
104301	A_44_P1056589	63848	11091	NM_022008	Fxyd7	FXYD domain-containing ion transport regulator 7	0.950114	-8.24323
104303	A_44_P300846
104304	A_44_P173138	309169	9072	NM_001129997	Ehbp1l1	EH domain binding protein 1-like 1	0.959761	-18.1244
104305	A_44_P436240	291549	119793	NM_001106139	RGD1304731	similar to RIKEN cDNA 5330437I02 gene	0.896456	0.935044
104306	A_44_P946496						1.0293	-20.1451
104307	A_44_P458449						0.795073	0.996637
104309	A_44_P555921						0.700867	0.218572
104310	A_44_P536442	25344		NM_031851	Phb	prohibitin	0.984044	-20.485
104311	A_44_P685971	362990	12095	NM_001034940	Zcrb1	zinc finger CCHC-type and RNA binding motif 1	1.02264	-17.7156
104312	A_43_P22317	304109	2443	NM_001100558	Tiam1	T-cell lymphoma invasion and metastasis 1
104313	A_43_P12990	117016	49552	NM_053947	Mark1	MAP/microtubule affinity-regulating kinase 1
104314	A_44_P534717	300147	84710		Sbf1	SET binding factor 1	0.994686	-22.6861
104315	A_44_P337560
104317	A_44_P534624	362628	52086		Il28ra	interleukin 28 receptor alpha
104318	A_44_P311917	680758	86762	XM_001058748	LOC680758	similar to spermatogenesis associated glutamate (E)-rich protein 4d
104319	A_44_P265482
104320	A_44_P279202	313038	75090	NM_001013169	Phc2	polyhomeotic homolog 2 (Drosophila)	0.930712	-2.20928
104321	A_44_P122108
104322	A_44_P339110
104323	A_44_P510751	680794	86868	NM_001109429	Timm8a2	translocase of inner mitochondrial membrane 8 homolog a2 (yeast)	0.919157	-6.85029
104324	A_44_P338813						0.969158	-21.0174
104325	A_44_P762686						0.899486	-0.385813
104326	A_44_P157030	503391			LOC503391	similar to nidogen 2
104327	A_42_P700288	690374	14128	NM_001109585	Trim47	tripartite motif-containing 47	0.785261	0.998955
104328	A_44_P441833						0.92621	-6.07534
104329	A_44_P643531
104330	A_44_P786733						0.921963	-16.5962
104331	A_44_P484332						0.840735	0.853032
104332	A_44_P529192						1.06641	-8.01825
104333	A_44_P715962						0.879815	-0.18243
104334	A_44_P441695
104335	A_44_P145065	681336	86762	XM_001061313	LOC681336	similar to spermatogenesis associated glutamate (E)-rich protein 4d	0.852374	0.99897
104336	A_44_P404367						0.949993	-17.4393
104337	A_44_P653240						1.04126	-11.4918
104338	A_44_P1023770	685152	23226		LOC685152	similar to Probable phospholipid-transporting ATPase ID (ATPase class I type 8B member 2)	0.930979	-7.26131
104339	A_44_P1029408	246758	6202	NM_001013037	Allc	allantoicase
104340	A_44_P456584	406046	64892	NM_001001125	Olr471	olfactory receptor 471	0.819061	-8.47201
104341	A_44_P251008	301168	16982	NM_001106879	Efhb	EF hand domain family, member B	0.715522	0.885198
104342	A_43_P12970	116665	99947	NM_053885	Rere	arginine-glutamic acid dipeptide (RE) repeats	0.951867	-4.48081
104343	A_44_P306486						1.10866	-3.83988
104344	A_44_P684732
104345	A_44_P550567	361495	49641	NM_001108465	Usp29	ubiquitin specific peptidase 29	0.874124	-0.289249
104346	A_44_P485679
104347	A_44_P116591	89808	2251	NM_134455	Cx3cl1	chemokine (C-X3-C motif) ligand 1	0.971082	-20.0286
104348	A_44_P622841						0.838707	-2.65044
104349	A_44_P668137	305479	4294	NM_001107235	Sf3a1	splicing factor 3a, subunit 1	0.914134	0.376078
104350	A_44_P490092	313527	18398		Tctex1d4	Tctex1 domain containing 4	0.955797	-15.1624
104351	A_44_P948401
104352	A_44_P345198
104353	A_44_P425806						0.812238	0.996066
104354	A_44_P389356	307302	27415		Cep120	centrosomal protein 120kDa	1.01073	-23.2274
104355	A_44_P229581	296267		NM_001106525	Snph	syntaphilin
104356	A_44_P532548	360627	7718	NM_001014120	Fkbp10	FK506 binding protein 10	1.0105	-22.9265
104357	A_44_P197350	360900	11885	NM_001014132	Traf3ip3	TRAF3 interacting protein 3
[truncated: 39,014 more rows]
