# Supplementary material for: Differences in TCDD-elicited gene expression profiles in human HepG2, mouse Hepa1c1c7 and rat H4IIE hepatoma cells
Source: BMC Genomics. 2011 Apr 15;12:193. doi: 10.1186/1471-2164-12-193 (PMC3089798; doi:10.1186/1471-2164-12-193)
Supplement: Additional File 16 — Common differentially regulated orthologs elicited by TCDD in human HepG2 and mouse Hepa1c1c7 cells identified from the whole-genome Agilent microarrays at 24 hrs. A table containing the expression ratios for significantly differentially regulated orthologs (|fold change| > 1.4 and P1(t) > 0.999). [file 1471-2164-12-193-S16.XLS]

## Sheet: Sheet1
Additional File 16: Common differentially regulated (|fold change| > 1.4 and p1(t) > 0.999) orthologs elicited by TCDD in Human HepG2 and mouse Hepa1c1c7 cells 24 hour Agilent microarray studies.
Homologene ID	Hs. Entrez Gene ID	Hs. Gene Symbol	Mm. Entrez Gene ID	Mm. Gene Symbol	HepG2		Hepa1c1c7
					Ratio	P1(t)	Ratio	P1(t)
197	3978	LIG1	16881	Lig1	0.62614	0.999706	0.712995	0.999897
618	1644	DDC	13195	Ddc	0.257866	1	0.693067	0.999974
695	1728	NQO1	18104	Nqo1	3.21802	0.999999	4.88212	1
806	6240	RRM1	20133	Rrm1	0.634806	0.999175	0.696581	0.999938
834	7298	TYMS	22171	Tyms	0.638251	0.999285	0.681436	0.999926
966	1031	CDKN2C	12580	Cdkn2c	0.662745	0.999997	0.703464	0.999364
1265	467	ATF3	11910	Atf3	3.54812	0.99998	0.530985	0.999998
1334	595	CCND1	12443	Ccnd1	1.57046	0.995925	0.63953	0.999996
1335	899	CCNF	12449	Ccnf	0.702987	0.999935	0.66785	0.999986
1369	1058	CENPA	12615	Cenpa	0.651158	0.999996	0.490473	0.999982
1380	1163	CKS1B	54124	Cks1b	0.570969	0.999969	0.554774	0.999996
1632	3398	ID2	15902	Id2	3.98045	0.997607	3.68362	1
1633	3399	ID3	15903	Id3	1.73767	0.999368	0.546257	0.999996
1673	3708	ITPR1	16438	Itpr1	3.43616	0.999547	1.49914	0.993777
1847	4605	MYBL2	17865	Mybl2	0.693682	0.999872	0.64204	1
1927	5029	P2RY2	18442	P2ry2	1.62395	0.99997	0.602712	0.999695
2014	5424	POLD1	18971	Pold1	0.634071	0.999857	0.693376	0.999993
2251	6376	CX3CL1	20312	Cx3cl1	0.662206	0.999541	0.5469	0.999963
2616	8318	CDC45L	12544	Cdc45l	0.544249	0.999565	0.638008	0.999716
2929	8987	STBD1	52331	Stbd1	3.28163	0.999999	0.699569	0.999879
3144	9401	RECQL4	79456	Recql4	0.683581	0.999571	0.705229	0.999537
3375	6364	CCL20	20297	Ccl20	2.16722	0.999661	4.37149	0.999998
3690	5347	PLK1	18817	Plk1	0.661197	0.999981	0.522072	0.999961
3938	5507	PPP1R3C	53412	Ppp1r3c	0.639184	0.999019	0.289886	1
4003	10036	CHAF1A	27221	Chaf1a	0.652403	0.999256	0.643361	0.99998
4049	3667	IRS1	16367	Irs1	1.62856	0.999998	0.663939	0.995519
4323	4176	MCM7	17220	Mcm7	0.607008	0.999341	0.693512	0.999826
4371	6926	TBX3	21386	Tbx3	2.08263	0.999994	0.547658	0.999933
4583	7127	TNFAIP2	21928	Tnfaip2	5.45269	1	3.03525	1
4718	10615	SPAG5	54141	Spag5	0.570985	0.999966	0.543476	0.999935
4756	7475	WNT6	22420	Wnt6	9.50705	0.999254	0.497691	1
5096	11065	UBE2C	68612	Ube2c	0.584693	0.99993	0.463802	0.999983
5320	23397	NCAPH	215387	Ncaph	0.665416	0.999988	0.583716	0.99999
7247	652	BMP4	12159	Bmp4	1.73744	0.999907	0.692512	0.999999
7318	2305	FOXM1	14235	Foxm1	0.643344	0.999973	0.531905	0.999992
7789	84962	JUB	16475	Jub	1.96798	0.999998	1.449	0.999951
8215	25805	BAMBI	68010	Bambi	1.83432	0.999948	0.578446	1
8403	83461	CDCA3	14793	Cdca3	0.670853	0.999838	0.513526	0.999895
9167	25976	TIPARP	99929	Tiparp	1.4733	0.999931	7.05407	1
9204	26084	SGEF	622434	4631416L12Rik	0.689978	0.999685	0.633215	0.999973
9624	3619	INCENP	16319	Incenp	0.654692	0.999295	0.669463	0.999956
9838	55638	GOLSYN	319613	5730410E15Rik	1.74104	0.999971	0.53137	0.999757
10058	55732	C1orf112	381306	BC055324	0.656937	0.999661	0.621209	0.999418
10988	57630	SH3RF1	59009	Sh3rf1	3.50371	1	0.651995	0.99847
11190	389058	SP5	64406	Sp5	0.564989	0.999976	0.669015	0.999991
11397	65989	DLK2	106565	Dlk2	2.01093	0.999827	0.677117	0.999967
11438	79019	CENPM	66570	Cenpm	0.680348	0.99935	0.711281	0.999995
12051	221749	C6orf145	66895	1300014I06Rik	1.51396	0.999378	0.567759	0.999981
12166	147841	SPC24	67629	Spc24	0.698034	0.999207	0.67262	0.999052
14130	90427	BMF	171543	Bmf	3.28552	0.999978	1.60392	0.999996
18346	23306	TMEM194	210035	Tmem194	0.661061	0.999988	0.66785	0.99997
20175	218	ALDH3A1	11670	Aldh3a1	7.45857	1	2.64339	1
20750	8321	FZD1	14362	Fzd1	0.594257	0.999964	0.621209	0.99999
20968	7103	TSPAN8	216350	Tspan8	1.4065	0.999689	2.02427	0.999934
20984	9120	SLC16A6	104681	Slc16a6	17.6055	1	0.693788	0.99937
21058	7088	TLE1	21885	Tle1	1.68094	0.99996	0.429727	1
21197	4087	SMAD2	17126	Smad2	1.40556	0.999955	0.640478	0.999963
21355	11004	KIF2C	73804	Kif2c	0.705322	0.999955	0.51894	0.999704
21848	2710	GK	14933	Gyk	0.696865	0.987998	0.614316	0.999979
22823	29995	LMCD1	30937	Lmcd1	7.56974	1	0.556692	0.999995
23075	55143	CDCA8	52276	Cdca8	0.605444	0.999999	0.533108	0.999999
23543	401541	CENPP	66336	Cenpp	0.656671	0.999942	0.580099	0.999568
31343	10293	TRAIP	22036	Traip	0.464017	0.999989	0.585167	0.999934
32011	3835	KIF22	110033	Kif22	0.671016	0.999973	0.516672	0.999987
37355	2940	GSTA3	14859	Gsta3	0.620204	0.999891	1.56461	0.999827
40882	26509	FER1L3	226101	Fer1l3	5.49185	0.99823	2.35605	0.999992
40929	29089	UBE2T	67196	Ube2t	0.614871	0.999872	0.663234	0.999936
41475	1528	CYB5A	109672	Cyb5	1.95787	0.999143	1.89487	0.999998
49713	64759	TNS3	319939	Tns3	1.48964	0.999988	1.41637	0.999636
49970	83879	CDCA7	66953	Cdca7	0.564586	0.998261	0.703963	0.999998
51460	25886	WDR51A	70235	Wdr51a	0.610444	0.99905	0.600934	0.999998
55759	8140	SLC7A5	20539	Slc7a5	2.6533	1	0.6318	0.999475
56797	55723	ASF1B	66929	Asf1b	0.616961	0.999524	0.583346	0.999938
68062	1543	CYP1A1	13076	Cyp1a1	13.6417	1	153.521	1
68070	5054	SERPINE1	18787	Serpine1	3.9907	0.999383	2.17387	0.999976
68172	990	CDC6	23834	Cdc6	0.560355	0.999285	0.675922	0.99999
68982	891	CCNB1	268697	Ccnb1	0.712956	0.999271	0.484491	0.999074
69175	22885	ABLIM3	319713	Ablim3	1.60892	0.999395	0.523809	0.999913
69468	389792	IER5L	72500	Ier5l	1.66438	0.999992	0.62833	0.999897
74359	9133	CCNB2	12442	Ccnb2	0.713407	0.999997	0.525134	0.999842
74378	221357	GSTA5	14858	Gsta2	0.40544	1	1.47113	0.999165
74552	4094	MAF	17132	Maf	2.64493	0.999943	0.617371	0.998752
81895	79000	C1orf135	69885	2610002D18Rik	0.522003	0.999474	0.54302	0.999927
85959	54578	UGT1A6	394435	Ugt1a6b	2.09344	0.998846	2.23555	1
86654	2160	F11	109821	F11	2.20999	1	0.70738	0.999835
107018	4493	MT1E	17750	Mt2	4.89845	0.999999	0.595209	0.999801
