# Supplementary material for: Differences in TCDD-elicited gene expression profiles in human HepG2, mouse Hepa1c1c7 and rat H4IIE hepatoma cells
Source: BMC Genomics. 2011 Apr 15;12:193. doi: 10.1186/1471-2164-12-193 (PMC3089798; doi:10.1186/1471-2164-12-193)
Supplement: Additional File 17 — Common differentially regulated orthologs elicited by TCDD in rat H4IIE and mouse Hepa1c1c7 cells identified from the whole-genome Agilent microarrays at 24 hrs. A table containing the expression ratios for significantly differentially regulated orthologs (|fold change| > 1.4 and P1(t) > 0.999). [file 1471-2164-12-193-S17.XLS]

## Sheet: Sheet1
Additional File 17: Common differentially regulated (|fold change| > 1.4 and p1(t) > 0.999) orthologs elicited by TCDD in rat H4IIE and mouse Hepa1c1c7 cells 24 hour Agilent microarray studies.
Homologene ID	Rn. Entrez Gene ID	Rn. Gene Symbol	Mm. Entrez Gene ID	Mm. Gene Symbol	H4IIE		Hepa1c1c7
					Ratio	P1(t)	Ratio	P1(t)
600	12981	Csf2	116630	Csf2	0.598518	1	0.680694	0.999901
695	18104	Nqo1	24314	Nqo1	4.88212	1	4.82456	1
1334	12443	Ccnd1	58919	Ccnd1	0.63953	0.999996	0.67912	0.999985
1633	15903	Id3	25585	Id3	0.546257	0.999996	0.564965	0.999754
2930	20341	Selenbp1	140927	Selenbp1	4.48585	0.999999	3.51573	1
3075	20511	Slc1a2	29482	Slc1a2	0.345774	1	0.621872	0.999997
4433	17684	Cited2	114490	Cited2	0.629768	0.962408	0.680104	0.999767
9167	99929	Tiparp	310467	Tiparp_predicted	7.05407	1	2.91053	0.999931
12166	67629	Spc24	363028	Spbc24_predicted	0.67262	0.999052	0.665033	0.999809
21074	74194	Rnd3	295588	Rnd3	0.67357	0.999967	1.42906	1
32333	17121	Mxd3	252915	Mxd3	0.588388	0.999981	0.684704	0.999982
37333	11529	Adh7	171178	Adh7	2.97198	0.999958	1.42676	0.999845
51460	70235	Wdr51a	501048	RGD1565004_predicted	0.600934	0.999998	0.638314	0.999907
68035	13078	Cyp1b1	25426	Cyp1b1	1.87093	0.999993	15.6376	1
68062	13076	Cyp1a1	24296	Cyp1a1	153.521	1	134.165	1
68982	268697	Ccnb1	25203	Ccnb1	0.472287	0.99996	0.704156	0.999286
74378	14858	Gsta2	24422	Gsta2	1.47113	0.999165	5.84913	1
74563	239273	Abcc4	170924	Abcc4	1.89632	0.999945	1.45178	0.99988
85959	394435	Ugt1a6b	113992	Ugt1a6	2.23555	1	2.06027	0.999988
