# Supplementary material for: Differences in TCDD-elicited gene expression profiles in human HepG2, mouse Hepa1c1c7 and rat H4IIE hepatoma cells
Source: BMC Genomics. 2011 Apr 15;12:193. doi: 10.1186/1471-2164-12-193 (PMC3089798; doi:10.1186/1471-2164-12-193)
Supplement: Additional File 18 — Common differentially regulated orthologs elicited by TCDD in human HepG2 and rat H4IIE cells identified from the whole-genome Agilent microarrays at 24 hrs. A table containing the expression ratios for significantly differentially regulated orthologs (|fold change| > 1.4 and P1(t) > 0.999). [file 1471-2164-12-193-S18.XLS]

## Sheet: Sheet1
Additional File 18: Common differentially regulated (|fold change| > 1.4 and p1(t) > 0.999) orthologs elicited by TCDD in Human HepG2 and rat H4IIE cells 24 hour Agilent microarray studies.
Homologene ID	Hs. Entrez Gene ID	Hs. Gene Symbol	Rn. Entrez Gene ID	Rn. Gene Symbol	Hep2		H4IIE
					Ratio	P1(t)	Ratio	P1(t)
660	2950	GSTP1	24426	Gstp1	10.8739	1	1.52882	0.999995
695	1728	NQO1	24314	Nqo1	3.21802	0.999999	4.82456	1
968	1045	CDX2	66019	Cdx2	1.60279	0.999804	1.76144	1
1334	595	CCND1	58919	Ccnd1	1.57046	0.995925	0.67912	0.999985
1633	3399	ID3	25585	Id3	1.73767	0.999368	0.564965	0.999754
2520	7358	UGDH	83472	Ugdh	1.44717	0.999975	1.49027	0.999988
8030	8431	NR0B2	117274	Nr0b2	0.464664	0.999971	1.79617	0.999987
9167	25976	TIPARP	310467	Tiparp_predicted	1.4733	0.999931	2.91053	0.999931
12166	147841	SPC24	363028	Spbc24_predicted	0.698034	0.999207	0.665033	0.999809
18384	6330	SCN4B	315611	Scn4b	1.88859	0.999998	1.52331	0.999955
20540	4199	ME1	24552	Me1	1.85573	0.999868	1.56123	0.999988
41045	25987	TSKU	308843	Eiih	2.25409	0.999999	1.45428	0.999689
51460	25886	WDR51A	501048	RGD1565004_predicted	0.610444	0.99905	0.638314	0.999907
55733	7296	TXNRD1	58819	Txnrd1	2.22436	1	1.5093	1
68062	1543	CYP1A1	24296	Cyp1a1	13.6417	1	134.165	1
68082	1544	CYP1A2	24297	Cyp1a2	10.1038	1	7.9054	0.999988
68158	7364	UGT2B7	83808	Ugt2b4	0.686846	0.999688	1.82108	0.999982
68982	891	CCNB1	25203	Ccnb1	0.712956	0.999271	0.704156	0.999286
74378	221357	GSTA5	24422	Gsta2	0.40544	1	5.84913	1
83157	3833	KIFC1	294286	Kifc1	0.700182	0.999697	0.692277	0.99948
85959	54578	UGT1A6	113992	Ugt1a6	2.09344	0.998846	2.06027	0.999988
