# Supplementary material for: Differences in TCDD-elicited gene expression profiles in human HepG2, mouse Hepa1c1c7 and rat H4IIE hepatoma cells
Source: BMC Genomics. 2011 Apr 15;12:193. doi: 10.1186/1471-2164-12-193 (PMC3089798; doi:10.1186/1471-2164-12-193)
Supplement: Additional File 21 — Gene symbols and primer sequences for QRTPCR. A list of genes and primer sequences used to verify cDNA and Agilent microarray responses. [file 1471-2164-12-193-S21.XLS]

## Sheet: Sheet1
Additional File 21: Gene symbols and primer sequences for QRTPCR
Species	Homologene ID	Entrez Gene ID	Gene Symbol	RefSeq	Forward Primer	Reverse Primer	Product Size (bp)
human	110648	60	ACTB	NM_001101	CATCCCCCAAAGTTCACAAT	AGTGGGGTGGCTTTTAGGAT	125
	68062	1543	CYP1A1	NM_000499	CTGCCAAGAGTGAAGGGAAG	GGGCAGAGGAATGTGATGTT	131
	20333	954	ENTPD2	NM_001246	CTGGTTTCTGGGCTCTTCAG	GTCCGCAAAAAGTCCACAGT	134
	1530	2331	FMOD	NM_002023	AAAAGTGGCATGGGCAATAG	AAGTGGAGTGGGTGAAGTGG	145
	7359	94234	FOXQ1	NM_033260	CGAGTACCTCATGGGCAAGT	ACCTTGACGAAGCAGTCGTT	102
	107053	2597	GAPDH	NM_002046	GGCCTCCAAGGAGTAAGACC	AGGGGTCTACATGGCAACTG	147
	74378	221357	GSTA5	NM_153699	ATCGCTACTTCCCTGCCTTT	GCAGGTTGCTGATTCTGGTT	186
	56590	3251	HPRT1	NM_000194	GACCAGTCAACAGGGGACAT	CCTGACCAAGGAAAGCAAAG	132
mouse	110648	11461	Actb	NM_007393	GCTACAGCTTCACCACCACA	TCTCCAGGGAGGAAGAGGAT	123
	68062	13076	Cyp1a1	NM_009992	AAGTGCAGATGCGGTCTTCT	AAAGTAGGAGGCAGGCACAA	140
	20333	12496	Entpd2	NM_009849	AAGGGCTACTCCACCCAAGT	ATTGAAGAGCCCAGAGACGA	156
	1530	14264	Fmod	NM_021355	AGTCAGGAGACACCCACACC	CTGGACACTTCCCTCCTCTG	186
	7359	15220	Foxq1	NM_008239	CAAGCCCCCATACTCCTACA	TGACGAAACAGTCGTTGAGC	182
	107053	14433	Gapd	NM_008084	GTGGACCTCATGGCCTACAT	TGTGAGGGAGATGCTCAGTG	125
	74378	14858	Gsta2	NM_008182	TTATGTCCCCCAGACCAAAG	CCTGTTGCCCACAAGGTAGT	126
	56590	15452	Hprt	NM_013556	AAGCCTAAGATGAGCGCAAG	TTACTAGGCAGATGGCCACA	104
rat	110648	81822	Actb	NM_031144	AGCCATGTACGTAGCCATCC	ACCCTCATAGATGGGCACAG	115
	68062	24296	Cyp1a1	NM_012540	AAGTGCAGATGCGGTCTTCT	AAAGTAGGAGGCAGGCACAA	140
	20333	64467	Entpd2	NM_172030	CTGGAAACCAACGTTCCCTA	GGCCCTGAAGATCAGAACAA	160
	1530	64507	Fmod	NM_080698	AGAAATGGCCGCAGAGTCTA	AAGGAGTAGGAGCCCAGAGC	181
	7359	64826	Foxq1	NM_022858	ACCTCTCGCTCAACGACTGT	GCGAAGGTGTATTCGCTGTT	106
	74378	24422	Gsta2	NM_017013	AGACATCCACCTGCTGGAAC	GGCTGCAGGAACTTCTTCAC	132
	56590	24465	Hprt	NM_012583	GCTGAAGATTTGGAAAAGGTG	AATCCAGCAGGTCAGCAAAG	157
	111053	317646	Rpl13a	NM_173340	CCCTCCACCCTATGACAAGA	CCTTTTCCTTCCGTTTCTCC	167
